# Supplementary material for: Whole-Genome Resequencing Identifies the Molecular Genetic Cause for the Absence of a Gy5 Glycinin Protein in Soybean PI 603408
Source: G3 (Bethesda). 2017 Jun 6;7(7):2345–52. doi: 10.1534/g3.117.039347 (PMC5499141; doi:10.1534/g3.117.039347)
Supplement: Supplementary file 1 [file 2345FileS1.xlsx]

## Sheet: Gy5 merged rep1 rep2 Merged...
Supplemental File 1: : Summary of non-synonymous variants identified in PI 603408, their amino acid consequences, SIFT 4G predicted effects and W82.a2.v1 gene ontology annotations, and mapping read count/quality information/probabilities
Gene model (W82.a2.v1)	Chr# (W82.a2.v1)	Region (W82.a2.v1)	Variant Type (PI603408)	Coding region change (PI603408)	Amino acid change (PI603408)	Amino acid change in longest transcript (PI603408)	Coding region change in longest transcript (PI603408)	Other variants within codon (PI603408)	SIFT VARIANT TYPE (PI603408)	SIFT REF AMINO (W82.a2.v1)	SIFT ALT AMINO (PI603408)	SIFT AMINO POS (W82.a2.v1)	SIFT SCORE (PI603408)	SIFT MEDIAN (PI603408)	SIFT NUM SEQS W82.a2.v1)	dbSNP (PI603408)	SIFT PREDICTION (PI603408)	Gene Ontology Biological Process IDs (5) (W82.a2.v1)	Gene Ontology Biological Process Descriptions (W82.a2.v1)	Gene Ontology Molecular Function IDs (6) (W82.a2.v1)	Gene Ontology Molecular Function Descriptions (W82.a2.v1)	Reference (W82.a2.v1)	Allele (PI603408)	Length (PI603408)	Zygosity (PI603408)	Frequency (PI603408)	Average quality (PI603408)	Read count (PI603408)	Read coverage (PI603408)	Read position test prob.(PI603408)
Glyma.01G000300	Chr01	67775..67776	MNV	Glyma.01G000300:c.[6_7delGGinsTA];[6_7delGGinsTA]	Glyma.01G000300:p.[Lys2_Val3delinsAsnIle];[Lys2_Val3delinsAsnIle]	Lys2_Val3delinsAsnIle	6_7delGGinsTA	No	-	-	-	-	-	-	-	-	-	-	-	-	-	GG	TA	2	Homozygous	100	27.475	28	28	1
Glyma.01G000400	Chr01	93092	SNV	Glyma.01G000400:c.[1171T>C];[1171T>C]	Glyma.01G000400:p.[Cys391Arg];[Cys391Arg]	Cys391Arg	1171T>C	No	NONSYNONYMOUS	C	R	391	1	3.06	22	novel	TOLERATED	GO:0009639	response to red or far red light	GO:0008270	zinc ion binding	A	G	1	Homozygous	100	36.5167	76	76	1
Glyma.01G001400	Chr01	244111	SNV	Glyma.01G001400:c.[1A>T];[1A>T]	Glyma.01G001400:p.[Met1?];[Met1?]	Met1?	1A>T	No	-	-	-	-	-	-	-	-	-	GO:0008150	biological process	GO:0003674	molecular function	A	T	1	Homozygous	100	36.9655	34	34	1
Glyma.01G001400	Chr01	244136	SNV	Glyma.01G001400:c.[26T>A];[26T>A]	Glyma.01G001400:p.[Phe9Tyr];[Phe9Tyr]	Phe9Tyr	26T>A	No	-	-	-	-	-	-	-	-	-	GO:0008150	biological process	GO:0003674	molecular function	T	A	1	Homozygous	100	35.6842	19	19	1
Glyma.01G001900	Chr01	282254	SNV	Glyma.01G001900:c.[470C>T];[467C>T];[467C>T];[470C>T]	Glyma.01G001900:p.[Ser157Leu];[Ser156Leu];[Ser156Leu];[Ser157Leu]	Ser157Leu	470C>T	No	NONSYNONYMOUS	S	L	157	0.501	2.6	55	novel	TOLERATED	GO:0002238 GO:0006468	protein phosphorylation; "response to molecule of fungal origin"	GO:0004672 GO:0004674 GO:0005524 GO:0016301 GO:0016772	ATP binding; "kinase activity"; "protein kinase activity"; "protein serine/threonine kinase activity"; "transferase activity, transferring phosphorus-containing groups"	C	T	1	Homozygous	100	36.3269	64	64	1
Glyma.01G001900	Chr01	283395^283396	Insertion	Glyma.01G001900:c.[1171_1172insCAT];[1168_1169insCAT];[1171_1172insCAT];[1168_1169insCAT]	Glyma.01G001900:p.[Ser395_Met396insSer];[Ser394_Met395insSer];[Ser395_Met396insSer];[Ser394_Met395insSer]	Ser395_Met396insSer	1171_1172insCAT	No	-	-	-	-	-	-	-	-	-	GO:0002238 GO:0006468	protein phosphorylation; "response to molecule of fungal origin"	GO:0004672 GO:0004674 GO:0005524 GO:0016301 GO:0016772	ATP binding; "kinase activity"; "protein kinase activity"; "protein serine/threonine kinase activity"; "transferase activity, transferring phosphorus-containing groups"	-	CAT	3	Homozygous	77.381	36.4718	74	95	0.481198
Glyma.01G001900	Chr01	283533	SNV	Glyma.01G001900:c.[1309T>G];[1306T>G];[1309T>G];[1306T>G]	Glyma.01G001900:p.[Leu437Val];[Leu436Val];[Leu437Val];[Leu436Val]	Leu437Val	1309T>G	No	NONSYNONYMOUS	L	V	437	0.471	2.54	54	novel	TOLERATED	GO:0002238 GO:0006468	protein phosphorylation; "response to molecule of fungal origin"	GO:0004672 GO:0004674 GO:0005524 GO:0016301 GO:0016772	ATP binding; "kinase activity"; "protein kinase activity"; "protein serine/threonine kinase activity"; "transferase activity, transferring phosphorus-containing groups"	T	G	1	Homozygous	100	36.881	111	111	1
Glyma.01G001900	Chr01	284820	SNV	Glyma.01G001900:c.[2249C>G];[2246C>G];[2246C>G];[2249C>G]	Glyma.01G001900:p.[Ala750Gly];[Ala749Gly];[Ala749Gly];[Ala750Gly]	Ala750Gly	2249C>G	No	NONSYNONYMOUS	A	G	749	0.544	3.27	17	novel	TOLERATED	GO:0002238 GO:0006468	protein phosphorylation; "response to molecule of fungal origin"	GO:0004672 GO:0004674 GO:0005524 GO:0016301 GO:0016772	ATP binding; "kinase activity"; "protein kinase activity"; "protein serine/threonine kinase activity"; "transferase activity, transferring phosphorus-containing groups"	C	G	1	Homozygous	97.561	35.1	45	46	0.996548
Glyma.01G002000	Chr01	286077	SNV	Glyma.01G002000:c.[43T>G];[43T>G]	Glyma.01G002000:p.[Trp15Gly];[Trp15Gly]	Trp15Gly	43T>G	No	NONSYNONYMOUS	W	G	15	0.146	3.37	3	novel	TOLERATED	GO:0006612 GO:0006816 GO:0006833 GO:0007030 GO:0008150 GO:0009651 GO:0009750 GO:0009963 GO:0010363	Golgi organization; "biological process"; "calcium ion transport"; "positive regulation of flavonoid biosynthetic process"; "protein targeting to membrane"; "regulation of plant-type hypersensitive response"; "response to fructose stimulus"; "response to salt stress"; "water transport"	-	-	T	G	1	Homozygous	98.4127	34.4839	79	80	0.999998
Glyma.01G002000	Chr01	286237	SNV	Glyma.01G002000:c.[203T>C];[203T>C]	Glyma.01G002000:p.[Ile68Thr];[Ile68Thr]	Ile68Thr	203T>C	No	NONSYNONYMOUS	I	T	68	0.315	2.9	11	novel	TOLERATED	GO:0006612 GO:0006816 GO:0006833 GO:0007030 GO:0008150 GO:0009651 GO:0009750 GO:0009963 GO:0010363	Golgi organization; "biological process"; "calcium ion transport"; "positive regulation of flavonoid biosynthetic process"; "protein targeting to membrane"; "regulation of plant-type hypersensitive response"; "response to fructose stimulus"; "response to salt stress"; "water transport"	-	-	T	C	1	Homozygous	98.8506	35.3605	104	105	0.999957
Glyma.01G002100	Chr01	291992	SNV	Glyma.01G002100:c.[3307G>A];[3307G>A]	Glyma.01G002100:p.[Asp1103Asn];[Asp1103Asn]	Asp1103Asn	3307G>A	No	NONSYNONYMOUS	D	N	1103	1	3.07	23	novel	TOLERATED	GO:0006355 GO:0007155 GO:0009723 GO:0009725 GO:0009733 GO:0009741 GO:0010090 GO:0010311 GO:0010583 GO:0045010 GO:0048366 GO:0048527 GO:0048765 GO:0071555	actin nucleation; "cell adhesion"; "cell wall organization"; "lateral root development"; "lateral root formation"; "leaf development"; "regulation of transcription, DNA-dependent"; "response to auxin stimulus"; "response to brassinosteroid stimulus"; "response to cyclopentenone"; "response to ethylene stimulus"; "response to hormone stimulus"; "root hair cell differentiation"; "trichome morphogen…	GO:0003677 GO:0003700 GO:0043565 GO:0046983	DNA binding; "protein dimerization activity"; "sequence-specific DNA binding"; "sequence-specific DNA binding transcription factor activity"	C	T	1	Homozygous	100	35.1111	72	72	1
Glyma.01G002100	Chr01	293684	SNV	Glyma.01G002100:c.[2327G>A];[2327G>A];[2327G>A];[2327G>A]	Glyma.01G002100:p.[Ser776Asn];[Ser776Asn];[Ser776Asn];[Ser776Asn]	Ser776Asn	2327G>A	No	NONSYNONYMOUS	S	N	776	0.487	2.8	34	novel	TOLERATED	GO:0006355 GO:0007155 GO:0009723 GO:0009725 GO:0009733 GO:0009741 GO:0010090 GO:0010311 GO:0010583 GO:0045010 GO:0048366 GO:0048527 GO:0048765 GO:0071555	actin nucleation; "cell adhesion"; "cell wall organization"; "lateral root development"; "lateral root formation"; "leaf development"; "regulation of transcription, DNA-dependent"; "response to auxin stimulus"; "response to brassinosteroid stimulus"; "response to cyclopentenone"; "response to ethylene stimulus"; "response to hormone stimulus"; "root hair cell differentiation"; "trichome morphogen…	GO:0003677 GO:0003700 GO:0043565 GO:0046983	DNA binding; "protein dimerization activity"; "sequence-specific DNA binding"; "sequence-specific DNA binding transcription factor activity"	C	T	1	Homozygous	98.6111	35.9014	86	87	0.99999
Glyma.01G002100	Chr01	293924	SNV	Glyma.01G002100:c.[2087C>T];[2087C>T];[2087C>T];[2087C>T]	Glyma.01G002100:p.[Thr696Met];[Thr696Met];[Thr696Met];[Thr696Met]	Thr696Met	2087C>T	No	NONSYNONYMOUS	T	M	696	0.134	2.93	31	novel	TOLERATED	GO:0006355 GO:0007155 GO:0009723 GO:0009725 GO:0009733 GO:0009741 GO:0010090 GO:0010311 GO:0010583 GO:0045010 GO:0048366 GO:0048527 GO:0048765 GO:0071555	actin nucleation; "cell adhesion"; "cell wall organization"; "lateral root development"; "lateral root formation"; "leaf development"; "regulation of transcription, DNA-dependent"; "response to auxin stimulus"; "response to brassinosteroid stimulus"; "response to cyclopentenone"; "response to ethylene stimulus"; "response to hormone stimulus"; "root hair cell differentiation"; "trichome morphogen…	GO:0003677 GO:0003700 GO:0043565 GO:0046983	DNA binding; "protein dimerization activity"; "sequence-specific DNA binding"; "sequence-specific DNA binding transcription factor activity"	G	A	1	Homozygous	98.5075	35.3333	85	86	0.999569
Glyma.01G002100	Chr01	293972	SNV	Glyma.01G002100:c.[2039A>G];[2039A>G];[2039A>G];[2039A>G]	Glyma.01G002100:p.[Lys680Arg];[Lys680Arg];[Lys680Arg];[Lys680Arg]	Lys680Arg	2039A>G	No	NONSYNONYMOUS	K	R	680	0.378	2.8	36	novel	TOLERATED	GO:0006355 GO:0007155 GO:0009723 GO:0009725 GO:0009733 GO:0009741 GO:0010090 GO:0010311 GO:0010583 GO:0045010 GO:0048366 GO:0048527 GO:0048765 GO:0071555	actin nucleation; "cell adhesion"; "cell wall organization"; "lateral root development"; "lateral root formation"; "leaf development"; "regulation of transcription, DNA-dependent"; "response to auxin stimulus"; "response to brassinosteroid stimulus"; "response to cyclopentenone"; "response to ethylene stimulus"; "response to hormone stimulus"; "root hair cell differentiation"; "trichome morphogen…	GO:0003677 GO:0003700 GO:0043565 GO:0046983	DNA binding; "protein dimerization activity"; "sequence-specific DNA binding"; "sequence-specific DNA binding transcription factor activity"	T	C	1	Homozygous	100	36	73	73	1
Glyma.01G002100	Chr01	293984	SNV	Glyma.01G002100:c.[2027A>C];[2027A>C];[2027A>C];[2027A>C]	Glyma.01G002100:p.[Tyr676Ser];[Tyr676Ser];[Tyr676Ser];[Tyr676Ser]	Tyr676Ser	2027A>C	No	NONSYNONYMOUS	Y	S	676	0.409	2.78	35	novel	TOLERATED	GO:0006355 GO:0007155 GO:0009723 GO:0009725 GO:0009733 GO:0009741 GO:0010090 GO:0010311 GO:0010583 GO:0045010 GO:0048366 GO:0048527 GO:0048765 GO:0071555	actin nucleation; "cell adhesion"; "cell wall organization"; "lateral root development"; "lateral root formation"; "leaf development"; "regulation of transcription, DNA-dependent"; "response to auxin stimulus"; "response to brassinosteroid stimulus"; "response to cyclopentenone"; "response to ethylene stimulus"; "response to hormone stimulus"; "root hair cell differentiation"; "trichome morphogen…	GO:0003677 GO:0003700 GO:0043565 GO:0046983	DNA binding; "protein dimerization activity"; "sequence-specific DNA binding"; "sequence-specific DNA binding transcription factor activity"	T	G	1	Homozygous	100	36.2308	71	71	1
Glyma.01G002100	Chr01	294507	SNV	Glyma.01G002100:c.[1504T>C];[1504T>C];[1504T>C];[1504T>C]	Glyma.01G002100:p.[Ser502Pro];[Ser502Pro];[Ser502Pro];[Ser502Pro]	Ser502Pro	1504T>C	No	NONSYNONYMOUS	S	P	502	0.304	2.78	39	novel	TOLERATED	GO:0006355 GO:0007155 GO:0009723 GO:0009725 GO:0009733 GO:0009741 GO:0010090 GO:0010311 GO:0010583 GO:0045010 GO:0048366 GO:0048527 GO:0048765 GO:0071555	actin nucleation; "cell adhesion"; "cell wall organization"; "lateral root development"; "lateral root formation"; "leaf development"; "regulation of transcription, DNA-dependent"; "response to auxin stimulus"; "response to brassinosteroid stimulus"; "response to cyclopentenone"; "response to ethylene stimulus"; "response to hormone stimulus"; "root hair cell differentiation"; "trichome morphogen…	GO:0003677 GO:0003700 GO:0043565 GO:0046983	DNA binding; "protein dimerization activity"; "sequence-specific DNA binding"; "sequence-specific DNA binding transcription factor activity"	A	G	1	Homozygous	100	35.9474	87	87	1
Glyma.01G002100	Chr01	294866	SNV	Glyma.01G002100:c.[1145A>G];[1145A>G];[1145A>G];[1145A>G]	Glyma.01G002100:p.[Gln382Arg];[Gln382Arg];[Gln382Arg];[Gln382Arg]	Gln382Arg	1145A>G	No	NONSYNONYMOUS	Q	R	382	1	2.66	44	novel	TOLERATED	GO:0006355 GO:0007155 GO:0009723 GO:0009725 GO:0009733 GO:0009741 GO:0010090 GO:0010311 GO:0010583 GO:0045010 GO:0048366 GO:0048527 GO:0048765 GO:0071555	actin nucleation; "cell adhesion"; "cell wall organization"; "lateral root development"; "lateral root formation"; "leaf development"; "regulation of transcription, DNA-dependent"; "response to auxin stimulus"; "response to brassinosteroid stimulus"; "response to cyclopentenone"; "response to ethylene stimulus"; "response to hormone stimulus"; "root hair cell differentiation"; "trichome morphogen…	GO:0003677 GO:0003700 GO:0043565 GO:0046983	DNA binding; "protein dimerization activity"; "sequence-specific DNA binding"; "sequence-specific DNA binding transcription factor activity"	T	C	1	Homozygous	98.6301	36.625	83	84	1
Glyma.01G002100	Chr01	296596	SNV	Glyma.01G002100:c.[494A>C];[494A>C];[494A>C];[494A>C]	Glyma.01G002100:p.[Lys165Thr];[Lys165Thr];[Lys165Thr];[Lys165Thr]	Lys165Thr	494A>C	No	NONSYNONYMOUS	K	T	165	1	2.66	44	novel	TOLERATED	GO:0006355 GO:0007155 GO:0009723 GO:0009725 GO:0009733 GO:0009741 GO:0010090 GO:0010311 GO:0010583 GO:0045010 GO:0048366 GO:0048527 GO:0048765 GO:0071555	actin nucleation; "cell adhesion"; "cell wall organization"; "lateral root development"; "lateral root formation"; "leaf development"; "regulation of transcription, DNA-dependent"; "response to auxin stimulus"; "response to brassinosteroid stimulus"; "response to cyclopentenone"; "response to ethylene stimulus"; "response to hormone stimulus"; "root hair cell differentiation"; "trichome morphogen…	GO:0003677 GO:0003700 GO:0043565 GO:0046983	DNA binding; "protein dimerization activity"; "sequence-specific DNA binding"; "sequence-specific DNA binding transcription factor activity"	T	G	1	Homozygous	100	34.6389	90	90	1
Glyma.01G002100	Chr01	296827	SNV	Glyma.01G002100:c.[351A>T];[351A>T];[351A>T];[351A>T]	Glyma.01G002100:p.[Gln117His];[Gln117His];[Gln117His];[Gln117His]	Gln117His	351A>T	No	NONSYNONYMOUS	Q	H	117	0.001	2.66	44	novel	DELETERIOUS	GO:0006355 GO:0007155 GO:0009723 GO:0009725 GO:0009733 GO:0009741 GO:0010090 GO:0010311 GO:0010583 GO:0045010 GO:0048366 GO:0048527 GO:0048765 GO:0071555	actin nucleation; "cell adhesion"; "cell wall organization"; "lateral root development"; "lateral root formation"; "leaf development"; "regulation of transcription, DNA-dependent"; "response to auxin stimulus"; "response to brassinosteroid stimulus"; "response to cyclopentenone"; "response to ethylene stimulus"; "response to hormone stimulus"; "root hair cell differentiation"; "trichome morphogen…	GO:0003677 GO:0003700 GO:0043565 GO:0046983	DNA binding; "protein dimerization activity"; "sequence-specific DNA binding"; "sequence-specific DNA binding transcription factor activity"	T	A	1	Homozygous	98.8372	31.5412	107	109	1
Glyma.01G002100	Chr01	297049	SNV	Glyma.01G002100:c.[202A>T];[202A>T];[202A>T];[202A>T]	Glyma.01G002100:p.[Thr68Ser];[Thr68Ser];[Thr68Ser];[Thr68Ser]	Thr68Ser	202A>T	No	NONSYNONYMOUS	T	S	68	0.326	2.66	43	novel	TOLERATED	GO:0006355 GO:0007155 GO:0009723 GO:0009725 GO:0009733 GO:0009741 GO:0010090 GO:0010311 GO:0010583 GO:0045010 GO:0048366 GO:0048527 GO:0048765 GO:0071555	actin nucleation; "cell adhesion"; "cell wall organization"; "lateral root development"; "lateral root formation"; "leaf development"; "regulation of transcription, DNA-dependent"; "response to auxin stimulus"; "response to brassinosteroid stimulus"; "response to cyclopentenone"; "response to ethylene stimulus"; "response to hormone stimulus"; "root hair cell differentiation"; "trichome morphogen…	GO:0003677 GO:0003700 GO:0043565 GO:0046983	DNA binding; "protein dimerization activity"; "sequence-specific DNA binding"; "sequence-specific DNA binding transcription factor activity"	T	A	1	Homozygous	98.1308	35.0286	127	129	1
Glyma.01G002100	Chr01	297052	SNV	Glyma.01G002100:c.[199C>T];[199C>T];[199C>T];[199C>T]	Glyma.01G002100:p.[His67Tyr];[His67Tyr];[His67Tyr];[His67Tyr]	His67Tyr	199C>T	No	NONSYNONYMOUS	H	Y	67	0.008	2.74	41	novel	DELETERIOUS	GO:0006355 GO:0007155 GO:0009723 GO:0009725 GO:0009733 GO:0009741 GO:0010090 GO:0010311 GO:0010583 GO:0045010 GO:0048366 GO:0048527 GO:0048765 GO:0071555	actin nucleation; "cell adhesion"; "cell wall organization"; "lateral root development"; "lateral root formation"; "leaf development"; "regulation of transcription, DNA-dependent"; "response to auxin stimulus"; "response to brassinosteroid stimulus"; "response to cyclopentenone"; "response to ethylene stimulus"; "response to hormone stimulus"; "root hair cell differentiation"; "trichome morphogen…	GO:0003677 GO:0003700 GO:0043565 GO:0046983	DNA binding; "protein dimerization activity"; "sequence-specific DNA binding"; "sequence-specific DNA binding transcription factor activity"	G	A	1	Homozygous	99.0991	35.1273	130	131	0.999939
Glyma.01G003300	Chr01	378621	SNV	Glyma.01G003300:c.[580C>A];[580C>A]	Glyma.01G003300:p.[Pro194Thr];[Pro194Thr]	Pro194Thr	580C>A	No	-	-	-	-	-	-	-	-	-	GO:2000033	regulation of seed dormancy process	GO:0097100	supercoiled DNA binding	C	A	1	Homozygous	100	33.7571	81	81	1
Glyma.01G003300	Chr01	378633	SNV	Glyma.01G003300:c.[592A>G];[592A>G]	Glyma.01G003300:p.[Ile198Val];[Ile198Val]	Ile198Val	592A>G	No	-	-	-	-	-	-	-	-	-	GO:2000033	regulation of seed dormancy process	GO:0097100	supercoiled DNA binding	A	G	1	Homozygous	100	36.1364	75	75	1
Glyma.01G003300	Chr01	378670	SNV	Glyma.01G003300:c.[629A>T];[629A>T]	Glyma.01G003300:p.[Asp210Val];[Asp210Val]	Asp210Val	629A>T	Yes	-	-	-	-	-	-	-	-	-	GO:2000033	regulation of seed dormancy process	GO:0097100	supercoiled DNA binding	A	T	1	Homozygous	100	36.3421	86	86	1
Glyma.01G003300	Chr01	378678	SNV	Glyma.01G003300:c.[637G>C];[637G>C]	Glyma.01G003300:p.[Gly213Arg];[Gly213Arg]	Gly213Arg	637G>C	No	-	-	-	-	-	-	-	-	-	GO:2000033	regulation of seed dormancy process	GO:0097100	supercoiled DNA binding	G	C	1	Homozygous	100	35.4521	82	82	1
Glyma.01G003300	Chr01	378683..378684	MNV	Glyma.01G003300:c.[642_643delTCinsCG];[642_643delTCinsCG]	Glyma.01G003300:p.[Gln215Glu];[Gln215Glu]	Gln215Glu	642_643delTCinsCG	No	-	-	-	-	-	-	-	-	-	GO:2000033	regulation of seed dormancy process	GO:0097100	supercoiled DNA binding	TC	CG	2	Homozygous	100	36.3562	82	82	1
Glyma.01G003300	Chr01	378690	SNV	Glyma.01G003300:c.[649A>G];[649A>G]	Glyma.01G003300:p.[Asn217Asp];[Asn217Asp]	Asn217Asp	649A>G	No	-	-	-	-	-	-	-	-	-	GO:2000033	regulation of seed dormancy process	GO:0097100	supercoiled DNA binding	A	G	1	Homozygous	100	36.2785	91	91	1
Glyma.01G003400	Chr01	380103	SNV	Glyma.01G003400:c.[82G>A];[82G>A]	Glyma.01G003400:p.[Ala28Thr];[Ala28Thr]	Ala28Thr	82G>A	No	NONSYNONYMOUS	A	T	28	1	3.46	7	novel	TOLERATED	GO:0008150	biological process	GO:0003674	molecular function	G	A	1	Homozygous	97.9592	29.9792	117	119	1
Glyma.01G003400	Chr01	380781	SNV	Glyma.01G003400:c.[760A>G];[760A>G]	Glyma.01G003400:p.[Thr254Ala];[Thr254Ala]	Thr254Ala	760A>G	No	NONSYNONYMOUS	T	A	254	1	2.67	27	novel	TOLERATED	GO:0008150	biological process	GO:0003674	molecular function	A	G	1	Homozygous	100	36.3115	74	74	1
Glyma.01G003500	Chr01	385095	SNV	Glyma.01G003500:c.[155T>A];[155T>A]	Glyma.01G003500:p.[Leu52*];[Leu52*]	Leu52*	155T>A	No	-	-	-	-	-	-	-	-	-	GO:0030154 GO:0060918	auxin transport; "cell differentiation"	GO:0003674	molecular function	T	A	1	Homozygous	100	36.9348	57	57	1
Glyma.01G003500	Chr01	385969	SNV	Glyma.01G003500:c.[487G>A];[487G>A]	Glyma.01G003500:p.[Glu163Lys];[Glu163Lys]	Glu163Lys	487G>A	No	-	-	-	-	-	-	-	-	-	GO:0030154 GO:0060918	auxin transport; "cell differentiation"	GO:0003674	molecular function	G	A	1	Homozygous	100	37.1695	76	76	1
Glyma.01G003500	Chr01	386524	SNV	Glyma.01G003500:c.[622G>A];[622G>A]	Glyma.01G003500:p.[Gly208Ser];[Gly208Ser]	Gly208Ser	622G>A	No	-	-	-	-	-	-	-	-	-	GO:0030154 GO:0060918	auxin transport; "cell differentiation"	GO:0003674	molecular function	G	A	1	Homozygous	100	34.9545	82	82	1
Glyma.01G003500	Chr01	386545	SNV	Glyma.01G003500:c.[643G>A];[643G>A]	Glyma.01G003500:p.[Asp215Asn];[Asp215Asn]	Asp215Asn	643G>A	No	-	-	-	-	-	-	-	-	-	GO:0030154 GO:0060918	auxin transport; "cell differentiation"	GO:0003674	molecular function	G	A	1	Homozygous	98.5075	34.0152	86	87	1
Glyma.01G003600	Chr01	388262	SNV	Glyma.01G003600:c.[1487T>C];[1487T>C]	Glyma.01G003600:p.[Leu496Ser];[Leu496Ser]	Leu496Ser	1487T>C	No	NONSYNONYMOUS	L	S	496	0.469	4.32	2	novel	TOLERATED	GO:0008150 GO:0009909 GO:0016570 GO:0048449	biological process; "floral organ formation"; "histone modification"; "regulation of flower development"	GO:0003674	molecular function	A	G	1	Homozygous	100	36.127	74	74	1
Glyma.01G003900	Chr01	412277	SNV	Glyma.01G003900:c.[573T>A];[573T>A]	Glyma.01G003900:p.[Asp191Glu];[Asp191Glu]	Asp191Glu	573T>A	No	NONSYNONYMOUS	D	E	191	0.695	2.96	230	novel	TOLERATED	GO:0006865 GO:0009058 GO:0009693 GO:0042218	1-aminocyclopropane-1-carboxylate biosynthetic process; "amino acid transport"; "biosynthetic process"; "ethylene biosynthetic process"	GO:0003824 GO:0005515 GO:0016740 GO:0016847 GO:0030170 GO:0042802	1-aminocyclopropane-1-carboxylate synthase activity; "catalytic activity"; "identical protein binding"; "protein binding"; "pyridoxal phosphate binding"; "transferase activity"	T	A	1	Homozygous	100	34.9438	112	112	1
Glyma.01G003900	Chr01	413028	SNV	Glyma.01G003900:c.[1324C>G];[1324C>G]	Glyma.01G003900:p.[Gln442Glu];[Gln442Glu]	Gln442Glu	1324C>G	No	NONSYNONYMOUS	Q	E	442	1	3.22	35	novel	TOLERATED	GO:0006865 GO:0009058 GO:0009693 GO:0042218	1-aminocyclopropane-1-carboxylate biosynthetic process; "amino acid transport"; "biosynthetic process"; "ethylene biosynthetic process"	GO:0003824 GO:0005515 GO:0016740 GO:0016847 GO:0030170 GO:0042802	1-aminocyclopropane-1-carboxylate synthase activity; "catalytic activity"; "identical protein binding"; "protein binding"; "pyridoxal phosphate binding"; "transferase activity"	C	G	1	Homozygous	100	36.5577	63	63	1
Glyma.01G003900	Chr01	413033	SNV	Glyma.01G003900:c.[1329C>A];[1329C>A]	Glyma.01G003900:p.[Asn443Lys];[Asn443Lys]	Asn443Lys	1329C>A	No	NONSYNONYMOUS	N	K	443	0.187	3.19	30	novel	TOLERATED	GO:0006865 GO:0009058 GO:0009693 GO:0042218	1-aminocyclopropane-1-carboxylate biosynthetic process; "amino acid transport"; "biosynthetic process"; "ethylene biosynthetic process"	GO:0003824 GO:0005515 GO:0016740 GO:0016847 GO:0030170 GO:0042802	1-aminocyclopropane-1-carboxylate synthase activity; "catalytic activity"; "identical protein binding"; "protein binding"; "pyridoxal phosphate binding"; "transferase activity"	C	A	1	Homozygous	100	36.0385	63	63	1
Glyma.01G004400	Chr01	431285	SNV	Glyma.01G004400:c.[1443A>T];[1443A>T]	Glyma.01G004400:p.[Glu481Asp];[Glu481Asp]	Glu481Asp	1443A>T	No	-	-	-	-	-	-	-	-	-	GO:0008150 GO:0016556	biological process; "mRNA modification"	-	-	T	A	1	Homozygous	100	36.7879	77	77	1
Glyma.01G004400	Chr01	431306..431311	Deletion	Glyma.01G004400:c.[1417_1422delCCTAAC];[1417_1422delCCTAAC]	Glyma.01G004400:p.[Pro473_Asn474del];[Pro473_Asn474del]	Pro473_Asn474del	1417_1422delCCTAAC	No	-	-	-	-	-	-	-	-	-	GO:0008150 GO:0016556	biological process; "mRNA modification"	-	-	GTTAGG	-	6	Homozygous	82.1429	33.0746	53	63	0.859678
Glyma.01G004400	Chr01	431358	SNV	Glyma.01G004400:c.[1370A>G];[1370A>G]	Glyma.01G004400:p.[Lys457Arg];[Lys457Arg]	Lys457Arg	1370A>G	No	-	-	-	-	-	-	-	-	-	GO:0008150 GO:0016556	biological process; "mRNA modification"	-	-	T	C	1	Homozygous	100	36.1525	69	69	1
Glyma.01G004400	Chr01	431361..431362	Deletion	Glyma.01G004400:c.[1366_1367delAT];[1366_1367delAT]	Glyma.01G004400:p.[Met456fs];[Met456fs]	Met456fs	1366_1367delAT	No	-	-	-	-	-	-	-	-	-	GO:0008150 GO:0016556	biological process; "mRNA modification"	-	-	AT	-	2	Homozygous	91.0714	35.3922	59	64	0.99751
Glyma.01G004400	Chr01	431520	SNV	Glyma.01G004400:c.[1256G>A];[1256G>A]	Glyma.01G004400:p.[Ser419Asn];[Ser419Asn]	Ser419Asn	1256G>A	No	-	-	-	-	-	-	-	-	-	GO:0008150 GO:0016556	biological process; "mRNA modification"	-	-	C	T	1	Homozygous	100	35.5909	22	22	1
Glyma.01G004400	Chr01	431622	SNV	Glyma.01G004400:c.[1154T>C];[1154T>C]	Glyma.01G004400:p.[Leu385Pro];[Leu385Pro]	Leu385Pro	1154T>C	No	-	-	-	-	-	-	-	-	-	GO:0008150 GO:0016556	biological process; "mRNA modification"	-	-	A	G	1	Homozygous	100	36.1935	72	72	1
Glyma.01G004400	Chr01	431708	SNV	Glyma.01G004400:c.[1118A>C];[1118A>C]	Glyma.01G004400:p.[Glu373Ala];[Glu373Ala]	Glu373Ala	1118A>C	No	-	-	-	-	-	-	-	-	-	GO:0008150 GO:0016556	biological process; "mRNA modification"	-	-	T	G	1	Homozygous	100	35.2949	94	94	1
Glyma.01G004400	Chr01	431777	SNV	Glyma.01G004400:c.[1049T>C];[1049T>C]	Glyma.01G004400:p.[Leu350Ser];[Leu350Ser]	Leu350Ser	1049T>C	No	-	-	-	-	-	-	-	-	-	GO:0008150 GO:0016556	biological process; "mRNA modification"	-	-	A	G	1	Homozygous	98.6301	36.0833	98	99	1
Glyma.01G004400	Chr01	432071	SNV	Glyma.01G004400:c.[803C>T];[803C>T]	Glyma.01G004400:p.[Pro268Leu];[Pro268Leu]	Pro268Leu	803C>T	No	-	-	-	-	-	-	-	-	-	GO:0008150 GO:0016556	biological process; "mRNA modification"	-	-	G	A	1	Homozygous	97.619	36.5488	101	103	1
Glyma.01G004400	Chr01	432128	SNV	Glyma.01G004400:c.[746G>A];[746G>A]	Glyma.01G004400:p.[Gly249Glu];[Gly249Glu]	Gly249Glu	746G>A	No	-	-	-	-	-	-	-	-	-	GO:0008150 GO:0016556	biological process; "mRNA modification"	-	-	C	T	1	Homozygous	98.7952	34.061	97	98	1
Glyma.01G004400	Chr01	432198	SNV	Glyma.01G004400:c.[676A>G];[676A>G]	Glyma.01G004400:p.[Ser226Gly];[Ser226Gly]	Ser226Gly	676A>G	No	-	-	-	-	-	-	-	-	-	GO:0008150 GO:0016556	biological process; "mRNA modification"	-	-	T	C	1	Homozygous	100	36.4824	101	101	1
Glyma.01G004400	Chr01	432351	SNV	Glyma.01G004400:c.[523C>T];[523C>T]	Glyma.01G004400:p.[Gln175*];[Gln175*]	Gln175*	523C>T	No	-	-	-	-	-	-	-	-	-	GO:0008150 GO:0016556	biological process; "mRNA modification"	-	-	G	A	1	Homozygous	100	36.1928	93	93	1
Glyma.01G004400	Chr01	432378	SNV	Glyma.01G004400:c.[496G>T];[496G>T]	Glyma.01G004400:p.[Ala166Ser];[Ala166Ser]	Ala166Ser	496G>T	No	-	-	-	-	-	-	-	-	-	GO:0008150 GO:0016556	biological process; "mRNA modification"	-	-	C	A	1	Homozygous	100	35.9268	98	98	1
Glyma.01G004400	Chr01	432637	SNV	Glyma.01G004400:c.[288G>T];[288G>T]	Glyma.01G004400:p.[Leu96Phe];[Leu96Phe]	Leu96Phe	288G>T	No	-	-	-	-	-	-	-	-	-	GO:0008150 GO:0016556	biological process; "mRNA modification"	-	-	C	A	1	Homozygous	100	36.3152	106	106	1
Glyma.01G004800	Chr01	447898	SNV	Glyma.01G004800:c.[485T>C];[485T>C];[485T>C];[485T>C]	Glyma.01G004800:p.[Val162Ala];[Val162Ala];[Val162Ala];[Val162Ala]	Val162Ala	485T>C	No	NONSYNONYMOUS	V	A	162	0.545	2.69	28	novel	TOLERATED	GO:0006468 GO:0048765	protein phosphorylation; "root hair cell differentiation"	GO:0004672 GO:0004674 GO:0004713 GO:0005524 GO:0016301 GO:0016772	ATP binding; "kinase activity"; "protein kinase activity"; "protein serine/threonine kinase activity"; "protein tyrosine kinase activity"; "transferase activity, transferring phosphorus-containing groups"	T	C	1	Homozygous	100	35.9846	79	79	1
Glyma.01G004800	Chr01	448329	SNV	Glyma.01G004800:c.[916G>T];[916G>T];[916G>T];[916G>T]	Glyma.01G004800:p.[Ala306Ser];[Ala306Ser];[Ala306Ser];[Ala306Ser]	Ala306Ser	916G>T	No	NONSYNONYMOUS	A	S	306	0.498	2.72	27	novel	TOLERATED	GO:0006468 GO:0048765	protein phosphorylation; "root hair cell differentiation"	GO:0004672 GO:0004674 GO:0004713 GO:0005524 GO:0016301 GO:0016772	ATP binding; "kinase activity"; "protein kinase activity"; "protein serine/threonine kinase activity"; "protein tyrosine kinase activity"; "transferase activity, transferring phosphorus-containing groups"	G	T	1	Homozygous	97.8723	34.6087	57	58	0.999998
Glyma.01G004800	Chr01	450291	SNV	Glyma.01G004800:c.[1722C>A];[1722C>A];[1722C>A];[1722C>A]	Glyma.01G004800:p.[Asn574Lys];[Asn574Lys];[Asn574Lys];[Asn574Lys]	Asn574Lys	1722C>A	No	NONSYNONYMOUS	N	K	574	0.046	2.68	30	novel	DELETERIOUS	GO:0006468 GO:0048765	protein phosphorylation; "root hair cell differentiation"	GO:0004672 GO:0004674 GO:0004713 GO:0005524 GO:0016301 GO:0016772	ATP binding; "kinase activity"; "protein kinase activity"; "protein serine/threonine kinase activity"; "protein tyrosine kinase activity"; "transferase activity, transferring phosphorus-containing groups"	C	A	1	Homozygous	100	36.7755	64	64	1
Glyma.01G004800	Chr01	452504	SNV	Glyma.01G004800:c.[2633A>G];[2570A>G];[2633A>G];[2570A>G]	Glyma.01G004800:p.[Tyr878Cys];[Tyr857Cys];[Tyr878Cys];[Tyr857Cys]	Tyr878Cys	2633A>G	No	NONSYNONYMOUS	Y	C	878	0.183	3.28	9	novel	TOLERATED	GO:0006468 GO:0048765	protein phosphorylation; "root hair cell differentiation"	GO:0004672 GO:0004674 GO:0004713 GO:0005524 GO:0016301 GO:0016772	ATP binding; "kinase activity"; "protein kinase activity"; "protein serine/threonine kinase activity"; "protein tyrosine kinase activity"; "transferase activity, transferring phosphorus-containing groups"	A	G	1	Homozygous	100	36.6316	46	46	1
Glyma.01G005100	Chr01	506115	SNV	Glyma.01G005100:c.[183T>A];[183T>A];[183T>A];[183T>A];[183T>A];[183T>A];[183T>A];[183T>A]	Glyma.01G005100:p.[Asn61Lys];[Asn61Lys];[Asn61Lys];[Asn61Lys];[Asn61Lys];[Asn61Lys];[Asn61Lys];[Asn61Lys]	Asn61Lys	183T>A	No	NONSYNONYMOUS	N	K	61	0.945	2.73	64	novel	TOLERATED	GO:0006949 GO:0019310 GO:0055114	inositol catabolic process; "oxidation-reduction process"; "syncytium formation"	GO:0005506 GO:0050113	inositol oxygenase activity; "iron ion binding"	T	A	1	Homozygous	96.5517	35.4643	37	38	0.999265
Glyma.01G005100	Chr01	506419	SNV	Glyma.01G005100:c.[296A>C];[296A>C];[296A>C];[296A>C];[296A>C];[296A>C];[296A>C];[296A>C]	Glyma.01G005100:p.[Glu99Ala];[Glu99Ala];[Glu99Ala];[Glu99Ala];[Glu99Ala];[Glu99Ala];[Glu99Ala];[Glu99Ala]	Glu99Ala	296A>C	No	NONSYNONYMOUS	E	A	99	0.004	2.7	92	novel	DELETERIOUS	GO:0006949 GO:0019310 GO:0055114	inositol catabolic process; "oxidation-reduction process"; "syncytium formation"	GO:0005506 GO:0050113	inositol oxygenase activity; "iron ion binding"	A	C	1	Homozygous	100	36.4894	61	61	1
Glyma.01G005100	Chr01	507290..507291	MNV	Glyma.01G005100:c.[585_586delTCinsCG];[585_586delTCinsCG];[585_586delTCinsCG];[585_586delTCinsCG];[585_586delTCinsCG];[585_586delTCinsCG];[585_586delTCinsCG];[585_586delTCinsCG]	Glyma.01G005100:p.[Pro196Ala];[Pro196Ala];[Pro196Ala];[Pro196Ala];[Pro196Ala];[Pro196Ala];[Pro196Ala];[Pro196Ala]	Pro196Ala	585_586delTCinsCG	No	-	-	-	-	-	-	-	-	-	GO:0006949 GO:0019310 GO:0055114	inositol catabolic process; "oxidation-reduction process"; "syncytium formation"	GO:0005506 GO:0050113	inositol oxygenase activity; "iron ion binding"	TC	CG	2	Homozygous	100	36.9259	32	32	1
Glyma.01G005200	Chr01	514615	SNV	Glyma.01G005200:c.[914G>C];[914G>C]	Glyma.01G005200:p.[Gly305Ala];[Gly305Ala]	Gly305Ala	914G>C	No	NONSYNONYMOUS	G	A	305	0.037	2.67	36	novel	DELETERIOUS	GO:0006751 GO:0006805	glutathione catabolic process; "xenobiotic metabolic process"	GO:0003840 GO:0016756	gamma-glutamyltransferase activity; "glutathione gamma-glutamylcysteinyltransferase activity"	G	C	1	Homozygous	100	35.0658	95	95	1
Glyma.01G005400	Chr01	528887	SNV	Glyma.01G005400:c.[97G>C];[97G>C]	Glyma.01G005400:p.[Glu33Gln];[Glu33Gln]			No	NONSYNONYMOUS	E	Q	33	0.587	3.31	12	novel	TOLERATED	GO:0006096 GO:0010053	glycolysis; "root epidermal cell differentiation"	GO:0003872 GO:0005524	6-phosphofructokinase activity; "ATP binding"	C	G	1	Homozygous	100	35.0303	76	76	1
Glyma.01G005400	Chr01	528947	SNV	Glyma.01G005400:c.[37A>C];[37A>C]	Glyma.01G005400:p.[Asn13His];[Asn13His]			No	NONSYNONYMOUS	N	H	13	0.756	3.37	8	novel	TOLERATED	GO:0006096 GO:0010053	glycolysis; "root epidermal cell differentiation"	GO:0003872 GO:0005524	6-phosphofructokinase activity; "ATP binding"	T	G	1	Homozygous	100	35.1389	38	38	1
Glyma.01G005600	Chr01	561072	SNV	Glyma.01G005600:c.[802C>G];[631C>G];[802C>G];[631C>G]	Glyma.01G005600:p.[Pro268Ala];[Pro211Ala];[Pro268Ala];[Pro211Ala]	Pro268Ala	802C>G	No	NONSYNONYMOUS	P	A	268	0.519	2.81	91	novel	TOLERATED	GO:0008150	biological process	-	-	C	G	1	Homozygous	97.2973	34.5	89	91	0.999994
Glyma.01G005700	Chr01	566735	SNV	Glyma.01G005700:c.[14C>T];[14C>T]	Glyma.01G005700:p.[Pro5Leu];[Pro5Leu]	Pro5Leu	14C>T	No	-	-	-	-	-	-	-	-	-	-	-	GO:0003993	acid phosphatase activity	G	A	1	Homozygous	100	36.6944	46	46	1
Glyma.01G005800	Chr01	568286	SNV	Glyma.01G005800:c.[841A>C];[841A>C]	Glyma.01G005800:p.[Thr281Pro];[Thr281Pro]	Thr281Pro	841A>C	Yes	NONSYNONYMOUS	T	P	281	1	2.72	44	novel	TOLERATED	GO:0008150	biological process	GO:0003674	molecular function	T	G	1	Homozygous	100	36.5876	108	108	1
Glyma.01G005800	Chr01	568288	SNV	Glyma.01G005800:c.[839G>T];[839G>T]	Glyma.01G005800:p.[Arg280Leu];[Arg280Leu]	Arg280Leu	839G>T	Yes	NONSYNONYMOUS	R	L	280	0.041	2.72	45	novel	DELETERIOUS	GO:0008150	biological process	GO:0003674	molecular function	C	A	1	Homozygous	100	35.7216	108	108	1
Glyma.01G005800	Chr01	571615	SNV	Glyma.01G005800:c.[313G>T];[313G>T]	Glyma.01G005800:p.[Gly105Cys];[Gly105Cys]	Gly105Cys	313G>T	No	NONSYNONYMOUS	G	C	105	0.002	2.79	37	novel	DELETERIOUS	GO:0008150	biological process	GO:0003674	molecular function	C	A	1	Homozygous	100	33.4111	100	100	1
Glyma.01G005800	Chr01	571692..571693	MNV	Glyma.01G005800:c.[235_236delAGinsGC];[235_236delAGinsGC]	Glyma.01G005800:p.[Ser79Ala];[Ser79Ala]	Ser79Ala	235_236delAGinsGC	No	-	-	-	-	-	-	-	-	-	GO:0008150	biological process	GO:0003674	molecular function	CT	GC	2	Homozygous	99.0099	34.58	116	117	1
Glyma.01G005800	Chr01	571849	SNV	Glyma.01G005800:c.[79G>T];[79G>T]	Glyma.01G005800:p.[Val27Phe];[Val27Phe]	Val27Phe	79G>T	No	NONSYNONYMOUS	V	F	27	0.058	2.83	25	novel	TOLERATED	GO:0008150	biological process	GO:0003674	molecular function	C	A	1	Homozygous	100	34.871	158	158	1
Glyma.01G006900	Chr01	671369	SNV	Glyma.01G006900:c.[113T>C];[113T>C];[113T>C];[113T>C]	Glyma.01G006900:p.[Met38Thr];[Met38Thr];[Met38Thr];[Met38Thr]	Met38Thr	113T>C	No	NONSYNONYMOUS	M	T	38	0.353	3.77	8	novel	TOLERATED	GO:0008150	biological process	GO:0003674	molecular function	T	C	1	Homozygous	100	34	90	90	1
Glyma.01G008000	Chr01	781782	SNV	Glyma.01G008000:c.[257T>C];[257T>C];[257T>C];[257T>C]	Glyma.01G008000:p.[Val86Ala];[Val86Ala];[Val86Ala];[Val86Ala]	Val86Ala	257T>C	No	NONSYNONYMOUS	V	A	86	0.771	2.76	60	novel	TOLERATED	GO:0016126	sterol biosynthetic process	GO:0020037	heme binding	A	G	1	Homozygous	100	35.8906	85	85	1
Glyma.01G008100	Chr01	787299..787300	MNV	Glyma.01G008100:c.[47_48delATinsTC];[47_48delATinsTC]	Glyma.01G008100:p.[Asn16Ile];[Asn16Ile]	Asn16Ile	47_48delATinsTC	No	-	-	-	-	-	-	-	-	-	-	-	-	-	AT	TC	2	Homozygous	98.5714	36.2993	88	89	1
Glyma.01G008100	Chr01	787721	SNV	Glyma.01G008100:c.[469A>G];[469A>G]	Glyma.01G008100:p.[Lys157Glu];[Lys157Glu]	Lys157Glu	469A>G	Yes	NONSYNONYMOUS	K	E	157	1	2.72	19	novel	TOLERATED	-	-	-	-	A	G	1	Homozygous	100	36.2154	76	76	1
Glyma.01G008100	Chr01	787723	SNV	Glyma.01G008100:c.[471G>T];[471G>T]	Glyma.01G008100:p.[Lys157Asn];[Lys157Asn]	Lys157Asn	471G>T	Yes	NONSYNONYMOUS	K	N	157	0.43	2.72	19	novel	TOLERATED	-	-	-	-	G	T	1	Homozygous	100	35.2615	76	76	1
Glyma.01G008100	Chr01	789165	SNV	Glyma.01G008100:c.[663C>A];[663C>A]	Glyma.01G008100:p.[His221Gln];[His221Gln]	His221Gln	663C>A	No	NONSYNONYMOUS	H	Q	221	0.586	2.78	17	novel	TOLERATED	-	-	-	-	C	A	1	Homozygous	100	36.1429	72	72	1
Glyma.01G008100	Chr01	789458	SNV	Glyma.01G008100:c.[757C>G];[757C>G]	Glyma.01G008100:p.[Leu253Val];[Leu253Val]	Leu253Val	757C>G	No	NONSYNONYMOUS	L	V	253	0.018	2.72	20	novel	DELETERIOUS	-	-	-	-	C	G	1	Homozygous	100	36.6875	42	42	1
Glyma.01G008100	Chr01	789494	SNV	Glyma.01G008100:c.[793G>A];[793G>A]	Glyma.01G008100:p.[Ala265Thr];[Ala265Thr]	Ala265Thr	793G>A	No	NONSYNONYMOUS	A	T	265	0.356	2.72	20	novel	TOLERATED	-	-	-	-	G	A	1	Homozygous	97.7273	34.186	53	54	0.999998
Glyma.01G008200	Chr01	804370	SNV	Glyma.01G008200:c.[875G>A];[875G>A]	Glyma.01G008200:p.[Arg292His];[Arg292His]	Arg292His	875G>A	No	NONSYNONYMOUS	R	H	292	0.54	2.64	61	novel	TOLERATED	GO:0006200 GO:0006810 GO:0010048 GO:0010315 GO:0010540 GO:0010541 GO:0043481 GO:0048440 GO:0055085	ATP catabolic process; "acropetal auxin transport"; "anthocyanin accumulation in tissues in response to UV light"; "auxin efflux"; "basipetal auxin transport"; "carpel development"; "transmembrane transport"; "transport"; "vernalization response"	GO:0000166 GO:0005524 GO:0016887 GO:0017111 GO:0042626	ATP binding; "ATPase activity"; "ATPase activity, coupled to transmembrane movement of substances"; "nucleoside-triphosphatase activity"; "nucleotide binding"	G	A	1	Homozygous	100	36.2203	73	73	1
Glyma.01G008200	Chr01	806763	SNV	Glyma.01G008200:c.[1073T>C];[1073T>C]	Glyma.01G008200:p.[Leu358Ser];[Leu358Ser]	Leu358Ser	1073T>C	No	NONSYNONYMOUS	L	S	358	0.002	2.64	61	novel	DELETERIOUS	GO:0006200 GO:0006810 GO:0010048 GO:0010315 GO:0010540 GO:0010541 GO:0043481 GO:0048440 GO:0055085	ATP catabolic process; "acropetal auxin transport"; "anthocyanin accumulation in tissues in response to UV light"; "auxin efflux"; "basipetal auxin transport"; "carpel development"; "transmembrane transport"; "transport"; "vernalization response"	GO:0000166 GO:0005524 GO:0016887 GO:0017111 GO:0042626	ATP binding; "ATPase activity"; "ATPase activity, coupled to transmembrane movement of substances"; "nucleoside-triphosphatase activity"; "nucleotide binding"	T	C	1	Homozygous	100	35.5	91	91	1
Glyma.01G008400	Chr01	819096	SNV	Glyma.01G008400:c.[431A>T];[431A>T];[434A>T];[434A>T]	Glyma.01G008400:p.[Gln144Leu];[Gln144Leu];[Gln145Leu];[Gln145Leu]	Gln144Leu	431A>T	No	NONSYNONYMOUS	Q	L	144	0.244	2.6	51	novel	TOLERATED	GO:0009821 GO:0055114	alkaloid biosynthetic process; "oxidation-reduction process"	GO:0005506 GO:0016491 GO:0016706	iron ion binding; "oxidoreductase activity"; "oxidoreductase activity, acting on paired donors, with incorporation or reduction of molecular oxygen, 2-oxoglutarate as one donor, and incorporation of one atom each of oxygen into both donors"	A	T	1	Homozygous	100	36.4706	60	60	1
Glyma.01G008500	Chr01	827803	SNV	Glyma.01G008500:c.[1585A>G];[1585A>G]	Glyma.01G008500:p.[Asn529Asp];[Asn529Asp]			No	NONSYNONYMOUS	N	D	529	0.7	2.53	178	novel	TOLERATED	GO:0006094 GO:0006108 GO:0006633 GO:0007010 GO:0009793 GO:0009845 GO:0010498 GO:0051289 GO:0055114	cytoskeleton organization; "embryo development ending in seed dormancy"; "fatty acid biosynthetic process"; "gluconeogenesis"; "malate metabolic process"; "oxidation-reduction process"; "proteasomal protein catabolic process"; "protein homotetramerization"; "seed germination"	GO:0000166 GO:0004470 GO:0004473 GO:0008270 GO:0016491 GO:0016616 GO:0016619 GO:0016652 GO:0042803 GO:0046872 GO:0050897 GO:0051287	NAD binding; "cobalt ion binding"; "malate dehydrogenase (oxaloacetate-decarboxylating) (NADP+) activity"; "malate dehydrogenase (oxaloacetate-decarboxylating) activity"; "malic enzyme activity"; "metal ion binding"; "nucleotide binding"; "oxidoreductase activity"; "oxidoreductase activity, acting on NAD(P)H, NAD(P) as acceptor"; "oxidoreductase activity, acting on the CH-OH group of donors, NAD …	T	C	1	Homozygous	100	36.3729	70	70	1
Glyma.01G008700	Chr01	846192	SNV	Glyma.01G008700:c.[1990C>A];[2026C>A];[2026C>A];[2026C>A];[2026C>A];[1990C>A]	Glyma.01G008700:p.[Arg664Ser];[Arg676Ser];[Arg676Ser];[Arg676Ser];[Arg676Ser];[Arg664Ser]	Arg664Ser	1990C>A	No	NONSYNONYMOUS	R	S	676	0.166	3.47	10	novel	TOLERATED	GO:0009410 GO:0009640 GO:0009793 GO:0009845 GO:0009855 GO:0009909 GO:0009933 GO:0009944 GO:0010014 GO:0010075 GO:0010162 GO:0010182 GO:0010228 GO:0016441 GO:0016567 GO:0019915 GO:0048522 GO:0050826	determination of bilateral symmetry; "embryo development ending in seed dormancy"; "lipid storage"; "meristem initiation"; "meristem structural organization"; "photomorphogenesis"; "polarity specification of adaxial/abaxial axis"; "positive regulation of cellular process"; "posttranscriptional gene silencing"; "protein ubiquitination"; "regulation of flower development"; "regulation of meristem g…	GO:0003968	RNA-directed RNA polymerase activity	G	T	1	Homozygous	96.8254	36.1639	79	81	0.999902
Glyma.01G009300	Chr01	914252	SNV	Glyma.01G009300:c.[1501A>C];[1501A>C]	Glyma.01G009300:p.[Lys501Gln];[Lys501Gln]	Lys501Gln	1501A>C	No	NONSYNONYMOUS	K	Q	501	0.439	2.45	121	novel	TOLERATED	GO:0006364 GO:0009627 GO:0009651 GO:0034976 GO:0047484	rRNA processing; "regulation of response to osmotic stress"; "response to endoplasmic reticulum stress"; "response to salt stress"; "systemic acquired resistance"	GO:0004576	oligosaccharyl transferase activity	A	C	1	Homozygous	100	37.4286	88	88	1
Glyma.01G009400	Chr01	922848	SNV	Glyma.01G009400:c.[1262G>A];[1262G>A];[1262G>A];[1262G>A]	Glyma.01G009400:p.[Arg421His];[Arg421His];[Arg421His];[Arg421His]	Arg421His	1262G>A	No	NONSYNONYMOUS	R	H	421	0.014	3.02	21	novel	DELETERIOUS	GO:0008150 GO:0009832 GO:0016049 GO:0030243	biological process; "cell growth"; "cellulose metabolic process"; "plant-type cell wall biogenesis"	-	-	C	T	1	Homozygous	100	37.6111	68	68	1
Glyma.01G009500	Chr01	934743	SNV	Glyma.01G009500:c.[29C>G];[29C>G]	Glyma.01G009500:p.[Ser10*];[Ser10*]	Ser10*	29C>G	Yes	STOP-GAIN	S	*	10	NA	NA	NA	novel	NA	GO:0009807 GO:0010413 GO:0045492	glucuronoxylan metabolic process; "lignan biosynthetic process"; "xylan biosynthetic process"	GO:0000166 GO:0010283	nucleotide binding; "pinoresinol reductase activity"	C	G	1	Homozygous	100	34.8333	57	57	1
Glyma.01G009500	Chr01	934748	SNV	Glyma.01G009500:c.[34C>T];[34C>T]	Glyma.01G009500:p.[Gln12*];[Gln12*]	Gln12*	34C>T	No	STOP-GAIN	Q	*	12	NA	NA	NA	novel	NA	GO:0009807 GO:0010413 GO:0045492	glucuronoxylan metabolic process; "lignan biosynthetic process"; "xylan biosynthetic process"	GO:0000166 GO:0010283	nucleotide binding; "pinoresinol reductase activity"	C	T	1	Homozygous	96	33.375	57	59	0.99999
Glyma.01G009500	Chr01	934770	SNV	Glyma.01G009500:c.[56G>T];[56G>T]	Glyma.01G009500:p.[Arg19Ile];[Arg19Ile]	Arg19Ile	56G>T	No	NONSYNONYMOUS	R	I	19	NA	NA	NA	novel	NA	GO:0009807 GO:0010413 GO:0045492	glucuronoxylan metabolic process; "lignan biosynthetic process"; "xylan biosynthetic process"	GO:0000166 GO:0010283	nucleotide binding; "pinoresinol reductase activity"	G	T	1	Homozygous	100	36.2545	64	64	1
Glyma.01G009500	Chr01	934952	SNV	Glyma.01G009500:c.[238A>G];[238A>G]	Glyma.01G009500:p.[Met80Val];[Met80Val]	Met80Val	238A>G	No	NONSYNONYMOUS	M	V	80	1	2.85	97	novel	TOLERATED	GO:0009807 GO:0010413 GO:0045492	glucuronoxylan metabolic process; "lignan biosynthetic process"; "xylan biosynthetic process"	GO:0000166 GO:0010283	nucleotide binding; "pinoresinol reductase activity"	A	G	1	Homozygous	100	36.0737	116	116	1
Glyma.01G009500	Chr01	936313	SNV	Glyma.01G009500:c.[490G>T];[490G>T]	Glyma.01G009500:p.[Asp164Tyr];[Asp164Tyr]	Asp164Tyr	490G>T	No	NONSYNONYMOUS	D	Y	164	0	2.85	104	novel	DELETERIOUS	GO:0009807 GO:0010413 GO:0045492	glucuronoxylan metabolic process; "lignan biosynthetic process"; "xylan biosynthetic process"	GO:0000166 GO:0010283	nucleotide binding; "pinoresinol reductase activity"	G	T	1	Homozygous	98.2456	37.5	67	69	0.999888
Glyma.01G010000	Chr01	973516	SNV	Glyma.01G010000:c.[1641T>G];[1641T>G]	Glyma.01G010000:p.[Asn547Lys];[Asn547Lys]	Asn547Lys	1641T>G	No	NONSYNONYMOUS	N	K	547	1	2.93	19	novel	TOLERATED	GO:0006914 GO:0008152 GO:0009610	autophagy; "metabolic process"; "response to symbiotic fungus"	GO:0003824 GO:0016207	4-coumarate-CoA ligase activity; "catalytic activity"	A	C	1	Homozygous	100	37.2909	66	66	1
Glyma.01G010000	Chr01	975163	SNV	Glyma.01G010000:c.[1423G>A];[1423G>A]	Glyma.01G010000:p.[Val475Ile];[Val475Ile]	Val475Ile	1423G>A	No	NONSYNONYMOUS	V	I	475	1	2.73	32	novel	TOLERATED	GO:0006914 GO:0008152 GO:0009610	autophagy; "metabolic process"; "response to symbiotic fungus"	GO:0003824 GO:0016207	4-coumarate-CoA ligase activity; "catalytic activity"	C	T	1	Homozygous	100	37.1176	43	43	1
Glyma.01G010000	Chr01	978355	SNV	Glyma.01G010000:c.[106A>G];[106A>G]	Glyma.01G010000:p.[Asn36Asp];[Asn36Asp]	Asn36Asp	106A>G	No	NONSYNONYMOUS	N	D	36	0.61	2.73	32	novel	TOLERATED	GO:0006914 GO:0008152 GO:0009610	autophagy; "metabolic process"; "response to symbiotic fungus"	GO:0003824 GO:0016207	4-coumarate-CoA ligase activity; "catalytic activity"	T	C	1	Homozygous	96.3415	32.0127	94	97	1
Glyma.01G010100	Chr01	981139	SNV	Glyma.01G010100:c.[2196T>A];[2214T>A];[2214T>A];[1566T>A];[2196T>A];[1566T>A]	Glyma.01G010100:p.[Asn732Lys];[Asn738Lys];[Asn738Lys];[Asn522Lys];[Asn732Lys];[Asn522Lys]	Asn732Lys	2196T>A	No	NONSYNONYMOUS	N	K	738	1	3.34	39	novel	TOLERATED	GO:0008150	biological process	GO:0003674	molecular function	A	T	1	Homozygous	100	34.2	92	92	1
Glyma.01G010400	Chr01	1009508	SNV	Glyma.01G010400:c.[229G>C];[229G>C]	Glyma.01G010400:p.[Ala77Pro];[Ala77Pro]	Ala77Pro	229G>C	No	NONSYNONYMOUS	A	P	77	0.27	2.72	33	novel	TOLERATED	GO:0001510	RNA methylation	GO:0003676 GO:0004386 GO:0005524 GO:0008026	ATP-dependent helicase activity; "ATP binding"; "helicase activity"; "nucleic acid binding"	G	C	1	Homozygous	99.0991	35.4545	130	131	1
Glyma.01G010400	Chr01	1009547	SNV	Glyma.01G010400:c.[268G>A];[268G>A]	Glyma.01G010400:p.[Asp90Asn];[Asp90Asn]	Asp90Asn	268G>A	No	NONSYNONYMOUS	D	N	90	0.298	2.76	30	novel	TOLERATED	GO:0001510	RNA methylation	GO:0003676 GO:0004386 GO:0005524 GO:0008026	ATP-dependent helicase activity; "ATP binding"; "helicase activity"; "nucleic acid binding"	G	A	1	Homozygous	100	34.7917	141	141	1
Glyma.01G010400	Chr01	1009924	SNV	Glyma.01G010400:c.[560G>A];[560G>A]	Glyma.01G010400:p.[Ser187Asn];[Ser187Asn]	Ser187Asn	560G>A	No	NONSYNONYMOUS	S	N	187	0.458	2.61	39	novel	TOLERATED	GO:0001510	RNA methylation	GO:0003676 GO:0004386 GO:0005524 GO:0008026	ATP-dependent helicase activity; "ATP binding"; "helicase activity"; "nucleic acid binding"	G	A	1	Homozygous	92.4242	33.2623	68	74	0.999917
Glyma.01G012200	Chr01	1184988^1184989	Insertion	Glyma.01G012200:c.[108_109insT];[108_109insT]	Glyma.01G012200:p.[Leu37fs];[Leu37fs]	Leu37fs	108_109insT	No	-	-	-	-	-	-	-	-	-	GO:0006629 GO:0016042	lipid catabolic process; "lipid metabolic process"	GO:0004091 GO:0004806	carboxylesterase activity; "triglyceride lipase activity"	-	A	1	Homozygous	91.1765	36.2903	42	45	0.997982
Glyma.01G012200	Chr01	1185059	Deletion	Glyma.01G012200:c.[38delT];[38delT]	Glyma.01G012200:p.[Leu13fs];[Leu13fs]	Leu13fs	38delT	No	-	-	-	-	-	-	-	-	-	GO:0006629 GO:0016042	lipid catabolic process; "lipid metabolic process"	GO:0004091 GO:0004806	carboxylesterase activity; "triglyceride lipase activity"	A	-	1	Homozygous	100	36.4483	41	41	1
Glyma.01G013200	Chr01	1249076^1249077	Insertion	Glyma.01G013200:c.[25_26insA];[25_26insA]	Glyma.01G013200:p.[Thr9fs];[Thr9fs]	Thr9fs	25_26insA	No	-	-	-	-	-	-	-	-	-	GO:0006629 GO:0016042	lipid catabolic process; "lipid metabolic process"	GO:0004091 GO:0004806 GO:0005516	calmodulin binding; "carboxylesterase activity"; "triglyceride lipase activity"	-	T	1	Homozygous	90.6667	35.9412	81	88	0.999935
Glyma.01G013200	Chr01	1249100^1249101	Insertion	Glyma.01G013200:c.[1_2insA];[1_2insA]	Glyma.01G013200:p.[Met1?];[Met1?]	Met1?	1_2insA	No	-	-	-	-	-	-	-	-	-	GO:0006629 GO:0016042	lipid catabolic process; "lipid metabolic process"	GO:0004091 GO:0004806 GO:0005516	calmodulin binding; "carboxylesterase activity"; "triglyceride lipase activity"	-	T	1	Homozygous	91.9355	34.3333	68	73	0.999343
Glyma.01G013300	Chr01	1270704	SNV	Glyma.01G013300:c.[837G>T];[837G>T]	Glyma.01G013300:p.[Leu279Phe];[Leu279Phe]	Leu279Phe	837G>T	No	NONSYNONYMOUS	L	F	279	0.082	3.35	5	novel	TOLERATED	-	-	-	-	G	T	1	Homozygous	100	37.5143	40	40	1
Glyma.01G013300	Chr01	1270718	SNV	Glyma.01G013300:c.[851G>A];[851G>A]	Glyma.01G013300:p.[Arg284His];[Arg284His]	Arg284His	851G>A	No	NONSYNONYMOUS	R	H	284	0.022	3.35	5	novel	DELETERIOUS	-	-	-	-	G	A	1	Homozygous	100	35.3784	47	47	1
Glyma.01G013400	Chr01	1279867	SNV	Glyma.01G013400:c.[136T>G];[136T>G]	Glyma.01G013400:p.[Phe46Val];[Phe46Val]	Phe46Val	136T>G	No	-	-	-	-	-	-	-	-	-	GO:0006468 GO:0006995	cellular response to nitrogen starvation; "protein phosphorylation"	GO:0004672 GO:0004674 GO:0004713 GO:0005524 GO:0016301 GO:0016772	ATP binding; "kinase activity"; "protein kinase activity"; "protein serine/threonine kinase activity"; "protein tyrosine kinase activity"; "transferase activity, transferring phosphorus-containing groups"	A	C	1	Homozygous	56.5217	37	51	87	0.95064
Glyma.01G013400	Chr01	1279897	SNV	Glyma.01G013400:c.[106G>A];[106G>A]	Glyma.01G013400:p.[Gly36Arg];[Gly36Arg]	Gly36Arg	106G>A	No	-	-	-	-	-	-	-	-	-	GO:0006468 GO:0006995	cellular response to nitrogen starvation; "protein phosphorylation"	GO:0004672 GO:0004674 GO:0004713 GO:0005524 GO:0016301 GO:0016772	ATP binding; "kinase activity"; "protein kinase activity"; "protein serine/threonine kinase activity"; "protein tyrosine kinase activity"; "transferase activity, transferring phosphorus-containing groups"	C	T	1	Homozygous	54.5455	37.2667	37	67	0.976048
Glyma.01G013500	Chr01	1286059	SNV	Glyma.01G013500:c.[1307G>T];[1307G>T]	Glyma.01G013500:p.[Arg436Leu];[Arg436Leu]	Arg436Leu	1307G>T	No	NONSYNONYMOUS	R	L	436	0.392	2.73	57	novel	TOLERATED	GO:0006468 GO:0009737	protein phosphorylation; "response to abscisic acid stimulus"	GO:0004672 GO:0004674 GO:0005524 GO:0016301 GO:0016772	ATP binding; "kinase activity"; "protein kinase activity"; "protein serine/threonine kinase activity"; "transferase activity, transferring phosphorus-containing groups"	C	A	1	Homozygous	100	35.7308	62	62	1
Glyma.01G013500	Chr01	1286062	SNV	Glyma.01G013500:c.[1304C>A];[1304C>A]	Glyma.01G013500:p.[Ala435Glu];[Ala435Glu]	Ala435Glu	1304C>A	No	NONSYNONYMOUS	A	E	435	1	2.73	57	novel	TOLERATED	GO:0006468 GO:0009737	protein phosphorylation; "response to abscisic acid stimulus"	GO:0004672 GO:0004674 GO:0005524 GO:0016301 GO:0016772	ATP binding; "kinase activity"; "protein kinase activity"; "protein serine/threonine kinase activity"; "transferase activity, transferring phosphorus-containing groups"	G	T	1	Homozygous	100	35.6154	62	62	1
Glyma.01G013500	Chr01	1292402	SNV	Glyma.01G013500:c.[565C>T];[565C>T]	Glyma.01G013500:p.[Pro189Ser];[Pro189Ser]	Pro189Ser	565C>T	No	NONSYNONYMOUS	P	S	189	1	2.78	50	novel	TOLERATED	GO:0006468 GO:0009737	protein phosphorylation; "response to abscisic acid stimulus"	GO:0004672 GO:0004674 GO:0005524 GO:0016301 GO:0016772	ATP binding; "kinase activity"; "protein kinase activity"; "protein serine/threonine kinase activity"; "transferase activity, transferring phosphorus-containing groups"	G	A	1	Homozygous	100	34.7941	76	76	1
Glyma.01G013600	Chr01	1302531	SNV	Glyma.01G013600:c.[1092G>T];[1242G>T];[1092G>T];[1245G>T];[1242G>T];[1245G>T]	Glyma.01G013600:p.[Gln364His];[Gln414His];[Gln364His];[Gln415His];[Gln414His];[Gln415His]	Gln364His	1092G>T	No	NONSYNONYMOUS	Q	H	415	0	4.32	3	novel	DELETERIOUS (*WARNING! Low confidence)	GO:0006351 GO:0006355 GO:0006473 GO:0045893	positive regulation of transcription, DNA-dependent; "protein acetylation"; "regulation of transcription, DNA-dependent"; "transcription, DNA-dependent"	GO:0003677 GO:0003700 GO:0043565 GO:0046983	DNA binding; "protein dimerization activity"; "sequence-specific DNA binding"; "sequence-specific DNA binding transcription factor activity"	C	A	1	Homozygous	98.7654	35.4625	95	96	1
Glyma.01G013600	Chr01	1302545	SNV	Glyma.01G013600:c.[1078A>G];[1228A>G];[1078A>G];[1231A>G];[1228A>G];[1231A>G]	Glyma.01G013600:p.[Met360Val];[Met410Val];[Met360Val];[Met411Val];[Met410Val];[Met411Val]	Met360Val	1078A>G	No	NONSYNONYMOUS	M	V	411	0.989	3.82	10	novel	TOLERATED	GO:0006351 GO:0006355 GO:0006473 GO:0045893	positive regulation of transcription, DNA-dependent; "protein acetylation"; "regulation of transcription, DNA-dependent"; "transcription, DNA-dependent"	GO:0003677 GO:0003700 GO:0043565 GO:0046983	DNA binding; "protein dimerization activity"; "sequence-specific DNA binding"; "sequence-specific DNA binding transcription factor activity"	T	C	1	Homozygous	100	35.0263	94	94	1
Glyma.01G013600	Chr01	1302602	SNV	Glyma.01G013600:c.[1021T>G];[1171T>G];[1174T>G];[1021T>G];[1174T>G];[1171T>G]	Glyma.01G013600:p.[Cys341Gly];[Cys391Gly];[Cys392Gly];[Cys341Gly];[Cys392Gly];[Cys391Gly]			No	NONSYNONYMOUS	C	G	391	0.401	2.94	27	novel	TOLERATED	GO:0006351 GO:0006355 GO:0006473 GO:0045893	positive regulation of transcription, DNA-dependent; "protein acetylation"; "regulation of transcription, DNA-dependent"; "transcription, DNA-dependent"	GO:0003677 GO:0003700 GO:0043565 GO:0046983	DNA binding; "protein dimerization activity"; "sequence-specific DNA binding"; "sequence-specific DNA binding transcription factor activity"	A	C	1	Homozygous	100	35.0423	87	87	1
Glyma.01G013600	Chr01	1304961	SNV	Glyma.01G013600:c.[770C>T];[770C>T];[770C>T];[620C>T];[620C>T];[773C>T];[773C>T];[770C>T]	Glyma.01G013600:p.[Thr257Met];[Thr257Met];[Thr257Met];[Thr207Met];[Thr207Met];[Thr258Met];[Thr258Met];[Thr257Met]	Thr257Met	770C>T	No	NONSYNONYMOUS	T	M	207	0.116	2.66	40	novel	TOLERATED	GO:0006351 GO:0006355 GO:0006473 GO:0045893	positive regulation of transcription, DNA-dependent; "protein acetylation"; "regulation of transcription, DNA-dependent"; "transcription, DNA-dependent"	GO:0003677 GO:0003700 GO:0043565 GO:0046983	DNA binding; "protein dimerization activity"; "sequence-specific DNA binding"; "sequence-specific DNA binding transcription factor activity"	G	A	1	Homozygous	100	36.7255	64	64	1
Glyma.01G013800	Chr01	1314596	SNV	Glyma.01G013800:c.[294G>T];[294G>T]	Glyma.01G013800:p.[Glu98Asp];[Glu98Asp]	Glu98Asp	294G>T	No	NONSYNONYMOUS	E	D	98	0.064	2.92	37	novel	TOLERATED	GO:0006457	protein folding	GO:0031072 GO:0051082	heat shock protein binding; "unfolded protein binding"	G	T	1	Homozygous	98.9899	34.1735	113	114	0.999999
Glyma.01G013800	Chr01	1315314	SNV	Glyma.01G013800:c.[1012C>G];[1012C>G]	Glyma.01G013800:p.[Leu338Val];[Leu338Val]	Leu338Val	1012C>G	No	NONSYNONYMOUS	L	V	338	0.061	2.94	12	novel	TOLERATED	GO:0006457	protein folding	GO:0031072 GO:0051082	heat shock protein binding; "unfolded protein binding"	C	G	1	Homozygous	100	35.1512	101	101	1
Glyma.01G013800	Chr01	1315632	SNV	Glyma.01G013800:c.[1330C>G];[1330C>G]	Glyma.01G013800:p.[Leu444Val];[Leu444Val]	Leu444Val	1330C>G	No	NONSYNONYMOUS	L	V	444	1	2.94	12	novel	TOLERATED	GO:0006457	protein folding	GO:0031072 GO:0051082	heat shock protein binding; "unfolded protein binding"	C	G	1	Homozygous	98.5075	34.8939	83	84	1
Glyma.01G013800	Chr01	1315696	SNV	Glyma.01G013800:c.[1394T>C];[1394T>C]	Glyma.01G013800:p.[Val465Ala];[Val465Ala]	Val465Ala	1394T>C	No	NONSYNONYMOUS	V	A	465	0.523	3.22	8	novel	TOLERATED	GO:0006457	protein folding	GO:0031072 GO:0051082	heat shock protein binding; "unfolded protein binding"	T	C	1	Homozygous	100	33.04	88	88	1
Glyma.01G013800	Chr01	1315720	SNV	Glyma.01G013800:c.[1418A>C];[1418A>C]	Glyma.01G013800:p.[Asp473Ala];[Asp473Ala]	Asp473Ala	1418A>C	No	NONSYNONYMOUS	D	A	473	0.019	2.94	12	novel	DELETERIOUS	GO:0006457	protein folding	GO:0031072 GO:0051082	heat shock protein binding; "unfolded protein binding"	A	C	1	Homozygous	100	33.1351	86	86	1
Glyma.01G013900	Chr01	1328950	SNV	Glyma.01G013900:c.[313-46T>G];[24T>G];[313-46T>G];[24T>G]	Glyma.01G013900:p.[Tyr8*];[Tyr8*]		313-46T>G	No	STOP-GAIN	Y	*	8	NA	NA	NA	novel	NA	GO:0005975 GO:0006073	carbohydrate metabolic process; "cellular glucan metabolic process"	GO:0004553 GO:0016762 GO:0016798	hydrolase activity, acting on glycosyl bonds; "hydrolase activity, hydrolyzing O-glycosyl compounds"; "xyloglucan:xyloglucosyl transferase activity"	T	G	1	Homozygous	96.1538	31.78	58	60	0.999995
Glyma.01G013900	Chr01	1328970^1328971	Insertion	Glyma.01G013900:c.[44_45insTTT];[313-26_313-25insTTT];[44_45insTTT];[313-26_313-25insTTT]	Glyma.01G013900:p.[Phe18_Thr19insPhe];[Phe18_Thr19insPhe]	Phe18_Thr19insPhe	44_45insTTT	No	-	-	-	-	-	-	-	-	-	GO:0005975 GO:0006073	carbohydrate metabolic process; "cellular glucan metabolic process"	GO:0004553 GO:0016762 GO:0016798	hydrolase activity, acting on glycosyl bonds; "hydrolase activity, hydrolyzing O-glycosyl compounds"; "xyloglucan:xyloglucosyl transferase activity"	-	TTT	3	Homozygous	72.3404	35.8333	41	55	0.511408
Glyma.01G014000	Chr01	1341283	SNV	Glyma.01G014000:c.[665T>C];[665T>C];[665T>C];[665T>C];[665T>C];[665T>C];[665T>C];[665T>C]	Glyma.01G014000:p.[Val222Ala];[Val222Ala];[Val222Ala];[Val222Ala];[Val222Ala];[Val222Ala];[Val222Ala];[Val222Ala]	Val222Ala	665T>C	No	NONSYNONYMOUS	V	A	222	0.521	2.69	125	novel	TOLERATED	GO:0000271 GO:0009409 GO:0009832 GO:0010583 GO:0030244	cellulose biosynthetic process; "plant-type cell wall biogenesis"; "polysaccharide biosynthetic process"; "response to cold"; "response to cyclopentenone"	GO:0016757 GO:0016759 GO:0051753	cellulose synthase activity; "mannan synthase activity"; "transferase activity, transferring glycosyl groups"	A	G	1	Homozygous	100	36.6333	74	74	1
Glyma.01G014400	Chr01	1389286	SNV	Glyma.01G014400:c.[97A>G];[97A>G];[97A>G];[97A>G]	Glyma.01G014400:p.[Thr33Ala];[Thr33Ala];[Thr33Ala];[Thr33Ala]	Thr33Ala	97A>G	No	NONSYNONYMOUS	T	A	33	0.573	3.39	9	novel	TOLERATED	GO:0006979 GO:0042631 GO:0044237	cellular metabolic process; "cellular response to water deprivation"; "response to oxidative stress"	GO:0000166 GO:0003824 GO:0050662	catalytic activity; "coenzyme binding"; "nucleotide binding"	A	G	1	Homozygous	100	34.1585	112	112	1
Glyma.01G014400	Chr01	1390156	SNV	Glyma.01G014400:c.[157T>A];[157T>A];[157T>A];[157T>A]	Glyma.01G014400:p.[Tyr53Asn];[Tyr53Asn];[Tyr53Asn];[Tyr53Asn]	Tyr53Asn	157T>A	No	NONSYNONYMOUS	Y	N	53	0.307	3.28	20	novel	TOLERATED	GO:0006979 GO:0042631 GO:0044237	cellular metabolic process; "cellular response to water deprivation"; "response to oxidative stress"	GO:0000166 GO:0003824 GO:0050662	catalytic activity; "coenzyme binding"; "nucleotide binding"	T	A	1	Homozygous	98.6667	36.0676	90	91	1
Glyma.01G014600	Chr01	1405104	SNV	Glyma.01G014600:c.[128T>A];[128T>A];[128T>A];[128T>A];[128T>A];[128T>A];[128T>A];[128T>A];[128T>A];[128T>A]	Glyma.01G014600:p.[Phe43Tyr];[Phe43Tyr];[Phe43Tyr];[Phe43Tyr];[Phe43Tyr];[Phe43Tyr];[Phe43Tyr];[Phe43Tyr];[Phe43Tyr];[Phe43Tyr]	Phe43Tyr	128T>A	No	NONSYNONYMOUS	F	Y	43	1	3.03	19	novel	TOLERATED	GO:0006355 GO:0006944 GO:0048497	cellular membrane fusion; "maintenance of floral organ identity"; "regulation of transcription, DNA-dependent"	GO:0003677 GO:0003700 GO:0043565	DNA binding; "sequence-specific DNA binding"; "sequence-specific DNA binding transcription factor activity"	T	A	1	Homozygous	100	33.7143	61	61	1
Glyma.01G014700	Chr01	1433706	SNV	Glyma.01G014700:c.[2600A>G];[2600A>G];[2522A>G];[2405A>G];[2528A>G];[2405A>G];[2522A>G];[2528A>G]	Glyma.01G014700:p.[His867Arg];[His867Arg];[His841Arg];[His802Arg];[His843Arg];[His802Arg];[His841Arg];[His843Arg]	His867Arg	2600A>G	No	NONSYNONYMOUS	H	R	867	1	3.4	11	novel	TOLERATED	GO:0006355 GO:0010200	regulation of transcription, DNA-dependent; "response to chitin"	GO:0003700	sequence-specific DNA binding transcription factor activity	A	G	1	Homozygous	100	35.4156	88	88	1
Glyma.01G014900	Chr01	1483791	SNV	Glyma.01G014900:c.[1106T>A];[1106T>A]	Glyma.01G014900:p.[Leu369*];[Leu369*]	Leu369*	1106T>A	No	STOP-GAIN	L	*	369	NA	NA	NA	novel	NA	GO:0000096 GO:0006546 GO:0006636 GO:0006733 GO:0006766 GO:0008652 GO:0009069 GO:0009072 GO:0009073 GO:0009106 GO:0009108 GO:0009117 GO:0009695 GO:0009965 GO:0010207 GO:0015995 GO:0016226 GO:0019288 GO:0019344 GO:0019748 GO:0030154 GO:0042545 GO:0044272 GO:0045893	aromatic amino acid family biosynthetic process; "aromatic amino acid family metabolic process"; "cell differentiation"; "cell wall modification"; "cellular amino acid biosynthetic process"; "chlorophyll biosynthetic process"; "coenzyme biosynthetic process"; "cysteine biosynthetic process"; "glycine catabolic process"; "iron-sulfur cluster assembly"; "isopentenyl diphosphate biosynthetic process…	GO:0004765 GO:0005524	ATP binding; "shikimate kinase activity"	T	A	1	Homozygous	100	36.2281	73	73	1
Glyma.01G015000	Chr01	1488201	SNV	Glyma.01G015000:c.[881T>C];[881T>C]	Glyma.01G015000:p.[Val294Ala];[Val294Ala]	Val294Ala	881T>C	No	NONSYNONYMOUS	V	A	294	0.033	3.11	13	novel	DELETERIOUS	GO:0000165 GO:0000303 GO:0006096 GO:0006486 GO:0006612 GO:0006623 GO:0006809 GO:0006833 GO:0006944 GO:0006970 GO:0006972 GO:0006979 GO:0007030 GO:0007154 GO:0008219 GO:0009266 GO:0009409 GO:0009414 GO:0009651 GO:0009723 GO:0009733 GO:0009737 GO:0009738 GO:0009743 GO:0009751 GO:0009790 GO:0009816 GO:0009862 GO:0009863 GO:0009867 GO:0009873 GO:0010102 GO:0010193 GO:0010363 GO:0012501 GO:0016192 GO:…	Golgi organization; "Golgi vesicle transport"; "MAPK cascade"; "abscisic acid mediated signaling pathway"; "cell communication"; "cell death"; "cellular membrane fusion"; "defense response to bacterium, incompatible interaction"; "defense response to fungus"; "embryo development"; "endoplasmic reticulum unfolded protein response"; "ethylene mediated signaling pathway"; "glycolysis"; "hyperosmotic…	GO:0003950 GO:0005515	NAD+ ADP-ribosyltransferase activity; "protein binding"	A	G	1	Homozygous	79.7872	36.4667	89	117	0.997664
Glyma.01G015000	Chr01	1488543	SNV	Glyma.01G015000:c.[539G>A];[539G>A]	Glyma.01G015000:p.[Arg180Lys];[Arg180Lys]	Arg180Lys	539G>A	No	NONSYNONYMOUS	R	K	180	0.912	3.11	12	novel	TOLERATED	GO:0000165 GO:0000303 GO:0006096 GO:0006486 GO:0006612 GO:0006623 GO:0006809 GO:0006833 GO:0006944 GO:0006970 GO:0006972 GO:0006979 GO:0007030 GO:0007154 GO:0008219 GO:0009266 GO:0009409 GO:0009414 GO:0009651 GO:0009723 GO:0009733 GO:0009737 GO:0009738 GO:0009743 GO:0009751 GO:0009790 GO:0009816 GO:0009862 GO:0009863 GO:0009867 GO:0009873 GO:0010102 GO:0010193 GO:0010363 GO:0012501 GO:0016192 GO:…	Golgi organization; "Golgi vesicle transport"; "MAPK cascade"; "abscisic acid mediated signaling pathway"; "cell communication"; "cell death"; "cellular membrane fusion"; "defense response to bacterium, incompatible interaction"; "defense response to fungus"; "embryo development"; "endoplasmic reticulum unfolded protein response"; "ethylene mediated signaling pathway"; "glycolysis"; "hyperosmotic…	GO:0003950 GO:0005515	NAD+ ADP-ribosyltransferase activity; "protein binding"	C	T	1	Homozygous	100	36.7391	30	30	1
Glyma.01G015000	Chr01	1488577	SNV	Glyma.01G015000:c.[505A>G];[505A>G]	Glyma.01G015000:p.[Lys169Glu];[Lys169Glu]	Lys169Glu	505A>G	No	NONSYNONYMOUS	K	E	169	0.771	3.32	8	novel	TOLERATED	GO:0000165 GO:0000303 GO:0006096 GO:0006486 GO:0006612 GO:0006623 GO:0006809 GO:0006833 GO:0006944 GO:0006970 GO:0006972 GO:0006979 GO:0007030 GO:0007154 GO:0008219 GO:0009266 GO:0009409 GO:0009414 GO:0009651 GO:0009723 GO:0009733 GO:0009737 GO:0009738 GO:0009743 GO:0009751 GO:0009790 GO:0009816 GO:0009862 GO:0009863 GO:0009867 GO:0009873 GO:0010102 GO:0010193 GO:0010363 GO:0012501 GO:0016192 GO:…	Golgi organization; "Golgi vesicle transport"; "MAPK cascade"; "abscisic acid mediated signaling pathway"; "cell communication"; "cell death"; "cellular membrane fusion"; "defense response to bacterium, incompatible interaction"; "defense response to fungus"; "embryo development"; "endoplasmic reticulum unfolded protein response"; "ethylene mediated signaling pathway"; "glycolysis"; "hyperosmotic…	GO:0003950 GO:0005515	NAD+ ADP-ribosyltransferase activity; "protein binding"	T	C	1	Homozygous	100	34.963	31	31	1
Glyma.01G015000	Chr01	1488939	SNV	Glyma.01G015000:c.[143G>A];[143G>A]	Glyma.01G015000:p.[Arg48Lys];[Arg48Lys]	Arg48Lys	143G>A	No	NONSYNONYMOUS	R	K	48	1	3.1	11	novel	TOLERATED	GO:0000165 GO:0000303 GO:0006096 GO:0006486 GO:0006612 GO:0006623 GO:0006809 GO:0006833 GO:0006944 GO:0006970 GO:0006972 GO:0006979 GO:0007030 GO:0007154 GO:0008219 GO:0009266 GO:0009409 GO:0009414 GO:0009651 GO:0009723 GO:0009733 GO:0009737 GO:0009738 GO:0009743 GO:0009751 GO:0009790 GO:0009816 GO:0009862 GO:0009863 GO:0009867 GO:0009873 GO:0010102 GO:0010193 GO:0010363 GO:0012501 GO:0016192 GO:…	Golgi organization; "Golgi vesicle transport"; "MAPK cascade"; "abscisic acid mediated signaling pathway"; "cell communication"; "cell death"; "cellular membrane fusion"; "defense response to bacterium, incompatible interaction"; "defense response to fungus"; "embryo development"; "endoplasmic reticulum unfolded protein response"; "ethylene mediated signaling pathway"; "glycolysis"; "hyperosmotic…	GO:0003950 GO:0005515	NAD+ ADP-ribosyltransferase activity; "protein binding"	C	T	1	Homozygous	100	35.1972	87	87	1
Glyma.01G015100	Chr01	1497034	SNV	Glyma.01G015100:c.[109C>A];[109C>A];[109C>A];[109C>A]	Glyma.01G015100:p.[Pro37Thr];[Pro37Thr];[Pro37Thr];[Pro37Thr]	Pro37Thr	109C>A	No	NONSYNONYMOUS	P	T	37	0.489	3.34	10	novel	TOLERATED	GO:0008150	biological process	GO:0005198	structural molecule activity	C	A	1	Homozygous	97.8261	31.6111	108	110	0.999993
Glyma.01G015100	Chr01	1497044	SNV	Glyma.01G015100:c.[119C>T];[119C>T];[119C>T];[119C>T]	Glyma.01G015100:p.[Pro40Leu];[Pro40Leu];[Pro40Leu];[Pro40Leu]	Pro40Leu	119C>T	No	NONSYNONYMOUS	P	L	40	0.674	2.92	24	novel	TOLERATED	GO:0008150	biological process	GO:0005198	structural molecule activity	C	T	1	Homozygous	100	35.2637	114	114	1
Glyma.01G015100	Chr01	1497149	SNV	Glyma.01G015100:c.[224C>T];[224C>T];[224C>T];[224C>T]	Glyma.01G015100:p.[Ala75Val];[Ala75Val];[Ala75Val];[Ala75Val]	Ala75Val	224C>T	No	NONSYNONYMOUS	A	V	75	0.268	3.33	11	novel	TOLERATED	GO:0008150	biological process	GO:0005198	structural molecule activity	C	T	1	Homozygous	98.9247	30.2717	111	112	0.999988
Glyma.01G015200	Chr01	1501244	Deletion	Glyma.01G015200:c.[1429delA];[1429delA]	Glyma.01G015200:p.[Arg477fs];[Arg477fs]	Arg477fs	1429delA	No	-	-	-	-	-	-	-	-	-	GO:0000165 GO:0000303 GO:0006096 GO:0006486 GO:0006612 GO:0006623 GO:0006809 GO:0006833 GO:0006944 GO:0006970 GO:0006972 GO:0006979 GO:0007030 GO:0007154 GO:0008219 GO:0009266 GO:0009409 GO:0009414 GO:0009651 GO:0009723 GO:0009733 GO:0009737 GO:0009738 GO:0009743 GO:0009751 GO:0009790 GO:0009816 GO:0009862 GO:0009863 GO:0009867 GO:0009873 GO:0010102 GO:0010193 GO:0010363 GO:0012501 GO:0016192 GO:…	Golgi organization; "Golgi vesicle transport"; "MAPK cascade"; "abscisic acid mediated signaling pathway"; "cell communication"; "cell death"; "cellular membrane fusion"; "defense response to bacterium, incompatible interaction"; "defense response to fungus"; "embryo development"; "endoplasmic reticulum unfolded protein response"; "ethylene mediated signaling pathway"; "glycolysis"; "hyperosmotic…	GO:0003950 GO:0005515	NAD+ ADP-ribosyltransferase activity; "protein binding"	T	-	1	Homozygous	100	36.2716	94	94	1
Glyma.01G015200	Chr01	1501520	SNV	Glyma.01G015200:c.[1153T>C];[1153T>C]	Glyma.01G015200:p.[Ser385Pro];[Ser385Pro]	Ser385Pro	1153T>C	No	-	-	-	-	-	-	-	-	-	GO:0000165 GO:0000303 GO:0006096 GO:0006486 GO:0006612 GO:0006623 GO:0006809 GO:0006833 GO:0006944 GO:0006970 GO:0006972 GO:0006979 GO:0007030 GO:0007154 GO:0008219 GO:0009266 GO:0009409 GO:0009414 GO:0009651 GO:0009723 GO:0009733 GO:0009737 GO:0009738 GO:0009743 GO:0009751 GO:0009790 GO:0009816 GO:0009862 GO:0009863 GO:0009867 GO:0009873 GO:0010102 GO:0010193 GO:0010363 GO:0012501 GO:0016192 GO:…	Golgi organization; "Golgi vesicle transport"; "MAPK cascade"; "abscisic acid mediated signaling pathway"; "cell communication"; "cell death"; "cellular membrane fusion"; "defense response to bacterium, incompatible interaction"; "defense response to fungus"; "embryo development"; "endoplasmic reticulum unfolded protein response"; "ethylene mediated signaling pathway"; "glycolysis"; "hyperosmotic…	GO:0003950 GO:0005515	NAD+ ADP-ribosyltransferase activity; "protein binding"	A	G	1	Homozygous	97.1014	36.0299	79	81	0.999998
Glyma.01G015200	Chr01	1502760^1502761	Insertion	Glyma.01G015200:c.[13_14insA];[13_14insA]	Glyma.01G015200:p.[Ile5fs];[Ile5fs]	Ile5fs	13_14insA	No	-	-	-	-	-	-	-	-	-	GO:0000165 GO:0000303 GO:0006096 GO:0006486 GO:0006612 GO:0006623 GO:0006809 GO:0006833 GO:0006944 GO:0006970 GO:0006972 GO:0006979 GO:0007030 GO:0007154 GO:0008219 GO:0009266 GO:0009409 GO:0009414 GO:0009651 GO:0009723 GO:0009733 GO:0009737 GO:0009738 GO:0009743 GO:0009751 GO:0009790 GO:0009816 GO:0009862 GO:0009863 GO:0009867 GO:0009873 GO:0010102 GO:0010193 GO:0010363 GO:0012501 GO:0016192 GO:…	Golgi organization; "Golgi vesicle transport"; "MAPK cascade"; "abscisic acid mediated signaling pathway"; "cell communication"; "cell death"; "cellular membrane fusion"; "defense response to bacterium, incompatible interaction"; "defense response to fungus"; "embryo development"; "endoplasmic reticulum unfolded protein response"; "ethylene mediated signaling pathway"; "glycolysis"; "hyperosmotic…	GO:0003950 GO:0005515	NAD+ ADP-ribosyltransferase activity; "protein binding"	-	T	1	Homozygous	86.3636	37.1316	48	54	0.99507
Glyma.01G015300	Chr01	1507819	SNV	Glyma.01G015300:c.[484A>G];[484A>G];[484A>G];[484A>G]	Glyma.01G015300:p.[Thr162Ala];[Thr162Ala];[Thr162Ala];[Thr162Ala]	Thr162Ala	484A>G	No	NONSYNONYMOUS	T	A	162	0.549	3.08	18	novel	TOLERATED	GO:0008150	biological process	GO:0003674	molecular function	T	C	1	Homozygous	100	33.4674	109	109	1
Glyma.01G015300	Chr01	1507966	SNV	Glyma.01G015300:c.[337T>C];[337T>C];[337T>C];[337T>C]	Glyma.01G015300:p.[Ser113Pro];[Ser113Pro];[Ser113Pro];[Ser113Pro]	Ser113Pro	337T>C	No	NONSYNONYMOUS	S	P	113	0.137	3.01	22	novel	TOLERATED	GO:0008150	biological process	GO:0003674	molecular function	A	G	1	Homozygous	100	34.1096	91	91	1
Glyma.01G015300	Chr01	1507972	SNV	Glyma.01G015300:c.[331A>G];[331A>G];[331A>G];[331A>G]	Glyma.01G015300:p.[Arg111Gly];[Arg111Gly];[Arg111Gly];[Arg111Gly]	Arg111Gly	331A>G	No	NONSYNONYMOUS	R	G	111	0.306	3.03	20	novel	TOLERATED	GO:0008150	biological process	GO:0003674	molecular function	T	C	1	Homozygous	100	33.026	97	97	1
Glyma.01G015500	Chr01	1516776	SNV	Glyma.01G015500:c.[718G>A];[718G>A]	Glyma.01G015500:p.[Glu240Lys];[Glu240Lys]	Glu240Lys	718G>A	No	NONSYNONYMOUS	E	K	240	0.089	2.87	44	novel	TOLERATED	GO:0009627 GO:0034976	response to endoplasmic reticulum stress; "systemic acquired resistance"	GO:0000166 GO:0003676	nucleic acid binding; "nucleotide binding"	C	T	1	Homozygous	100	35.825	91	91	1
Glyma.01G016100	Chr01	1549921	SNV	Glyma.01G016100:c.[1556G>A];[1556G>A]	Glyma.01G016100:p.[Cys519Tyr];[Cys519Tyr]	Cys519Tyr	1556G>A	No	NONSYNONYMOUS	C	Y	519	0.006	2.97	10	novel	DELETERIOUS	-	-	GO:0016757	transferase activity, transferring glycosyl groups	C	T	1	Homozygous	100	37.3704	64	64	1
Glyma.01G016400	Chr01	1564592	SNV	Glyma.01G016400:c.[670C>T];[670C>T];[670C>T];[670C>T]	Glyma.01G016400:p.[Pro224Ser];[Pro224Ser];[Pro224Ser];[Pro224Ser]	Pro224Ser	670C>T	No	NONSYNONYMOUS	P	S	224	0.06	2.46	43	novel	TOLERATED	GO:0008150	biological process	GO:0003674	molecular function	C	T	1	Homozygous	100	35.4706	87	87	1
Glyma.01G016700	Chr01	1599522	SNV	Glyma.01G016700:c.[909A>T];[909A>T]	Glyma.01G016700:p.[Gln303His];[Gln303His]	Gln303His	909A>T	No	-	-	-	-	-	-	-	-	-	GO:0010264 GO:0052746	inositol phosphorylation; "myo-inositol hexakisphosphate biosynthetic process"	GO:0000287 GO:0003824 GO:0005524 GO:0046872 GO:0047325 GO:0052725 GO:0052726	ATP binding; "catalytic activity"; "inositol-1,3,4-trisphosphate 5-kinase activity"; "inositol-1,3,4-trisphosphate 6-kinase activity"; "inositol tetrakisphosphate 1-kinase activity"; "magnesium ion binding"; "metal ion binding"	T	A	1	Homozygous	97.4026	37.1333	85	87	0.999792
Glyma.01G016700	Chr01	1599862	SNV	Glyma.01G016700:c.[605T>C];[605T>C]	Glyma.01G016700:p.[Leu202Ser];[Leu202Ser]	Leu202Ser	605T>C	No	-	-	-	-	-	-	-	-	-	GO:0010264 GO:0052746	inositol phosphorylation; "myo-inositol hexakisphosphate biosynthetic process"	GO:0000287 GO:0003824 GO:0005524 GO:0046872 GO:0047325 GO:0052725 GO:0052726	ATP binding; "catalytic activity"; "inositol-1,3,4-trisphosphate 5-kinase activity"; "inositol-1,3,4-trisphosphate 6-kinase activity"; "inositol tetrakisphosphate 1-kinase activity"; "magnesium ion binding"; "metal ion binding"	A	G	1	Homozygous	100	35.5197	156	156	1
Glyma.01G016700	Chr01	1600054	SNV	Glyma.01G016700:c.[413C>T];[413C>T]	Glyma.01G016700:p.[Pro138Leu];[Pro138Leu]	Pro138Leu	413C>T	No	-	-	-	-	-	-	-	-	-	GO:0010264 GO:0052746	inositol phosphorylation; "myo-inositol hexakisphosphate biosynthetic process"	GO:0000287 GO:0003824 GO:0005524 GO:0046872 GO:0047325 GO:0052725 GO:0052726	ATP binding; "catalytic activity"; "inositol-1,3,4-trisphosphate 5-kinase activity"; "inositol-1,3,4-trisphosphate 6-kinase activity"; "inositol tetrakisphosphate 1-kinase activity"; "magnesium ion binding"; "metal ion binding"	G	A	1	Homozygous	100	32.4744	89	89	1
Glyma.01G016700	Chr01	1600091	SNV	Glyma.01G016700:c.[376C>T];[376C>T]	Glyma.01G016700:p.[Leu126Phe];[Leu126Phe]	Leu126Phe	376C>T	No	-	-	-	-	-	-	-	-	-	GO:0010264 GO:0052746	inositol phosphorylation; "myo-inositol hexakisphosphate biosynthetic process"	GO:0000287 GO:0003824 GO:0005524 GO:0046872 GO:0047325 GO:0052725 GO:0052726	ATP binding; "catalytic activity"; "inositol-1,3,4-trisphosphate 5-kinase activity"; "inositol-1,3,4-trisphosphate 6-kinase activity"; "inositol tetrakisphosphate 1-kinase activity"; "magnesium ion binding"; "metal ion binding"	G	A	1	Homozygous	100	35.2083	83	83	1
Glyma.01G016700	Chr01	1600123	SNV	Glyma.01G016700:c.[344T>C];[344T>C]	Glyma.01G016700:p.[Leu115Pro];[Leu115Pro]	Leu115Pro	344T>C	No	-	-	-	-	-	-	-	-	-	GO:0010264 GO:0052746	inositol phosphorylation; "myo-inositol hexakisphosphate biosynthetic process"	GO:0000287 GO:0003824 GO:0005524 GO:0046872 GO:0047325 GO:0052725 GO:0052726	ATP binding; "catalytic activity"; "inositol-1,3,4-trisphosphate 5-kinase activity"; "inositol-1,3,4-trisphosphate 6-kinase activity"; "inositol tetrakisphosphate 1-kinase activity"; "magnesium ion binding"; "metal ion binding"	A	G	1	Homozygous	100	35.3908	102	102	1
Glyma.01G016700	Chr01	1600144	SNV	Glyma.01G016700:c.[323A>G];[323A>G]	Glyma.01G016700:p.[Gln108Arg];[Gln108Arg]	Gln108Arg	323A>G	No	-	-	-	-	-	-	-	-	-	GO:0010264 GO:0052746	inositol phosphorylation; "myo-inositol hexakisphosphate biosynthetic process"	GO:0000287 GO:0003824 GO:0005524 GO:0046872 GO:0047325 GO:0052725 GO:0052726	ATP binding; "catalytic activity"; "inositol-1,3,4-trisphosphate 5-kinase activity"; "inositol-1,3,4-trisphosphate 6-kinase activity"; "inositol tetrakisphosphate 1-kinase activity"; "magnesium ion binding"; "metal ion binding"	T	C	1	Homozygous	100	35.0854	96	96	1
Glyma.01G016800	Chr01	1609200	SNV	Glyma.01G016800:c.[1A>T];[1A>T]	Glyma.01G016800:p.[Met1?];[Met1?]	Met1?	1A>T	No	START-LOST	M	L	1	NA	NA	NA	novel	NA	GO:0006661 GO:0008150	biological process; "phosphatidylinositol biosynthetic process"	-	-	A	T	1	Homozygous	97.8723	37.5	50	51	0.999882
Glyma.01G017800	Chr01	1722669	SNV	Glyma.01G017800:c.[337G>A];[337G>A];[337G>A];[337G>A]	Glyma.01G017800:p.[Val113Ile];[Val113Ile];[Val113Ile];[Val113Ile]	Val113Ile	337G>A	No	NONSYNONYMOUS	V	I	113	0.887	3.62	3	novel	TOLERATED	GO:0008150	biological process	GO:0003674	molecular function	G	A	1	Homozygous	100	33.3789	113	113	1
Glyma.01G017900	Chr01	1734963^1734964	Insertion	Glyma.01G017900:c.[317_318insGGA];[317_318insGGA]	Glyma.01G017900:p.[Glu109_Gly110insGlu];[Glu109_Gly110insGlu]	Glu109_Gly110insGlu	317_318insGGA	No	-	-	-	-	-	-	-	-	-	GO:0008150	biological process	GO:0003674	molecular function	-	GGA	3	Homozygous	59.7403	32.6812	53	88	0.266521
Glyma.01G018100	Chr01	1745269^1745270	Insertion	Glyma.01G018100:c.[11_12insG];[11_12insG];[11_12insG];[11_12insG]	Glyma.01G018100:p.[Arg5fs];[Arg5fs];[Arg5fs];[Arg5fs]	Arg5fs	11_12insG	No	-	-	-	-	-	-	-	-	-	-	-	-	-	-	G	1	Homozygous	100	35.4706	44	44	1
Glyma.01G018100	Chr01	1745283^1745284	Insertion	Glyma.01G018100:c.[25_26insG];[25_26insG];[25_26insG];[25_26insG]	Glyma.01G018100:p.[Cys9fs];[Cys9fs];[Cys9fs];[Cys9fs]	Cys9fs	25_26insG	No	-	-	-	-	-	-	-	-	-	-	-	-	-	-	G	1	Homozygous	100	35.1522	60	60	1
Glyma.01G018100	Chr01	1745302^1745303	Insertion	Glyma.01G018100:c.[44_45insC];[44_45insC];[44_45insC];[44_45insC]	Glyma.01G018100:p.[Lys16fs];[Lys16fs];[Lys16fs];[Lys16fs]	Lys16fs	44_45insC	No	-	-	-	-	-	-	-	-	-	-	-	-	-	-	C	1	Homozygous	92.4242	32.8525	78	83	0.99476
Glyma.01G018400	Chr01	1773746^1773747	Insertion	Glyma.01G018400:c.[850_851insT];[850_851insT]	Glyma.01G018400:p.[Arg285fs];[Arg285fs]	Arg285fs	850_851insT	No	-	-	-	-	-	-	-	-	-	GO:0006568 GO:0006612 GO:0009269 GO:0009611 GO:0009620 GO:0009694 GO:0009695 GO:0009737 GO:0009738 GO:0009753 GO:0009759 GO:0009863 GO:0009867 GO:0009963 GO:0010200 GO:0010363 GO:0043069 GO:0043619 GO:0045893 GO:0048364 GO:0051090 GO:2000068	abscisic acid mediated signaling pathway; "indole glucosinolate biosynthetic process"; "jasmonic acid biosynthetic process"; "jasmonic acid mediated signaling pathway"; "jasmonic acid metabolic process"; "negative regulation of programmed cell death"; "positive regulation of flavonoid biosynthetic process"; "positive regulation of transcription, DNA-dependent"; "protein targeting to membrane"; "r…	GO:0003677 GO:0003700 GO:0005515	DNA binding; "protein binding"; "sequence-specific DNA binding transcription factor activity"	-	T	1	Homozygous	88.3721	34.6447	89	99	0.999578
Glyma.01G025700	Chr01	2712870^2712871	Insertion	Glyma.01G025700:c.[32_33insT];[32_33insT]	Glyma.01G025700:p.[Ser12fs];[Ser12fs]	Ser12fs	32_33insT	No	-	-	-	-	-	-	-	-	-	-	-	-	-	-	A	1	Homozygous	92.4528	37.1224	62	66	0.999936
Glyma.01G026300	Chr01	2758104	SNV	Glyma.01G026300:c.[133G>A];[133G>A]	Glyma.01G026300:p.[Ala45Thr];[Ala45Thr]	Ala45Thr	133G>A	No	NONSYNONYMOUS	A	T	45	0	3.75	20	novel	DELETERIOUS (*WARNING! Low confidence)	GO:0009308 GO:0055114	amine metabolic process; "oxidation-reduction process"	GO:0005507 GO:0008131 GO:0048038	copper ion binding; "primary amine oxidase activity"; "quinone binding"	G	A	1	Homozygous	100	35.0164	74	74	1
Glyma.01G026300	Chr01	2758159	SNV	Glyma.01G026300:c.[188G>A];[188G>A]	Glyma.01G026300:p.[Ser63Asn];[Ser63Asn]	Ser63Asn	188G>A	No	NONSYNONYMOUS	S	N	63	0.326	3.74	21	novel	TOLERATED	GO:0009308 GO:0055114	amine metabolic process; "oxidation-reduction process"	GO:0005507 GO:0008131 GO:0048038	copper ion binding; "primary amine oxidase activity"; "quinone binding"	G	A	1	Homozygous	98.5714	34.8261	78	79	1
Glyma.01G026300	Chr01	2758800	SNV	Glyma.01G026300:c.[413C>T];[413C>T]	Glyma.01G026300:p.[Ala138Val];[Ala138Val]	Ala138Val	413C>T	No	NONSYNONYMOUS	A	V	138	1	3.74	22	novel	TOLERATED	GO:0009308 GO:0055114	amine metabolic process; "oxidation-reduction process"	GO:0005507 GO:0008131 GO:0048038	copper ion binding; "primary amine oxidase activity"; "quinone binding"	C	T	1	Homozygous	100	34.3273	67	67	1
Glyma.01G026300	Chr01	2758883^2758884	Insertion	Glyma.01G026300:c.[496_497insCT];[496_497insCT]	Glyma.01G026300:p.[Met167fs];[Met167fs]	Met167fs	496_497insCT	No	-	-	-	-	-	-	-	-	-	GO:0009308 GO:0055114	amine metabolic process; "oxidation-reduction process"	GO:0005507 GO:0008131 GO:0048038	copper ion binding; "primary amine oxidase activity"; "quinone binding"	-	CT	2	Homozygous	96.2264	35.3039	62	64	0.999979
Glyma.01G026300	Chr01	2759397	SNV	Glyma.01G026300:c.[613T>G];[613T>G]	Glyma.01G026300:p.[Ser205Ala];[Ser205Ala]	Ser205Ala	613T>G	No	NONSYNONYMOUS	S	A	205	1	3.75	21	novel	TOLERATED	GO:0009308 GO:0055114	amine metabolic process; "oxidation-reduction process"	GO:0005507 GO:0008131 GO:0048038	copper ion binding; "primary amine oxidase activity"; "quinone binding"	T	G	1	Homozygous	100	35.1667	48	48	1
Glyma.01G026300	Chr01	2759969	SNV	Glyma.01G026300:c.[781A>G];[781A>G]	Glyma.01G026300:p.[Ser261Gly];[Ser261Gly]	Ser261Gly	781A>G	No	NONSYNONYMOUS	S	G	261	1	3.75	21	novel	TOLERATED	GO:0009308 GO:0055114	amine metabolic process; "oxidation-reduction process"	GO:0005507 GO:0008131 GO:0048038	copper ion binding; "primary amine oxidase activity"; "quinone binding"	A	G	1	Homozygous	100	34.2963	66	66	1
Glyma.01G026300	Chr01	2759979	Deletion	Glyma.01G026300:c.[791delT];[791delT]	Glyma.01G026300:p.[Met265fs];[Met265fs]	Met265fs	791delT	No	-	-	-	-	-	-	-	-	-	GO:0009308 GO:0055114	amine metabolic process; "oxidation-reduction process"	GO:0005507 GO:0008131 GO:0048038	copper ion binding; "primary amine oxidase activity"; "quinone binding"	T	-	1	Homozygous	92.4528	33.6735	59	63	0.99851
Glyma.01G026500	Chr01	2769268	SNV	Glyma.01G026500:c.[826G>A];[826G>A]	Glyma.01G026500:p.[Asp276Asn];[Asp276Asn]	Asp276Asn	826G>A	No	NONSYNONYMOUS	D	N	276	0.025	2.88	21	novel	DELETERIOUS	GO:0006944 GO:0008150 GO:0010200 GO:0048193	Golgi vesicle transport; "biological process"; "cellular membrane fusion"; "response to chitin"	-	-	C	T	1	Homozygous	100	37.2466	86	86	1
Glyma.01G026500	Chr01	2769978	SNV	Glyma.01G026500:c.[710T>A];[710T>A]	Glyma.01G026500:p.[Phe237Tyr];[Phe237Tyr]	Phe237Tyr	710T>A	No	NONSYNONYMOUS	F	Y	237	1	2.75	28	novel	TOLERATED	GO:0006944 GO:0008150 GO:0010200 GO:0048193	Golgi vesicle transport; "biological process"; "cellular membrane fusion"; "response to chitin"	-	-	A	T	1	Homozygous	100	35.4521	89	89	1
Glyma.01G026500	Chr01	2770963	SNV	Glyma.01G026500:c.[429G>C];[429G>C]	Glyma.01G026500:p.[Glu143Asp];[Glu143Asp]	Glu143Asp	429G>C	No	NONSYNONYMOUS	E	D	143	0.604	2.74	23	novel	TOLERATED	GO:0006944 GO:0008150 GO:0010200 GO:0048193	Golgi vesicle transport; "biological process"; "cellular membrane fusion"; "response to chitin"	-	-	C	G	1	Homozygous	100	33.8537	104	104	1
Glyma.01G026500	Chr01	2771348	SNV	Glyma.01G026500:c.[44A>T];[44A>T]	Glyma.01G026500:p.[Tyr15Phe];[Tyr15Phe]	Tyr15Phe	44A>T	No	NONSYNONYMOUS	Y	F	15	1	3.53	8	novel	TOLERATED	GO:0006944 GO:0008150 GO:0010200 GO:0048193	Golgi vesicle transport; "biological process"; "cellular membrane fusion"; "response to chitin"	-	-	T	A	1	Homozygous	100	33.974	91	91	1
Glyma.01G026800	Chr01	2819186	SNV	Glyma.01G026800:c.[35T>C];[35T>C]	Glyma.01G026800:p.[Val12Ala];[Val12Ala]	Val12Ala	35T>C	No	NONSYNONYMOUS	V	A	12	1	4.32	5	novel	TOLERATED	GO:0006783 GO:0009116 GO:0009165	heme biosynthetic process; "nucleoside metabolic process"; "nucleotide biosynthetic process"	GO:0000287 GO:0004749	magnesium ion binding; "ribose phosphate diphosphokinase activity"	T	C	1	Homozygous	98.9362	35.4946	120	121	0.999993
Glyma.01G026800	Chr01	2822839	SNV	Glyma.01G026800:c.[1210G>A];[1210G>A]	Glyma.01G026800:p.[Ala404Thr];[Ala404Thr]	Ala404Thr	1210G>A	No	NONSYNONYMOUS	A	T	404	0.529	2.87	39	novel	TOLERATED	GO:0006783 GO:0009116 GO:0009165	heme biosynthetic process; "nucleoside metabolic process"; "nucleotide biosynthetic process"	GO:0000287 GO:0004749	magnesium ion binding; "ribose phosphate diphosphokinase activity"	G	A	1	Homozygous	100	33.68	67	67	1
Glyma.01G027200	Chr01	2848917	SNV	Glyma.01G027200:c.[119C>A];[119C>A];[119C>A];[119C>A];[119C>A];[119C>A];[119C>A];[119C>A]	Glyma.01G027200:p.[Pro40His];[Pro40His];[Pro40His];[Pro40His];[Pro40His];[Pro40His];[Pro40His];[Pro40His]	Pro40His	119C>A	No	NONSYNONYMOUS	P	H	40	NA	NA	NA	novel	NA	-	-	-	-	G	T	1	Homozygous	100	34.7857	35	35	1
Glyma.01G027200	Chr01	2848930	SNV	Glyma.01G027200:c.[106G>T];[106G>T];[106G>T];[106G>T];[106G>T];[106G>T];[106G>T];[106G>T]	Glyma.01G027200:p.[Glu36*];[Glu36*];[Glu36*];[Glu36*];[Glu36*];[Glu36*];[Glu36*];[Glu36*]	Glu36*	106G>T	No	STOP-GAIN	E	*	36	NA	NA	NA	novel	NA	-	-	-	-	C	A	1	Homozygous	100	37.4167	29	29	1
Glyma.01G027500	Chr01	2875790	SNV	Glyma.01G027500:c.[764G>A];[764G>A]	Glyma.01G027500:p.[Arg255Lys];[Arg255Lys]	Arg255Lys	764G>A	No	-	-	-	-	-	-	-	-	-	GO:0006114	glycerol biosynthetic process	-	-	C	T	1	Homozygous	95.6522	36.0455	74	77	0.997506
Glyma.01G027600	Chr01	2887445^2887446	Insertion	Glyma.01G027600:c.[395_396insATATTCA];[395_396insATATTCA]	Glyma.01G027600:p.[His132fs];[His132fs]	His132fs	395_396insATATTCA	No	-	-	-	-	-	-	-	-	-	GO:0008150	biological process	GO:0003674	molecular function	-	TGAATAT	7	Homozygous	53.4483	37.3825	34	62	0.0231279
Glyma.01G027600	Chr01	2887543^2887544	Insertion	Glyma.01G027600:c.[297_298insGTGGCT];[297_298insGTGGCT]	Glyma.01G027600:p.[Ala99_Arg100insValAla];[Ala99_Arg100insValAla]	Ala99_Arg100insValAla	297_298insGTGGCT	No	-	-	-	-	-	-	-	-	-	GO:0008150	biological process	GO:0003674	molecular function	-	AGCCAC	6	Homozygous	51.8072	34.7054	46	90	0.00121948
Glyma.01G027600	Chr01	2887647	SNV	Glyma.01G027600:c.[194A>T];[194A>T]	Glyma.01G027600:p.[Gln65Leu];[Gln65Leu]	Gln65Leu	194A>T	No	NONSYNONYMOUS	Q	L	65	0.011	3.9	18	novel	DELETERIOUS (*WARNING! Low confidence)	GO:0008150	biological process	GO:0003674	molecular function	T	A	1	Homozygous	98.7342	36.4872	88	89	1
Glyma.01G027800	Chr01	2900003	SNV	Glyma.01G027800:c.[278C>T];[278C>T]	Glyma.01G027800:p.[Ala93Val];[Ala93Val]	Ala93Val	278C>T	No	NONSYNONYMOUS	A	V	93	0.07	2.93	46	novel	TOLERATED	GO:0008150 GO:0009736 GO:0010413 GO:0045492	biological process; "cytokinin mediated signaling pathway"; "glucuronoxylan metabolic process"; "xylan biosynthetic process"	-	-	G	A	1	Homozygous	100	35.1852	61	61	1
Glyma.01G027800	Chr01	2900147	SNV	Glyma.01G027800:c.[134A>G];[134A>G]	Glyma.01G027800:p.[Lys45Arg];[Lys45Arg]	Lys45Arg	134A>G	No	NONSYNONYMOUS	K	R	45	1	3.6	11	novel	TOLERATED	GO:0008150 GO:0009736 GO:0010413 GO:0045492	biological process; "cytokinin mediated signaling pathway"; "glucuronoxylan metabolic process"; "xylan biosynthetic process"	-	-	T	C	1	Homozygous	100	36.4321	108	108	1
Glyma.01G028000	Chr01	2924250	SNV	Glyma.01G028000:c.[299A>T];[299A>T]	Glyma.01G028000:p.[Glu100Val];[Glu100Val]	Glu100Val	299A>T	No	-	-	-	-	-	-	-	-	-	GO:0006468 GO:0009627 GO:0031347	protein phosphorylation; "regulation of defense response"; "systemic acquired resistance"	GO:0004672 GO:0004674 GO:0005524 GO:0016301 GO:0016772	ATP binding; "kinase activity"; "protein kinase activity"; "protein serine/threonine kinase activity"; "transferase activity, transferring phosphorus-containing groups"	A	T	1	Homozygous	98.2143	33.6909	71	72	0.999944
Glyma.01G028000	Chr01	2924259	SNV	Glyma.01G028000:c.[308C>T];[308C>T]	Glyma.01G028000:p.[Thr103Met];[Thr103Met]	Thr103Met	308C>T	No	-	-	-	-	-	-	-	-	-	GO:0006468 GO:0009627 GO:0031347	protein phosphorylation; "regulation of defense response"; "systemic acquired resistance"	GO:0004672 GO:0004674 GO:0005524 GO:0016301 GO:0016772	ATP binding; "kinase activity"; "protein kinase activity"; "protein serine/threonine kinase activity"; "transferase activity, transferring phosphorus-containing groups"	C	T	1	Homozygous	100	36.6724	71	71	1
Glyma.01G028000	Chr01	2926335	SNV	Glyma.01G028000:c.[1205T>C];[1205T>C]	Glyma.01G028000:p.[Met402Thr];[Met402Thr]	Met402Thr	1205T>C	No	-	-	-	-	-	-	-	-	-	GO:0006468 GO:0009627 GO:0031347	protein phosphorylation; "regulation of defense response"; "systemic acquired resistance"	GO:0004672 GO:0004674 GO:0005524 GO:0016301 GO:0016772	ATP binding; "kinase activity"; "protein kinase activity"; "protein serine/threonine kinase activity"; "transferase activity, transferring phosphorus-containing groups"	T	C	1	Homozygous	100	34.75	59	59	1
Glyma.01G028100	Chr01	2931782	SNV	Glyma.01G028100:c.[677A>C];[677A>C];[677A>C];[677A>C];[677A>C];[677A>C];[677A>C];[677A>C]	Glyma.01G028100:p.[Gln226Pro];[Gln226Pro];[Gln226Pro];[Gln226Pro];[Gln226Pro];[Gln226Pro];[Gln226Pro];[Gln226Pro]	Gln226Pro	677A>C	No	NONSYNONYMOUS	Q	P	226	0.176	2.7	23	novel	TOLERATED	GO:0006457 GO:0006468 GO:0006857 GO:0009408 GO:0009644 GO:0010193 GO:0034976 GO:0042542 GO:0046777	oligopeptide transport; "protein autophosphorylation"; "protein folding"; "protein phosphorylation"; "response to endoplasmic reticulum stress"; "response to heat"; "response to high light intensity"; "response to hydrogen peroxide"; "response to ozone"	GO:0004672 GO:0004674 GO:0005524 GO:0016301 GO:0016772	ATP binding; "kinase activity"; "protein kinase activity"; "protein serine/threonine kinase activity"; "transferase activity, transferring phosphorus-containing groups"	A	C	1	Homozygous	100	35.6628	101	101	1
Glyma.01G028200	Chr01	2938068	SNV	Glyma.01G028200:c.[202T>C];[202T>C];[202T>C];[202T>C];[202T>C];[202T>C];[202T>C];[202T>C];[202T>C];[202T>C]	Glyma.01G028200:p.[Cys68Arg];[Cys68Arg];[Cys68Arg];[Cys68Arg];[Cys68Arg];[Cys68Arg];[Cys68Arg];[Cys68Arg];[Cys68Arg];[Cys68Arg]	Cys68Arg	202T>C	No	NONSYNONYMOUS	C	R	68	0.468	2.57	70	novel	TOLERATED	GO:0042372	phylloquinone biosynthetic process	GO:0008168 GO:0052624	2-phytyl-1,4-naphthoquinone methyltransferase activity; "methyltransferase activity"	A	G	1	Homozygous	97.1429	36.8824	45	46	0.999998
Glyma.01G028200	Chr01	2938083	SNV	Glyma.01G028200:c.[187G>A];[187G>A];[187G>A];[187G>A];[187G>A];[187G>A];[187G>A];[187G>A];[187G>A];[187G>A]	Glyma.01G028200:p.[Ala63Thr];[Ala63Thr];[Ala63Thr];[Ala63Thr];[Ala63Thr];[Ala63Thr];[Ala63Thr];[Ala63Thr];[Ala63Thr];[Ala63Thr]	Ala63Thr	187G>A	No	NONSYNONYMOUS	A	T	63	0.093	2.72	66	novel	TOLERATED	GO:0042372	phylloquinone biosynthetic process	GO:0008168 GO:0052624	2-phytyl-1,4-naphthoquinone methyltransferase activity; "methyltransferase activity"	C	T	1	Homozygous	100	35.4615	33	33	1
Glyma.01G029900	Chr01	3153216	SNV	Glyma.01G029900:c.[1109A>G];[1109A>G];[1130A>G];[1109A>G];[1109A>G];[1130A>G]	Glyma.01G029900:p.[Asp370Gly];[Asp370Gly];[Asp377Gly];[Asp370Gly];[Asp370Gly];[Asp377Gly]	Asp370Gly	1109A>G	No	NONSYNONYMOUS	D	G	370	0.721	4.32	3	novel	TOLERATED	GO:0008150	biological process	GO:0003674	molecular function	T	C	1	Homozygous	98.2143	35.7455	68	69	1
Glyma.01G029900	Chr01	3157271	SNV	Glyma.01G029900:c.[68T>C];[68T>C];[68T>C];[68T>C];[68T>C];[68T>C]	Glyma.01G029900:p.[Val23Ala];[Val23Ala];[Val23Ala];[Val23Ala];[Val23Ala];[Val23Ala]	Val23Ala	68T>C	No	NONSYNONYMOUS	V	A	23	NA	NA	NA	novel	NA	GO:0008150	biological process	GO:0003674	molecular function	A	G	1	Homozygous	100	36.1132	67	67	1
Glyma.01G030000	Chr01	3160633	SNV	Glyma.01G030000:c.[394G>A];[394G>A]	Glyma.01G030000:p.[Val132Met];[Val132Met]	Val132Met	394G>A	No	NONSYNONYMOUS	V	M	132	0.636	4.16	4	novel	TOLERATED	GO:0008150	biological process	GO:0003674	molecular function	G	A	1	Homozygous	100	35.9429	87	87	1
Glyma.01G030100	Chr01	3163756	SNV	Glyma.01G030100:c.[394A>G];[394A>G]	Glyma.01G030100:p.[Lys132Glu];[Lys132Glu]	Lys132Glu	394A>G	No	-	-	-	-	-	-	-	-	-	GO:0006952 GO:0009627 GO:0009697	defense response; "salicylic acid biosynthetic process"; "systemic acquired resistance"	GO:0005515 GO:0043531	ADP binding; "protein binding"	A	G	1	Homozygous	100	36.5455	51	51	1
Glyma.01G030200	Chr01	3168379	SNV	Glyma.01G030200:c.[1643A>T];[1643A>T]	Glyma.01G030200:p.[Tyr548Phe];[Tyr548Phe]	Tyr548Phe	1643A>T	No	NONSYNONYMOUS	Y	F	548	1	2.73	45	novel	TOLERATED	GO:0006468 GO:0032502 GO:0048610 GO:0048868 GO:0051510	cellular process involved in reproduction; "developmental process"; "pollen tube development"; "protein phosphorylation"; "regulation of unidimensional cell growth"	GO:0004672 GO:0004674 GO:0004713 GO:0005524 GO:0016301 GO:0016772	ATP binding; "kinase activity"; "protein kinase activity"; "protein serine/threonine kinase activity"; "protein tyrosine kinase activity"; "transferase activity, transferring phosphorus-containing groups"	T	A	1	Homozygous	100	33.72	58	58	1
Glyma.01G030200	Chr01	3171990	SNV	Glyma.01G030200:c.[496T>C];[496T>C]	Glyma.01G030200:p.[Ser166Pro];[Ser166Pro]	Ser166Pro	496T>C	No	NONSYNONYMOUS	S	P	166	0.406	2.77	39	novel	TOLERATED	GO:0006468 GO:0032502 GO:0048610 GO:0048868 GO:0051510	cellular process involved in reproduction; "developmental process"; "pollen tube development"; "protein phosphorylation"; "regulation of unidimensional cell growth"	GO:0004672 GO:0004674 GO:0004713 GO:0005524 GO:0016301 GO:0016772	ATP binding; "kinase activity"; "protein kinase activity"; "protein serine/threonine kinase activity"; "protein tyrosine kinase activity"; "transferase activity, transferring phosphorus-containing groups"	A	G	1	Homozygous	100	33.6484	103	103	1
Glyma.01G030300	Chr01	3178485	SNV	Glyma.01G030300:c.[37G>A];[37G>A]	Glyma.01G030300:p.[Asp13Asn];[Asp13Asn]	Asp13Asn	37G>A	No	NONSYNONYMOUS	D	N	13	0.186	3.43	9	novel	TOLERATED	GO:0080167	response to karrikin	GO:0003674	molecular function	G	A	1	Homozygous	100	35.6522	83	83	1
Glyma.01G030400	Chr01	3183471	SNV	Glyma.01G030400:c.[797G>T];[797G>T];[725G>T];[725G>T]	Glyma.01G030400:p.[Ser266Ile];[Ser266Ile];[Ser242Ile];[Ser242Ile]	Ser266Ile	797G>T	No	NONSYNONYMOUS	S	I	266	0.02	2.89	30	novel	DELETERIOUS	GO:0006511	ubiquitin-dependent protein catabolic process	GO:0003674	molecular function	C	A	1	Homozygous	100	37.4318	53	53	1
Glyma.01G030400	Chr01	3186368	SNV	Glyma.01G030400:c.[226T>G];[154T>G];[226T>G];[226T>G];[154T>G];[226T>G]	Glyma.01G030400:p.[Ser76Ala];[Ser52Ala];[Ser76Ala];[Ser76Ala];[Ser52Ala];[Ser76Ala]	Ser76Ala	226T>G	No	NONSYNONYMOUS	S	A	76	0.548	2.86	21	novel	TOLERATED	GO:0006511	ubiquitin-dependent protein catabolic process	GO:0003674	molecular function	A	C	1	Homozygous	98.75	35.3671	100	101	1
Glyma.01G030400	Chr01	3186412	SNV	Glyma.01G030400:c.[110T>C];[182T>C];[182T>C];[182T>C];[182T>C];[110T>C]	Glyma.01G030400:p.[Ile37Thr];[Ile61Thr];[Ile61Thr];[Ile61Thr];[Ile61Thr];[Ile37Thr]	Ile37Thr	110T>C	No	NONSYNONYMOUS	I	T	37	0.066	3.01	14	novel	TOLERATED	GO:0006511	ubiquitin-dependent protein catabolic process	GO:0003674	molecular function	A	G	1	Homozygous	100	36.971	83	83	1
Glyma.01G030700	Chr01	3205083	SNV	Glyma.01G030700:c.[163C>A];[163C>A]; Glyma.01G030600:c.[223+69G>T];[223+69G>T]	Glyma.01G030700:p.[Pro55Thr];[Pro55Thr]		223+69G>T	No	NONSYNONYMOUS	P	T	55	NA	NA	NA	novel	NA	-	-	-	-	C	A	1	Homozygous	100	36.2982	73	73	1
Glyma.01G030700	Chr01	3205124	SNV	Glyma.01G030700:c.[204A>C];[204A>C]; Glyma.01G030600:c.[223+28T>G];[223+28T>G]	Glyma.01G030700:p.[Arg68Ser];[Arg68Ser]		223+28T>G	No	NONSYNONYMOUS	R	S	68	NA	NA	NA	novel	NA	-	-	-	-	A	C	1	Homozygous	100	36.2297	94	94	1
Glyma.01G030600	Chr01	3205217	SNV	Glyma.01G030600:c.[158A>G];[158A>G]	Glyma.01G030600:p.[Gln53Arg];[Gln53Arg]	Gln53Arg	158A>G	No	NONSYNONYMOUS	Q	R	53	1	2.96	59	novel	TOLERATED	GO:0008150	biological process	-	-	T	C	1	Homozygous	100	35.6344	111	111	1
Glyma.01G030900	Chr01	3236218	SNV	Glyma.01G030900:c.[794T>C];[794T>C];[794T>C];[794T>C]	Glyma.01G030900:p.[Val265Ala];[Val265Ala];[Val265Ala];[Val265Ala]	Val265Ala	794T>C	No	NONSYNONYMOUS	V	A	265	0.062	2.82	32	novel	TOLERATED	GO:0000271 GO:0000272 GO:0005982 GO:0007389 GO:0008150 GO:0008361 GO:0009664 GO:0009825 GO:0009832 GO:0009926 GO:0009932 GO:0010015 GO:0010075 GO:0010817 GO:0040007 GO:0043481 GO:0048653 GO:0048767 GO:0071555	anther development; "anthocyanin accumulation in tissues in response to UV light"; "auxin polar transport"; "biological process"; "cell tip growth"; "cell wall organization"; "growth"; "multidimensional cell growth"; "pattern specification process"; "plant-type cell wall biogenesis"; "plant-type cell wall organization"; "polysaccharide biosynthetic process"; "polysaccharide catabolic process"; "r…	GO:0004650	polygalacturonase activity	T	C	1	Homozygous	100	34.2059	119	119	1
Glyma.01G032400	Chr01	3409516	SNV	Glyma.01G032400:c.[3265A>T];[3265A>T];[3265A>T];[3265A>T]	Glyma.01G032400:p.[Thr1089Ser];[Thr1089Ser];[Thr1089Ser];[Thr1089Ser]	Thr1089Ser	3265A>T	No	NONSYNONYMOUS	T	S	1089	0.189	3.64	5	novel	TOLERATED	GO:0006952 GO:0007165	defense response; "signal transduction"	GO:0043531	ADP binding	A	T	1	Homozygous	50.5376	34.9574	60	113	0.874317
Glyma.01G033800	Chr01	3538162^3538163	Insertion	Glyma.01G033800:c.[703_704insA];[703_704insA]	Glyma.01G033800:p.[Ile236fs];[Ile236fs]	Ile236fs	703_704insA	No	-	-	-	-	-	-	-	-	-	-	-	GO:0003674	molecular function	-	A	1	Homozygous	96	36.6667	28	29	0.997492
Glyma.01G033800	Chr01	3538171^3538172	Insertion	Glyma.01G033800:c.[712_713insG];[712_713insG]	Glyma.01G033800:p.[Met239fs];[Met239fs]	Met239fs	712_713insG	No	-	-	-	-	-	-	-	-	-	-	-	GO:0003674	molecular function	-	G	1	Homozygous	100	37.8276	35	35	1
Glyma.01G034800	Chr01	3605591	SNV	Glyma.01G034800:c.[1203G>A];[1203G>A]	Glyma.01G034800:p.[Met401Ile];[Met401Ile]	Met401Ile	1203G>A	No	-	-	-	-	-	-	-	-	-	GO:0010167 GO:0010411 GO:0015706	nitrate transport; "response to nitrate"; "xyloglucan metabolic process"	-	-	C	T	1	Homozygous	100	36.939	105	105	1
Glyma.01G037900	Chr01	4016122	SNV	Glyma.01G037900:c.[198G>C];[198G>C]	Glyma.01G037900:p.[Trp66Cys];[Trp66Cys]	Trp66Cys	198G>C	No	NONSYNONYMOUS	W	C	66	0.807	3.23	46	novel	TOLERATED	GO:0016051	carbohydrate biosynthetic process	GO:0016757 GO:0016758 GO:0047262	polygalacturonate 4-alpha-galacturonosyltransferase activity; "transferase activity, transferring glycosyl groups"; "transferase activity, transferring hexosyl groups"	C	G	1	Homozygous	99.1304	32.9912	140	141	0.999973
Glyma.01G038000	Chr01	4027288	SNV	Glyma.01G038000:c.[1034A>T];[1034A>T]	Glyma.01G038000:p.[Asn345Ile];[Asn345Ile]	Asn345Ile	1034A>T	No	-	-	-	-	-	-	-	-	-	GO:0006096 GO:0008152 GO:0046686 GO:0055114	glycolysis; "metabolic process"; "oxidation-reduction process"; "response to cadmium ion"	GO:0004739 GO:0016624	oxidoreductase activity, acting on the aldehyde or oxo group of donors, disulfide as acceptor; "pyruvate dehydrogenase (acetyl-transferring) activity"	T	A	1	Homozygous	100	35.85	52	52	1
Glyma.01G038000	Chr01	4028108	SNV	Glyma.01G038000:c.[928G>A];[928G>A]	Glyma.01G038000:p.[Glu310Lys];[Glu310Lys]	Glu310Lys	928G>A	No	-	-	-	-	-	-	-	-	-	GO:0006096 GO:0008152 GO:0046686 GO:0055114	glycolysis; "metabolic process"; "oxidation-reduction process"; "response to cadmium ion"	GO:0004739 GO:0016624	oxidoreductase activity, acting on the aldehyde or oxo group of donors, disulfide as acceptor; "pyruvate dehydrogenase (acetyl-transferring) activity"	C	T	1	Homozygous	100	36.6154	47	47	1
Glyma.01G038000	Chr01	4028291	SNV	Glyma.01G038000:c.[838C>T];[838C>T]	Glyma.01G038000:p.[Arg280Cys];[Arg280Cys]	Arg280Cys	838C>T	No	-	-	-	-	-	-	-	-	-	GO:0006096 GO:0008152 GO:0046686 GO:0055114	glycolysis; "metabolic process"; "oxidation-reduction process"; "response to cadmium ion"	GO:0004739 GO:0016624	oxidoreductase activity, acting on the aldehyde or oxo group of donors, disulfide as acceptor; "pyruvate dehydrogenase (acetyl-transferring) activity"	G	A	1	Homozygous	100	36.6957	59	59	1
Glyma.01G038000	Chr01	4031878	SNV	Glyma.01G038000:c.[414T>G];[414T>G]	Glyma.01G038000:p.[Ser138Arg];[Ser138Arg]	Ser138Arg	414T>G	No	-	-	-	-	-	-	-	-	-	GO:0006096 GO:0008152 GO:0046686 GO:0055114	glycolysis; "metabolic process"; "oxidation-reduction process"; "response to cadmium ion"	GO:0004739 GO:0016624	oxidoreductase activity, acting on the aldehyde or oxo group of donors, disulfide as acceptor; "pyruvate dehydrogenase (acetyl-transferring) activity"	A	C	1	Homozygous	100	33.8817	111	111	1
Glyma.01G038000	Chr01	4032216	SNV	Glyma.01G038000:c.[76A>T];[76A>T]	Glyma.01G038000:p.[Thr26Ser];[Thr26Ser]	Thr26Ser	76A>T	No	-	-	-	-	-	-	-	-	-	GO:0006096 GO:0008152 GO:0046686 GO:0055114	glycolysis; "metabolic process"; "oxidation-reduction process"; "response to cadmium ion"	GO:0004739 GO:0016624	oxidoreductase activity, acting on the aldehyde or oxo group of donors, disulfide as acceptor; "pyruvate dehydrogenase (acetyl-transferring) activity"	T	A	1	Homozygous	98.7952	32.439	101	102	1
Glyma.01G038300	Chr01	4050271..4050273	Deletion	Glyma.01G038300:c.[2545_2547delAGA];[2545_2547delAGA];[2545_2547delAGA];[2545_2547delAGA]	Glyma.01G038300:p.[Arg849del];[Arg849del];[Arg849del];[Arg849del]	Arg849del	2545_2547delAGA	No	-	-	-	-	-	-	-	-	-	GO:0006355 GO:0010048 GO:0043481 GO:0048440	anthocyanin accumulation in tissues in response to UV light; "carpel development"; "regulation of transcription, DNA-dependent"; "vernalization response"	-	-	TCT	-	3	Homozygous	100	33.5026	81	81	1
Glyma.01G038300	Chr01	4050717	SNV	Glyma.01G038300:c.[2101T>A];[2101T>A];[2101T>A];[2101T>A]	Glyma.01G038300:p.[Cys701Ser];[Cys701Ser];[Cys701Ser];[Cys701Ser]	Cys701Ser	2101T>A	No	NONSYNONYMOUS	C	S	701	1	2.63	34	novel	TOLERATED	GO:0006355 GO:0010048 GO:0043481 GO:0048440	anthocyanin accumulation in tissues in response to UV light; "carpel development"; "regulation of transcription, DNA-dependent"; "vernalization response"	-	-	A	T	1	Homozygous	100	36.7451	58	58	1
Glyma.01G038400	Chr01	4092733	SNV	Glyma.01G038400:c.[421G>A];[421G>A]	Glyma.01G038400:p.[Ala141Thr];[Ala141Thr]	Ala141Thr	421G>A	No	NONSYNONYMOUS	A	T	141	0.061	3.06	11	novel	TOLERATED	-	-	-	-	G	A	1	Homozygous	100	32.5522	73	73	1
Glyma.01G038400	Chr01	4092829	SNV	Glyma.01G038400:c.[517T>G];[517T>G]	Glyma.01G038400:p.[Ser173Ala];[Ser173Ala]	Ser173Ala	517T>G	No	NONSYNONYMOUS	S	A	173	1	2.77	19	novel	TOLERATED	-	-	-	-	T	G	1	Homozygous	98.8636	30.2299	102	103	1
Glyma.01G038400	Chr01	4093382	SNV	Glyma.01G038400:c.[901C>T];[901C>T]	Glyma.01G038400:p.[Pro301Ser];[Pro301Ser]	Pro301Ser	901C>T	No	NONSYNONYMOUS	P	S	301	0.224	2.83	19	novel	TOLERATED	-	-	-	-	C	T	1	Homozygous	100	37.5	68	68	1
Glyma.01G038400	Chr01	4093842	SNV	Glyma.01G038400:c.[965T>C];[965T>C]	Glyma.01G038400:p.[Val322Ala];[Val322Ala]	Val322Ala	965T>C	No	NONSYNONYMOUS	V	A	322	1	2.84	18	novel	TOLERATED	-	-	-	-	T	C	1	Homozygous	100	35.6964	79	79	1
Glyma.01G038400	Chr01	4093893	SNV	Glyma.01G038400:c.[1016T>C];[1016T>C]	Glyma.01G038400:p.[Ile339Thr];[Ile339Thr]	Ile339Thr	1016T>C	No	NONSYNONYMOUS	I	T	339	0.371	2.79	19	novel	TOLERATED	-	-	-	-	T	C	1	Homozygous	100	36.4225	92	92	1
Glyma.01G038400	Chr01	4093962	SNV	Glyma.01G038400:c.[1085G>C];[1085G>C]	Glyma.01G038400:p.[Ser362Thr];[Ser362Thr]	Ser362Thr	1085G>C	No	NONSYNONYMOUS	S	T	362	0.248	2.77	20	novel	TOLERATED	-	-	-	-	G	C	1	Homozygous	100	36.4848	74	74	1
Glyma.01G038400	Chr01	4094008	SNV	Glyma.01G038400:c.[1131G>T];[1131G>T]	Glyma.01G038400:p.[Gln377His];[Gln377His]	Gln377His	1131G>T	No	NONSYNONYMOUS	Q	H	377	0.355	2.88	17	novel	TOLERATED	-	-	-	-	G	T	1	Homozygous	100	36.2812	77	77	1
Glyma.01G038400	Chr01	4094094	SNV	Glyma.01G038400:c.[1217G>C];[1217G>C]	Glyma.01G038400:p.[Cys406Ser];[Cys406Ser]	Cys406Ser	1217G>C	No	NONSYNONYMOUS	C	S	406	0.749	2.87	16	novel	TOLERATED	-	-	-	-	G	C	1	Homozygous	100	34.75	62	62	1
Glyma.01G038500	Chr01	4117052	SNV	Glyma.01G038500:c.[805G>A];[805G>A]	Glyma.01G038500:p.[Asp269Asn];[Asp269Asn]	Asp269Asn	805G>A	No	NONSYNONYMOUS	D	N	269	1	3.01	12	novel	TOLERATED	GO:0008150	biological process	-	-	G	A	1	Homozygous	100	35.0094	127	127	1
Glyma.01G039000	Chr01	4216824	SNV	Glyma.01G039000:c.[1885C>G];[1885C>G];[1885C>G];[1885C>G]	Glyma.01G039000:p.[Pro629Ala];[Pro629Ala];[Pro629Ala];[Pro629Ala]	Pro629Ala	1885C>G	No	NONSYNONYMOUS	P	A	629	1	3.11	19	novel	TOLERATED	GO:0006952 GO:0007165	defense response; "signal transduction"	GO:0043531	ADP binding	C	G	1	Homozygous	100	37.3115	74	74	1
Glyma.01G039000	Chr01	4216941	SNV	Glyma.01G039000:c.[2002A>G];[2002A>G];[2002A>G];[2002A>G]	Glyma.01G039000:p.[Ser668Gly];[Ser668Gly];[Ser668Gly];[Ser668Gly]	Ser668Gly	2002A>G	No	NONSYNONYMOUS	S	G	668	0.335	3.14	19	novel	TOLERATED	GO:0006952 GO:0007165	defense response; "signal transduction"	GO:0043531	ADP binding	A	G	1	Homozygous	100	36.7955	53	53	1
Glyma.01G039000	Chr01	4218984	SNV	Glyma.01G039000:c.[2616G>T];[2616G>T];[2616G>T];[2616G>T]	Glyma.01G039000:p.[Leu872Phe];[Leu872Phe];[Leu872Phe];[Leu872Phe]	Leu872Phe	2616G>T	No	NONSYNONYMOUS	L	F	872	0.006	3.11	24	novel	DELETERIOUS	GO:0006952 GO:0007165	defense response; "signal transduction"	GO:0043531	ADP binding	G	T	1	Homozygous	98.1818	37.0556	67	68	0.999891
Glyma.01G039000	Chr01	4219163	SNV	Glyma.01G039000:c.[2795A>G];[2795A>G];[2795A>G];[2795A>G]	Glyma.01G039000:p.[Asp932Gly];[Asp932Gly];[Asp932Gly];[Asp932Gly]	Asp932Gly	2795A>G	No	NONSYNONYMOUS	D	G	932	1	3.03	26	novel	TOLERATED	GO:0006952 GO:0007165	defense response; "signal transduction"	GO:0043531	ADP binding	A	G	1	Homozygous	100	37.4127	79	79	1
Glyma.01G039000	Chr01	4219511	SNV	Glyma.01G039000:c.[3143T>C];[3143T>C];[3143T>C];[3143T>C]	Glyma.01G039000:p.[Val1048Ala];[Val1048Ala];[Val1048Ala];[Val1048Ala]	Val1048Ala	3143T>C	No	NONSYNONYMOUS	V	A	1048	0.213	3.32	20	novel	TOLERATED	GO:0006952 GO:0007165	defense response; "signal transduction"	GO:0043531	ADP binding	T	C	1	Homozygous	98.1481	36.1321	62	63	1
Glyma.01G039100	Chr01	4235369	SNV	Glyma.01G039100:c.[166C>G];[166C>G]	Glyma.01G039100:p.[His56Asp];[His56Asp]	His56Asp	166C>G	No	NONSYNONYMOUS	H	D	56	0.331	3.26	8	novel	TOLERATED	GO:0010100	negative regulation of photomorphogenesis	GO:0003674	molecular function	C	G	1	Homozygous	100	34.4769	90	90	1
Glyma.01G039200	Chr01	4243075	SNV	Glyma.01G039200:c.[37C>G];[37C>G];[37C>G];[37C>G]	Glyma.01G039200:p.[Pro13Ala];[Pro13Ala];[Pro13Ala];[Pro13Ala]	Pro13Ala	37C>G	No	NONSYNONYMOUS	P	A	13	0.04	2.93	15	novel	DELETERIOUS	GO:0006355 GO:0009062 GO:0009694 GO:0009753 GO:0009827 GO:0009860 GO:0010162 GO:0048441 GO:0048443 GO:0048446 GO:0048481	fatty acid catabolic process; "jasmonic acid metabolic process"; "ovule development"; "petal development"; "petal morphogenesis"; "plant-type cell wall modification"; "pollen tube growth"; "regulation of transcription, DNA-dependent"; "response to jasmonic acid stimulus"; "seed dormancy process"; "stamen development"	GO:0003677 GO:0003700	DNA binding; "sequence-specific DNA binding transcription factor activity"	G	C	1	Homozygous	98.75	33.5823	102	103	1
Glyma.01G039700	Chr01	4305813	SNV	Glyma.01G039700:c.[1894G>A];[1894G>A]	Glyma.01G039700:p.[Ala632Thr];[Ala632Thr]	Ala632Thr	1894G>A	No	-	-	-	-	-	-	-	-	-	-	-	GO:0003674	molecular function	C	T	1	Homozygous	100	34.8438	72	72	1
Glyma.01G039800	Chr01	4317095	Deletion	Glyma.01G039800:c.[603delC];[603delC]	Glyma.01G039800:p.[Pro202fs];[Pro202fs]	Pro202fs	603delC	No	-	-	-	-	-	-	-	-	-	GO:0006486	protein glycosylation	GO:0008378 GO:0016758 GO:0030246	carbohydrate binding; "galactosyltransferase activity"; "transferase activity, transferring hexosyl groups"	C	-	1	Homozygous	94.5455	31.4135	120	127	0.999999
Glyma.01G040000	Chr01	4336522	SNV	Glyma.01G040000:c.[4G>A];[4G>A]	Glyma.01G040000:p.[Ala2Thr];[Ala2Thr]	Ala2Thr	4G>A	No	NONSYNONYMOUS	A	T	2	0.016	2.84	28	novel	DELETERIOUS	GO:0006098 GO:0009407 GO:0010304 GO:0010583	PSII associated light-harvesting complex II catabolic process; "pentose-phosphate shunt"; "response to cyclopentenone"; "toxin catabolic process"	GO:0004364	glutathione transferase activity	G	A	1	Homozygous	100	35.4902	59	59	1
Glyma.01G040000	Chr01	4337508	SNV	Glyma.01G040000:c.[400A>G];[400A>G]	Glyma.01G040000:p.[Arg134Gly];[Arg134Gly]	Arg134Gly	400A>G	No	NONSYNONYMOUS	R	G	134	0.193	2.76	47	novel	TOLERATED	GO:0006098 GO:0009407 GO:0010304 GO:0010583	PSII associated light-harvesting complex II catabolic process; "pentose-phosphate shunt"; "response to cyclopentenone"; "toxin catabolic process"	GO:0004364	glutathione transferase activity	A	G	1	Homozygous	100	36.2069	71	71	1
Glyma.01G040200	Chr01	4345905	SNV	Glyma.01G040200:c.[97G>C];[97G>C]	Glyma.01G040200:p.[Glu33Gln];[Glu33Gln]	Glu33Gln	97G>C	No	NONSYNONYMOUS	E	Q	33	0.004	2.58	81	novel	DELETERIOUS	GO:0006098 GO:0009407 GO:0010304 GO:0010583	PSII associated light-harvesting complex II catabolic process; "pentose-phosphate shunt"; "response to cyclopentenone"; "toxin catabolic process"	GO:0004364	glutathione transferase activity	G	C	1	Homozygous	98.3607	35.45	78	79	1
Glyma.01G041500	Chr01	4488847	SNV	Glyma.01G041500:c.[1255G>A];[1255G>A]	Glyma.01G041500:p.[Val419Ile];[Val419Ile]	Val419Ile	1255G>A	No	NONSYNONYMOUS	V	I	419	0.613	2.69	13	novel	TOLERATED	-	-	-	-	G	A	1	Homozygous	100	36.4681	58	58	1
Glyma.01G041600	Chr01	4491958	SNV	Glyma.01G041600:c.[1046G>T];[1046G>T]	Glyma.01G041600:p.[Gly349Val];[Gly349Val]	Gly349Val	1046G>T	No	-	-	-	-	-	-	-	-	-	GO:0008150	biological process	GO:0008536	Ran GTPase binding	C	A	1	Homozygous	100	37.2857	71	71	1
Glyma.01G042100	Chr01	4608177	SNV	Glyma.01G042100:c.[419A>G];[419A>G]	Glyma.01G042100:p.[Asp140Gly];[Asp140Gly]	Asp140Gly	419A>G	No	NONSYNONYMOUS	D	G	140	1	3.08	19	novel	TOLERATED	GO:0009624 GO:0010119 GO:0080168	abscisic acid transport; "regulation of stomatal movement"; "response to nematode"	GO:0005215 GO:0005509 GO:0090440	abscisic acid transporter activity; "calcium ion binding"; "transporter activity"	A	G	1	Homozygous	100	36.5507	76	76	1
Glyma.01G042500	Chr01	4649541	SNV	Glyma.01G042500:c.[37T>G];[37T>G]	Glyma.01G042500:p.[Leu13Val];[Leu13Val]	Leu13Val	37T>G	No	-	-	-	-	-	-	-	-	-	GO:0008150	biological process	-	-	A	C	1	Homozygous	96.9697	36.7812	71	73	1
Glyma.01G042700	Chr01	4665547	SNV	Glyma.01G042700:c.[248G>A];[248G>A]	Glyma.01G042700:p.[Ser83Asn];[Ser83Asn]	Ser83Asn	248G>A	No	NONSYNONYMOUS	S	N	83	0.096	2.82	98	novel	TOLERATED	GO:0009664 GO:0009827	plant-type cell wall modification; "plant-type cell wall organization"	GO:0016829 GO:0030570	lyase activity; "pectate lyase activity"	G	A	1	Homozygous	100	36.7708	56	56	1
Glyma.01G043000	Chr01	4683334	SNV	Glyma.01G043000:c.[5C>T];[5C>T];[5C>T];[5C>T]	Glyma.01G043000:p.[Ala2Val];[Ala2Val];[Ala2Val];[Ala2Val]	Ala2Val	5C>T	No	NONSYNONYMOUS	A	V	2	NA	NA	NA	novel	NA	GO:0006281 GO:0006952 GO:0032211	DNA repair; "defense response"; "negative regulation of telomere maintenance via telomerase"	GO:0003677 GO:0003697 GO:0042162	DNA binding; "single-stranded DNA binding"; "telomeric DNA binding"	C	T	1	Homozygous	98.5915	34.6429	85	86	1
Glyma.01G043000	Chr01	4687489	SNV	Glyma.01G043000:c.[756C>G];[756C>G]	Glyma.01G043000:p.[Asn252Lys];[Asn252Lys]	Asn252Lys	756C>G	No	NONSYNONYMOUS	N	K	252	0.33	3.44	12	novel	TOLERATED	GO:0006281 GO:0006952 GO:0032211	DNA repair; "defense response"; "negative regulation of telomere maintenance via telomerase"	GO:0003677 GO:0003697 GO:0042162	DNA binding; "single-stranded DNA binding"; "telomeric DNA binding"	C	G	1	Homozygous	100	36.7609	53	53	1
Glyma.01G043100	Chr01	4694162	SNV	Glyma.01G043100:c.[185A>C];[185A>C]	Glyma.01G043100:p.[Asn62Thr];[Asn62Thr]	Asn62Thr	185A>C	No	-	-	-	-	-	-	-	-	-	GO:0006468	protein phosphorylation	GO:0004672 GO:0004674 GO:0005524 GO:0016772	ATP binding; "protein kinase activity"; "protein serine/threonine kinase activity"; "transferase activity, transferring phosphorus-containing groups"	A	C	1	Homozygous	100	35.0909	96	96	1
Glyma.01G043900	Chr01	4789697	SNV	Glyma.01G043900:c.[281T>G];[281T>G]	Glyma.01G043900:p.[Leu94*];[Leu94*]	Leu94*	281T>G	No	-	-	-	-	-	-	-	-	-	-	-	-	-	A	C	1	Homozygous	100	35.1774	69	69	1
Glyma.01G043900	Chr01	4789805	SNV	Glyma.01G043900:c.[173G>A];[173G>A]	Glyma.01G043900:p.[Gly58Asp];[Gly58Asp]	Gly58Asp	173G>A	No	-	-	-	-	-	-	-	-	-	-	-	-	-	C	T	1	Homozygous	96.5116	30.4819	101	104	1
Glyma.01G043900	Chr01	4789848	SNV	Glyma.01G043900:c.[130G>A];[130G>A]	Glyma.01G043900:p.[Ala44Thr];[Ala44Thr]	Ala44Thr	130G>A	No	-	-	-	-	-	-	-	-	-	-	-	-	-	C	T	1	Homozygous	98.9583	30.0105	112	113	1
Glyma.01G043900	Chr01	4789977	SNV	Glyma.01G043900:c.[1A>G];[1A>G]	Glyma.01G043900:p.[Met1?];[Met1?]	Met1?	1A>G	No	-	-	-	-	-	-	-	-	-	-	-	-	-	T	C	1	Homozygous	100	35.0575	94	94	1
Glyma.01G045200	Chr01	5106656	SNV	Glyma.01G045200:c.[350G>A];[350G>A]	Glyma.01G045200:p.[Arg117Lys];[Arg117Lys]	Arg117Lys	350G>A	No	NONSYNONYMOUS	R	K	117	0.645	3.32	11	novel	TOLERATED	GO:0008150	biological process	GO:0003674	molecular function	G	A	1	Heterozygous	50	34.44	91	183	0.966334
Glyma.01G045500	Chr01	5227696	SNV	Glyma.01G045500:c.[1150G>A];[1150G>A]	Glyma.01G045500:p.[Gly384Ser];[Gly384Ser]	Gly384Ser	1150G>A	No	NONSYNONYMOUS	G	S	384	0	3.46	6	novel	DELETERIOUS	GO:0006355 GO:0008283 GO:0009735 GO:0009737 GO:0009739 GO:0010029 GO:0010229 GO:0031347	cell proliferation; "inflorescence development"; "regulation of defense response"; "regulation of seed germination"; "regulation of transcription, DNA-dependent"; "response to abscisic acid stimulus"; "response to cytokinin stimulus"; "response to gibberellin stimulus"	GO:0003700 GO:0005515	protein binding; "sequence-specific DNA binding transcription factor activity"	C	T	1	Homozygous	98.6842	34.1333	90	91	1
Glyma.01G045500	Chr01	5227704	Deletion	Glyma.01G045500:c.[1142delG];[1142delG]	Glyma.01G045500:p.[Ser381fs];[Ser381fs]	Ser381fs	1142delG	No	-	-	-	-	-	-	-	-	-	GO:0006355 GO:0008283 GO:0009735 GO:0009737 GO:0009739 GO:0010029 GO:0010229 GO:0031347	cell proliferation; "inflorescence development"; "regulation of defense response"; "regulation of seed germination"; "regulation of transcription, DNA-dependent"; "response to abscisic acid stimulus"; "response to cytokinin stimulus"; "response to gibberellin stimulus"	GO:0003700 GO:0005515	protein binding; "sequence-specific DNA binding transcription factor activity"	C	-	1	Homozygous	100	32.9306	84	84	1
Glyma.01G046900	Chr01	5465798	SNV	Glyma.01G046900:c.[2974A>C];[2974A>C]	Glyma.01G046900:p.[Asn992His];[Asn992His]	Asn992His	2974A>C	No	-	-	-	-	-	-	-	-	-	GO:0006952 GO:0007165	defense response; "signal transduction"	GO:0043531	ADP binding	T	G	1	Homozygous	100	36.2	70	70	1
Glyma.01G046900	Chr01	5468278^5468279	Insertion	Glyma.01G046900:c.[887_888insT];[887_888insT]	Glyma.01G046900:p.[Leu296fs];[Leu296fs]	Leu296fs	887_888insT	No	-	-	-	-	-	-	-	-	-	GO:0006952 GO:0007165	defense response; "signal transduction"	GO:0043531	ADP binding	-	A	1	Homozygous	94.2308	37.2653	58	61	0.987902
Glyma.01G050700	Chr01	6027074^6027075	Insertion	Glyma.01G050700:c.[254_255insT];[254_255insT]	Glyma.01G050700:p.[Ile86fs];[Ile86fs]	Ile86fs	254_255insT	No	-	-	-	-	-	-	-	-	-	GO:0007043 GO:0042545	cell-cell junction assembly; "cell wall modification"	GO:0005515 GO:0042803	protein binding; "protein homodimerization activity"	-	T	1	Homozygous	100	38.7143	15	15	1
Glyma.01G051700	Chr01	6254197	SNV	Glyma.01G051700:c.[911G>C];[911G>C]	Glyma.01G051700:p.[Trp304Ser];[Trp304Ser]	Trp304Ser	911G>C	No	NONSYNONYMOUS	W	S	304	0.339	3.48	3	novel	TOLERATED	GO:0000902 GO:0006355 GO:0009651 GO:0009723 GO:0009733 GO:0009739 GO:0009751 GO:0009753 GO:0046686	cell morphogenesis; "regulation of transcription, DNA-dependent"; "response to auxin stimulus"; "response to cadmium ion"; "response to ethylene stimulus"; "response to gibberellin stimulus"; "response to jasmonic acid stimulus"; "response to salicylic acid stimulus"; "response to salt stress"	GO:0003677 GO:0003700	DNA binding; "sequence-specific DNA binding transcription factor activity"	G	C	1	Homozygous	100	35.3125	74	74	1
Glyma.01G056200	Chr01	7268061	SNV	Glyma.01G056200:c.[1349A>G];[1349A>G]	Glyma.01G056200:p.[Asn450Ser];[Asn450Ser]	Asn450Ser	1349A>G	No	-	-	-	-	-	-	-	-	-	GO:0080156	mitochondrial mRNA modification	-	-	A	G	1	Homozygous	100	35.8493	84	84	1
Glyma.01G058600	Chr01	7754940	Deletion	Glyma.01G058600:c.[338delA];[338delA]	Glyma.01G058600:p.[Lys113fs];[Lys113fs]	Lys113fs	338delA	No	-	-	-	-	-	-	-	-	-	GO:0006091 GO:0006354 GO:0009407 GO:0009773 GO:0009832 GO:0010583 GO:0015979 GO:0016049 GO:0019684 GO:0022904 GO:0030243	DNA-dependent transcription, elongation; "cell growth"; "cellulose metabolic process"; "generation of precursor metabolites and energy"; "photosynthesis"; "photosynthesis, light reaction"; "photosynthetic electron transport in photosystem I"; "plant-type cell wall biogenesis"; "respiratory electron transport chain"; "response to cyclopentenone"; "toxin catabolic process"	GO:0009055 GO:0016491 GO:0020037	electron carrier activity; "heme binding"; "oxidoreductase activity"	T	-	1	Homozygous	99.4077	36.525	11594	11654	0.967385
Glyma.01G058600	Chr01	7754947	SNV	Glyma.01G058600:c.[331A>T];[331A>T]	Glyma.01G058600:p.[Ile111Phe];[Ile111Phe]	Ile111Phe	331A>T	No	NONSYNONYMOUS	I	F	111	1	2.8	82	novel	TOLERATED	GO:0006091 GO:0006354 GO:0009407 GO:0009773 GO:0009832 GO:0010583 GO:0015979 GO:0016049 GO:0019684 GO:0022904 GO:0030243	DNA-dependent transcription, elongation; "cell growth"; "cellulose metabolic process"; "generation of precursor metabolites and energy"; "photosynthesis"; "photosynthesis, light reaction"; "photosynthetic electron transport in photosystem I"; "plant-type cell wall biogenesis"; "respiratory electron transport chain"; "response to cyclopentenone"; "toxin catabolic process"	GO:0009055 GO:0016491 GO:0020037	electron carrier activity; "heme binding"; "oxidoreductase activity"	T	A	1	Homozygous	97.1575	37.3965	13158	13490	0.999999
Glyma.01G058600	Chr01	7755220	SNV	Glyma.01G058600:c.[58G>A];[58G>A]	Glyma.01G058600:p.[Val20Met];[Val20Met]	Val20Met	58G>A	No	NONSYNONYMOUS	V	M	20	1	2.82	110	novel	TOLERATED	GO:0006091 GO:0006354 GO:0009407 GO:0009773 GO:0009832 GO:0010583 GO:0015979 GO:0016049 GO:0019684 GO:0022904 GO:0030243	DNA-dependent transcription, elongation; "cell growth"; "cellulose metabolic process"; "generation of precursor metabolites and energy"; "photosynthesis"; "photosynthesis, light reaction"; "photosynthetic electron transport in photosystem I"; "plant-type cell wall biogenesis"; "respiratory electron transport chain"; "response to cyclopentenone"; "toxin catabolic process"	GO:0009055 GO:0016491 GO:0020037	electron carrier activity; "heme binding"; "oxidoreductase activity"	C	T	1	Homozygous	99.5404	34.7899	30340	30465	1
Glyma.01G058600	Chr01	7755234	SNV	Glyma.01G058600:c.[44A>G];[44A>G]	Glyma.01G058600:p.[Gln15Arg];[Gln15Arg]	Gln15Arg	44A>G	No	NONSYNONYMOUS	Q	R	15	1	2.82	110	novel	TOLERATED	GO:0006091 GO:0006354 GO:0009407 GO:0009773 GO:0009832 GO:0010583 GO:0015979 GO:0016049 GO:0019684 GO:0022904 GO:0030243	DNA-dependent transcription, elongation; "cell growth"; "cellulose metabolic process"; "generation of precursor metabolites and energy"; "photosynthesis"; "photosynthesis, light reaction"; "photosynthetic electron transport in photosystem I"; "plant-type cell wall biogenesis"; "respiratory electron transport chain"; "response to cyclopentenone"; "toxin catabolic process"	GO:0009055 GO:0016491 GO:0020037	electron carrier activity; "heme binding"; "oxidoreductase activity"	T	C	1	Homozygous	99.5514	36.3881	28858	28981	1
Glyma.01G061800	Chr01	8533425	SNV	Glyma.01G061800:c.[1255A>G];[1255A>G]	Glyma.01G061800:p.[Asn419Asp];[Asn419Asp]	Asn419Asp	1255A>G	No	NONSYNONYMOUS	N	D	419	0.621	2.62	42	novel	TOLERATED	-	-	-	-	T	C	1	Homozygous	100	35.9324	88	88	1
Glyma.01G062900	Chr01	8888035	SNV	Glyma.01G062900:c.[2329A>G];[2329A>G]	Glyma.01G062900:p.[Asn777Asp];[Asn777Asp]	Asn777Asp	2329A>G	No	NONSYNONYMOUS	N	D	777	1	2.64	51	novel	TOLERATED	GO:0000041 GO:0002237 GO:0006468 GO:0007165 GO:0007169 GO:0010103 GO:0010359 GO:0048443	protein phosphorylation; "regulation of anion channel activity"; "response to molecule of bacterial origin"; "signal transduction"; "stamen development"; "stomatal complex morphogenesis"; "transition metal ion transport"; "transmembrane receptor protein tyrosine kinase signaling pathway"	GO:0004672 GO:0004674 GO:0005524 GO:0016772	ATP binding; "protein kinase activity"; "protein serine/threonine kinase activity"; "transferase activity, transferring phosphorus-containing groups"	A	G	1	Homozygous	100	35.7818	67	67	1
Glyma.01G063200	Chr01	8998068	SNV	Glyma.01G063200:c.[526A>G];[526A>G]	Glyma.01G063200:p.[Lys176Glu];[Lys176Glu]	Lys176Glu	526A>G	No	NONSYNONYMOUS	K	E	176	1	2.63	18	novel	TOLERATED	GO:0008150	biological process	GO:0003674	molecular function	A	G	1	Heterozygous	50	36.5	115	228	0.788923
Glyma.01G065400	Chr01	10075558	SNV	Glyma.01G065400:c.[419A>C];[419A>C]	Glyma.01G065400:p.[Gln140Pro];[Gln140Pro]	Gln140Pro	419A>C	No	NONSYNONYMOUS	Q	P	140	1	2.73	53	novel	TOLERATED	GO:0006508	proteolysis	GO:0008233 GO:0008236	peptidase activity; "serine-type peptidase activity"	T	G	1	Homozygous	100	36.2857	22	22	1
Glyma.01G066300	Chr01	10404428	SNV	Glyma.01G066300:c.[1031G>C];[1031G>C]	Glyma.01G066300:p.[Arg344Thr];[Arg344Thr]	Arg344Thr	1031G>C	No	NONSYNONYMOUS	R	T	344	0.56	2.67	34	novel	TOLERATED	GO:0009860 GO:0042545	cell wall modification; "pollen tube growth"	GO:0030599	pectinesterase activity	C	G	1	Homozygous	100	37.2273	27	27	1
Glyma.01G067700	Chr01	11103305	Deletion	Glyma.01G067700:c.[247delA];[247delA];[247delA];[247delA]	Glyma.01G067700:p.[Ile83fs];[Ile83fs];[Ile83fs];[Ile83fs]	Ile83fs	247delA	No	-	-	-	-	-	-	-	-	-	-	-	-	-	T	-	1	Homozygous	61.2903	37.1579	22	34	0.0112892
Glyma.01G070400	Chr01	12568901	SNV	Glyma.01G070400:c.[28-1010G>A];[28-1010G>A]; Glyma.01G070500:c.[299G>A];[299G>A]	Glyma.01G070500:p.[Gly100Asp];[Gly100Asp]		28-1010G>A	No	NONSYNONYMOUS	G	D	100	NA	NA	NA	novel	NA	GO:0008152	metabolic process	GO:0005542 GO:0016740	folic acid binding; "transferase activity"	G	A	1	Homozygous	52.381	32.5556	114	221	0.977425
Glyma.01G070600	Chr01	12585447	SNV	Glyma.01G070600:c.[1501G>A];[1501G>A]	Glyma.01G070600:p.[Glu501Lys];[Glu501Lys]	Glu501Lys	1501G>A	No	-	-	-	-	-	-	-	-	-	-	-	-	-	G	A	1	Homozygous	50.8772	37.2069	34	65	0.261046
Glyma.01G070600	Chr01	12589226	SNV	Glyma.01G070600:c.[3106A>G];[3106A>G]	Glyma.01G070600:p.[Asn1036Asp];[Asn1036Asp]	Asn1036Asp	3106A>G	No	-	-	-	-	-	-	-	-	-	-	-	-	-	A	G	1	Homozygous	100	36.75	30	30	1
Glyma.01G075900	Chr01	17156258	SNV	Glyma.01G075900:c.[650A>G];[650A>G]	Glyma.01G075900:p.[Asn217Ser];[Asn217Ser]	Asn217Ser	650A>G	No	NONSYNONYMOUS	N	S	217	1	2.81	17	novel	TOLERATED	GO:0009554 GO:0009556 GO:0048653	anther development; "megasporogenesis"; "microsporogenesis"	GO:0003677	DNA binding	T	C	1	Homozygous	100	35.25	33	33	1
Glyma.01G076000	Chr01	17212087	SNV	Glyma.01G076000:c.[11T>G];[11T>G]	Glyma.01G076000:p.[Val4Gly];[Val4Gly]	Val4Gly	11T>G	No	NONSYNONYMOUS	V	G	4	0.419	3.81	164	novel	TOLERATED	GO:0006091 GO:0006351 GO:0006354 GO:0015979	DNA-dependent transcription, elongation; "generation of precursor metabolites and energy"; "photosynthesis"; "transcription, DNA-dependent"	GO:0003677 GO:0003899	DNA-directed RNA polymerase activity; "DNA binding"	T	G	1	Homozygous	99.409	35.1656	13146	13221	0.999716
Glyma.01G076000	Chr01	17212147	SNV	Glyma.01G076000:c.[71A>G];[71A>G]	Glyma.01G076000:p.[His24Arg];[His24Arg]	His24Arg	71A>G	No	NONSYNONYMOUS	H	R	24	1	3.78	396	novel	TOLERATED	GO:0006091 GO:0006351 GO:0006354 GO:0015979	DNA-dependent transcription, elongation; "generation of precursor metabolites and energy"; "photosynthesis"; "transcription, DNA-dependent"	GO:0003677 GO:0003899	DNA-directed RNA polymerase activity; "DNA binding"	A	G	1	Homozygous	99.5229	35.7459	23414	23513	1
Glyma.01G076000	Chr01	17212212	SNV	Glyma.01G076000:c.[136G>C];[136G>C]	Glyma.01G076000:p.[Val46Leu];[Val46Leu]	Val46Leu	136G>C	No	NONSYNONYMOUS	V	L	46	1	3.78	400	novel	TOLERATED	GO:0006091 GO:0006351 GO:0006354 GO:0015979	DNA-dependent transcription, elongation; "generation of precursor metabolites and energy"; "photosynthesis"; "transcription, DNA-dependent"	GO:0003677 GO:0003899	DNA-directed RNA polymerase activity; "DNA binding"	G	C	1	Homozygous	99.4067	35.2879	23149	23270	1
Glyma.01G076000	Chr01	17212284	SNV	Glyma.01G076000:c.[208G>C];[208G>C]	Glyma.01G076000:p.[Val70Leu];[Val70Leu]	Val70Leu	208G>C	No	NONSYNONYMOUS	V	L	70	1	3.85	83	novel	TOLERATED	GO:0006091 GO:0006351 GO:0006354 GO:0015979	DNA-dependent transcription, elongation; "generation of precursor metabolites and energy"; "photosynthesis"; "transcription, DNA-dependent"	GO:0003677 GO:0003899	DNA-directed RNA polymerase activity; "DNA binding"	G	C	1	Homozygous	99.0196	35.6563	7965	8050	0.00583874
Glyma.01G082400	Chr01	24015529	SNV	Glyma.01G082400:c.[58C>A];[58C>A]	Glyma.01G082400:p.[Gln20Lys];[Gln20Lys]			No	NONSYNONYMOUS	Q	K	20	0.774	2.93	11	novel	TOLERATED	GO:0006333 GO:0008150	biological process; "chromatin assembly or disassembly"	GO:0003677 GO:0003723	DNA binding; "RNA binding"	C	A	1	Homozygous	100	35.0556	99	99	1
Glyma.01G091900	Chr01	27893864^27893865	Insertion	Glyma.01G091900:c.[122_123insA];[122_123insA]	Glyma.01G091900:p.[Tyr42fs];[Tyr42fs]	Tyr42fs	122_123insA	No	-	-	-	-	-	-	-	-	-	GO:0006091 GO:0006351 GO:0006354 GO:0015979	DNA-dependent transcription, elongation; "generation of precursor metabolites and energy"; "photosynthesis"; "transcription, DNA-dependent"	GO:0003677 GO:0003899	DNA-directed RNA polymerase activity; "DNA binding"	-	T	1	Homozygous	89.548	36.1148	9771	10651	8.5007e-05
Glyma.01G091900	Chr01	27893910	Deletion	Glyma.01G091900:c.[77delA];[77delA]	Glyma.01G091900:p.[Asn26fs];[Asn26fs]	Asn26fs	77delA	No	-	-	-	-	-	-	-	-	-	GO:0006091 GO:0006351 GO:0006354 GO:0015979	DNA-dependent transcription, elongation; "generation of precursor metabolites and energy"; "photosynthesis"; "transcription, DNA-dependent"	GO:0003677 GO:0003899	DNA-directed RNA polymerase activity; "DNA binding"	T	-	1	Homozygous	84.5121	34.0552	9645	10994	1.35338e-08
Glyma.01G091900	Chr01	27893970	SNV	Glyma.01G091900:c.[17A>G];[17A>G]	Glyma.01G091900:p.[Gln6Arg];[Gln6Arg]	Gln6Arg	17A>G	No	NONSYNONYMOUS	Q	R	6	1	4.32	8	novel	TOLERATED	GO:0006091 GO:0006351 GO:0006354 GO:0015979	DNA-dependent transcription, elongation; "generation of precursor metabolites and energy"; "photosynthesis"; "transcription, DNA-dependent"	GO:0003677 GO:0003899	DNA-directed RNA polymerase activity; "DNA binding"	T	C	1	Homozygous	98.3047	35.4674	5354	5447	1
Glyma.01G095900	Chr01	30191437	SNV	Glyma.01G095900:c.[22A>G];[22A>G]	Glyma.01G095900:p.[Thr8Ala];[Thr8Ala]	Thr8Ala	22A>G	No	NONSYNONYMOUS	T	A	8	1	3.08	69	novel	TOLERATED	GO:0006091 GO:0006354 GO:0015979 GO:0019684 GO:0042549	DNA-dependent transcription, elongation; "generation of precursor metabolites and energy"; "photosynthesis"; "photosynthesis, light reaction"; "photosystem II stabilization"	GO:0003674	molecular function	A	G	1	Homozygous	97.8253	36.4949	3152	3226	0.974149
Glyma.01G098000	Chr01	32572829	SNV	Glyma.01G098000:c.[476T>C];[476T>C]	Glyma.01G098000:p.[Val159Ala];[Val159Ala]	Val159Ala	476T>C	No	-	-	-	-	-	-	-	-	-	GO:0006355 GO:0009616 GO:0009733 GO:0009734 GO:0010050 GO:0010583	auxin mediated signaling pathway; "regulation of transcription, DNA-dependent"; "response to auxin stimulus"; "response to cyclopentenone"; "vegetative phase change"; "virus induced gene silencing"	GO:0003700 GO:0046983	protein dimerization activity; "sequence-specific DNA binding transcription factor activity"	A	G	1	Homozygous	98.4375	35.3651	75	76	0.999998
Glyma.01G098500	Chr01	32740210	SNV	Glyma.01G098500:c.[221C>T];[221C>T]	Glyma.01G098500:p.[Ser74Leu];[Ser74Leu]	Ser74Leu	221C>T	No	-	-	-	-	-	-	-	-	-	-	-	-	-	G	A	1	Homozygous	100	36.6765	84	84	1
Glyma.01G098600	Chr01	32811722	SNV	Glyma.01G098600:c.[233G>C];[233G>C]	Glyma.01G098600:p.[Arg78Thr];[Arg78Thr]	Arg78Thr	233G>C	No	-	-	-	-	-	-	-	-	-	-	-	-	-	C	G	1	Homozygous	100	37.1455	67	67	1
Glyma.01G098800	Chr01	32932589..32932590	MNV	Glyma.01G098800:c.[598_599delATinsGC];[598_599delATinsGC]	Glyma.01G098800:p.[Met200Ala];[Met200Ala]	Met200Ala	598_599delATinsGC	No	-	-	-	-	-	-	-	-	-	GO:0006355 GO:0009908 GO:0010102 GO:0010432 GO:0010451 GO:0010582	bract development; "floral meristem determinacy"; "floral meristem growth"; "flower development"; "lateral root morphogenesis"; "regulation of transcription, DNA-dependent"	GO:0003677 GO:0003700	DNA binding; "sequence-specific DNA binding transcription factor activity"	AT	GC	2	Homozygous	100	37.0254	72	72	1
Glyma.01G098800	Chr01	32933142	SNV	Glyma.01G098800:c.[100T>G];[100T>G]	Glyma.01G098800:p.[Trp34Gly];[Trp34Gly]	Trp34Gly	100T>G	No	-	-	-	-	-	-	-	-	-	GO:0006355 GO:0009908 GO:0010102 GO:0010432 GO:0010451 GO:0010582	bract development; "floral meristem determinacy"; "floral meristem growth"; "flower development"; "lateral root morphogenesis"; "regulation of transcription, DNA-dependent"	GO:0003677 GO:0003700	DNA binding; "sequence-specific DNA binding transcription factor activity"	A	C	1	Homozygous	100	37.4651	54	54	1
Glyma.01G098900	Chr01	32956755	SNV	Glyma.01G098900:c.[13C>A];[13C>A]	Glyma.01G098900:p.[Gln5Lys];[Gln5Lys]	Gln5Lys	13C>A	No	-	-	-	-	-	-	-	-	-	-	-	-	-	G	T	1	Homozygous	100	35.2623	73	73	1
Glyma.01G099200	Chr01	33032487	SNV	Glyma.01G099200:c.[20G>A];[20G>A]	Glyma.01G099200:p.[Arg7Gln];[Arg7Gln]	Arg7Gln	20G>A	No	NONSYNONYMOUS	R	Q	7	NA	NA	NA	novel	NA	-	-	-	-	G	A	1	Homozygous	100	34.1765	104	104	1
Glyma.01G099200	Chr01	33032496	SNV	Glyma.01G099200:c.[29T>C];[29T>C]	Glyma.01G099200:p.[Leu10Ser];[Leu10Ser]	Leu10Ser	29T>C	No	NONSYNONYMOUS	L	S	10	NA	NA	NA	novel	NA	-	-	-	-	T	C	1	Homozygous	98.7805	32.1358	101	102	1
Glyma.01G099200	Chr01	33032525..33032526	Deletion	Glyma.01G099200:c.[58_59delTC];[58_59delTC]	Glyma.01G099200:p.[Ser22fs];[Ser22fs]	Ser22fs	58_59delTC	No	-	-	-	-	-	-	-	-	-	-	-	-	-	TC	-	2	Homozygous	81.0127	33.6111	73	88	0.889148
Glyma.01G099200	Chr01	33032544	SNV	Glyma.01G099200:c.[77C>T];[77C>T]	Glyma.01G099200:p.[Thr26Met];[Thr26Met]	Thr26Met	77C>T	No	NONSYNONYMOUS	T	M	26	NA	NA	NA	novel	NA	-	-	-	-	C	T	1	Homozygous	100	35.52	84	84	1
Glyma.01G099200	Chr01	33032559	SNV	Glyma.01G099200:c.[92C>T];[92C>T]	Glyma.01G099200:p.[Pro31Leu];[Pro31Leu]	Pro31Leu	92C>T	No	NONSYNONYMOUS	P	L	31	NA	NA	NA	novel	NA	-	-	-	-	C	T	1	Homozygous	98.7179	34.3766	85	86	1
Glyma.01G099200	Chr01	33032588	SNV	Glyma.01G099200:c.[121G>A];[121G>A]	Glyma.01G099200:p.[Ala41Thr];[Ala41Thr]	Ala41Thr	121G>A	No	NONSYNONYMOUS	A	T	41	0.207	4.32	2	novel	TOLERATED	-	-	-	-	G	A	1	Homozygous	100	35.1618	78	78	1
Glyma.01G099200	Chr01	33032591	SNV	Glyma.01G099200:c.[124A>G];[124A>G]	Glyma.01G099200:p.[Arg42Gly];[Arg42Gly]	Arg42Gly	124A>G	No	NONSYNONYMOUS	R	G	42	0.232	3.87	4	novel	TOLERATED	-	-	-	-	A	G	1	Homozygous	100	35.9091	77	77	1
Glyma.01G099200	Chr01	33032600	SNV	Glyma.01G099200:c.[133G>A];[133G>A]	Glyma.01G099200:p.[Glu45Lys];[Glu45Lys]	Glu45Lys	133G>A	No	NONSYNONYMOUS	E	K	45	0.345	3.87	4	novel	TOLERATED	-	-	-	-	G	A	1	Homozygous	98.3871	36.541	74	75	1
Glyma.01G099200	Chr01	33032649	SNV	Glyma.01G099200:c.[182C>T];[182C>T]	Glyma.01G099200:p.[Thr61Met];[Thr61Met]	Thr61Met	182C>T	No	NONSYNONYMOUS	T	M	61	0.025	3.87	4	novel	DELETERIOUS (*WARNING! Low confidence)	-	-	-	-	C	T	1	Homozygous	100	36.0588	81	81	1
Glyma.01G099200	Chr01	33032741	SNV	Glyma.01G099200:c.[274A>G];[274A>G]	Glyma.01G099200:p.[Arg92Gly];[Arg92Gly]	Arg92Gly	274A>G	No	NONSYNONYMOUS	R	G	92	0.696	3.57	6	novel	TOLERATED	-	-	-	-	A	G	1	Homozygous	98.5714	37.5652	78	79	1
Glyma.01G099200	Chr01	33032748	SNV	Glyma.01G099200:c.[281A>G];[281A>G]	Glyma.01G099200:p.[Tyr94Cys];[Tyr94Cys]	Tyr94Cys	281A>G	No	NONSYNONYMOUS	Y	C	94	0.225	3.61	5	novel	TOLERATED	-	-	-	-	A	G	1	Homozygous	100	37.0135	87	87	1
Glyma.01G099200	Chr01	33032800	SNV	Glyma.01G099200:c.[333T>G];[333T>G]	Glyma.01G099200:p.[Asp111Glu];[Asp111Glu]	Asp111Glu	333T>G	No	NONSYNONYMOUS	D	E	111	1	3.57	6	novel	TOLERATED	-	-	-	-	T	G	1	Homozygous	100	35.4318	113	113	1
Glyma.01G099200	Chr01	33032992	SNV	Glyma.01G099200:c.[525A>G];[525A>G]	Glyma.01G099200:p.[Ile175Met];[Ile175Met]	Ile175Met	525A>G	No	NONSYNONYMOUS	I	M	175	0.689	3.61	5	novel	TOLERATED	-	-	-	-	A	G	1	Homozygous	100	35.5607	126	126	1
Glyma.01G099200	Chr01	33033143	SNV	Glyma.01G099200:c.[676G>A];[676G>A]	Glyma.01G099200:p.[Ala226Thr];[Ala226Thr]	Ala226Thr	676G>A	No	NONSYNONYMOUS	A	T	226	1	3.87	4	novel	TOLERATED	-	-	-	-	G	A	1	Homozygous	98.8372	33.0941	104	105	1
Glyma.01G099300	Chr01	33035628	SNV	Glyma.01G099300:c.[52G>T];[52G>T]	Glyma.01G099300:p.[Ala18Ser];[Ala18Ser]	Ala18Ser	52G>T	No	-	-	-	-	-	-	-	-	-	-	-	-	-	G	T	1	Homozygous	95.7447	36.2	61	63	0.999563
Glyma.01G099300	Chr01	33035691	SNV	Glyma.01G099300:c.[115G>A];[115G>A]	Glyma.01G099300:p.[Val39Ile];[Val39Ile]	Val39Ile	115G>A	No	-	-	-	-	-	-	-	-	-	-	-	-	-	G	A	1	Homozygous	100	35.4906	63	63	1
Glyma.01G099300	Chr01	33035740	SNV	Glyma.01G099300:c.[164G>A];[164G>A]	Glyma.01G099300:p.[Cys55Tyr];[Cys55Tyr]	Cys55Tyr	164G>A	No	-	-	-	-	-	-	-	-	-	-	-	-	-	G	A	1	Homozygous	100	36.0222	55	55	1
Glyma.01G099300	Chr01	33035964	SNV	Glyma.01G099300:c.[343G>A];[343G>A]	Glyma.01G099300:p.[Gly115Arg];[Gly115Arg]	Gly115Arg	343G>A	No	-	-	-	-	-	-	-	-	-	-	-	-	-	G	A	1	Homozygous	100	36.35	73	73	1
Glyma.01G099300	Chr01	33035992	SNV	Glyma.01G099300:c.[371C>T];[371C>T]	Glyma.01G099300:p.[Ala124Val];[Ala124Val]	Ala124Val	371C>T	No	-	-	-	-	-	-	-	-	-	-	-	-	-	C	T	1	Homozygous	100	36.8333	71	71	1
Glyma.01G099300	Chr01	33036074..33036075	MNV	Glyma.01G099300:c.[453_454delCTinsTC];[453_454delCTinsTC]	Glyma.01G099300:p.[*152Gln];[*152Gln]	*152Gln	453_454delCTinsTC	No	-	-	-	-	-	-	-	-	-	-	-	-	-	CT	TC	2	Homozygous	98.0392	37.17	58	59	1
Glyma.01G099400	Chr01	33089886^33089887	Insertion	Glyma.01G099400:c.[139_140insG];[139_140insG]	Glyma.01G099400:p.[Lys47fs];[Lys47fs]	Lys47fs	139_140insG	Yes	-	-	-	-	-	-	-	-	-	-	-	-	-	-	C	1	Homozygous	100	35.1351	39	39	1
Glyma.01G099400	Chr01	33089889	SNV	Glyma.01G099400:c.[137G>A];[137G>A]	Glyma.01G099400:p.[Cys46Tyr];[Cys46Tyr]	Cys46Tyr	137G>A	No	NONSYNONYMOUS	C	Y	46	NA	NA	NA	novel	NA	-	-	-	-	C	T	1	Homozygous	100	34.1667	45	45	1
Glyma.01G099400	Chr01	33089911	SNV	Glyma.01G099400:c.[115C>T];[115C>T]	Glyma.01G099400:p.[Pro39Ser];[Pro39Ser]	Pro39Ser	115C>T	No	NONSYNONYMOUS	P	S	39	NA	NA	NA	novel	NA	-	-	-	-	G	A	1	Homozygous	98.5507	33.6176	79	80	1
Glyma.01G099500	Chr01	33092711	SNV	Glyma.01G099500:c.[130T>C];[130T>C]	Glyma.01G099500:p.[Phe44Leu];[Phe44Leu]	Phe44Leu	130T>C	No	-	-	-	-	-	-	-	-	-	GO:0007623 GO:0008150	biological process; "circadian rhythm"	GO:0003674	molecular function	T	C	1	Homozygous	100	36.4348	24	24	1
Glyma.01G099800	Chr01	33270873	SNV	Glyma.01G099800:c.[1415T>C];[1391T>C];[1115T>C];[1538T>C];[1367T>C];[1115T>C];[1367T>C];[1415T>C];[1538T>C];[1391T>C]	Glyma.01G099800:p.[Leu472Pro];[Leu464Pro];[Leu372Pro];[Leu513Pro];[Leu456Pro];[Leu372Pro];[Leu456Pro];[Leu472Pro];[Leu513Pro];[Leu464Pro]	Leu472Pro	1415T>C	No	NONSYNONYMOUS	L	P	372	0.333	2.62	158	novel	TOLERATED	GO:0006561 GO:0009555 GO:0009737 GO:0009793 GO:0042538	embryo development ending in seed dormancy; "hyperosmotic salinity response"; "pollen development"; "proline biosynthetic process"; "response to abscisic acid stimulus"	GO:0003824 GO:0004349 GO:0004350 GO:0016491 GO:0016620	catalytic activity; "glutamate-5-semialdehyde dehydrogenase activity"; "glutamate 5-kinase activity"; "oxidoreductase activity"; "oxidoreductase activity, acting on the aldehyde or oxo group of donors, NAD or NADP as acceptor"	T	C	1	Homozygous	100	37.2857	53	53	1
Glyma.01G099800	Chr01	33271006	SNV	Glyma.01G099800:c.[1421A>G];[1445A>G];[1592A>G];[1469A>G];[1592A>G];[1169A>G];[1469A>G];[1169A>G];[1445A>G];[1421A>G]	Glyma.01G099800:p.[Asn474Ser];[Asn482Ser];[Asn531Ser];[Asn490Ser];[Asn531Ser];[Asn390Ser];[Asn490Ser];[Asn390Ser];[Asn482Ser];[Asn474Ser]	Asn474Ser	1421A>G	No	NONSYNONYMOUS	N	S	482	0.406	2.63	207	novel	TOLERATED	GO:0006561 GO:0009555 GO:0009737 GO:0009793 GO:0042538	embryo development ending in seed dormancy; "hyperosmotic salinity response"; "pollen development"; "proline biosynthetic process"; "response to abscisic acid stimulus"	GO:0003824 GO:0004349 GO:0004350 GO:0016491 GO:0016620	catalytic activity; "glutamate-5-semialdehyde dehydrogenase activity"; "glutamate 5-kinase activity"; "oxidoreductase activity"; "oxidoreductase activity, acting on the aldehyde or oxo group of donors, NAD or NADP as acceptor"	A	G	1	Homozygous	100	35.9744	53	53	1
Glyma.01G099800	Chr01	33271183	SNV	Glyma.01G099800:c.[1516A>G];[1540A>G];[1564A>G];[1264A>G];[1516A>G];[1687A>G];[1540A>G];[1687A>G];[1564A>G];[1264A>G]	Glyma.01G099800:p.[Ile506Val];[Ile514Val];[Ile522Val];[Ile422Val];[Ile506Val];[Ile563Val];[Ile514Val];[Ile563Val];[Ile522Val];[Ile422Val]	Ile506Val	1516A>G	No	NONSYNONYMOUS	I	V	514	0.459	2.64	205	novel	TOLERATED	GO:0006561 GO:0009555 GO:0009737 GO:0009793 GO:0042538	embryo development ending in seed dormancy; "hyperosmotic salinity response"; "pollen development"; "proline biosynthetic process"; "response to abscisic acid stimulus"	GO:0003824 GO:0004349 GO:0004350 GO:0016491 GO:0016620	catalytic activity; "glutamate-5-semialdehyde dehydrogenase activity"; "glutamate 5-kinase activity"; "oxidoreductase activity"; "oxidoreductase activity, acting on the aldehyde or oxo group of donors, NAD or NADP as acceptor"	A	G	1	Homozygous	100	34.7719	63	63	1
Glyma.01G099900	Chr01	33278272	SNV	Glyma.01G099900:c.[116T>C];[116T>C]	Glyma.01G099900:p.[Phe39Ser];[Phe39Ser]	Phe39Ser	116T>C	No	-	-	-	-	-	-	-	-	-	GO:0006468	protein phosphorylation	GO:0004672 GO:0004674 GO:0005524 GO:0016301 GO:0016772	ATP binding; "kinase activity"; "protein kinase activity"; "protein serine/threonine kinase activity"; "transferase activity, transferring phosphorus-containing groups"	T	C	1	Homozygous	100	37.4333	39	39	1
Glyma.01G099900	Chr01	33282127	SNV	Glyma.01G099900:c.[1089A>T];[1089A>T]	Glyma.01G099900:p.[Arg363Ser];[Arg363Ser]	Arg363Ser	1089A>T	No	-	-	-	-	-	-	-	-	-	GO:0006468	protein phosphorylation	GO:0004672 GO:0004674 GO:0005524 GO:0016301 GO:0016772	ATP binding; "kinase activity"; "protein kinase activity"; "protein serine/threonine kinase activity"; "transferase activity, transferring phosphorus-containing groups"	A	T	1	Homozygous	98.75	34.7089	91	92	1
Glyma.01G099900	Chr01	33282197	SNV	Glyma.01G099900:c.[1159A>T];[1159A>T]	Glyma.01G099900:p.[Met387Leu];[Met387Leu]	Met387Leu	1159A>T	No	-	-	-	-	-	-	-	-	-	GO:0006468	protein phosphorylation	GO:0004672 GO:0004674 GO:0005524 GO:0016301 GO:0016772	ATP binding; "kinase activity"; "protein kinase activity"; "protein serine/threonine kinase activity"; "transferase activity, transferring phosphorus-containing groups"	A	T	1	Homozygous	100	36.6824	105	105	1
Glyma.01G100200	Chr01	33363893	SNV	Glyma.01G100200:c.[613A>G];[613A>G]	Glyma.01G100200:p.[Asn205Asp];[Asn205Asp]	Asn205Asp	613A>G	No	NONSYNONYMOUS	N	D	205	0.723	2.71	54	novel	TOLERATED	GO:0006661	phosphatidylinositol biosynthetic process	-	-	T	C	1	Homozygous	100	35.8372	51	51	1
Glyma.01G100300	Chr01	33372923	SNV	Glyma.01G100300:c.[97T>C];[97T>C]	Glyma.01G100300:p.[Phe33Leu];[Phe33Leu]	Phe33Leu	97T>C	No	NONSYNONYMOUS	F	L	33	NA	NA	NA	novel	NA	-	-	-	-	T	C	1	Homozygous	100	36.3261	62	62	1
Glyma.01G100700	Chr01	33447739	SNV	Glyma.01G100700:c.[1154G>T];[1154G>T]	Glyma.01G100700:p.[Cys385Phe];[Cys385Phe]	Cys385Phe	1154G>T	No	-	-	-	-	-	-	-	-	-	-	-	-	-	G	T	1	Homozygous	97.561	37.175	49	50	0.999824
Glyma.01G100700	Chr01	33448258	SNV	Glyma.01G100700:c.[1494T>A];[1494T>A]	Glyma.01G100700:p.[Asn498Lys];[Asn498Lys]	Asn498Lys	1494T>A	No	-	-	-	-	-	-	-	-	-	-	-	-	-	T	A	1	Homozygous	100	36.2941	41	41	1
Glyma.01G100700	Chr01	33448461	SNV	Glyma.01G100700:c.[1697T>C];[1697T>C]	Glyma.01G100700:p.[Val566Ala];[Val566Ala]	Val566Ala	1697T>C	No	-	-	-	-	-	-	-	-	-	-	-	-	-	T	C	1	Homozygous	100	34.5455	46	46	1
Glyma.01G100800	Chr01	33498023	SNV	Glyma.01G100800:c.[440T>C];[440T>C]	Glyma.01G100800:p.[Val147Ala];[Val147Ala]	Val147Ala	440T>C	No	-	-	-	-	-	-	-	-	-	-	-	-	-	A	G	1	Homozygous	100	35.7778	98	98	1
Glyma.01G101600	Chr01	33858672	SNV	Glyma.01G101600:c.[112A>G];[112A>G]	Glyma.01G101600:p.[Arg38Gly];[Arg38Gly]	Arg38Gly	112A>G	No	-	-	-	-	-	-	-	-	-	GO:0042773 GO:0055114	ATP synthesis coupled electron transport; "oxidation-reduction process"	GO:0008137	NADH dehydrogenase (ubiquinone) activity	T	C	1	Homozygous	98.8135	35.55	14908	15021	1
Glyma.01G101800	Chr01	33904478	SNV	Glyma.01G101800:c.[385A>G];[385A>G]	Glyma.01G101800:p.[Lys129Glu];[Lys129Glu]	Lys129Glu	385A>G	No	NONSYNONYMOUS	K	E	129	0.582	2.84	12	novel	TOLERATED	GO:0006355	regulation of transcription, DNA-dependent	GO:0003676 GO:0003700 GO:0008270	nucleic acid binding; "sequence-specific DNA binding transcription factor activity"; "zinc ion binding"	A	G	1	Homozygous	98.5714	34.971	84	85	1
Glyma.01G101900	Chr01	33909394	SNV	Glyma.01G101900:c.[466C>T];[466C>T]	Glyma.01G101900:p.[Arg156Cys];[Arg156Cys]			No	-	-	-	-	-	-	-	-	-	GO:0007020 GO:0008150	biological process; "microtubule nucleation"	GO:0016757	transferase activity, transferring glycosyl groups	G	A	1	Homozygous	98.2759	33.8772	67	68	0.999999
Glyma.01G101900	Chr01	33910135	SNV	Glyma.01G101900:c.[146T>C];[146T>C];[146T>C];[146T>C]	Glyma.01G101900:p.[Leu49Pro];[Leu49Pro];[Leu49Pro];[Leu49Pro]	Leu49Pro	146T>C	No	-	-	-	-	-	-	-	-	-	GO:0007020 GO:0008150	biological process; "microtubule nucleation"	GO:0016757	transferase activity, transferring glycosyl groups	A	G	1	Homozygous	100	37	81	81	1
Glyma.01G102000	Chr01	33911979	SNV	Glyma.01G102000:c.[128C>T];[128C>T]	Glyma.01G102000:p.[Ala43Val];[Ala43Val]	Ala43Val	128C>T	No	NONSYNONYMOUS	A	V	43	NA	NA	NA	novel	NA	GO:0006306 GO:0006346 GO:0016458 GO:0050832 GO:0051567	DNA methylation; "defense response to fungus"; "gene silencing"; "histone H3-K9 methylation"; "methylation-dependent chromatin silencing"	GO:0003677 GO:0003886	DNA (cytosine-5-)-methyltransferase activity; "DNA binding"	G	A	1	Homozygous	100	34.5946	49	49	1
Glyma.01G102100	Chr01	33985327	SNV	Glyma.01G102100:c.[454G>C];[454G>C]	Glyma.01G102100:p.[Gly152Arg];[Gly152Arg]	Gly152Arg	454G>C	No	NONSYNONYMOUS	G	R	152	0.489	2.71	28	novel	TOLERATED	GO:0008150	biological process	GO:0016757	transferase activity, transferring glycosyl groups	G	C	1	Homozygous	100	36.1507	89	89	1
Glyma.01G102100	Chr01	33985487	SNV	Glyma.01G102100:c.[614C>T];[614C>T]	Glyma.01G102100:p.[Thr205Ile];[Thr205Ile]	Thr205Ile	614C>T	No	NONSYNONYMOUS	T	I	205	0.092	2.71	28	novel	TOLERATED	GO:0008150	biological process	GO:0016757	transferase activity, transferring glycosyl groups	C	T	1	Homozygous	100	36.3538	79	79	1
Glyma.01G102100	Chr01	33985529	SNV	Glyma.01G102100:c.[656A>G];[656A>G]	Glyma.01G102100:p.[Glu219Gly];[Glu219Gly]	Glu219Gly	656A>G	No	NONSYNONYMOUS	E	G	219	1	2.71	28	novel	TOLERATED	GO:0008150	biological process	GO:0016757	transferase activity, transferring glycosyl groups	A	G	1	Homozygous	100	35.9016	73	73	1
Glyma.01G102100	Chr01	33989570	SNV	Glyma.01G102100:c.[1436G>C];[1436G>C]	Glyma.01G102100:p.[Gly479Ala];[Gly479Ala]	Gly479Ala	1436G>C	No	NONSYNONYMOUS	G	A	479	0.719	2.75	25	novel	TOLERATED	GO:0008150	biological process	GO:0016757	transferase activity, transferring glycosyl groups	G	C	1	Homozygous	100	37.1111	59	59	1
Glyma.01G102200	Chr01	34082645	SNV	Glyma.01G102200:c.[227A>C];[227A>C]	Glyma.01G102200:p.[Glu76Ala];[Glu76Ala]	Glu76Ala	227A>C	No	NONSYNONYMOUS	E	A	76	1	2.62	22	novel	TOLERATED	GO:0008150	biological process	GO:0003674	molecular function	A	C	1	Homozygous	98.8506	36.7791	107	108	0.999989
Glyma.01G102200	Chr01	34082657	SNV	Glyma.01G102200:c.[239A>C];[239A>C]	Glyma.01G102200:p.[Glu80Ala];[Glu80Ala]	Glu80Ala	239A>C	No	NONSYNONYMOUS	E	A	80	1	2.62	22	novel	TOLERATED	GO:0008150	biological process	GO:0003674	molecular function	A	C	1	Homozygous	100	36.2921	110	110	1
Glyma.01G102200	Chr01	34084047	SNV	Glyma.01G102200:c.[1629G>A];[1629G>A]	Glyma.01G102200:p.[Met543Ile];[Met543Ile]	Met543Ile	1629G>A	No	NONSYNONYMOUS	M	I	543	0.023	2.63	21	novel	DELETERIOUS	GO:0008150	biological process	GO:0003674	molecular function	G	A	1	Homozygous	100	36.5714	86	86	1
Glyma.01G102200	Chr01	34084106	SNV	Glyma.01G102200:c.[1688G>A];[1688G>A]	Glyma.01G102200:p.[Cys563Tyr];[Cys563Tyr]	Cys563Tyr	1688G>A	No	NONSYNONYMOUS	C	Y	563	0.741	2.62	22	novel	TOLERATED	GO:0008150	biological process	GO:0003674	molecular function	G	A	1	Homozygous	98.6667	36.6351	91	92	1
Glyma.01G102200	Chr01	34084187	SNV	Glyma.01G102200:c.[1769C>A];[1769C>A]	Glyma.01G102200:p.[Thr590Lys];[Thr590Lys]	Thr590Lys	1769C>A	No	NONSYNONYMOUS	T	K	590	0.019	2.72	20	novel	DELETERIOUS	GO:0008150	biological process	GO:0003674	molecular function	C	A	1	Homozygous	98.5714	37.1884	81	82	1
Glyma.01G102200	Chr01	34084294	SNV	Glyma.01G102200:c.[1876A>G];[1876A>G]	Glyma.01G102200:p.[Lys626Glu];[Lys626Glu]	Lys626Glu	1876A>G	No	NONSYNONYMOUS	K	E	626	1	2.62	22	novel	TOLERATED	GO:0008150	biological process	GO:0003674	molecular function	A	G	1	Homozygous	98.4127	36.129	74	75	1
Glyma.01G102600	Chr01	34167914	SNV	Glyma.01G102600:c.[910A>T];[910A>T]	Glyma.01G102600:p.[Thr304Ser];[Thr304Ser]	Thr304Ser	910A>T	No	NONSYNONYMOUS	T	S	304	0.549	2.59	83	novel	TOLERATED	GO:0009409 GO:0009414 GO:0009651 GO:0055114	oxidation-reduction process; "response to cold"; "response to salt stress"; "response to water deprivation"	GO:0004033 GO:0008106 GO:0016229 GO:0016491 GO:0070401	NADP+ binding; "alcohol dehydrogenase (NADP+) activity"; "aldo-keto reductase (NADP) activity"; "oxidoreductase activity"; "steroid dehydrogenase activity"	A	T	1	Homozygous	100	35.0702	71	71	1
Glyma.01G103000	Chr01	34365057	SNV	Glyma.01G103000:c.[442G>A];[442G>A]	Glyma.01G103000:p.[Glu148Lys];[Glu148Lys]	Glu148Lys	442G>A	No	-	-	-	-	-	-	-	-	-	-	-	-	-	G	A	1	Homozygous	100	36.5741	71	71	1
Glyma.01G103800	Chr01	34756773	SNV	Glyma.01G103800:c.[454A>G];[454A>G]	Glyma.01G103800:p.[Lys152Glu];[Lys152Glu]	Lys152Glu	454A>G	No	-	-	-	-	-	-	-	-	-	-	-	-	-	T	C	1	Homozygous	100	37.413	56	56	1
Glyma.01G103900	Chr01	34761091	SNV	Glyma.01G103900:c.[95T>C];[95T>C]	Glyma.01G103900:p.[Leu32Pro];[Leu32Pro]	Leu32Pro	95T>C	No	-	-	-	-	-	-	-	-	-	-	-	-	-	T	C	1	Homozygous	100	35.7714	37	37	1
Glyma.01G103900	Chr01	34761510	SNV	Glyma.01G103900:c.[514G>A];[514G>A]	Glyma.01G103900:p.[Glu172Lys];[Glu172Lys]	Glu172Lys	514G>A	No	-	-	-	-	-	-	-	-	-	-	-	-	-	G	A	1	Homozygous	100	37.5682	51	51	1
Glyma.01G104500	Chr01	35232132	SNV	Glyma.01G104500:c.[287T>C];[287T>C]	Glyma.01G104500:p.[Leu96Pro];[Leu96Pro]	Leu96Pro	287T>C	No	-	-	-	-	-	-	-	-	-	GO:0008150	biological process	GO:0003674	molecular function	T	C	1	Homozygous	100	35.8182	13	13	1
Glyma.01G104500	Chr01	35232417	SNV	Glyma.01G104500:c.[469A>G];[469A>G]	Glyma.01G104500:p.[Thr157Ala];[Thr157Ala]	Thr157Ala	469A>G	No	-	-	-	-	-	-	-	-	-	GO:0008150	biological process	GO:0003674	molecular function	A	G	1	Homozygous	97.5	36.2821	43	44	0.999891
Glyma.01G104500	Chr01	35233096	SNV	Glyma.01G104500:c.[1148G>A];[1148G>A]	Glyma.01G104500:p.[Arg383His];[Arg383His]	Arg383His	1148G>A	No	-	-	-	-	-	-	-	-	-	GO:0008150	biological process	GO:0003674	molecular function	G	A	1	Homozygous	100	37.2963	30	30	1
Glyma.01G104500	Chr01	35233218..35233219	MNV	Glyma.01G104500:c.[1270_1271delGTinsAG];[1270_1271delGTinsAG]	Glyma.01G104500:p.[Val424Arg];[Val424Arg]	Val424Arg	1270_1271delGTinsAG	No	-	-	-	-	-	-	-	-	-	GO:0008150	biological process	GO:0003674	molecular function	GT	AG	2	Homozygous	100	38.5	23	23	1
Glyma.01G104500	Chr01	35233222..35233224	Replacement	Glyma.01G104500:c.[1274_1276delTCGinsGA];[1274_1276delTCGinsGA]	Glyma.01G104500:p.[Val425fs];[Val425fs]	Val425fs	1274_1276delTCGinsGA	Yes	-	-	-	-	-	-	-	-	-	GO:0008150	biological process	GO:0003674	molecular function	TCG	GA	3	Homozygous	62.963	36.9804	21	34	0.588926
Glyma.01G104500	Chr01	35233478	SNV	Glyma.01G104500:c.[1396G>A];[1396G>A]	Glyma.01G104500:p.[Glu466Lys];[Glu466Lys]	Glu466Lys	1396G>A	No	-	-	-	-	-	-	-	-	-	GO:0008150	biological process	GO:0003674	molecular function	G	A	1	Homozygous	91.6667	38	11	12	0.345203
Glyma.01G104500	Chr01	35233697	SNV	Glyma.01G104500:c.[1615A>G];[1615A>G]	Glyma.01G104500:p.[Arg539Gly];[Arg539Gly]	Arg539Gly	1615A>G	No	-	-	-	-	-	-	-	-	-	GO:0008150	biological process	GO:0003674	molecular function	A	G	1	Homozygous	100	35.5417	27	27	1
Glyma.01G104500	Chr01	35234772	SNV	Glyma.01G104500:c.[2365C>A];[2365C>A]	Glyma.01G104500:p.[Gln789Lys];[Gln789Lys]	Gln789Lys	2365C>A	No	-	-	-	-	-	-	-	-	-	GO:0008150	biological process	GO:0003674	molecular function	C	A	1	Homozygous	100	35.1333	20	20	1
Glyma.01G104500	Chr01	35234821	SNV	Glyma.01G104500:c.[2414A>T];[2414A>T]	Glyma.01G104500:p.[Asn805Ile];[Asn805Ile]	Asn805Ile	2414A>T	No	-	-	-	-	-	-	-	-	-	GO:0008150	biological process	GO:0003674	molecular function	A	T	1	Homozygous	100	36.8667	16	16	1
Glyma.01G104500	Chr01	35235232	SNV	Glyma.01G104500:c.[2507A>T];[2507A>T]	Glyma.01G104500:p.[Asn836Ile];[Asn836Ile]	Asn836Ile	2507A>T	No	-	-	-	-	-	-	-	-	-	GO:0008150	biological process	GO:0003674	molecular function	A	T	1	Homozygous	100	35.7	23	23	1
Glyma.01G104500	Chr01	35236416	SNV	Glyma.01G104500:c.[3548A>T];[3548A>T]	Glyma.01G104500:p.[Asp1183Val];[Asp1183Val]	Asp1183Val	3548A>T	No	-	-	-	-	-	-	-	-	-	GO:0008150	biological process	GO:0003674	molecular function	A	T	1	Homozygous	100	37	16	16	1
Glyma.01G104500	Chr01	35236451	SNV	Glyma.01G104500:c.[3583G>A];[3583G>A]	Glyma.01G104500:p.[Gly1195Arg];[Gly1195Arg]	Gly1195Arg	3583G>A	No	-	-	-	-	-	-	-	-	-	GO:0008150	biological process	GO:0003674	molecular function	G	A	1	Homozygous	100	31.3077	13	13	1
Glyma.01G104500	Chr01	35236463	SNV	Glyma.01G104500:c.[3595A>G];[3595A>G]	Glyma.01G104500:p.[Ile1199Val];[Ile1199Val]	Ile1199Val	3595A>G	No	-	-	-	-	-	-	-	-	-	GO:0008150	biological process	GO:0003674	molecular function	A	G	1	Homozygous	100	35.3571	15	15	1
Glyma.01G104600	Chr01	35251867^35251868	Insertion	Glyma.01G104600:c.[1646_1647insCAG];[1646_1647insCAG];[1646_1647insCAG];[1646_1647insCAG]	Glyma.01G104600:p.[Cys549_Ile550insSer];[Cys549_Ile550insSer];[Cys549_Ile550insSer];[Cys549_Ile550insSer]	Cys549_Ile550insSer	1646_1647insCAG	No	-	-	-	-	-	-	-	-	-	GO:0006275 GO:0006346 GO:0008150 GO:0009909 GO:0010389 GO:0016458 GO:0031048 GO:0034968 GO:0051567	biological process; "chromatin silencing by small RNA"; "gene silencing"; "histone H3-K9 methylation"; "histone lysine methylation"; "methylation-dependent chromatin silencing"; "regulation of DNA replication"; "regulation of G2/M transition of mitotic cell cycle"; "regulation of flower development"	GO:0003674	molecular function	-	CTG	3	Homozygous	75	37.6061	34	46	0.690868
Glyma.01G104600	Chr01	35252081..35252083	Deletion	Glyma.01G104600:c.[1431_1433delACA];[1431_1433delACA];[1431_1433delACA];[1431_1433delACA]	Glyma.01G104600:p.[Glu477_His478delinsAsp];[Glu477_His478delinsAsp];[Glu477_His478delinsAsp];[Glu477_His478delinsAsp]	Glu477_His478delinsAsp	1431_1433delACA	No	-	-	-	-	-	-	-	-	-	GO:0006275 GO:0006346 GO:0008150 GO:0009909 GO:0010389 GO:0016458 GO:0031048 GO:0034968 GO:0051567	biological process; "chromatin silencing by small RNA"; "gene silencing"; "histone H3-K9 methylation"; "histone lysine methylation"; "methylation-dependent chromatin silencing"; "regulation of DNA replication"; "regulation of G2/M transition of mitotic cell cycle"; "regulation of flower development"	GO:0003674	molecular function	TGT	-	3	Homozygous	92	34.6522	78	84	0.999222
Glyma.01G104700	Chr01	35268294	SNV	Glyma.01G104700:c.[434C>T];[434C>T]	Glyma.01G104700:p.[Ala145Val];[Ala145Val]	Ala145Val	434C>T	No	-	-	-	-	-	-	-	-	-	GO:0055114	oxidation-reduction process	GO:0016491	oxidoreductase activity	G	A	1	Homozygous	100	34.1148	78	78	1
Glyma.01G104700	Chr01	35269799	SNV	Glyma.01G104700:c.[130A>G];[130A>G]	Glyma.01G104700:p.[Asn44Asp];[Asn44Asp]	Asn44Asp	130A>G	No	-	-	-	-	-	-	-	-	-	GO:0055114	oxidation-reduction process	GO:0016491	oxidoreductase activity	T	C	1	Homozygous	100	35.7	45	45	1
Glyma.01G104700	Chr01	35269865	SNV	Glyma.01G104700:c.[64C>G];[64C>G]	Glyma.01G104700:p.[His22Asp];[His22Asp]	His22Asp	64C>G	No	-	-	-	-	-	-	-	-	-	GO:0055114	oxidation-reduction process	GO:0016491	oxidoreductase activity	G	C	1	Homozygous	100	34.4474	45	45	1
Glyma.01G104800	Chr01	35325845..35325847	Deletion	Glyma.01G104800:c.[828_830delAGA];[828_830delAGA]	Glyma.01G104800:p.[Glu277del];[Glu277del]	Glu277del	828_830delAGA	No	-	-	-	-	-	-	-	-	-	GO:0008150	biological process	GO:0003674	molecular function	AGA	-	3	Homozygous	91.8919	35.2353	73	79	0.999489
Glyma.01G105100	Chr01	35469615	Deletion	Glyma.01G105100:c.[159delG];[159delG]	Glyma.01G105100:p.[Arg55fs];[Arg55fs]	Arg55fs	159delG	No	-	-	-	-	-	-	-	-	-	-	-	-	-	G	-	1	Homozygous	100	34.3333	64	64	1
Glyma.01G105300	Chr01	35568612	SNV	Glyma.01G105300:c.[447G>T];[447G>T]	Glyma.01G105300:p.[Leu149Phe];[Leu149Phe]	Leu149Phe	447G>T	No	NONSYNONYMOUS	L	F	149	0.186	3.33	8	novel	TOLERATED	GO:0008150	biological process	GO:0003674	molecular function	G	T	1	Homozygous	95.5882	35.7846	80	83	0.999998
Glyma.01G105400	Chr01	35603435	SNV	Glyma.01G105400:c.[194G>C];[194G>C]	Glyma.01G105400:p.[Ser65Thr];[Ser65Thr]	Ser65Thr	194G>C	No	NONSYNONYMOUS	S	T	65	0	3.32	8	novel	DELETERIOUS	-	-	-	-	G	C	1	Homozygous	100	34.6122	58	58	1
Glyma.01G105900	Chr01	35711437	SNV	Glyma.01G105900:c.[1425+764A>T];[1694A>T];[1425+764A>T];[1694A>T];[1694A>T];[1694A>T]	Glyma.01G105900:p.[Lys565Ile];[Lys565Ile];[Lys565Ile];[Lys565Ile]		1425+764A>T	No	NONSYNONYMOUS	K	I	565	0.185	3.33	15	novel	TOLERATED	-	-	GO:0005089	Rho guanyl-nucleotide exchange factor activity	T	A	1	Homozygous	100	36.7273	90	90	1
Glyma.01G105900	Chr01	35711501	SNV	Glyma.01G105900:c.[1630C>T];[1630C>T];[1425+700C>T];[1630C>T];[1630C>T];[1425+700C>T]	Glyma.01G105900:p.[His544Tyr];[His544Tyr];[His544Tyr];[His544Tyr]	His544Tyr	1630C>T	No	NONSYNONYMOUS	H	Y	544	1	2.99	35	novel	TOLERATED	-	-	GO:0005089	Rho guanyl-nucleotide exchange factor activity	G	A	1	Homozygous	98.7342	36	99	100	1
Glyma.01G105900	Chr01	35712275	SNV	Glyma.01G105900:c.[1351C>A];[1351C>A];[1351C>A];[1351C>A];[1351C>A];[1351C>A]	Glyma.01G105900:p.[Leu451Met];[Leu451Met];[Leu451Met];[Leu451Met];[Leu451Met];[Leu451Met]	Leu451Met	1351C>A	No	NONSYNONYMOUS	L	M	451	0.003	2.72	94	novel	DELETERIOUS	-	-	GO:0005089	Rho guanyl-nucleotide exchange factor activity	G	T	1	Homozygous	100	35.9344	80	80	1
Glyma.01G105900	Chr01	35712443	SNV	Glyma.01G105900:c.[1183G>T];[1183G>T];[1183G>T];[1183G>T];[1183G>T];[1183G>T]	Glyma.01G105900:p.[Ala395Ser];[Ala395Ser];[Ala395Ser];[Ala395Ser];[Ala395Ser];[Ala395Ser]	Ala395Ser	1183G>T	No	NONSYNONYMOUS	A	S	395	0.013	2.72	72	novel	DELETERIOUS	-	-	GO:0005089	Rho guanyl-nucleotide exchange factor activity	C	A	1	Homozygous	100	36.5636	67	67	1
Glyma.01G105900	Chr01	35714382	SNV	Glyma.01G105900:c.[472G>A];[472G>A];[472G>A];[472G>A];[472G>A];[472G>A]	Glyma.01G105900:p.[Glu158Lys];[Glu158Lys];[Glu158Lys];[Glu158Lys];[Glu158Lys];[Glu158Lys]	Glu158Lys	472G>A	No	NONSYNONYMOUS	E	K	158	0	2.69	74	novel	DELETERIOUS	-	-	GO:0005089	Rho guanyl-nucleotide exchange factor activity	C	T	1	Homozygous	100	37.193	69	69	1
Glyma.01G105900	Chr01	35714894	SNV	Glyma.01G105900:c.[241G>A];[241G>A];[241G>A];[241G>A];[241G>A];[241G>A]	Glyma.01G105900:p.[Glu81Lys];[Glu81Lys];[Glu81Lys];[Glu81Lys];[Glu81Lys];[Glu81Lys]	Glu81Lys	241G>A	No	NONSYNONYMOUS	E	K	81	0.66	2.82	49	novel	TOLERATED	-	-	GO:0005089	Rho guanyl-nucleotide exchange factor activity	C	T	1	Homozygous	100	37.7258	77	77	1
Glyma.01G106200	Chr01	35919157	SNV	Glyma.01G106200:c.[281A>G];[281A>G]	Glyma.01G106200:p.[Lys94Arg];[Lys94Arg]	Lys94Arg	281A>G	No	NONSYNONYMOUS	K	R	94	0.128	2.56	63	novel	TOLERATED	GO:0009409	response to cold	GO:0003674	molecular function	T	C	1	Homozygous	96.9697	35.4062	41	42	0.999938
Glyma.01G106300	Chr01	35961867	SNV	Glyma.01G106300:c.[229C>A];[229C>A]	Glyma.01G106300:p.[Gln77Lys];[Gln77Lys]	Gln77Lys	229C>A	No	NONSYNONYMOUS	Q	K	77	NA	NA	NA	novel	NA	-	-	-	-	C	A	1	Homozygous	100	36.52	38	38	1
Glyma.01G106400	Chr01	36052249	SNV	Glyma.01G106400:c.[141T>G];[141T>G]	Glyma.01G106400:p.[Asn47Lys];[Asn47Lys]	Asn47Lys	141T>G	No	-	-	-	-	-	-	-	-	-	GO:0001666 GO:0006636 GO:0006655 GO:0006869 GO:0009058 GO:0015995 GO:0016036 GO:0016117 GO:0019288 GO:0019375 GO:0042550	biosynthetic process; "carotenoid biosynthetic process"; "cellular response to phosphate starvation"; "chlorophyll biosynthetic process"; "galactolipid biosynthetic process"; "isopentenyl diphosphate biosynthetic process, mevalonate-independent pathway"; "lipid transport"; "phosphatidylglycerol biosynthetic process"; "photosystem I stabilization"; "response to hypoxia"; "unsaturated fatty acid bi…	GO:0016757 GO:0035250 GO:0046480	UDP-galactosyltransferase activity; "galactolipid galactosyltransferase activity"; "transferase activity, transferring glycosyl groups"	A	C	1	Homozygous	100	37.1321	59	59	1
Glyma.01G106900	Chr01	36503904^36503905	Insertion	Glyma.01G106900:c.[394_395insGA];[394_395insGA]	Glyma.01G106900:p.[Ser132fs];[Ser132fs]	Ser132fs	394_395insGA	No	-	-	-	-	-	-	-	-	-	GO:0006629	lipid metabolic process	GO:0004091 GO:0016788	carboxylesterase activity; "hydrolase activity, acting on ester bonds"	-	TC	2	Homozygous	100	35.5	29	29	1
Glyma.01G106900	Chr01	36504657	SNV	Glyma.01G106900:c.[209G>A];[209G>A]	Glyma.01G106900:p.[Arg70His];[Arg70His]	Arg70His	209G>A	No	-	-	-	-	-	-	-	-	-	GO:0006629	lipid metabolic process	GO:0004091 GO:0016788	carboxylesterase activity; "hydrolase activity, acting on ester bonds"	C	T	1	Homozygous	98.2759	35.0877	66	68	1
Glyma.01G107000	Chr01	36554865	SNV	Glyma.01G107000:c.[1034A>G];[1034A>G]	Glyma.01G107000:p.[Tyr345Cys];[Tyr345Cys]	Tyr345Cys	1034A>G	No	NONSYNONYMOUS	Y	C	345	0.199	2.69	10	novel	TOLERATED	GO:0008150	biological process	GO:0003674	molecular function	A	G	1	Homozygous	100	36.6562	75	75	1
Glyma.01G107000	Chr01	36555044	SNV	Glyma.01G107000:c.[1213G>A];[1213G>A]	Glyma.01G107000:p.[Gly405Arg];[Gly405Arg]	Gly405Arg	1213G>A	No	NONSYNONYMOUS	G	R	405	0.178	2.58	11	novel	TOLERATED	GO:0008150	biological process	GO:0003674	molecular function	G	A	1	Homozygous	100	36.3077	75	75	1
Glyma.01G107000	Chr01	36555122	SNV	Glyma.01G107000:c.[1291C>T];[1291C>T]	Glyma.01G107000:p.[Arg431Cys];[Arg431Cys]	Arg431Cys	1291C>T	No	NONSYNONYMOUS	R	C	431	0.078	2.65	9	novel	TOLERATED	GO:0008150	biological process	GO:0003674	molecular function	C	T	1	Homozygous	98.5714	35.3623	82	83	1
Glyma.01G107200	Chr01	36563668	SNV	Glyma.01G107200:c.[19G>A];[19G>A]	Glyma.01G107200:p.[Asp7Asn];[Asp7Asn]	Asp7Asn	19G>A	No	-	-	-	-	-	-	-	-	-	GO:0010286 GO:0031347	heat acclimation; "regulation of defense response"	GO:0003674	molecular function	C	T	1	Homozygous	100	37.46	70	70	1
Glyma.01G107400	Chr01	36636662	SNV	Glyma.01G107400:c.[358C>G];[358C>G]	Glyma.01G107400:p.[Leu120Val];[Leu120Val]	Leu120Val	358C>G	No	-	-	-	-	-	-	-	-	-	-	-	-	-	G	C	1	Homozygous	100	37.1884	81	81	1
Glyma.01G107400	Chr01	36636691	SNV	Glyma.01G107400:c.[329T>C];[329T>C]	Glyma.01G107400:p.[Phe110Ser];[Phe110Ser]	Phe110Ser	329T>C	No	-	-	-	-	-	-	-	-	-	-	-	-	-	A	G	1	Homozygous	100	35.2429	86	86	1
Glyma.01G107600	Chr01	36786287	SNV	Glyma.01G107600:c.[218A>T];[218A>T]	Glyma.01G107600:p.[Lys73Ile];[Lys73Ile]	Lys73Ile	218A>T	No	NONSYNONYMOUS	K	I	73	NA	NA	NA	novel	NA	-	-	-	-	T	A	1	Homozygous	100	36.377	74	74	1
Glyma.01G107600	Chr01	36786717	SNV	Glyma.01G107600:c.[62C>T];[62C>T]	Glyma.01G107600:p.[Ala21Val];[Ala21Val]	Ala21Val	62C>T	No	NONSYNONYMOUS	A	V	21	NA	NA	NA	novel	NA	-	-	-	-	G	A	1	Homozygous	98.5714	33.2754	89	90	0.999932
Glyma.01G107900	Chr01	36843390	SNV	Glyma.01G107900:c.[1106T>G];[1106T>G]	Glyma.01G107900:p.[Ile369Arg];[Ile369Arg]	Ile369Arg	1106T>G	No	-	-	-	-	-	-	-	-	-	GO:0006468 GO:0006499	N-terminal protein myristoylation; "protein phosphorylation"	GO:0004672 GO:0005524 GO:0016301 GO:0016772	ATP binding; "kinase activity"; "protein kinase activity"; "transferase activity, transferring phosphorus-containing groups"	A	C	1	Homozygous	100	36.5763	72	72	1
Glyma.01G107900	Chr01	36844343	SNV	Glyma.01G107900:c.[1036A>G];[1036A>G]	Glyma.01G107900:p.[Ile346Val];[Ile346Val]	Ile346Val	1036A>G	No	-	-	-	-	-	-	-	-	-	GO:0006468 GO:0006499	N-terminal protein myristoylation; "protein phosphorylation"	GO:0004672 GO:0005524 GO:0016301 GO:0016772	ATP binding; "kinase activity"; "protein kinase activity"; "transferase activity, transferring phosphorus-containing groups"	T	C	1	Homozygous	100	36.3902	52	52	1
Glyma.01G107900	Chr01	36844989	SNV	Glyma.01G107900:c.[818A>G];[818A>G]	Glyma.01G107900:p.[Asn273Ser];[Asn273Ser]	Asn273Ser	818A>G	No	-	-	-	-	-	-	-	-	-	GO:0006468 GO:0006499	N-terminal protein myristoylation; "protein phosphorylation"	GO:0004672 GO:0005524 GO:0016301 GO:0016772	ATP binding; "kinase activity"; "protein kinase activity"; "transferase activity, transferring phosphorus-containing groups"	T	C	1	Homozygous	100	37.5	29	29	1
Glyma.01G107900	Chr01	36845291	SNV	Glyma.01G107900:c.[682G>C];[682G>C]	Glyma.01G107900:p.[Glu228Gln];[Glu228Gln]	Glu228Gln	682G>C	No	-	-	-	-	-	-	-	-	-	GO:0006468 GO:0006499	N-terminal protein myristoylation; "protein phosphorylation"	GO:0004672 GO:0005524 GO:0016301 GO:0016772	ATP binding; "kinase activity"; "protein kinase activity"; "transferase activity, transferring phosphorus-containing groups"	C	G	1	Homozygous	98.5714	36.2174	84	85	1
Glyma.01G107900	Chr01	36846094	SNV	Glyma.01G107900:c.[523C>T];[523C>T]	Glyma.01G107900:p.[Pro175Ser];[Pro175Ser]	Pro175Ser	523C>T	No	-	-	-	-	-	-	-	-	-	GO:0006468 GO:0006499	N-terminal protein myristoylation; "protein phosphorylation"	GO:0004672 GO:0005524 GO:0016301 GO:0016772	ATP binding; "kinase activity"; "protein kinase activity"; "transferase activity, transferring phosphorus-containing groups"	G	A	1	Homozygous	100	37.9444	65	65	1
Glyma.01G109000	Chr01	37193839	SNV	Glyma.01G109000:c.[174G>T];[174G>T]	Glyma.01G109000:p.[Arg58Ser];[Arg58Ser]	Arg58Ser	174G>T	No	-	-	-	-	-	-	-	-	-	GO:0055114	oxidation-reduction process	GO:0005506 GO:0009055 GO:0016705 GO:0019825 GO:0020037	electron carrier activity; "heme binding"; "iron ion binding"; "oxidoreductase activity, acting on paired donors, with incorporation or reduction of molecular oxygen"; "oxygen binding"	G	T	1	Homozygous	96.7742	34.25	75	78	0.999665
Glyma.01G109400	Chr01	37319422..37319425	Deletion	Glyma.01G109400:c.[446_449delAGTA];[446_449delAGTA]	Glyma.01G109400:p.[Lys149fs];[Lys149fs]	Lys149fs	446_449delAGTA	No	-	-	-	-	-	-	-	-	-	GO:0009791	post-embryonic development	GO:0003677 GO:0046983	DNA binding; "protein dimerization activity"	TACT	-	4	Homozygous	82	37.4151	49	59	0.968152
Glyma.01G111900	Chr01	37912342	SNV	Glyma.01G111900:c.[217T>C];[217T>C]	Glyma.01G111900:p.[Ser73Pro];[Ser73Pro]	Ser73Pro	217T>C	No	NONSYNONYMOUS	S	P	73	0.054	3.08	15	novel	TOLERATED	GO:0010088 GO:0010233 GO:0010588 GO:0022622	cotyledon vascular tissue pattern formation; "phloem development"; "phloem transport"; "root system development"	GO:0003674	molecular function	T	C	1	Homozygous	60.3053	33.5696	189	308	0.99407
Glyma.01G111900	Chr01	37912607	SNV	Glyma.01G111900:c.[482G>A];[482G>A]	Glyma.01G111900:p.[Arg161Lys];[Arg161Lys]	Arg161Lys	482G>A	No	NONSYNONYMOUS	R	K	161	0.863	2.93	19	novel	TOLERATED	GO:0010088 GO:0010233 GO:0010588 GO:0022622	cotyledon vascular tissue pattern formation; "phloem development"; "phloem transport"; "root system development"	GO:0003674	molecular function	G	A	1	Homozygous	54.2735	35.6063	144	273	0.997551
Glyma.01G111900	Chr01	37913309	SNV	Glyma.01G111900:c.[1184C>G];[1184C>G]	Glyma.01G111900:p.[Ser395Trp];[Ser395Trp]	Ser395Trp	1184C>G	No	NONSYNONYMOUS	S	W	395	0.002	2.8	20	novel	DELETERIOUS	GO:0010088 GO:0010233 GO:0010588 GO:0022622	cotyledon vascular tissue pattern formation; "phloem development"; "phloem transport"; "root system development"	GO:0003674	molecular function	C	G	1	Homozygous	98	36.7449	117	119	1
Glyma.01G112300	Chr01	38071953	SNV	Glyma.01G112300:c.[277A>G];[277A>G]	Glyma.01G112300:p.[Asn93Asp];[Asn93Asp]	Asn93Asp	277A>G	No	NONSYNONYMOUS	N	D	93	0.497	4.32	2	novel	TOLERATED	GO:0006952 GO:0007165	defense response; "signal transduction"	GO:0043531	ADP binding	A	G	1	Homozygous	100	35.2717	110	110	1
Glyma.01G112300	Chr01	38072146	SNV	Glyma.01G112300:c.[470C>A];[470C>A]	Glyma.01G112300:p.[Ala157Glu];[Ala157Glu]	Ala157Glu	470C>A	No	NONSYNONYMOUS	A	E	157	0.054	3.44	5	novel	TOLERATED	GO:0006952 GO:0007165	defense response; "signal transduction"	GO:0043531	ADP binding	C	A	1	Homozygous	98.9011	32.9778	106	107	1
Glyma.01G112300	Chr01	38076553	SNV	Glyma.01G112300:c.[3090T>A];[3090T>A]	Glyma.01G112300:p.[His1030Gln];[His1030Gln]	His1030Gln	3090T>A	No	NONSYNONYMOUS	H	Q	1030	0.361	2.84	17	novel	TOLERATED	GO:0006952 GO:0007165	defense response; "signal transduction"	GO:0043531	ADP binding	T	A	1	Homozygous	100	36.5769	72	72	1
Glyma.01G112400	Chr01	38103104..38103105	MNV	Glyma.01G112400:c.[396_397delTAinsCC];[396_397delTAinsCC]	Glyma.01G112400:p.[Asn133His];[Asn133His]	Asn133His	396_397delTAinsCC	No	-	-	-	-	-	-	-	-	-	GO:0002213 GO:0009555 GO:0009611 GO:0009620 GO:0009694 GO:0009695 GO:0009753 GO:0010154 GO:0010200 GO:0048480 GO:0048653 GO:0055114	anther development; "defense response to insect"; "fruit development"; "jasmonic acid biosynthetic process"; "jasmonic acid metabolic process"; "oxidation-reduction process"; "pollen development"; "response to chitin"; "response to fungus"; "response to jasmonic acid stimulus"; "response to wounding"; "stigma development"	GO:0005506 GO:0009055 GO:0016705 GO:0019825 GO:0020037 GO:0052694	electron carrier activity; "heme binding"; "iron ion binding"; "jasmonoyl-isoleucine-12-hydroxylase activity"; "oxidoreductase activity, acting on paired donors, with incorporation or reduction of molecular oxygen"; "oxygen binding"	TA	GG	2	Homozygous	98.9474	33.2074	117	118	1
Glyma.01G112400	Chr01	38103125	SNV	Glyma.01G112400:c.[376A>G];[376A>G]	Glyma.01G112400:p.[Thr126Ala];[Thr126Ala]	Thr126Ala	376A>G	No	-	-	-	-	-	-	-	-	-	GO:0002213 GO:0009555 GO:0009611 GO:0009620 GO:0009694 GO:0009695 GO:0009753 GO:0010154 GO:0010200 GO:0048480 GO:0048653 GO:0055114	anther development; "defense response to insect"; "fruit development"; "jasmonic acid biosynthetic process"; "jasmonic acid metabolic process"; "oxidation-reduction process"; "pollen development"; "response to chitin"; "response to fungus"; "response to jasmonic acid stimulus"; "response to wounding"; "stigma development"	GO:0005506 GO:0009055 GO:0016705 GO:0019825 GO:0020037 GO:0052694	electron carrier activity; "heme binding"; "iron ion binding"; "jasmonoyl-isoleucine-12-hydroxylase activity"; "oxidoreductase activity, acting on paired donors, with incorporation or reduction of molecular oxygen"; "oxygen binding"	T	C	1	Homozygous	100	32.7383	135	135	1
Glyma.01G112400	Chr01	38103415	SNV	Glyma.01G112400:c.[86A>T];[86A>T]	Glyma.01G112400:p.[Asn29Ile];[Asn29Ile]	Asn29Ile	86A>T	No	-	-	-	-	-	-	-	-	-	GO:0002213 GO:0009555 GO:0009611 GO:0009620 GO:0009694 GO:0009695 GO:0009753 GO:0010154 GO:0010200 GO:0048480 GO:0048653 GO:0055114	anther development; "defense response to insect"; "fruit development"; "jasmonic acid biosynthetic process"; "jasmonic acid metabolic process"; "oxidation-reduction process"; "pollen development"; "response to chitin"; "response to fungus"; "response to jasmonic acid stimulus"; "response to wounding"; "stigma development"	GO:0005506 GO:0009055 GO:0016705 GO:0019825 GO:0020037 GO:0052694	electron carrier activity; "heme binding"; "iron ion binding"; "jasmonoyl-isoleucine-12-hydroxylase activity"; "oxidoreductase activity, acting on paired donors, with incorporation or reduction of molecular oxygen"; "oxygen binding"	T	A	1	Homozygous	100	36.2239	74	74	1
Glyma.01G112400	Chr01	38103654	SNV	Glyma.01G112400:c.[70T>G];[70T>G]	Glyma.01G112400:p.[Tyr24Asp];[Tyr24Asp]	Tyr24Asp	70T>G	No	-	-	-	-	-	-	-	-	-	GO:0002213 GO:0009555 GO:0009611 GO:0009620 GO:0009694 GO:0009695 GO:0009753 GO:0010154 GO:0010200 GO:0048480 GO:0048653 GO:0055114	anther development; "defense response to insect"; "fruit development"; "jasmonic acid biosynthetic process"; "jasmonic acid metabolic process"; "oxidation-reduction process"; "pollen development"; "response to chitin"; "response to fungus"; "response to jasmonic acid stimulus"; "response to wounding"; "stigma development"	GO:0005506 GO:0009055 GO:0016705 GO:0019825 GO:0020037 GO:0052694	electron carrier activity; "heme binding"; "iron ion binding"; "jasmonoyl-isoleucine-12-hydroxylase activity"; "oxidoreductase activity, acting on paired donors, with incorporation or reduction of molecular oxygen"; "oxygen binding"	A	C	1	Homozygous	100	36.6429	49	49	1
Glyma.01G112400	Chr01	38103664	Deletion	Glyma.01G112400:c.[60delC];[60delC]	Glyma.01G112400:p.[Ile20fs];[Ile20fs]	Ile20fs	60delC	No	-	-	-	-	-	-	-	-	-	GO:0002213 GO:0009555 GO:0009611 GO:0009620 GO:0009694 GO:0009695 GO:0009753 GO:0010154 GO:0010200 GO:0048480 GO:0048653 GO:0055114	anther development; "defense response to insect"; "fruit development"; "jasmonic acid biosynthetic process"; "jasmonic acid metabolic process"; "oxidation-reduction process"; "pollen development"; "response to chitin"; "response to fungus"; "response to jasmonic acid stimulus"; "response to wounding"; "stigma development"	GO:0005506 GO:0009055 GO:0016705 GO:0019825 GO:0020037 GO:0052694	electron carrier activity; "heme binding"; "iron ion binding"; "jasmonoyl-isoleucine-12-hydroxylase activity"; "oxidoreductase activity, acting on paired donors, with incorporation or reduction of molecular oxygen"; "oxygen binding"	G	-	1	Homozygous	100	33.5952	50	50	1
Glyma.01G112500	Chr01	38162112	SNV	Glyma.01G112500:c.[14C>A];[14C>A]	Glyma.01G112500:p.[Thr5Lys];[Thr5Lys]	Thr5Lys	14C>A	No	-	-	-	-	-	-	-	-	-	GO:0006807 GO:0006857 GO:0015824 GO:0015996 GO:0042938 GO:0042939	chlorophyll catabolic process; "dipeptide transport"; "nitrogen compound metabolic process"; "oligopeptide transport"; "proline transport"; "tripeptide transport"	GO:0005215 GO:0042936 GO:0042937	dipeptide transporter activity; "transporter activity"; "tripeptide transporter activity"	C	A	1	Homozygous	97.9592	36.875	58	59	0.999602
Glyma.01G112500	Chr01	38163439	SNV	Glyma.01G112500:c.[697G>A];[697G>A]	Glyma.01G112500:p.[Val233Ile];[Val233Ile]	Val233Ile	697G>A	No	-	-	-	-	-	-	-	-	-	GO:0006807 GO:0006857 GO:0015824 GO:0015996 GO:0042938 GO:0042939	chlorophyll catabolic process; "dipeptide transport"; "nitrogen compound metabolic process"; "oligopeptide transport"; "proline transport"; "tripeptide transport"	GO:0005215 GO:0042936 GO:0042937	dipeptide transporter activity; "transporter activity"; "tripeptide transporter activity"	G	A	1	Homozygous	100	36.5556	85	85	1
Glyma.01G112500	Chr01	38164721	SNV	Glyma.01G112500:c.[1223T>C];[1223T>C]	Glyma.01G112500:p.[Ile408Thr];[Ile408Thr]	Ile408Thr	1223T>C	No	-	-	-	-	-	-	-	-	-	GO:0006807 GO:0006857 GO:0015824 GO:0015996 GO:0042938 GO:0042939	chlorophyll catabolic process; "dipeptide transport"; "nitrogen compound metabolic process"; "oligopeptide transport"; "proline transport"; "tripeptide transport"	GO:0005215 GO:0042936 GO:0042937	dipeptide transporter activity; "transporter activity"; "tripeptide transporter activity"	T	C	1	Homozygous	100	36	116	116	1
Glyma.01G112500	Chr01	38164906	SNV	Glyma.01G112500:c.[1408A>G];[1408A>G]	Glyma.01G112500:p.[Ile470Val];[Ile470Val]	Ile470Val	1408A>G	No	-	-	-	-	-	-	-	-	-	GO:0006807 GO:0006857 GO:0015824 GO:0015996 GO:0042938 GO:0042939	chlorophyll catabolic process; "dipeptide transport"; "nitrogen compound metabolic process"; "oligopeptide transport"; "proline transport"; "tripeptide transport"	GO:0005215 GO:0042936 GO:0042937	dipeptide transporter activity; "transporter activity"; "tripeptide transporter activity"	A	G	1	Homozygous	100	37.4853	80	80	1
Glyma.01G112500	Chr01	38165364	SNV	Glyma.01G112500:c.[1699T>A];[1699T>A]	Glyma.01G112500:p.[Tyr567Asn];[Tyr567Asn]	Tyr567Asn	1699T>A	No	-	-	-	-	-	-	-	-	-	GO:0006807 GO:0006857 GO:0015824 GO:0015996 GO:0042938 GO:0042939	chlorophyll catabolic process; "dipeptide transport"; "nitrogen compound metabolic process"; "oligopeptide transport"; "proline transport"; "tripeptide transport"	GO:0005215 GO:0042936 GO:0042937	dipeptide transporter activity; "transporter activity"; "tripeptide transporter activity"	T	A	1	Homozygous	100	38.3913	30	30	1
Glyma.01G112500	Chr01	38165423^38165424	Insertion	Glyma.01G112500:c.[1758_1759insT];[1758_1759insT]	Glyma.01G112500:p.[Tyr588fs];[Tyr588fs]	Tyr588fs	1758_1759insT	No	-	-	-	-	-	-	-	-	-	GO:0006807 GO:0006857 GO:0015824 GO:0015996 GO:0042938 GO:0042939	chlorophyll catabolic process; "dipeptide transport"; "nitrogen compound metabolic process"; "oligopeptide transport"; "proline transport"; "tripeptide transport"	GO:0005215 GO:0042936 GO:0042937	dipeptide transporter activity; "transporter activity"; "tripeptide transporter activity"	-	T	1	Homozygous	76.9231	38.8	16	19	0.710248
Glyma.01G112600	Chr01	38353737	SNV	Glyma.01G112600:c.[71A>T];[71A>T]	Glyma.01G112600:p.[Glu24Val];[Glu24Val]	Glu24Val	71A>T	No	NONSYNONYMOUS	E	V	24	0.735	2.63	149	novel	TOLERATED	GO:0009809 GO:0009834 GO:0010413 GO:0045492 GO:0046274 GO:0055114	glucuronoxylan metabolic process; "lignin biosynthetic process"; "lignin catabolic process"; "oxidation-reduction process"; "secondary cell wall biogenesis"; "xylan biosynthetic process"	GO:0005507 GO:0016491 GO:0052716	copper ion binding; "hydroquinone:oxygen oxidoreductase activity"; "oxidoreductase activity"	A	T	1	Homozygous	100	35.6769	77	77	1
Glyma.01G112600	Chr01	38357484	SNV	Glyma.01G112600:c.[1639G>A];[1639G>A]	Glyma.01G112600:p.[Val547Met];[Val547Met]	Val547Met	1639G>A	No	NONSYNONYMOUS	V	M	547	0.42	2.59	181	novel	TOLERATED	GO:0009809 GO:0009834 GO:0010413 GO:0045492 GO:0046274 GO:0055114	glucuronoxylan metabolic process; "lignin biosynthetic process"; "lignin catabolic process"; "oxidation-reduction process"; "secondary cell wall biogenesis"; "xylan biosynthetic process"	GO:0005507 GO:0016491 GO:0052716	copper ion binding; "hydroquinone:oxygen oxidoreductase activity"; "oxidoreductase activity"	G	A	1	Homozygous	100	36.403	83	83	1
Glyma.01G112700	Chr01	38402527	SNV	Glyma.01G112700:c.[51C>A];[51C>A];[-37C>A];[-37C>A];[-37C>A];[-37C>A]	Glyma.01G112700:p.[Phe17Leu];[Phe17Leu]	Phe17Leu	51C>A	No	NONSYNONYMOUS	F	L	17	NA	NA	NA	novel	NA	GO:0006355	regulation of transcription, DNA-dependent	GO:0003677 GO:0003700	DNA binding; "sequence-specific DNA binding transcription factor activity"	C	A	1	Homozygous	100	36.4474	48	48	1
Glyma.01G112700	Chr01	38404183..38404184	MNV	Glyma.01G112700:c.[965_966delTTinsAA];[878_879delTTinsAA];[878_879delTTinsAA];[965_966delTTinsAA];[878_879delTTinsAA];[878_879delTTinsAA]	Glyma.01G112700:p.[Phe322*];[Phe293*];[Phe293*];[Phe322*];[Phe293*];[Phe293*]	Phe322*	965_966delTTinsAA	No	-	-	-	-	-	-	-	-	-	GO:0006355	regulation of transcription, DNA-dependent	GO:0003677 GO:0003700	DNA binding; "sequence-specific DNA binding transcription factor activity"	TT	AA	2	Homozygous	100	36.9322	70	70	1
Glyma.01G112800	Chr01	38587434	SNV	Glyma.01G112800:c.[290A>G];[290A>G]	Glyma.01G112800:p.[Asn97Ser];[Asn97Ser]	Asn97Ser	290A>G	No	-	-	-	-	-	-	-	-	-	GO:0008615 GO:0009793 GO:0042819	embryo development ending in seed dormancy; "pyridoxine biosynthetic process"; "vitamin B6 biosynthetic process"	GO:0004359 GO:0046982	glutaminase activity; "protein heterodimerization activity"	T	C	1	Homozygous	100	35.8462	15	15	1
Glyma.01G112800	Chr01	38587527	SNV	Glyma.01G112800:c.[197A>G];[197A>G]	Glyma.01G112800:p.[Glu66Gly];[Glu66Gly]	Glu66Gly	197A>G	No	-	-	-	-	-	-	-	-	-	GO:0008615 GO:0009793 GO:0042819	embryo development ending in seed dormancy; "pyridoxine biosynthetic process"; "vitamin B6 biosynthetic process"	GO:0004359 GO:0046982	glutaminase activity; "protein heterodimerization activity"	T	C	1	Homozygous	100	34.2571	49	49	1
Glyma.01G112800	Chr01	38587539	SNV	Glyma.01G112800:c.[185C>T];[185C>T]	Glyma.01G112800:p.[Pro62Leu];[Pro62Leu]	Pro62Leu	185C>T	No	-	-	-	-	-	-	-	-	-	GO:0008615 GO:0009793 GO:0042819	embryo development ending in seed dormancy; "pyridoxine biosynthetic process"; "vitamin B6 biosynthetic process"	GO:0004359 GO:0046982	glutaminase activity; "protein heterodimerization activity"	G	A	1	Homozygous	100	36.8889	49	49	1
Glyma.01G112800	Chr01	38587567	SNV	Glyma.01G112800:c.[157T>A];[157T>A]	Glyma.01G112800:p.[Ser53Thr];[Ser53Thr]	Ser53Thr	157T>A	No	-	-	-	-	-	-	-	-	-	GO:0008615 GO:0009793 GO:0042819	embryo development ending in seed dormancy; "pyridoxine biosynthetic process"; "vitamin B6 biosynthetic process"	GO:0004359 GO:0046982	glutaminase activity; "protein heterodimerization activity"	A	T	1	Homozygous	100	35.2222	30	30	1
Glyma.01G112800	Chr01	38587604..38587605	MNV	Glyma.01G112800:c.[119_120delTAinsCT];[119_120delTAinsCT]	Glyma.01G112800:p.[Leu40Ser];[Leu40Ser]	Leu40Ser	119_120delTAinsCT	No	-	-	-	-	-	-	-	-	-	GO:0008615 GO:0009793 GO:0042819	embryo development ending in seed dormancy; "pyridoxine biosynthetic process"; "vitamin B6 biosynthetic process"	GO:0004359 GO:0046982	glutaminase activity; "protein heterodimerization activity"	TA	AG	2	Homozygous	100	37.1481	31	31	1
Glyma.01G112800	Chr01	38588106	SNV	Glyma.01G112800:c.[24G>T];[24G>T]	Glyma.01G112800:p.[Gln8His];[Gln8His]	Gln8His	24G>T	No	-	-	-	-	-	-	-	-	-	GO:0008615 GO:0009793 GO:0042819	embryo development ending in seed dormancy; "pyridoxine biosynthetic process"; "vitamin B6 biosynthetic process"	GO:0004359 GO:0046982	glutaminase activity; "protein heterodimerization activity"	C	A	1	Homozygous	100	37.0909	14	14	1
Glyma.01G113000	Chr01	38675062	SNV	Glyma.01G113000:c.[1545A>T];[1545A>T]	Glyma.01G113000:p.[Gln515His];[Gln515His]	Gln515His	1545A>T	No	NONSYNONYMOUS	Q	H	515	0.072	3.96	12	novel	TOLERATED	GO:0006636 GO:0009058 GO:0009247 GO:0015995 GO:0016036 GO:0016117 GO:0019288 GO:0019375 GO:0019761 GO:0046506	biosynthetic process; "carotenoid biosynthetic process"; "cellular response to phosphate starvation"; "chlorophyll biosynthetic process"; "galactolipid biosynthetic process"; "glucosinolate biosynthetic process"; "glycolipid biosynthetic process"; "isopentenyl diphosphate biosynthetic process, mevalonate-independent pathway"; "sulfolipid biosynthetic process"; "unsaturated fatty acid biosynthetic…	GO:0008194 GO:0016757 GO:0046510	UDP-glycosyltransferase activity; "UDP-sulfoquinovose:DAG sulfoquinovosyltransferase activity"; "transferase activity, transferring glycosyl groups"	T	A	1	Homozygous	100	36.5222	107	107	1
Glyma.01G113000	Chr01	38675343	SNV	Glyma.01G113000:c.[1264G>A];[1264G>A]	Glyma.01G113000:p.[Val422Ile];[Val422Ile]	Val422Ile	1264G>A	No	NONSYNONYMOUS	V	I	422	1	2.72	37	novel	TOLERATED	GO:0006636 GO:0009058 GO:0009247 GO:0015995 GO:0016036 GO:0016117 GO:0019288 GO:0019375 GO:0019761 GO:0046506	biosynthetic process; "carotenoid biosynthetic process"; "cellular response to phosphate starvation"; "chlorophyll biosynthetic process"; "galactolipid biosynthetic process"; "glucosinolate biosynthetic process"; "glycolipid biosynthetic process"; "isopentenyl diphosphate biosynthetic process, mevalonate-independent pathway"; "sulfolipid biosynthetic process"; "unsaturated fatty acid biosynthetic…	GO:0008194 GO:0016757 GO:0046510	UDP-glycosyltransferase activity; "UDP-sulfoquinovose:DAG sulfoquinovosyltransferase activity"; "transferase activity, transferring glycosyl groups"	C	T	1	Homozygous	100	33.2949	94	94	1
Glyma.01G113400	Chr01	38834325	SNV	Glyma.01G113400:c.[1054C>T];[1054C>T]	Glyma.01G113400:p.[Arg352Trp];[Arg352Trp]			No	NONSYNONYMOUS	R	W	352	NA	NA	NA	novel	NA	GO:0006096 GO:0006810 GO:0006833 GO:0006972 GO:0007030 GO:0009266 GO:0009414 GO:0009651 GO:0015670 GO:0032880 GO:0046686 GO:0055085	Golgi organization; "carbon dioxide transport"; "glycolysis"; "hyperosmotic response"; "regulation of protein localization"; "response to cadmium ion"; "response to salt stress"; "response to temperature stimulus"; "response to water deprivation"; "transmembrane transport"; "transport"; "water transport"	GO:0005215 GO:0015250	transporter activity; "water channel activity"	G	A	1	Homozygous	100	34.8182	28	28	1
Glyma.01G113400	Chr01	38834544	SNV	Glyma.01G113400:c.[835C>T];[835C>T]	Glyma.01G113400:p.[Pro279Ser];[Pro279Ser]	Pro279Ser	835C>T	No	NONSYNONYMOUS	P	S	279	0.033	3.11	30	novel	DELETERIOUS	GO:0006096 GO:0006810 GO:0006833 GO:0006972 GO:0007030 GO:0009266 GO:0009414 GO:0009651 GO:0015670 GO:0032880 GO:0046686 GO:0055085	Golgi organization; "carbon dioxide transport"; "glycolysis"; "hyperosmotic response"; "regulation of protein localization"; "response to cadmium ion"; "response to salt stress"; "response to temperature stimulus"; "response to water deprivation"; "transmembrane transport"; "transport"; "water transport"	GO:0005215 GO:0015250	transporter activity; "water channel activity"	G	A	1	Homozygous	96.2963	34.7308	68	71	1
Glyma.01G113500	Chr01	38934440	SNV	Glyma.01G113500:c.[290A>G];[290A>G]	Glyma.01G113500:p.[Asp97Gly];[Asp97Gly]	Asp97Gly	290A>G	No	-	-	-	-	-	-	-	-	-	-	-	-	-	A	G	1	Homozygous	100	37.0476	111	111	1
Glyma.01G113700	Chr01	38959113	SNV	Glyma.01G113700:c.[86G>C];[86G>C]	Glyma.01G113700:p.[Arg29Thr];[Arg29Thr]	Arg29Thr	86G>C	No	-	-	-	-	-	-	-	-	-	GO:0008150	biological process	GO:0003674	molecular function	G	C	1	Homozygous	80	35.75	17	21	0.368297
Glyma.01G113700	Chr01	38959122	SNV	Glyma.01G113700:c.[95T>G];[95T>G]	Glyma.01G113700:p.[Leu32Trp];[Leu32Trp]	Leu32Trp	95T>G	No	-	-	-	-	-	-	-	-	-	GO:0008150	biological process	GO:0003674	molecular function	T	G	1	Homozygous	77.7778	36.6429	14	18	0.376465
Glyma.01G113900	Chr01	39285971	SNV	Glyma.01G113900:c.[199C>T];[199C>T]	Glyma.01G113900:p.[Gln67*];[Gln67*]	Gln67*	199C>T	No	-	-	-	-	-	-	-	-	-	GO:0006261	DNA-dependent DNA replication	GO:0003677 GO:0003700	DNA binding; "sequence-specific DNA binding transcription factor activity"	G	A	1	Homozygous	76.8116	36.4528	67	85	0.915516
Glyma.01G114100	Chr01	39440646	SNV	Glyma.01G114100:c.[49T>G];[49T>G]	Glyma.01G114100:p.[Tyr17Asp];[Tyr17Asp]	Tyr17Asp	49T>G	No	-	-	-	-	-	-	-	-	-	GO:0000165 GO:0006612 GO:0009409 GO:0009416 GO:0009595 GO:0009637 GO:0009644 GO:0009697 GO:0009744 GO:0009753 GO:0009814 GO:0009862 GO:0009867 GO:0010114 GO:0010150 GO:0010155 GO:0010200 GO:0010218 GO:0010310 GO:0010363 GO:0019684 GO:0031348 GO:0042742 GO:0043900 GO:0050832	MAPK cascade; "defense response, incompatible interaction"; "defense response to bacterium"; "defense response to fungus"; "detection of biotic stimulus"; "jasmonic acid mediated signaling pathway"; "leaf senescence"; "negative regulation of defense response"; "photosynthesis, light reaction"; "protein targeting to membrane"; "regulation of hydrogen peroxide metabolic process"; "regulation of mul…	GO:0005524 GO:0030234 GO:0043531 GO:0046863	ADP binding; "ATP binding"; "enzyme regulator activity"; "ribulose-1,5-bisphosphate carboxylase/oxygenase activator activity"	A	C	1	Homozygous	100	36.8	10	10	1
Glyma.01G114300	Chr01	39579392	SNV	Glyma.01G114300:c.[253T>C];[253T>C]	Glyma.01G114300:p.[*85Gln];[*85Gln]	*85Gln	253T>C	No	STOP-LOSS	*	Q	85	NA	NA	NA	novel	NA	-	-	-	-	A	G	1	Homozygous	99.652	36.7836	35684	35792	1
Glyma.01G114300	Chr01	39579434	SNV	Glyma.01G114300:c.[211T>C];[211T>C]	Glyma.01G114300:p.[Ser71Pro];[Ser71Pro]	Ser71Pro	211T>C	No	NONSYNONYMOUS	S	P	71	1	3.84	103	novel	TOLERATED	-	-	-	-	A	G	1	Homozygous	98.624	36.1867	40569	41057	1
Glyma.01G114500	Chr01	39602596	SNV	Glyma.01G114500:c.[145A>C];[145A>C];[145A>C];[145A>C];[448A>C];[145A>C];[145A>C];[448A>C];[145A>C];[145A>C]	Glyma.01G114500:p.[Thr49Pro];[Thr49Pro];[Thr49Pro];[Thr49Pro];[Thr150Pro];[Thr49Pro];[Thr49Pro];[Thr150Pro];[Thr49Pro];[Thr49Pro]	Thr49Pro	145A>C	No	NONSYNONYMOUS	T	P	49	1	2.99	71	novel	TOLERATED	GO:0006810 GO:0009624 GO:0009643 GO:0009744 GO:0009749 GO:0010109 GO:0015712 GO:0015713 GO:0015714 GO:0015760 GO:0015979 GO:0035436 GO:0055085 GO:0080167	glucose-6-phosphate transport; "hexose phosphate transport"; "phosphoenolpyruvate transport"; "phosphoglycerate transport"; "photosynthesis"; "photosynthetic acclimation"; "regulation of photosynthesis"; "response to glucose stimulus"; "response to karrikin"; "response to nematode"; "response to sucrose stimulus"; "transmembrane transport"; "transport"; "triose phosphate transmembrane transport"	GO:0005215 GO:0005315 GO:0015120 GO:0015152 GO:0015297 GO:0071917	antiporter activity; "glucose-6-phosphate transmembrane transporter activity"; "inorganic phosphate transmembrane transporter activity"; "phosphoglycerate transmembrane transporter activity"; "transporter activity"; "triose-phosphate transmembrane transporter activity"	T	G	1	Homozygous	100	37.5102	61	61	1
Glyma.01G114600	Chr01	39629716..39629717	MNV	Glyma.01G114600:c.[104_105delGCinsAT];[104_105delGCinsAT]	Glyma.01G114600:p.[Ser35Asn];[Ser35Asn]	Ser35Asn	104_105delGCinsAT	No	-	-	-	-	-	-	-	-	-	GO:0008150	biological process	-	-	GC	AT	2	Homozygous	100	36.9898	52	52	1
Glyma.01G114700	Chr01	39639515	SNV	Glyma.01G114700:c.[490A>G];[490A>G]	Glyma.01G114700:p.[Lys164Glu];[Lys164Glu]	Lys164Glu	490A>G	No	-	-	-	-	-	-	-	-	-	-	-	-	-	A	G	1	Homozygous	100	36.9815	66	66	1
Glyma.01G114700	Chr01	39639830	SNV	Glyma.01G114700:c.[805T>G];[805T>G]	Glyma.01G114700:p.[Ser269Ala];[Ser269Ala]	Ser269Ala	805T>G	No	-	-	-	-	-	-	-	-	-	-	-	-	-	T	G	1	Homozygous	98.4848	37.3077	82	83	1
Glyma.01G114700	Chr01	39639842	SNV	Glyma.01G114700:c.[817A>G];[817A>G]	Glyma.01G114700:p.[Arg273Gly];[Arg273Gly]	Arg273Gly	817A>G	No	-	-	-	-	-	-	-	-	-	-	-	-	-	A	G	1	Homozygous	100	35.9846	84	84	1
Glyma.01G114700	Chr01	39639936	SNV	Glyma.01G114700:c.[911A>C];[911A>C]	Glyma.01G114700:p.[Asn304Thr];[Asn304Thr]	Asn304Thr	911A>C	No	-	-	-	-	-	-	-	-	-	-	-	-	-	A	C	1	Homozygous	98.0769	36.7647	66	67	1
Glyma.01G114800	Chr01	39688109	SNV	Glyma.01G114800:c.[310C>T];[310C>T]	Glyma.01G114800:p.[Leu104Phe];[Leu104Phe]	Leu104Phe	310C>T	No	NONSYNONYMOUS	L	F	104	1	3.05	11	novel	TOLERATED	GO:0006412 GO:0032544	plastid translation; "translation"	GO:0003735	structural constituent of ribosome	C	T	1	Homozygous	100	33.0526	71	71	1
Glyma.01G115000	Chr01	39766170	SNV	Glyma.01G115000:c.[133A>G];[133A>G];[133A>G];[133A>G];[133A>G];[133A>G];[133A>G];[133A>G]	Glyma.01G115000:p.[Ser45Gly];[Ser45Gly];[Ser45Gly];[Ser45Gly];[Ser45Gly];[Ser45Gly];[Ser45Gly];[Ser45Gly]	Ser45Gly	133A>G	No	NONSYNONYMOUS	S	G	45	0.43	3.37	5	novel	TOLERATED	GO:0005975 GO:0010264	carbohydrate metabolic process; "myo-inositol hexakisphosphate biosynthetic process"	GO:0003824 GO:0030246 GO:2001070	carbohydrate binding; "catalytic activity"; "starch binding"	A	G	1	Homozygous	100	35.8714	89	89	1
Glyma.01G115000	Chr01	39767678	SNV	Glyma.01G115000:c.[420G>T];[420G>T];[420G>T];[420G>T];[420G>T];[420G>T];[420G>T];[420G>T]	Glyma.01G115000:p.[Glu140Asp];[Glu140Asp];[Glu140Asp];[Glu140Asp];[Glu140Asp];[Glu140Asp];[Glu140Asp];[Glu140Asp]	Glu140Asp	420G>T	No	NONSYNONYMOUS	E	D	140	0	3.32	7	novel	DELETERIOUS	GO:0005975 GO:0010264	carbohydrate metabolic process; "myo-inositol hexakisphosphate biosynthetic process"	GO:0003824 GO:0030246 GO:2001070	carbohydrate binding; "catalytic activity"; "starch binding"	G	T	1	Homozygous	100	35.5806	75	75	1
Glyma.01G115000	Chr01	39768314	SNV	Glyma.01G115000:c.[971C>T];[971C>T];[971C>T];[971C>T];[971C>T];[971C>T];[971C>T];[971C>T]	Glyma.01G115000:p.[Ala324Val];[Ala324Val];[Ala324Val];[Ala324Val];[Ala324Val];[Ala324Val];[Ala324Val];[Ala324Val]	Ala324Val	971C>T	No	NONSYNONYMOUS	A	V	324	0.632	3.02	7	novel	TOLERATED	GO:0005975 GO:0010264	carbohydrate metabolic process; "myo-inositol hexakisphosphate biosynthetic process"	GO:0003824 GO:0030246 GO:2001070	carbohydrate binding; "catalytic activity"; "starch binding"	C	T	1	Homozygous	100	34.0462	78	78	1
Glyma.01G115300	Chr01	39914427	SNV	Glyma.01G115300:c.[451G>A];[451G>A]	Glyma.01G115300:p.[Ala151Thr];[Ala151Thr]	Ala151Thr	451G>A	No	-	-	-	-	-	-	-	-	-	GO:0008150	biological process	-	-	C	T	1	Homozygous	100	35.3333	92	92	1
Glyma.01G115300	Chr01	39915277	SNV	Glyma.01G115300:c.[159T>G];[159T>G]	Glyma.01G115300:p.[Tyr53*];[Tyr53*]	Tyr53*	159T>G	No	-	-	-	-	-	-	-	-	-	GO:0008150	biological process	-	-	A	C	1	Homozygous	100	36.6078	59	59	1
Glyma.01G115300	Chr01	39915309	SNV	Glyma.01G115300:c.[127G>T];[127G>T]	Glyma.01G115300:p.[Val43Leu];[Val43Leu]	Val43Leu	127G>T	No	-	-	-	-	-	-	-	-	-	GO:0008150	biological process	-	-	C	A	1	Homozygous	98	37	59	60	0.999999
Glyma.01G115400	Chr01	39921950	SNV	Glyma.01G115400:c.[364A>G];[364A>G]	Glyma.01G115400:p.[Lys122Glu];[Lys122Glu]	Lys122Glu	364A>G	No	-	-	-	-	-	-	-	-	-	GO:0006355	regulation of transcription, DNA-dependent	GO:0003700 GO:0008270	sequence-specific DNA binding transcription factor activity; "zinc ion binding"	A	G	1	Homozygous	100	37.2683	48	48	1
Glyma.01G115400	Chr01	39921977	SNV	Glyma.01G115400:c.[391C>A];[391C>A]	Glyma.01G115400:p.[Leu131Ile];[Leu131Ile]	Leu131Ile	391C>A	No	-	-	-	-	-	-	-	-	-	GO:0006355	regulation of transcription, DNA-dependent	GO:0003700 GO:0008270	sequence-specific DNA binding transcription factor activity; "zinc ion binding"	C	A	1	Homozygous	100	37.7442	46	46	1
Glyma.01G115500	Chr01	39970624	SNV	Glyma.01G115500:c.[125A>C];[125A>C];[125A>C];[125A>C]	Glyma.01G115500:p.[Asp42Ala];[Asp42Ala];[Asp42Ala];[Asp42Ala]	Asp42Ala	125A>C	No	NONSYNONYMOUS	D	A	42	NA	NA	NA	novel	NA	-	-	-	-	T	G	1	Homozygous	100	36.1685	102	102	1
Glyma.01G115500	Chr01	39970636	SNV	Glyma.01G115500:c.[113T>G];[113T>G];[113T>G];[113T>G]	Glyma.01G115500:p.[Val38Gly];[Val38Gly];[Val38Gly];[Val38Gly]	Val38Gly	113T>G	No	NONSYNONYMOUS	V	G	38	NA	NA	NA	novel	NA	-	-	-	-	A	C	1	Homozygous	100	35.2842	116	116	1
Glyma.01G115600	Chr01	39989946	SNV	Glyma.01G115600:c.[1637G>A];[1637G>A]	Glyma.01G115600:p.[Arg546His];[Arg546His]	Arg546His	1637G>A	No	NONSYNONYMOUS	R	H	546	NA	NA	NA	novel	NA	GO:0008150	biological process	GO:0003674	molecular function	C	T	1	Homozygous	100	34.102	56	56	1
Glyma.01G115600	Chr01	39990024	SNV	Glyma.01G115600:c.[1559G>C];[1559G>C]	Glyma.01G115600:p.[Gly520Ala];[Gly520Ala]	Gly520Ala	1559G>C	No	NONSYNONYMOUS	G	A	520	0.839	4.32	2	novel	TOLERATED	GO:0008150	biological process	GO:0003674	molecular function	C	G	1	Homozygous	98.6111	35.6479	92	93	0.999947
Glyma.01G115600	Chr01	39990295	SNV	Glyma.01G115600:c.[1288G>A];[1288G>A]	Glyma.01G115600:p.[Glu430Lys];[Glu430Lys]	Glu430Lys	1288G>A	No	NONSYNONYMOUS	E	K	430	0	4.32	2	novel	DELETERIOUS (*WARNING! Low confidence)	GO:0008150	biological process	GO:0003674	molecular function	C	T	1	Homozygous	100	36.4839	74	74	1
Glyma.01G115600	Chr01	39990432	SNV	Glyma.01G115600:c.[1151T>C];[1151T>C]	Glyma.01G115600:p.[Val384Ala];[Val384Ala]	Val384Ala	1151T>C	No	NONSYNONYMOUS	V	A	384	NA	NA	NA	novel	NA	GO:0008150	biological process	GO:0003674	molecular function	A	G	1	Homozygous	100	33.2917	86	86	1
Glyma.01G115600	Chr01	39990561	SNV	Glyma.01G115600:c.[1022G>A];[1022G>A]	Glyma.01G115600:p.[Arg341Lys];[Arg341Lys]	Arg341Lys	1022G>A	No	NONSYNONYMOUS	R	K	341	0	4.32	2	novel	DELETERIOUS (*WARNING! Low confidence)	GO:0008150	biological process	GO:0003674	molecular function	C	T	1	Homozygous	100	37.0732	98	98	1
Glyma.01G115600	Chr01	39991267	SNV	Glyma.01G115600:c.[316A>G];[316A>G]	Glyma.01G115600:p.[Lys106Glu];[Lys106Glu]	Lys106Glu	316A>G	No	NONSYNONYMOUS	K	E	106	0	4.32	2	novel	DELETERIOUS (*WARNING! Low confidence)	GO:0008150	biological process	GO:0003674	molecular function	T	C	1	Homozygous	100	35.0656	71	71	1
Glyma.01G115600	Chr01	39991312	SNV	Glyma.01G115600:c.[271A>G];[271A>G]	Glyma.01G115600:p.[Asn91Asp];[Asn91Asp]	Asn91Asp	271A>G	No	NONSYNONYMOUS	N	D	91	0	4.32	2	novel	DELETERIOUS (*WARNING! Low confidence)	GO:0008150	biological process	GO:0003674	molecular function	T	C	1	Homozygous	98.7654	35.975	93	94	1
Glyma.01G115600	Chr01	39991320	SNV	Glyma.01G115600:c.[263T>A];[263T>A]	Glyma.01G115600:p.[Val88Asp];[Val88Asp]	Val88Asp	263T>A	No	NONSYNONYMOUS	V	D	88	0	4.32	2	novel	DELETERIOUS (*WARNING! Low confidence)	GO:0008150	biological process	GO:0003674	molecular function	A	T	1	Homozygous	100	36.1429	100	100	1
Glyma.01G115600	Chr01	39991573..39991575	Deletion	Glyma.01G115600:c.[8_10delGCG];[8_10delGCG]	Glyma.01G115600:p.[Gly3del];[Gly3del]	Gly3del	8_10delGCG	No	-	-	-	-	-	-	-	-	-	GO:0008150	biological process	GO:0003674	molecular function	CGC	-	3	Homozygous	92.0635	35.7414	69	74	0.997971
Glyma.01G115700	Chr01	40040195	SNV	Glyma.01G115700:c.[50C>T];[50C>T]	Glyma.01G115700:p.[Thr17Met];[Thr17Met]	Thr17Met	50C>T	No	NONSYNONYMOUS	T	M	17	0.08	4.32	3	novel	TOLERATED	GO:0008150	biological process	GO:0003674	molecular function	C	T	1	Homozygous	100	37.766	53	53	1
Glyma.01G115700	Chr01	40040203..40040204	MNV	Glyma.01G115700:c.[58_59delACinsCA];[58_59delACinsCA]	Glyma.01G115700:p.[Thr20His];[Thr20His]	Thr20His	58_59delACinsCA	No	-	-	-	-	-	-	-	-	-	GO:0008150	biological process	GO:0003674	molecular function	AC	CA	2	Homozygous	97.9167	34.6277	52	53	0.999994
Glyma.01G115700	Chr01	40040215	SNV	Glyma.01G115700:c.[70A>G];[70A>G]	Glyma.01G115700:p.[Lys24Glu];[Lys24Glu]	Lys24Glu	70A>G	No	NONSYNONYMOUS	K	E	24	0.348	4.32	3	novel	TOLERATED	GO:0008150	biological process	GO:0003674	molecular function	A	G	1	Homozygous	100	37.102	57	57	1
Glyma.01G115700	Chr01	40040417^40040418	Insertion	Glyma.01G115700:c.[272_273insGCC];[272_273insGCC]	Glyma.01G115700:p.[Pro93_Lys94insPro];[Pro93_Lys94insPro]	Pro93_Lys94insPro	272_273insGCC	No	-	-	-	-	-	-	-	-	-	GO:0008150	biological process	GO:0003674	molecular function	-	GCC	3	Homozygous	87.0968	36.1358	64	72	0.978857
Glyma.01G115700	Chr01	40040818	SNV	Glyma.01G115700:c.[673C>T];[673C>T]	Glyma.01G115700:p.[Leu225Phe];[Leu225Phe]	Leu225Phe	673C>T	No	NONSYNONYMOUS	L	F	225	0.066	4.32	2	novel	TOLERATED	GO:0008150	biological process	GO:0003674	molecular function	C	T	1	Homozygous	100	36.9867	87	87	1
Glyma.01G115700	Chr01	40041125	SNV	Glyma.01G115700:c.[980G>A];[980G>A]	Glyma.01G115700:p.[Gly327Asp];[Gly327Asp]	Gly327Asp	980G>A	No	NONSYNONYMOUS	G	D	327	NA	NA	NA	novel	NA	GO:0008150	biological process	GO:0003674	molecular function	G	A	1	Homozygous	100	35.5645	69	69	1
Glyma.01G115700	Chr01	40041601	SNV	Glyma.01G115700:c.[1456T>C];[1456T>C]	Glyma.01G115700:p.[Tyr486His];[Tyr486His]	Tyr486His	1456T>C	No	NONSYNONYMOUS	Y	H	486	NA	NA	NA	novel	NA	GO:0008150	biological process	GO:0003674	molecular function	T	C	1	Homozygous	100	35.369	95	95	1
Glyma.01G115700	Chr01	40041619	SNV	Glyma.01G115700:c.[1474C>A];[1474C>A]	Glyma.01G115700:p.[Gln492Lys];[Gln492Lys]	Gln492Lys	1474C>A	No	NONSYNONYMOUS	Q	K	492	NA	NA	NA	novel	NA	GO:0008150	biological process	GO:0003674	molecular function	C	A	1	Homozygous	97.7273	36.0116	100	102	1
Glyma.01G115800	Chr01	40069526	SNV	Glyma.01G115800:c.[251T>G];[251T>G]	Glyma.01G115800:p.[Met84Arg];[Met84Arg]	Met84Arg	251T>G	No	-	-	-	-	-	-	-	-	-	-	-	-	-	T	G	1	Homozygous	100	36.7241	37	37	1
Glyma.01G115800	Chr01	40069599	SNV	Glyma.01G115800:c.[305G>A];[305G>A]	Glyma.01G115800:p.[Gly102Glu];[Gly102Glu]	Gly102Glu	305G>A	No	-	-	-	-	-	-	-	-	-	-	-	-	-	G	A	1	Homozygous	100	36.4444	41	41	1
Glyma.01G115800	Chr01	40069840	SNV	Glyma.01G115800:c.[520C>T];[520C>T]	Glyma.01G115800:p.[Gln174*];[Gln174*]	Gln174*	520C>T	No	-	-	-	-	-	-	-	-	-	-	-	-	-	C	T	1	Homozygous	100	35.6667	40	40	1
Glyma.01G115800	Chr01	40069987	SNV	Glyma.01G115800:c.[667G>C];[667G>C]	Glyma.01G115800:p.[Val223Leu];[Val223Leu]	Val223Leu	667G>C	No	-	-	-	-	-	-	-	-	-	-	-	-	-	G	C	1	Homozygous	100	35.3279	71	71	1
Glyma.01G115800	Chr01	40070141	SNV	Glyma.01G115800:c.[821T>C];[821T>C]	Glyma.01G115800:p.[Val274Ala];[Val274Ala]	Val274Ala	821T>C	No	-	-	-	-	-	-	-	-	-	-	-	-	-	T	C	1	Homozygous	100	36.2549	63	63	1
Glyma.01G116200	Chr01	40130595	SNV	Glyma.01G116200:c.[543T>A];[543T>A]	Glyma.01G116200:p.[Asn181Lys];[Asn181Lys]	Asn181Lys	543T>A	No	-	-	-	-	-	-	-	-	-	GO:0009791	post-embryonic development	GO:0003677 GO:0046983	DNA binding; "protein dimerization activity"	T	A	1	Homozygous	100	37.0227	54	54	1
Glyma.01G116300	Chr01	40146499	SNV	Glyma.01G116300:c.[683G>C];[683G>C]	Glyma.01G116300:p.[Gly228Ala];[Gly228Ala]	Gly228Ala	683G>C	No	NONSYNONYMOUS	G	A	228	0.005	2.53	389	novel	DELETERIOUS	GO:0055114	oxidation-reduction process	GO:0000166 GO:0008270 GO:0016491	nucleotide binding; "oxidoreductase activity"; "zinc ion binding"	G	C	1	Homozygous	100	35.4615	59	59	1
Glyma.01G118100	Chr01	40700021	SNV	Glyma.01G118100:c.[82T>G];[82T>G]	Glyma.01G118100:p.[Tyr28Asp];[Tyr28Asp]	Tyr28Asp	82T>G	No	-	-	-	-	-	-	-	-	-	GO:0006457 GO:0009408 GO:0009644 GO:0034976 GO:0042542	protein folding; "response to endoplasmic reticulum stress"; "response to heat"; "response to high light intensity"; "response to hydrogen peroxide"	GO:0001671 GO:0051087	ATPase activator activity; "chaperone binding"	T	G	1	Homozygous	100	35.9245	66	66	1
Glyma.01G120200	Chr01	41310983	SNV	Glyma.01G120200:c.[673A>G];[673A>G]	Glyma.01G120200:p.[Lys225Glu];[Lys225Glu]	Lys225Glu	673A>G	No	-	-	-	-	-	-	-	-	-	GO:0006007 GO:0006094 GO:0006096 GO:0006816 GO:0006833 GO:0006972 GO:0007030 GO:0008152 GO:0009266 GO:0009651 GO:0009750 GO:0009832 GO:0010075 GO:0016049 GO:0019288 GO:0019344 GO:0030243 GO:0032880 GO:0042744 GO:0046686	Golgi organization; "calcium ion transport"; "cell growth"; "cellulose metabolic process"; "cysteine biosynthetic process"; "gluconeogenesis"; "glucose catabolic process"; "glycolysis"; "hydrogen peroxide catabolic process"; "hyperosmotic response"; "isopentenyl diphosphate biosynthetic process, mevalonate-independent pathway"; "metabolic process"; "plant-type cell wall biogenesis"; "regulation o…	GO:0003824 GO:0004802	catalytic activity; "transketolase activity"	A	G	1	Homozygous	100	36.7736	66	66	1
Glyma.01G120300	Chr01	41329349	SNV	Glyma.01G120300:c.[1900G>A];[1900G>A]	Glyma.01G120300:p.[Val634Ile];[Val634Ile]	Val634Ile	1900G>A	No	NONSYNONYMOUS	V	I	634	0.614	3.05	38	novel	TOLERATED	GO:0002237 GO:0006952 GO:0007165 GO:0010103 GO:0048443	defense response; "response to molecule of bacterial origin"; "signal transduction"; "stamen development"; "stomatal complex morphogenesis"	-	-	G	A	1	Homozygous	52.381	37.6364	65	126	0.859955
Glyma.01G121400	Chr01	41809598	SNV	Glyma.01G121400:c.[3759+405A>G];[3760-70A>G];[3760-70A>G];[3759+405A>G]; Glyma.01G121500:c.[26T>C];[26T>C]	Glyma.01G121500:p.[Val9Ala];[Val9Ala]		3759+405A>G	No	NONSYNONYMOUS	V	A	9	NA	NA	NA	novel	NA	GO:0006396 GO:0035194	RNA processing; "posttranscriptional gene silencing by RNA"	-	-	T	C	1	Homozygous	100	36.4043	55	55	1
Glyma.01G121500	Chr01	41811381	SNV	Glyma.01G121500:c.[161C>T];[161C>T]; Glyma.01G121400:c.[3381+194G>A];[3381+194G>A];[3381+194G>A];[3381+194G>A]	Glyma.01G121500:p.[Ala54Val];[Ala54Val]		3381+194G>A	No	NONSYNONYMOUS	A	V	54	NA	NA	NA	novel	NA	-	-	-	-	C	T	1	Homozygous	100	35.3158	62	62	1
Glyma.01G121400	Chr01	41817629	SNV	Glyma.01G121400:c.[1889A>G];[1889A>G];[1889A>G];[1889A>G];[1889A>G];[1889A>G]	Glyma.01G121400:p.[Asp630Gly];[Asp630Gly];[Asp630Gly];[Asp630Gly];[Asp630Gly];[Asp630Gly]	Asp630Gly	1889A>G	No	NONSYNONYMOUS	D	G	630	0.033	3.58	4	novel	DELETERIOUS (*WARNING! Low confidence)	GO:0006396 GO:0035194	RNA processing; "posttranscriptional gene silencing by RNA"	-	-	T	C	1	Homozygous	100	35.6562	70	70	1
Glyma.01G121400	Chr01	41828455	SNV	Glyma.01G121400:c.[22A>G];[22A>G];[22A>G];[22A>G];[22A>G];[22A>G]	Glyma.01G121400:p.[Met8Val];[Met8Val];[Met8Val];[Met8Val];[Met8Val];[Met8Val]	Met8Val	22A>G	No	NONSYNONYMOUS	M	V	8	0	4.32	2	novel	DELETERIOUS (*WARNING! Low confidence)	GO:0006396 GO:0035194	RNA processing; "posttranscriptional gene silencing by RNA"	-	-	T	C	1	Homozygous	100	34.3978	109	109	1
Glyma.01G122100	Chr01	41914776	SNV	Glyma.01G122100:c.[581G>C];[581G>C];[380G>C];[380G>C];[581G>C];[380G>C];[581G>C];[380G>C]	Glyma.01G122100:p.[Ser194Thr];[Ser194Thr];[Ser127Thr];[Ser127Thr];[Ser194Thr];[Ser127Thr];[Ser194Thr];[Ser127Thr]	Ser194Thr	581G>C	No	NONSYNONYMOUS	S	T	194	0.187	3.54	11	novel	TOLERATED	-	-	-	-	C	G	1	Homozygous	100	36.0556	66	66	1
Glyma.01G122200	Chr01	42007719	SNV	Glyma.01G122200:c.[47A>G];[47A>G]	Glyma.01G122200:p.[His16Arg];[His16Arg]	His16Arg	47A>G	No	NONSYNONYMOUS	H	R	16	0.602	3.79	12	novel	TOLERATED	GO:0006413	translational initiation	GO:0000166 GO:0003676 GO:0003723 GO:0003743	RNA binding; "nucleic acid binding"; "nucleotide binding"; "translation initiation factor activity"	A	G	1	Homozygous	97.9167	35.1915	110	112	1
Glyma.01G122200	Chr01	42008367	SNV	Glyma.01G122200:c.[317C>T];[317C>T]	Glyma.01G122200:p.[Pro106Leu];[Pro106Leu]	Pro106Leu	317C>T	No	NONSYNONYMOUS	P	L	106	0.016	3.79	12	novel	DELETERIOUS (*WARNING! Low confidence)	GO:0006413	translational initiation	GO:0000166 GO:0003676 GO:0003723 GO:0003743	RNA binding; "nucleic acid binding"; "nucleotide binding"; "translation initiation factor activity"	C	T	1	Homozygous	100	36.9592	59	59	1
Glyma.01G122300	Chr01	42018482	SNV	Glyma.01G122300:c.[611A>G];[611A>G]	Glyma.01G122300:p.[Tyr204Cys];[Tyr204Cys]	Tyr204Cys	611A>G	No	NONSYNONYMOUS	Y	C	204	0.302	4.32	8	novel	TOLERATED	GO:0006007 GO:0008150	biological process; "glucose catabolic process"	GO:0003674	molecular function	T	C	1	Homozygous	100	37.5294	17	17	1
Glyma.01G122300	Chr01	42019647	SNV	Glyma.01G122300:c.[229A>G];[229A>G]	Glyma.01G122300:p.[Asn77Asp];[Asn77Asp]	Asn77Asp	229A>G	No	NONSYNONYMOUS	N	D	77	0.719	4.32	7	novel	TOLERATED	GO:0006007 GO:0008150	biological process; "glucose catabolic process"	GO:0003674	molecular function	T	C	1	Homozygous	100	31.5	21	21	1
Glyma.01G122300	Chr01	42019763	SNV	Glyma.01G122300:c.[113G>T];[113G>T]	Glyma.01G122300:p.[Arg38Ile];[Arg38Ile]	Arg38Ile	113G>T	Yes	NONSYNONYMOUS	R	I	38	0.266	4.32	7	novel	TOLERATED	GO:0006007 GO:0008150	biological process; "glucose catabolic process"	GO:0003674	molecular function	C	A	1	Homozygous	95	34.6842	19	20	0.882652
Glyma.01G122300	Chr01	42019769..42019770	MNV	Glyma.01G122300:c.[106_107delAGinsGC];[106_107delAGinsGC]	Glyma.01G122300:p.[Arg36Ala];[Arg36Ala]	Arg36Ala	106_107delAGinsGC	No	-	-	-	-	-	-	-	-	-	GO:0006007 GO:0008150	biological process; "glucose catabolic process"	GO:0003674	molecular function	CT	GC	2	Homozygous	100	32.8333	18	18	1
Glyma.01G122300	Chr01	42019797	SNV	Glyma.01G122300:c.[79G>A];[79G>A]	Glyma.01G122300:p.[Gly27Ser];[Gly27Ser]	Gly27Ser	79G>A	No	NONSYNONYMOUS	G	S	27	0.211	4.32	7	novel	TOLERATED	GO:0006007 GO:0008150	biological process; "glucose catabolic process"	GO:0003674	molecular function	C	T	1	Homozygous	100	34.4333	33	33	1
Glyma.01G122300	Chr01	42019811	SNV	Glyma.01G122300:c.[65A>C];[65A>C]	Glyma.01G122300:p.[Asp22Ala];[Asp22Ala]	Asp22Ala	65A>C	No	NONSYNONYMOUS	D	A	22	1	4.32	7	novel	TOLERATED	GO:0006007 GO:0008150	biological process; "glucose catabolic process"	GO:0003674	molecular function	T	G	1	Homozygous	100	33.4194	32	32	1
Glyma.01G122700	Chr01	42067123	SNV	Glyma.01G122700:c.[1238C>G];[1238C>G]	Glyma.01G122700:p.[Thr413Arg];[Thr413Arg]	Thr413Arg	1238C>G	No	-	-	-	-	-	-	-	-	-	-	-	-	-	G	C	1	Homozygous	100	38.2903	31	31	1
Glyma.01G122700	Chr01	42067204	SNV	Glyma.01G122700:c.[1157C>T];[1157C>T]	Glyma.01G122700:p.[Pro386Leu];[Pro386Leu]	Pro386Leu	1157C>T	No	-	-	-	-	-	-	-	-	-	-	-	-	-	G	A	1	Homozygous	100	35.9571	94	94	1
Glyma.01G122700	Chr01	42067284	SNV	Glyma.01G122700:c.[1112T>C];[1112T>C]	Glyma.01G122700:p.[Ile371Thr];[Ile371Thr]	Ile371Thr	1112T>C	No	-	-	-	-	-	-	-	-	-	-	-	-	-	A	G	1	Homozygous	100	36.0154	93	93	1
Glyma.01G122700	Chr01	42067300	SNV	Glyma.01G122700:c.[1096G>A];[1096G>A]	Glyma.01G122700:p.[Val366Ile];[Val366Ile]	Val366Ile	1096G>A	No	-	-	-	-	-	-	-	-	-	-	-	-	-	C	T	1	Homozygous	100	34.8305	81	81	1
Glyma.01G122700	Chr01	42067447	SNV	Glyma.01G122700:c.[949C>T];[949C>T]	Glyma.01G122700:p.[Pro317Ser];[Pro317Ser]	Pro317Ser	949C>T	No	-	-	-	-	-	-	-	-	-	-	-	-	-	G	A	1	Homozygous	100	34.125	28	28	1
Glyma.01G122700	Chr01	42068041..42068043	Deletion	Glyma.01G122700:c.[422_424delAAA];[422_424delAAA]	Glyma.01G122700:p.[Lys141del];[Lys141del]	Lys141del	422_424delAAA	No	-	-	-	-	-	-	-	-	-	-	-	-	-	TTT	-	3	Homozygous	76	37.6842	19	25	0.685161
Glyma.01G122700	Chr01	42068269	SNV	Glyma.01G122700:c.[241G>A];[241G>A]	Glyma.01G122700:p.[Glu81Lys];[Glu81Lys]	Glu81Lys	241G>A	No	-	-	-	-	-	-	-	-	-	-	-	-	-	C	T	1	Homozygous	100	36.2985	77	77	1
Glyma.01G122900	Chr01	42284533	SNV	Glyma.01G122900:c.[539A>T];[539A>T]	Glyma.01G122900:p.[Asn180Ile];[Asn180Ile]	Asn180Ile	539A>T	No	-	-	-	-	-	-	-	-	-	GO:0009058 GO:0015995 GO:0019684	biosynthetic process; "chlorophyll biosynthetic process"; "photosynthesis, light reaction"	GO:0016851	magnesium chelatase activity	T	A	1	Homozygous	98.1818	35.8333	60	61	0.999873
Glyma.01G122900	Chr01	42285028	SNV	Glyma.01G122900:c.[44A>C];[44A>C]	Glyma.01G122900:p.[Tyr15Ser];[Tyr15Ser]	Tyr15Ser	44A>C	No	-	-	-	-	-	-	-	-	-	GO:0009058 GO:0015995 GO:0019684	biosynthetic process; "chlorophyll biosynthetic process"; "photosynthesis, light reaction"	GO:0016851	magnesium chelatase activity	T	G	1	Homozygous	100	37.2	58	58	1
Glyma.01G123800	Chr01	42787480	SNV	Glyma.01G123800:c.[50C>T];[50C>T]	Glyma.01G123800:p.[Pro17Leu];[Pro17Leu]	Pro17Leu	50C>T	No	NONSYNONYMOUS	P	L	17	NA	NA	NA	novel	NA	-	-	-	-	C	T	1	Homozygous	100	37.6596	59	59	1
Glyma.01G123800	Chr01	42789086	SNV	Glyma.01G123800:c.[392A>G];[392A>G]	Glyma.01G123800:p.[Asp131Gly];[Asp131Gly]	Asp131Gly	392A>G	No	NONSYNONYMOUS	D	G	131	NA	NA	NA	novel	NA	-	-	-	-	A	G	1	Homozygous	100	36.1111	47	47	1
Glyma.01G123900	Chr01	42832646	SNV	Glyma.01G123900:c.[460A>G];[460A>G]	Glyma.01G123900:p.[Ile154Val];[Ile154Val]	Ile154Val	460A>G	No	NONSYNONYMOUS	I	V	154	1	3.13	21	novel	TOLERATED	GO:0006487 GO:0009693 GO:0009755 GO:0010182 GO:0010364 GO:0016036 GO:0017145 GO:0043161 GO:0048825 GO:2000069	cellular response to phosphate starvation; "cotyledon development"; "ethylene biosynthetic process"; "hormone-mediated signaling pathway"; "proteasomal ubiquitin-dependent protein catabolic process"; "protein N-linked glycosylation"; "regulation of ethylene biosynthetic process"; "regulation of post-embryonic root development"; "stem cell division"; "sugar mediated signaling pathway"	GO:0005515 GO:0030674	protein binding; "protein binding, bridging"	A	G	1	Homozygous	99.0099	33.03	117	118	1
Glyma.01G123900	Chr01	42832819..42832820	MNV	Glyma.01G123900:c.[633_634delGGinsCC];[633_634delGGinsCC]	Glyma.01G123900:p.[Gly212Arg];[Gly212Arg]	Gly212Arg	633_634delGGinsCC	No	-	-	-	-	-	-	-	-	-	GO:0006487 GO:0009693 GO:0009755 GO:0010182 GO:0010364 GO:0016036 GO:0017145 GO:0043161 GO:0048825 GO:2000069	cellular response to phosphate starvation; "cotyledon development"; "ethylene biosynthetic process"; "hormone-mediated signaling pathway"; "proteasomal ubiquitin-dependent protein catabolic process"; "protein N-linked glycosylation"; "regulation of ethylene biosynthetic process"; "regulation of post-embryonic root development"; "stem cell division"; "sugar mediated signaling pathway"	GO:0005515 GO:0030674	protein binding; "protein binding, bridging"	GG	CC	2	Homozygous	100	33.8701	85	85	1
Glyma.01G123900	Chr01	42836689..42836690	MNV	Glyma.01G123900:c.[2820_2821delTGinsCA];[2820_2821delTGinsCA]	Glyma.01G123900:p.[Asp941Asn];[Asp941Asn]	Asp941Asn	2820_2821delTGinsCA	No	-	-	-	-	-	-	-	-	-	GO:0006487 GO:0009693 GO:0009755 GO:0010182 GO:0010364 GO:0016036 GO:0017145 GO:0043161 GO:0048825 GO:2000069	cellular response to phosphate starvation; "cotyledon development"; "ethylene biosynthetic process"; "hormone-mediated signaling pathway"; "proteasomal ubiquitin-dependent protein catabolic process"; "protein N-linked glycosylation"; "regulation of ethylene biosynthetic process"; "regulation of post-embryonic root development"; "stem cell division"; "sugar mediated signaling pathway"	GO:0005515 GO:0030674	protein binding; "protein binding, bridging"	TG	CA	2	Homozygous	100	36.3034	52	52	1
Glyma.01G123900	Chr01	42836725	SNV	Glyma.01G123900:c.[2856A>T];[2856A>T]	Glyma.01G123900:p.[Glu952Asp];[Glu952Asp]	Glu952Asp	2856A>T	No	NONSYNONYMOUS	E	D	952	0	3.59	11	novel	DELETERIOUS (*WARNING! Low confidence)	GO:0006487 GO:0009693 GO:0009755 GO:0010182 GO:0010364 GO:0016036 GO:0017145 GO:0043161 GO:0048825 GO:2000069	cellular response to phosphate starvation; "cotyledon development"; "ethylene biosynthetic process"; "hormone-mediated signaling pathway"; "proteasomal ubiquitin-dependent protein catabolic process"; "protein N-linked glycosylation"; "regulation of ethylene biosynthetic process"; "regulation of post-embryonic root development"; "stem cell division"; "sugar mediated signaling pathway"	GO:0005515 GO:0030674	protein binding; "protein binding, bridging"	A	T	1	Homozygous	100	35.5349	50	50	1
Glyma.01G124100	Chr01	42886697	SNV	Glyma.01G124100:c.[575A>G];[410A>G];[575A>G];[410A>G];[344A>G];[344A>G];[344A>G];[344A>G]	Glyma.01G124100:p.[Asn192Ser];[Asn137Ser];[Asn192Ser];[Asn137Ser];[Asn115Ser];[Asn115Ser];[Asn115Ser];[Asn115Ser]	Asn192Ser	575A>G	No	NONSYNONYMOUS	N	S	192	0.116	2.75	31	novel	TOLERATED	GO:0008150	biological process	GO:0003824	catalytic activity	T	C	1	Homozygous	98.0769	34.3137	70	71	0.999999
Glyma.01G124100	Chr01	42891807	SNV	Glyma.01G124100:c.[129+114G>C];[12G>C];[129+114G>C];[129+114G>C];[243G>C];[129+114G>C];[12G>C];[243G>C]	Glyma.01G124100:p.[Leu4Phe];[Leu81Phe];[Leu4Phe];[Leu81Phe]		129+114G>C	No	NONSYNONYMOUS	L	F	81	0.046	2.68	33	novel	DELETERIOUS	GO:0008150	biological process	GO:0003824	catalytic activity	C	G	1	Homozygous	100	36.5522	83	83	1
Glyma.01G124100	Chr01	42891821	SNV	Glyma.01G124100:c.[229T>G];[229T>G];[9-11T>G];[9-11T>G];[129+100T>G];[129+100T>G];[129+100T>G];[129+100T>G]	Glyma.01G124100:p.[Leu77Val];[Leu77Val]	Leu77Val	229T>G	No	NONSYNONYMOUS	L	V	77	1	2.69	32	novel	TOLERATED	GO:0008150	biological process	GO:0003824	catalytic activity	A	C	1	Homozygous	100	36.7794	82	82	1
Glyma.01G124600	Chr01	42993844	SNV	Glyma.01G124600:c.[343T>C];[343T>C]	Glyma.01G124600:p.[*115Arg];[*115Arg]	*115Arg	343T>C	No	STOP-LOSS	*	R	115	NA	NA	NA	novel	NA	GO:0008150	biological process	GO:0003674	molecular function	A	G	1	Homozygous	98.5135	33.9396	6005	6080	0.00212623
Glyma.01G124600	Chr01	42993853	SNV	Glyma.01G124600:c.[334A>T];[334A>T]	Glyma.01G124600:p.[Ile112Leu];[Ile112Leu]	Ile112Leu	334A>T	Yes	NONSYNONYMOUS	I	L	112	NA	NA	NA	novel	NA	GO:0008150	biological process	GO:0003674	molecular function	T	A	1	Homozygous	98.2859	33.4159	5267	5345	0.000665364
Glyma.01G124600	Chr01	42993897	SNV	Glyma.01G124600:c.[317G>C];[317G>C]	Glyma.01G124600:p.[Ser106Thr];[Ser106Thr]	Ser106Thr	317G>C	No	NONSYNONYMOUS	S	T	106	NA	NA	NA	novel	NA	GO:0008150	biological process	GO:0003674	molecular function	C	G	1	Homozygous	95.3964	36.9517	1197	1260	6.91429e-07
Glyma.01G124600	Chr01	42993903	SNV	Glyma.01G124600:c.[311G>T];[311G>T]	Glyma.01G124600:p.[Trp104Leu];[Trp104Leu]	Trp104Leu	311G>T	No	NONSYNONYMOUS	W	L	104	NA	NA	NA	novel	NA	GO:0008150	biological process	GO:0003674	molecular function	C	A	1	Homozygous	85.034	36.4736	661	779	6.57059e-07
Glyma.01G124600	Chr01	42993934	SNV	Glyma.01G124600:c.[280C>A];[280C>A]	Glyma.01G124600:p.[Pro94Thr];[Pro94Thr]	Pro94Thr	280C>A	No	NONSYNONYMOUS	P	T	94	NA	NA	NA	novel	NA	GO:0008150	biological process	GO:0003674	molecular function	G	T	1	Homozygous	100	35.4098	74	74	1
Glyma.01G124800	Chr01	43072418	Deletion	Glyma.01G124800:c.[16delT];[16delT]	Glyma.01G124800:p.[Phe6fs];[Phe6fs]	Phe6fs	16delT	No	-	-	-	-	-	-	-	-	-	GO:0008150 GO:0010413 GO:0042546 GO:0044036 GO:0045492	biological process; "cell wall biogenesis"; "cell wall macromolecule metabolic process"; "glucuronoxylan metabolic process"; "xylan biosynthetic process"	-	-	T	-	1	Homozygous	92.5	34.3649	97	103	0.998752
Glyma.01G124800	Chr01	43073294	SNV	Glyma.01G124800:c.[342G>A];[342G>A]	Glyma.01G124800:p.[Met114Ile];[Met114Ile]	Met114Ile	342G>A	No	-	-	-	-	-	-	-	-	-	GO:0008150 GO:0010413 GO:0042546 GO:0044036 GO:0045492	biological process; "cell wall biogenesis"; "cell wall macromolecule metabolic process"; "glucuronoxylan metabolic process"; "xylan biosynthetic process"	-	-	G	A	1	Homozygous	100	35.8103	68	68	1
Glyma.01G124800	Chr01	43073364	SNV	Glyma.01G124800:c.[412A>C];[412A>C]	Glyma.01G124800:p.[Asn138His];[Asn138His]	Asn138His	412A>C	No	-	-	-	-	-	-	-	-	-	GO:0008150 GO:0010413 GO:0042546 GO:0044036 GO:0045492	biological process; "cell wall biogenesis"; "cell wall macromolecule metabolic process"; "glucuronoxylan metabolic process"; "xylan biosynthetic process"	-	-	A	C	1	Homozygous	100	35.7805	50	50	1
Glyma.01G124800	Chr01	43076094	SNV	Glyma.01G124800:c.[878G>A];[878G>A]	Glyma.01G124800:p.[Arg293Lys];[Arg293Lys]	Arg293Lys	878G>A	No	-	-	-	-	-	-	-	-	-	GO:0008150 GO:0010413 GO:0042546 GO:0044036 GO:0045492	biological process; "cell wall biogenesis"; "cell wall macromolecule metabolic process"; "glucuronoxylan metabolic process"; "xylan biosynthetic process"	-	-	G	A	1	Homozygous	100	36.0735	82	82	1
Glyma.01G125000	Chr01	43111088	SNV	Glyma.01G125000:c.[1234C>T];[1234C>T]	Glyma.01G125000:p.[Pro412Ser];[Pro412Ser]	Pro412Ser	1234C>T	No	NONSYNONYMOUS	P	S	412	0.092	2.75	34	novel	TOLERATED	-	-	-	-	C	T	1	Homozygous	98.2759	34.1579	69	71	0.999952
Glyma.01G125200	Chr01	43224354	SNV	Glyma.01G125200:c.[8T>C];[8T>C]	Glyma.01G125200:p.[Leu3Pro];[Leu3Pro]	Leu3Pro	8T>C	No	NONSYNONYMOUS	L	P	3	0.034	2.99	14	novel	DELETERIOUS	GO:0006468 GO:0007169	protein phosphorylation; "transmembrane receptor protein tyrosine kinase signaling pathway"	GO:0004672 GO:0004674 GO:0005524 GO:0016301 GO:0016772	ATP binding; "kinase activity"; "protein kinase activity"; "protein serine/threonine kinase activity"; "transferase activity, transferring phosphorus-containing groups"	T	C	1	Homozygous	98.7013	35.8026	87	88	1
Glyma.01G125200	Chr01	43224545	SNV	Glyma.01G125200:c.[199A>G];[199A>G]	Glyma.01G125200:p.[Ile67Val];[Ile67Val]	Ile67Val	199A>G	No	NONSYNONYMOUS	I	V	67	0.85	2.85	23	novel	TOLERATED	GO:0006468 GO:0007169	protein phosphorylation; "transmembrane receptor protein tyrosine kinase signaling pathway"	GO:0004672 GO:0004674 GO:0005524 GO:0016301 GO:0016772	ATP binding; "kinase activity"; "protein kinase activity"; "protein serine/threonine kinase activity"; "transferase activity, transferring phosphorus-containing groups"	A	G	1	Homozygous	100	33.3579	114	114	1
Glyma.01G125200	Chr01	43229081	SNV	Glyma.01G125200:c.[1754A>G];[1754A>G]	Glyma.01G125200:p.[Tyr585Cys];[Tyr585Cys]	Tyr585Cys	1754A>G	No	NONSYNONYMOUS	Y	C	585	0.108	2.71	26	novel	TOLERATED	GO:0006468 GO:0007169	protein phosphorylation; "transmembrane receptor protein tyrosine kinase signaling pathway"	GO:0004672 GO:0004674 GO:0005524 GO:0016301 GO:0016772	ATP binding; "kinase activity"; "protein kinase activity"; "protein serine/threonine kinase activity"; "transferase activity, transferring phosphorus-containing groups"	A	G	1	Homozygous	100	36.5065	85	85	1
Glyma.01G125300	Chr01	43317799	SNV	Glyma.01G125300:c.[913T>A];[913T>A]	Glyma.01G125300:p.[Leu305Ile];[Leu305Ile]	Leu305Ile	913T>A	No	-	-	-	-	-	-	-	-	-	GO:0006952 GO:0007165	defense response; "signal transduction"	GO:0000166 GO:0017111 GO:0043531	ADP binding; "nucleoside-triphosphatase activity"; "nucleotide binding"	A	T	1	Homozygous	93.1034	36.9259	38	40	0.99995
Glyma.01G125300	Chr01	43319875	SNV	Glyma.01G125300:c.[115T>C];[115T>C]	Glyma.01G125300:p.[Tyr39His];[Tyr39His]	Tyr39His	115T>C	No	-	-	-	-	-	-	-	-	-	GO:0006952 GO:0007165	defense response; "signal transduction"	GO:0000166 GO:0017111 GO:0043531	ADP binding; "nucleoside-triphosphatase activity"; "nucleotide binding"	A	G	1	Homozygous	100	35.1538	65	65	1
Glyma.01G125400	Chr01	43394731	SNV	Glyma.01G125400:c.[3125A>C];[3125A>C];[3125A>C];[3125A>C];[3125A>C];[3125A>C]	Glyma.01G125400:p.[Tyr1042Ser];[Tyr1042Ser];[Tyr1042Ser];[Tyr1042Ser];[Tyr1042Ser];[Tyr1042Ser]	Tyr1042Ser	3125A>C	No	NONSYNONYMOUS	Y	S	1042	0.09	3.38	4	novel	TOLERATED	GO:0006952 GO:0007165	defense response; "signal transduction"	GO:0000166 GO:0017111 GO:0043531	ADP binding; "nucleoside-triphosphatase activity"; "nucleotide binding"	T	G	1	Homozygous	100	36.15	73	73	1
Glyma.01G125400	Chr01	43395514	SNV	Glyma.01G125400:c.[2342A>C];[2342A>C];[2342A>C];[2342A>C];[2342A>C];[2342A>C]	Glyma.01G125400:p.[Asn781Thr];[Asn781Thr];[Asn781Thr];[Asn781Thr];[Asn781Thr];[Asn781Thr]	Asn781Thr	2342A>C	No	NONSYNONYMOUS	N	T	781	0.644	2.94	9	novel	TOLERATED	GO:0006952 GO:0007165	defense response; "signal transduction"	GO:0000166 GO:0017111 GO:0043531	ADP binding; "nucleoside-triphosphatase activity"; "nucleotide binding"	T	G	1	Homozygous	100	36.3857	84	84	1
Glyma.01G125400	Chr01	43395722	SNV	Glyma.01G125400:c.[2134G>T];[2134G>T];[2134G>T];[2134G>T];[2134G>T];[2134G>T]	Glyma.01G125400:p.[Ala712Ser];[Ala712Ser];[Ala712Ser];[Ala712Ser];[Ala712Ser];[Ala712Ser]	Ala712Ser	2134G>T	No	NONSYNONYMOUS	A	S	712	0.061	2.9	15	novel	TOLERATED	GO:0006952 GO:0007165	defense response; "signal transduction"	GO:0000166 GO:0017111 GO:0043531	ADP binding; "nucleoside-triphosphatase activity"; "nucleotide binding"	C	A	1	Homozygous	98.5294	35.806	79	80	1
Glyma.01G125400	Chr01	43396169	SNV	Glyma.01G125400:c.[1791T>A];[1791T>A];[1791T>A];[1791T>A];[1791T>A];[1791T>A]	Glyma.01G125400:p.[Asn597Lys];[Asn597Lys];[Asn597Lys];[Asn597Lys];[Asn597Lys];[Asn597Lys]	Asn597Lys	1791T>A	No	NONSYNONYMOUS	N	K	597	0.887	2.88	18	novel	TOLERATED	GO:0006952 GO:0007165	defense response; "signal transduction"	GO:0000166 GO:0017111 GO:0043531	ADP binding; "nucleoside-triphosphatase activity"; "nucleotide binding"	A	T	1	Homozygous	100	37.1167	70	70	1
Glyma.01G125400	Chr01	43397017	SNV	Glyma.01G125400:c.[1049G>A];[1049G>A];[1049G>A];[1049G>A];[1049G>A];[1049G>A]	Glyma.01G125400:p.[Arg350Lys];[Arg350Lys];[Arg350Lys];[Arg350Lys];[Arg350Lys];[Arg350Lys]	Arg350Lys	1049G>A	No	NONSYNONYMOUS	R	K	350	0.08	2.82	30	novel	TOLERATED	GO:0006952 GO:0007165	defense response; "signal transduction"	GO:0000166 GO:0017111 GO:0043531	ADP binding; "nucleoside-triphosphatase activity"; "nucleotide binding"	C	T	1	Homozygous	100	37.1628	51	51	1
Glyma.01G125400	Chr01	43397150	SNV	Glyma.01G125400:c.[916A>G];[916A>G];[916A>G];[916A>G];[916A>G];[916A>G]	Glyma.01G125400:p.[Met306Val];[Met306Val];[Met306Val];[Met306Val];[Met306Val];[Met306Val]	Met306Val	916A>G	No	NONSYNONYMOUS	M	V	306	0.498	2.82	30	novel	TOLERATED	GO:0006952 GO:0007165	defense response; "signal transduction"	GO:0000166 GO:0017111 GO:0043531	ADP binding; "nucleoside-triphosphatase activity"; "nucleotide binding"	T	C	1	Homozygous	100	36.2917	62	62	1
Glyma.01G125500	Chr01	43400634	SNV	Glyma.01G125500:c.[35C>T];[35C>T]; Glyma.01G125400:c.[563+2372G>A];[563+2372G>A];[563+2372G>A];[563+2372G>A];[563+2372G>A];[563+2372G>A]	Glyma.01G125500:p.[Ala12Val];[Ala12Val]		563+2372G>A	No	NONSYNONYMOUS	A	V	12	0.293	4.32	2	novel	TOLERATED	GO:0006352 GO:0006355 GO:0006413 GO:0007062 GO:0010440 GO:0031048 GO:0045132 GO:0045893	DNA-dependent transcription, initiation; "chromatin silencing by small RNA"; "meiotic chromosome segregation"; "positive regulation of transcription, DNA-dependent"; "regulation of transcription, DNA-dependent"; "sister chromatid cohesion"; "stomatal lineage progression"; "translational initiation"	GO:0003743 GO:0008270	translation initiation factor activity; "zinc ion binding"	C	T	1	Homozygous	100	35.3171	55	55	1
Glyma.01G125400	Chr01	43400913	SNV	Glyma.01G125400:c.[563+2093A>G];[563+2093A>G];[563+2093A>G];[563+2093A>G];[563+2093A>G];[563+2093A>G]; Glyma.01G125500:c.[137T>C];[137T>C]	Glyma.01G125500:p.[Val46Ala];[Val46Ala]		563+2093A>G	No	NONSYNONYMOUS	V	A	46	0.642	4.32	2	novel	TOLERATED	GO:0006952 GO:0007165	defense response; "signal transduction"	GO:0000166 GO:0017111 GO:0043531	ADP binding; "nucleoside-triphosphatase activity"; "nucleotide binding"	T	C	1	Homozygous	100	34.7143	35	35	1
Glyma.01G125400	Chr01	43401978	SNV	Glyma.01G125400:c.[563+1028C>A];[563+1028C>A];[563+1028C>A];[563+1028C>A];[563+1028C>A];[563+1028C>A]; Glyma.01G125500:c.[365G>T];[365G>T]	Glyma.01G125500:p.[*122Leu];[*122Leu]		563+1028C>A	No	STOP-LOSS	*	L	122	NA	NA	NA	novel	NA	GO:0006952 GO:0007165	defense response; "signal transduction"	GO:0000166 GO:0017111 GO:0043531	ADP binding; "nucleoside-triphosphatase activity"; "nucleotide binding"	G	T	1	Homozygous	90	38.6667	29	31	0.99722
Glyma.01G125600	Chr01	43435398	SNV	Glyma.01G125600:c.[914C>T];[914C>T];[914C>T];[914C>T]	Glyma.01G125600:p.[Ala305Val];[Ala305Val];[Ala305Val];[Ala305Val]	Ala305Val	914C>T	No	NONSYNONYMOUS	A	V	305	NA	NA	NA	novel	NA	GO:0008150	biological process	GO:0003674	molecular function	G	A	1	Homozygous	100	37.1143	39	39	1
Glyma.01G125600	Chr01	43438904	SNV	Glyma.01G125600:c.[645A>C];[645A>C];[645A>C];[645A>C]	Glyma.01G125600:p.[Glu215Asp];[Glu215Asp];[Glu215Asp];[Glu215Asp]	Glu215Asp	645A>C	No	NONSYNONYMOUS	E	D	215	0.663	2.95	10	novel	TOLERATED	GO:0008150	biological process	GO:0003674	molecular function	T	G	1	Homozygous	100	33.029	78	78	1
Glyma.01G125900	Chr01	43475059	SNV	Glyma.01G125900:c.[173G>C];[173G>C]	Glyma.01G125900:p.[Gly58Ala];[Gly58Ala]	Gly58Ala	173G>C	No	NONSYNONYMOUS	G	A	58	0.264	2.61	41	novel	TOLERATED	GO:0016192	vesicle-mediated transport	GO:0003674	molecular function	C	G	1	Homozygous	100	33.7123	81	81	1
Glyma.01G126300	Chr01	43513716	SNV	Glyma.01G126300:c.[2200A>C];[2200A>C]	Glyma.01G126300:p.[Lys734Gln];[Lys734Gln]	Lys734Gln	2200A>C	No	-	-	-	-	-	-	-	-	-	GO:0008150	biological process	GO:0003674	molecular function	T	G	1	Homozygous	100	36.0952	23	23	1
Glyma.01G126300	Chr01	43513757	SNV	Glyma.01G126300:c.[2159T>C];[2159T>C]	Glyma.01G126300:p.[Leu720Ser];[Leu720Ser]	Leu720Ser	2159T>C	No	-	-	-	-	-	-	-	-	-	GO:0008150	biological process	GO:0003674	molecular function	A	G	1	Homozygous	100	36.8519	32	32	1
Glyma.01G126300	Chr01	43513910	SNV	Glyma.01G126300:c.[2006C>T];[2006C>T]	Glyma.01G126300:p.[Ser669Phe];[Ser669Phe]	Ser669Phe	2006C>T	No	-	-	-	-	-	-	-	-	-	GO:0008150	biological process	GO:0003674	molecular function	G	A	1	Homozygous	100	37.3056	50	50	1
Glyma.01G126300	Chr01	43514049	SNV	Glyma.01G126300:c.[1867T>C];[1867T>C]	Glyma.01G126300:p.[Ser623Pro];[Ser623Pro]	Ser623Pro	1867T>C	No	-	-	-	-	-	-	-	-	-	GO:0008150	biological process	GO:0003674	molecular function	A	G	1	Homozygous	100	37	48	48	1
Glyma.01G126300	Chr01	43514055	SNV	Glyma.01G126300:c.[1861G>A];[1861G>A]	Glyma.01G126300:p.[Gly621Ser];[Gly621Ser]	Gly621Ser	1861G>A	No	-	-	-	-	-	-	-	-	-	GO:0008150	biological process	GO:0003674	molecular function	C	T	1	Homozygous	97.561	36.45	43	44	0.999982
Glyma.01G126300	Chr01	43514059..43514061	Deletion	Glyma.01G126300:c.[1855_1857delACA];[1855_1857delACA]	Glyma.01G126300:p.[Thr619del];[Thr619del]	Thr619del	1855_1857delACA	No	-	-	-	-	-	-	-	-	-	GO:0008150	biological process	GO:0003674	molecular function	TGT	-	3	Homozygous	85.3659	35.3714	38	44	0.925721
Glyma.01G126300	Chr01	43514413	SNV	Glyma.01G126300:c.[1684A>G];[1684A>G]	Glyma.01G126300:p.[Thr562Ala];[Thr562Ala]	Thr562Ala	1684A>G	No	-	-	-	-	-	-	-	-	-	GO:0008150	biological process	GO:0003674	molecular function	T	C	1	Homozygous	100	36.8108	42	42	1
Glyma.01G126300	Chr01	43514434	SNV	Glyma.01G126300:c.[1663A>C];[1663A>C]	Glyma.01G126300:p.[Ile555Leu];[Ile555Leu]	Ile555Leu	1663A>C	No	-	-	-	-	-	-	-	-	-	GO:0008150	biological process	GO:0003674	molecular function	T	G	1	Homozygous	100	38	37	37	1
Glyma.01G126300	Chr01	43514476	SNV	Glyma.01G126300:c.[1621T>G];[1621T>G]	Glyma.01G126300:p.[Phe541Val];[Phe541Val]	Phe541Val	1621T>G	No	-	-	-	-	-	-	-	-	-	GO:0008150	biological process	GO:0003674	molecular function	A	C	1	Homozygous	96.5517	37.5	37	38	0.999708
Glyma.01G126300	Chr01	43514503	SNV	Glyma.01G126300:c.[1594G>A];[1594G>A]	Glyma.01G126300:p.[Glu532Lys];[Glu532Lys]	Glu532Lys	1594G>A	No	-	-	-	-	-	-	-	-	-	GO:0008150	biological process	GO:0003674	molecular function	C	T	1	Homozygous	100	38.5484	36	36	1
Glyma.01G126300	Chr01	43514883	SNV	Glyma.01G126300:c.[1214C>T];[1214C>T]	Glyma.01G126300:p.[Ala405Val];[Ala405Val]	Ala405Val	1214C>T	No	-	-	-	-	-	-	-	-	-	GO:0008150	biological process	GO:0003674	molecular function	G	A	1	Homozygous	100	35.3333	68	68	1
Glyma.01G126300	Chr01	43514979	SNV	Glyma.01G126300:c.[1118C>A];[1118C>A]	Glyma.01G126300:p.[Pro373His];[Pro373His]	Pro373His	1118C>A	No	-	-	-	-	-	-	-	-	-	GO:0008150	biological process	GO:0003674	molecular function	G	T	1	Homozygous	100	37.5135	42	42	1
Glyma.01G126300	Chr01	43515154	SNV	Glyma.01G126300:c.[943A>G];[943A>G]	Glyma.01G126300:p.[Lys315Glu];[Lys315Glu]	Lys315Glu	943A>G	No	-	-	-	-	-	-	-	-	-	GO:0008150	biological process	GO:0003674	molecular function	T	C	1	Homozygous	100	36.1818	11	11	1
Glyma.01G126300	Chr01	43515168	SNV	Glyma.01G126300:c.[929T>C];[929T>C]	Glyma.01G126300:p.[Val310Ala];[Val310Ala]	Val310Ala	929T>C	No	-	-	-	-	-	-	-	-	-	GO:0008150	biological process	GO:0003674	molecular function	A	G	1	Homozygous	100	36.6471	17	17	1
Glyma.01G126300	Chr01	43515684	SNV	Glyma.01G126300:c.[812T>G];[812T>G]	Glyma.01G126300:p.[Leu271Arg];[Leu271Arg]	Leu271Arg	812T>G	No	-	-	-	-	-	-	-	-	-	GO:0008150	biological process	GO:0003674	molecular function	A	C	1	Homozygous	100	36.1875	37	37	1
Glyma.01G126300	Chr01	43516194	SNV	Glyma.01G126300:c.[421A>G];[421A>G]	Glyma.01G126300:p.[Ile141Val];[Ile141Val]	Ile141Val	421A>G	No	-	-	-	-	-	-	-	-	-	GO:0008150	biological process	GO:0003674	molecular function	T	C	1	Homozygous	100	37.75	33	33	1
Glyma.01G126300	Chr01	43516200	SNV	Glyma.01G126300:c.[415C>A];[415C>A]	Glyma.01G126300:p.[Pro139Thr];[Pro139Thr]	Pro139Thr	415C>A	No	-	-	-	-	-	-	-	-	-	GO:0008150	biological process	GO:0003674	molecular function	G	T	1	Homozygous	91.6667	36.5	25	27	0.997801
Glyma.01G126300	Chr01	43516381	SNV	Glyma.01G126300:c.[302T>C];[302T>C]	Glyma.01G126300:p.[Val101Ala];[Val101Ala]	Val101Ala	302T>C	No	-	-	-	-	-	-	-	-	-	GO:0008150	biological process	GO:0003674	molecular function	A	G	1	Homozygous	100	37.6471	20	20	1
Glyma.01G126300	Chr01	43516420	SNV	Glyma.01G126300:c.[263A>G];[263A>G]	Glyma.01G126300:p.[Lys88Arg];[Lys88Arg]	Lys88Arg	263A>G	No	-	-	-	-	-	-	-	-	-	GO:0008150	biological process	GO:0003674	molecular function	T	C	1	Homozygous	100	33.8182	12	12	1
Glyma.01G126300	Chr01	43516493	SNV	Glyma.01G126300:c.[190A>T];[190A>T]	Glyma.01G126300:p.[Ile64Leu];[Ile64Leu]	Ile64Leu	190A>T	No	-	-	-	-	-	-	-	-	-	GO:0008150	biological process	GO:0003674	molecular function	T	A	1	Homozygous	100	36.8182	12	12	1
Glyma.01G126300	Chr01	43516585	SNV	Glyma.01G126300:c.[98C>T];[98C>T]	Glyma.01G126300:p.[Thr33Ile];[Thr33Ile]	Thr33Ile	98C>T	No	-	-	-	-	-	-	-	-	-	GO:0008150	biological process	GO:0003674	molecular function	G	A	1	Homozygous	97.2973	35.5556	44	45	0.999967
Glyma.01G126400	Chr01	43526987	SNV	Glyma.01G126400:c.[944C>G];[944C>G]	Glyma.01G126400:p.[Ala315Gly];[Ala315Gly]	Ala315Gly	944C>G	No	-	-	-	-	-	-	-	-	-	GO:0008150	biological process	GO:0003674	molecular function	G	C	1	Homozygous	100	36.1458	59	59	1
Glyma.01G126400	Chr01	43527060	SNV	Glyma.01G126400:c.[871G>C];[871G>C]	Glyma.01G126400:p.[Asp291His];[Asp291His]	Asp291His	871G>C	No	-	-	-	-	-	-	-	-	-	GO:0008150	biological process	GO:0003674	molecular function	C	G	1	Homozygous	100	36.2857	80	80	1
Glyma.01G126400	Chr01	43528781	SNV	Glyma.01G126400:c.[458T>G];[458T>G]	Glyma.01G126400:p.[Ile153Arg];[Ile153Arg]	Ile153Arg	458T>G	No	-	-	-	-	-	-	-	-	-	GO:0008150	biological process	GO:0003674	molecular function	A	C	1	Homozygous	100	36.2667	16	16	1
Glyma.01G126400	Chr01	43528930	SNV	Glyma.01G126400:c.[397G>A];[397G>A]	Glyma.01G126400:p.[Asp133Asn];[Asp133Asn]	Asp133Asn	397G>A	No	-	-	-	-	-	-	-	-	-	GO:0008150	biological process	GO:0003674	molecular function	C	T	1	Homozygous	98.1818	36.1296	64	65	0.999945
Glyma.01G126400	Chr01	43529085	SNV	Glyma.01G126400:c.[242A>G];[242A>G]	Glyma.01G126400:p.[Asn81Ser];[Asn81Ser]	Asn81Ser	242A>G	No	-	-	-	-	-	-	-	-	-	GO:0008150	biological process	GO:0003674	molecular function	T	C	1	Homozygous	100	36.7414	76	76	1
Glyma.01G126500	Chr01	43544584	SNV	Glyma.01G126500:c.[1613C>T];[1613C>T]	Glyma.01G126500:p.[Ser538Phe];[Ser538Phe]	Ser538Phe	1613C>T	No	-	-	-	-	-	-	-	-	-	GO:0008150 GO:0048451 GO:0048453	biological process; "petal formation"; "sepal formation"	GO:0003674	molecular function	G	A	1	Homozygous	100	36.7119	72	72	1
Glyma.01G126500	Chr01	43544734	SNV	Glyma.01G126500:c.[1463C>T];[1463C>T]	Glyma.01G126500:p.[Pro488Leu];[Pro488Leu]	Pro488Leu	1463C>T	No	-	-	-	-	-	-	-	-	-	GO:0008150 GO:0048451 GO:0048453	biological process; "petal formation"; "sepal formation"	GO:0003674	molecular function	G	A	1	Homozygous	100	36.2955	46	46	1
Glyma.01G126500	Chr01	43546452	SNV	Glyma.01G126500:c.[922C>T];[922C>T]	Glyma.01G126500:p.[His308Tyr];[His308Tyr]	His308Tyr	922C>T	No	-	-	-	-	-	-	-	-	-	GO:0008150 GO:0048451 GO:0048453	biological process; "petal formation"; "sepal formation"	GO:0003674	molecular function	G	A	1	Homozygous	100	37.0678	71	71	1
Glyma.01G126500	Chr01	43546461	SNV	Glyma.01G126500:c.[913G>A];[913G>A]	Glyma.01G126500:p.[Asp305Asn];[Asp305Asn]	Asp305Asn	913G>A	No	-	-	-	-	-	-	-	-	-	GO:0008150 GO:0048451 GO:0048453	biological process; "petal formation"; "sepal formation"	GO:0003674	molecular function	C	T	1	Homozygous	100	37.0351	68	68	1
Glyma.01G126500	Chr01	43546481	SNV	Glyma.01G126500:c.[893C>G];[893C>G]	Glyma.01G126500:p.[Ser298Cys];[Ser298Cys]	Ser298Cys	893C>G	No	-	-	-	-	-	-	-	-	-	GO:0008150 GO:0048451 GO:0048453	biological process; "petal formation"; "sepal formation"	GO:0003674	molecular function	G	C	1	Homozygous	100	36.7931	67	67	1
Glyma.01G126500	Chr01	43546576	SNV	Glyma.01G126500:c.[798G>T];[798G>T]	Glyma.01G126500:p.[Glu266Asp];[Glu266Asp]	Glu266Asp	798G>T	No	-	-	-	-	-	-	-	-	-	GO:0008150 GO:0048451 GO:0048453	biological process; "petal formation"; "sepal formation"	GO:0003674	molecular function	C	A	1	Homozygous	100	36.3056	89	89	1
Glyma.01G126500	Chr01	43546980	SNV	Glyma.01G126500:c.[394C>A];[394C>A]	Glyma.01G126500:p.[Gln132Lys];[Gln132Lys]	Gln132Lys	394C>A	No	-	-	-	-	-	-	-	-	-	GO:0008150 GO:0048451 GO:0048453	biological process; "petal formation"; "sepal formation"	GO:0003674	molecular function	G	T	1	Homozygous	100	36.9545	55	55	1
Glyma.01G126700	Chr01	43598685	SNV	Glyma.01G126700:c.[370C>A];[370C>A]	Glyma.01G126700:p.[Leu124Ile];[Leu124Ile]	Leu124Ile	370C>A	No	NONSYNONYMOUS	L	I	124	0.051	2.71	78	novel	TOLERATED	GO:0006499 GO:0006952 GO:0009807	N-terminal protein myristoylation; "defense response"; "lignan biosynthetic process"	GO:0003674	molecular function	C	A	1	Homozygous	100	35.6111	77	77	1
Glyma.01G126800	Chr01	43603147	SNV	Glyma.01G126800:c.[530C>T];[530C>T]	Glyma.01G126800:p.[Thr177Ile];[Thr177Ile]	Thr177Ile	530C>T	No	-	-	-	-	-	-	-	-	-	GO:0006952 GO:0009626	defense response; "plant-type hypersensitive response"	GO:0000166 GO:0005515 GO:0043531	ADP binding; "nucleotide binding"; "protein binding"	C	T	1	Homozygous	100	37.45	66	66	1
Glyma.01G126800	Chr01	43603188	SNV	Glyma.01G126800:c.[571C>T];[571C>T]	Glyma.01G126800:p.[Leu191Phe];[Leu191Phe]	Leu191Phe	571C>T	No	-	-	-	-	-	-	-	-	-	GO:0006952 GO:0009626	defense response; "plant-type hypersensitive response"	GO:0000166 GO:0005515 GO:0043531	ADP binding; "nucleotide binding"; "protein binding"	C	T	1	Homozygous	100	35.9737	46	46	1
Glyma.01G126800	Chr01	43607630	SNV	Glyma.01G126800:c.[994G>A];[994G>A]	Glyma.01G126800:p.[Val332Ile];[Val332Ile]	Val332Ile	994G>A	No	-	-	-	-	-	-	-	-	-	GO:0006952 GO:0009626	defense response; "plant-type hypersensitive response"	GO:0000166 GO:0005515 GO:0043531	ADP binding; "nucleotide binding"; "protein binding"	G	A	1	Homozygous	95.3488	35.7195	97	102	0.999957
Glyma.01G126800	Chr01	43607744	SNV	Glyma.01G126800:c.[1108G>T];[1108G>T]	Glyma.01G126800:p.[Ala370Ser];[Ala370Ser]	Ala370Ser	1108G>T	No	-	-	-	-	-	-	-	-	-	GO:0006952 GO:0009626	defense response; "plant-type hypersensitive response"	GO:0000166 GO:0005515 GO:0043531	ADP binding; "nucleotide binding"; "protein binding"	G	T	1	Homozygous	94.1748	34.4845	121	129	0.999053
Glyma.01G126900	Chr01	43632115	SNV	Glyma.01G126900:c.[34A>G];[34A>G]	Glyma.01G126900:p.[Ile12Val];[Ile12Val]	Ile12Val	34A>G	No	-	-	-	-	-	-	-	-	-	GO:0002237 GO:0006952 GO:0007165 GO:0010103 GO:0048443	defense response; "response to molecule of bacterial origin"; "signal transduction"; "stamen development"; "stomatal complex morphogenesis"	-	-	A	G	1	Homozygous	100	36.2667	88	88	1
Glyma.01G126900	Chr01	43632286	SNV	Glyma.01G126900:c.[205A>G];[205A>G]	Glyma.01G126900:p.[Ser69Gly];[Ser69Gly]	Ser69Gly	205A>G	No	-	-	-	-	-	-	-	-	-	GO:0002237 GO:0006952 GO:0007165 GO:0010103 GO:0048443	defense response; "response to molecule of bacterial origin"; "signal transduction"; "stamen development"; "stomatal complex morphogenesis"	-	-	A	G	1	Homozygous	100	35.9241	94	94	1
Glyma.01G126900	Chr01	43632706	SNV	Glyma.01G126900:c.[625T>C];[625T>C]	Glyma.01G126900:p.[Cys209Arg];[Cys209Arg]	Cys209Arg	625T>C	No	-	-	-	-	-	-	-	-	-	GO:0002237 GO:0006952 GO:0007165 GO:0010103 GO:0048443	defense response; "response to molecule of bacterial origin"; "signal transduction"; "stamen development"; "stomatal complex morphogenesis"	-	-	T	C	1	Homozygous	100	36.7324	85	85	1
Glyma.01G126900	Chr01	43632910	SNV	Glyma.01G126900:c.[829G>A];[829G>A]	Glyma.01G126900:p.[Asp277Asn];[Asp277Asn]	Asp277Asn	829G>A	No	-	-	-	-	-	-	-	-	-	GO:0002237 GO:0006952 GO:0007165 GO:0010103 GO:0048443	defense response; "response to molecule of bacterial origin"; "signal transduction"; "stamen development"; "stomatal complex morphogenesis"	-	-	G	A	1	Homozygous	100	36.2069	69	69	1
Glyma.01G126900	Chr01	43632970	SNV	Glyma.01G126900:c.[889C>A];[889C>A]	Glyma.01G126900:p.[Leu297Ile];[Leu297Ile]	Leu297Ile	889C>A	No	-	-	-	-	-	-	-	-	-	GO:0002237 GO:0006952 GO:0007165 GO:0010103 GO:0048443	defense response; "response to molecule of bacterial origin"; "signal transduction"; "stamen development"; "stomatal complex morphogenesis"	-	-	C	A	1	Homozygous	100	36.569	70	70	1
Glyma.01G126900	Chr01	43634584	SNV	Glyma.01G126900:c.[2503G>A];[2503G>A]	Glyma.01G126900:p.[Ala835Thr];[Ala835Thr]	Ala835Thr	2503G>A	No	-	-	-	-	-	-	-	-	-	GO:0002237 GO:0006952 GO:0007165 GO:0010103 GO:0048443	defense response; "response to molecule of bacterial origin"; "signal transduction"; "stamen development"; "stomatal complex morphogenesis"	-	-	G	A	1	Homozygous	100	34.2097	74	74	1
Glyma.01G127000	Chr01	43689013	SNV	Glyma.01G127000:c.[407C>T];[407C>T]	Glyma.01G127000:p.[Thr136Ile];[Thr136Ile]	Thr136Ile	407C>T	No	-	-	-	-	-	-	-	-	-	-	-	-	-	G	A	1	Homozygous	100	36.7273	20	20	1
Glyma.01G127000	Chr01	43689182	SNV	Glyma.01G127000:c.[266A>T];[266A>T]	Glyma.01G127000:p.[Asp89Val];[Asp89Val]	Asp89Val	266A>T	No	-	-	-	-	-	-	-	-	-	-	-	-	-	T	A	1	Homozygous	93.3333	34.7143	36	38	0.99988
Glyma.01G127000	Chr01	43689441	SNV	Glyma.01G127000:c.[7G>A];[7G>A]	Glyma.01G127000:p.[Glu3Lys];[Glu3Lys]	Glu3Lys	7G>A	No	-	-	-	-	-	-	-	-	-	-	-	-	-	C	T	1	Homozygous	89.1892	36.3333	42	46	0.997998
Glyma.01G127100	Chr01	43713663	SNV	Glyma.01G127100:c.[425C>T];[425C>T];[425C>T];[425C>T]	Glyma.01G127100:p.[Thr142Ile];[Thr142Ile];[Thr142Ile];[Thr142Ile]	Thr142Ile	425C>T	No	NONSYNONYMOUS	T	I	142	0.317	2.69	56	novel	TOLERATED	GO:0006952 GO:0009807	defense response; "lignan biosynthetic process"	GO:0003674	molecular function	C	T	1	Homozygous	100	34.2639	88	88	1
Glyma.01G127300	Chr01	43873912	SNV	Glyma.01G127300:c.[56C>A];[56C>A]	Glyma.01G127300:p.[Pro19Gln];[Pro19Gln]	Pro19Gln	56C>A	No	-	-	-	-	-	-	-	-	-	GO:0006729	tetrahydrobiopterin biosynthetic process	GO:0004160 GO:0008124	4-alpha-hydroxytetrahydrobiopterin dehydratase activity; "dihydroxy-acid dehydratase activity"	G	T	1	Homozygous	100	37.4697	78	78	1
Glyma.01G127500	Chr01	43935377	SNV	Glyma.01G127500:c.[595G>A];[595G>A]	Glyma.01G127500:p.[Val199Met];[Val199Met]	Val199Met	595G>A	No	NONSYNONYMOUS	V	M	199	0.112	2.53	64	novel	TOLERATED	GO:0006810	transport	GO:0005215	transporter activity	G	A	1	Homozygous	98.8889	35.9663	110	111	0.999975
Glyma.01G127500	Chr01	43936213	SNV	Glyma.01G127500:c.[947T>C];[947T>C]	Glyma.01G127500:p.[Val316Ala];[Val316Ala]	Val316Ala	947T>C	No	NONSYNONYMOUS	V	A	316	0.512	2.6	58	novel	TOLERATED	GO:0006810	transport	GO:0005215	transporter activity	T	C	1	Homozygous	100	36.175	46	46	1
Glyma.01G127600	Chr01	43943436	SNV	Glyma.01G127600:c.[124G>C];[124G>C]	Glyma.01G127600:p.[Ala42Pro];[Ala42Pro]	Ala42Pro	124G>C	No	NONSYNONYMOUS	A	P	42	0.324	2.53	89	novel	TOLERATED	GO:0006470	protein dephosphorylation	GO:0004721 GO:0004722 GO:0005515	phosphoprotein phosphatase activity; "protein binding"; "protein serine/threonine phosphatase activity"	C	G	1	Homozygous	100	36.5082	71	71	1
Glyma.01G127700	Chr01	43955296	SNV	Glyma.01G127700:c.[3630A>G];[3630A>G]	Glyma.01G127700:p.[Ile1210Met];[Ile1210Met]	Ile1210Met	3630A>G	No	-	-	-	-	-	-	-	-	-	GO:0006952 GO:0009627 GO:0009697	defense response; "salicylic acid biosynthetic process"; "systemic acquired resistance"	GO:0005515 GO:0043531	ADP binding; "protein binding"	T	C	1	Homozygous	98.5915	37.2	85	86	0.999998
Glyma.01G127700	Chr01	43955702	SNV	Glyma.01G127700:c.[3224C>T];[3224C>T]	Glyma.01G127700:p.[Ser1075Leu];[Ser1075Leu]	Ser1075Leu	3224C>T	No	-	-	-	-	-	-	-	-	-	GO:0006952 GO:0009627 GO:0009697	defense response; "salicylic acid biosynthetic process"; "systemic acquired resistance"	GO:0005515 GO:0043531	ADP binding; "protein binding"	G	A	1	Homozygous	100	35.2586	69	69	1
Glyma.01G127700	Chr01	43955845	SNV	Glyma.01G127700:c.[3081T>G];[3081T>G]	Glyma.01G127700:p.[Phe1027Leu];[Phe1027Leu]	Phe1027Leu	3081T>G	No	-	-	-	-	-	-	-	-	-	GO:0006952 GO:0009627 GO:0009697	defense response; "salicylic acid biosynthetic process"; "systemic acquired resistance"	GO:0005515 GO:0043531	ADP binding; "protein binding"	A	C	1	Homozygous	100	34.2206	81	81	1
Glyma.01G127700	Chr01	43955919	SNV	Glyma.01G127700:c.[3007G>A];[3007G>A]	Glyma.01G127700:p.[Glu1003Lys];[Glu1003Lys]	Glu1003Lys	3007G>A	No	-	-	-	-	-	-	-	-	-	GO:0006952 GO:0009627 GO:0009697	defense response; "salicylic acid biosynthetic process"; "systemic acquired resistance"	GO:0005515 GO:0043531	ADP binding; "protein binding"	C	T	1	Homozygous	97.619	35.9268	47	48	0.999992
Glyma.01G127700	Chr01	43955937	SNV	Glyma.01G127700:c.[2989A>G];[2989A>G]	Glyma.01G127700:p.[Lys997Glu];[Lys997Glu]	Lys997Glu	2989A>G	No	-	-	-	-	-	-	-	-	-	GO:0006952 GO:0009627 GO:0009697	defense response; "salicylic acid biosynthetic process"; "systemic acquired resistance"	GO:0005515 GO:0043531	ADP binding; "protein binding"	T	C	1	Homozygous	100	35.3333	51	51	1
Glyma.01G127700	Chr01	43955967	SNV	Glyma.01G127700:c.[2959A>C];[2959A>C]	Glyma.01G127700:p.[Thr987Pro];[Thr987Pro]	Thr987Pro	2959A>C	No	-	-	-	-	-	-	-	-	-	GO:0006952 GO:0009627 GO:0009697	defense response; "salicylic acid biosynthetic process"; "systemic acquired resistance"	GO:0005515 GO:0043531	ADP binding; "protein binding"	T	G	1	Homozygous	98.1481	35.4151	62	63	1
Glyma.01G127700	Chr01	43956176	SNV	Glyma.01G127700:c.[2750A>G];[2750A>G]	Glyma.01G127700:p.[Asn917Ser];[Asn917Ser]	Asn917Ser	2750A>G	No	-	-	-	-	-	-	-	-	-	GO:0006952 GO:0009627 GO:0009697	defense response; "salicylic acid biosynthetic process"; "systemic acquired resistance"	GO:0005515 GO:0043531	ADP binding; "protein binding"	T	C	1	Homozygous	100	36.6711	91	91	1
Glyma.01G127700	Chr01	43956230	SNV	Glyma.01G127700:c.[2696C>T];[2696C>T]	Glyma.01G127700:p.[Ser899Phe];[Ser899Phe]	Ser899Phe	2696C>T	No	-	-	-	-	-	-	-	-	-	GO:0006952 GO:0009627 GO:0009697	defense response; "salicylic acid biosynthetic process"; "systemic acquired resistance"	GO:0005515 GO:0043531	ADP binding; "protein binding"	G	A	1	Homozygous	100	37.0933	88	88	1
Glyma.01G127700	Chr01	43956377	SNV	Glyma.01G127700:c.[2549T>C];[2549T>C]	Glyma.01G127700:p.[Leu850Pro];[Leu850Pro]	Leu850Pro	2549T>C	No	-	-	-	-	-	-	-	-	-	GO:0006952 GO:0009627 GO:0009697	defense response; "salicylic acid biosynthetic process"; "systemic acquired resistance"	GO:0005515 GO:0043531	ADP binding; "protein binding"	A	G	1	Homozygous	100	36.8158	89	89	1
Glyma.01G127700	Chr01	43957541	SNV	Glyma.01G127700:c.[1465G>A];[1465G>A]	Glyma.01G127700:p.[Gly489Ser];[Gly489Ser]	Gly489Ser	1465G>A	No	-	-	-	-	-	-	-	-	-	GO:0006952 GO:0009627 GO:0009697	defense response; "salicylic acid biosynthetic process"; "systemic acquired resistance"	GO:0005515 GO:0043531	ADP binding; "protein binding"	C	T	1	Homozygous	100	36.2745	61	61	1
Glyma.01G127700	Chr01	43957774	SNV	Glyma.01G127700:c.[1232G>A];[1232G>A]	Glyma.01G127700:p.[Cys411Tyr];[Cys411Tyr]	Cys411Tyr	1232G>A	No	-	-	-	-	-	-	-	-	-	GO:0006952 GO:0009627 GO:0009697	defense response; "salicylic acid biosynthetic process"; "systemic acquired resistance"	GO:0005515 GO:0043531	ADP binding; "protein binding"	C	T	1	Homozygous	100	37.0652	59	59	1
Glyma.01G127700	Chr01	43957954	SNV	Glyma.01G127700:c.[1052A>C];[1052A>C]	Glyma.01G127700:p.[His351Pro];[His351Pro]	His351Pro	1052A>C	No	-	-	-	-	-	-	-	-	-	GO:0006952 GO:0009627 GO:0009697	defense response; "salicylic acid biosynthetic process"; "systemic acquired resistance"	GO:0005515 GO:0043531	ADP binding; "protein binding"	T	G	1	Homozygous	100	35.9836	69	69	1
Glyma.01G127700	Chr01	43957964	SNV	Glyma.01G127700:c.[1042T>G];[1042T>G]	Glyma.01G127700:p.[Ser348Ala];[Ser348Ala]	Ser348Ala	1042T>G	No	-	-	-	-	-	-	-	-	-	GO:0006952 GO:0009627 GO:0009697	defense response; "salicylic acid biosynthetic process"; "systemic acquired resistance"	GO:0005515 GO:0043531	ADP binding; "protein binding"	A	C	1	Homozygous	100	36.5484	74	74	1
Glyma.01G127700	Chr01	43958113	SNV	Glyma.01G127700:c.[893A>C];[893A>C]	Glyma.01G127700:p.[Lys298Thr];[Lys298Thr]	Lys298Thr	893A>C	No	-	-	-	-	-	-	-	-	-	GO:0006952 GO:0009627 GO:0009697	defense response; "salicylic acid biosynthetic process"; "systemic acquired resistance"	GO:0005515 GO:0043531	ADP binding; "protein binding"	T	G	1	Homozygous	100	35.9167	56	56	1
Glyma.01G127700	Chr01	43958557	SNV	Glyma.01G127700:c.[485C>T];[485C>T]	Glyma.01G127700:p.[Pro162Leu];[Pro162Leu]	Pro162Leu	485C>T	No	-	-	-	-	-	-	-	-	-	GO:0006952 GO:0009627 GO:0009697	defense response; "salicylic acid biosynthetic process"; "systemic acquired resistance"	GO:0005515 GO:0043531	ADP binding; "protein binding"	G	A	1	Homozygous	100	36.9219	81	81	1
Glyma.01G127700	Chr01	43958914	SNV	Glyma.01G127700:c.[128G>A];[128G>A]	Glyma.01G127700:p.[Arg43His];[Arg43His]	Arg43His	128G>A	No	-	-	-	-	-	-	-	-	-	GO:0006952 GO:0009627 GO:0009697	defense response; "salicylic acid biosynthetic process"; "systemic acquired resistance"	GO:0005515 GO:0043531	ADP binding; "protein binding"	C	T	1	Homozygous	100	35.2687	78	78	1
Glyma.01G127700	Chr01	43959295	SNV	Glyma.01G127700:c.[40T>A];[40T>A]	Glyma.01G127700:p.[Trp14Arg];[Trp14Arg]	Trp14Arg	40T>A	No	-	-	-	-	-	-	-	-	-	GO:0006952 GO:0009627 GO:0009697	defense response; "salicylic acid biosynthetic process"; "systemic acquired resistance"	GO:0005515 GO:0043531	ADP binding; "protein binding"	A	T	1	Homozygous	100	34.8889	54	54	1
Glyma.01G127900	Chr01	44006033	SNV	Glyma.01G127900:c.[1261G>A];[1261G>A]	Glyma.01G127900:p.[Gly421Arg];[Gly421Arg]	Gly421Arg	1261G>A	No	-	-	-	-	-	-	-	-	-	GO:0006944 GO:0008152 GO:0048193	Golgi vesicle transport; "cellular membrane fusion"; "metabolic process"	GO:0008168	methyltransferase activity	C	T	1	Homozygous	100	37.061	95	95	1
Glyma.01G127900	Chr01	44009307	SNV	Glyma.01G127900:c.[11A>C];[11A>C]	Glyma.01G127900:p.[Asn4Thr];[Asn4Thr]	Asn4Thr	11A>C	No	-	-	-	-	-	-	-	-	-	GO:0006944 GO:0008152 GO:0048193	Golgi vesicle transport; "cellular membrane fusion"; "metabolic process"	GO:0008168	methyltransferase activity	T	G	1	Homozygous	100	36.4143	82	82	1
Glyma.01G128000	Chr01	44019019..44019021	Deletion	Glyma.01G128000:c.[241_243delAAT];[241_243delAAT]	Glyma.01G128000:p.[Asn82del];[Asn82del]	Asn82del	241_243delAAT	No	-	-	-	-	-	-	-	-	-	GO:0008150	biological process	GO:0003674	molecular function	AAT	-	3	Homozygous	94	36.0426	53	56	0.999873
Glyma.01G128000	Chr01	44020492	SNV	Glyma.01G128000:c.[451G>C];[451G>C]	Glyma.01G128000:p.[Ala151Pro];[Ala151Pro]	Ala151Pro	451G>C	No	NONSYNONYMOUS	A	P	151	0.042	3.2	19	novel	DELETERIOUS	GO:0008150	biological process	GO:0003674	molecular function	G	C	1	Homozygous	100	36.1594	83	83	1
Glyma.01G128000	Chr01	44020501..44020502	MNV	Glyma.01G128000:c.[460_461delGAinsAG];[460_461delGAinsAG]	Glyma.01G128000:p.[Glu154Arg];[Glu154Arg]	Glu154Arg	460_461delGAinsAG	No	-	-	-	-	-	-	-	-	-	GO:0008150	biological process	GO:0003674	molecular function	GA	AG	2	Homozygous	95.4545	36.2302	72	75	0.999961
Glyma.01G128000	Chr01	44020505	SNV	Glyma.01G128000:c.[464T>G];[464T>G]	Glyma.01G128000:p.[Met155Arg];[Met155Arg]	Met155Arg	464T>G	No	NONSYNONYMOUS	M	R	155	0.003	3.2	19	novel	DELETERIOUS	GO:0008150	biological process	GO:0003674	molecular function	T	G	1	Homozygous	100	36.5672	79	79	1
Glyma.01G128100	Chr01	44022935	SNV	Glyma.01G128100:c.[982T>C];[979T>C];[979T>C];[982T>C]	Glyma.01G128100:p.[Tyr328His];[Tyr327His];[Tyr327His];[Tyr328His]	Tyr328His	982T>C	No	NONSYNONYMOUS	Y	H	328	0.54	2.87	20	novel	TOLERATED	GO:0000165 GO:0002679 GO:0006355 GO:0006612 GO:0006944 GO:0006970 GO:0009408 GO:0009409 GO:0009414 GO:0009595 GO:0009651 GO:0009697 GO:0009862 GO:0009863 GO:0009867 GO:0010120 GO:0010200 GO:0010310 GO:0010363 GO:0010508 GO:0031348 GO:0034605 GO:0035556 GO:0042742 GO:0043069 GO:0043900 GO:0050832 GO:0070370	MAPK cascade; "camalexin biosynthetic process"; "cellular heat acclimation"; "cellular membrane fusion"; "cellular response to heat"; "defense response to bacterium"; "defense response to fungus"; "detection of biotic stimulus"; "intracellular signal transduction"; "jasmonic acid mediated signaling pathway"; "negative regulation of defense response"; "negative regulation of programmed cell death"…	GO:0003700 GO:0005515	protein binding; "sequence-specific DNA binding transcription factor activity"	A	G	1	Homozygous	100	35.439	47	47	1
Glyma.01G128100	Chr01	44023141	SNV	Glyma.01G128100:c.[893C>T];[896C>T];[893C>T];[896C>T]	Glyma.01G128100:p.[Thr298Ile];[Thr299Ile];[Thr298Ile];[Thr299Ile]	Thr298Ile	893C>T	No	NONSYNONYMOUS	T	I	299	0.03	2.66	27	novel	DELETERIOUS	GO:0000165 GO:0002679 GO:0006355 GO:0006612 GO:0006944 GO:0006970 GO:0009408 GO:0009409 GO:0009414 GO:0009595 GO:0009651 GO:0009697 GO:0009862 GO:0009863 GO:0009867 GO:0010120 GO:0010200 GO:0010310 GO:0010363 GO:0010508 GO:0031348 GO:0034605 GO:0035556 GO:0042742 GO:0043069 GO:0043900 GO:0050832 GO:0070370	MAPK cascade; "camalexin biosynthetic process"; "cellular heat acclimation"; "cellular membrane fusion"; "cellular response to heat"; "defense response to bacterium"; "defense response to fungus"; "detection of biotic stimulus"; "intracellular signal transduction"; "jasmonic acid mediated signaling pathway"; "negative regulation of defense response"; "negative regulation of programmed cell death"…	GO:0003700 GO:0005515	protein binding; "sequence-specific DNA binding transcription factor activity"	G	A	1	Homozygous	100	36.0167	79	79	1
Glyma.01G128100	Chr01	44023457..44023459	Deletion	Glyma.01G128100:c.[575_577delCTT];[578_580delCTT];[578_580delCTT];[575_577delCTT]	Glyma.01G128100:p.[Thr192_Phe193delinsIle];[Thr193_Phe194delinsIle];[Thr193_Phe194delinsIle];[Thr192_Phe193delinsIle]	Thr192_Phe193delinsIle	575_577delCTT	No	-	-	-	-	-	-	-	-	-	GO:0000165 GO:0002679 GO:0006355 GO:0006612 GO:0006944 GO:0006970 GO:0009408 GO:0009409 GO:0009414 GO:0009595 GO:0009651 GO:0009697 GO:0009862 GO:0009863 GO:0009867 GO:0010120 GO:0010200 GO:0010310 GO:0010363 GO:0010508 GO:0031348 GO:0034605 GO:0035556 GO:0042742 GO:0043069 GO:0043900 GO:0050832 GO:0070370	MAPK cascade; "camalexin biosynthetic process"; "cellular heat acclimation"; "cellular membrane fusion"; "cellular response to heat"; "defense response to bacterium"; "defense response to fungus"; "detection of biotic stimulus"; "intracellular signal transduction"; "jasmonic acid mediated signaling pathway"; "negative regulation of defense response"; "negative regulation of programmed cell death"…	GO:0003700 GO:0005515	protein binding; "sequence-specific DNA binding transcription factor activity"	AAG	-	3	Homozygous	100	34.8367	56	56	1
Glyma.01G128300	Chr01	44083864	SNV	Glyma.01G128300:c.[716A>C];[716A>C];[602A>C];[716A>C];[602A>C];[602A>C];[716A>C];[602A>C]	Glyma.01G128300:p.[Glu239Ala];[Glu239Ala];[Glu201Ala];[Glu239Ala];[Glu201Ala];[Glu201Ala];[Glu239Ala];[Glu201Ala]	Glu239Ala	716A>C	No	NONSYNONYMOUS	E	A	239	0.777	3.29	14	novel	TOLERATED	GO:0006824 GO:0034755	cobalt ion transport; "iron ion transmembrane transport"	GO:0005215 GO:0005381	iron ion transmembrane transporter activity; "transporter activity"	T	G	1	Homozygous	100	35.898	54	54	1
Glyma.01G128300	Chr01	44084026	SNV	Glyma.01G128300:c.[440T>C];[440T>C];[440T>C];[554T>C];[440T>C];[554T>C];[554T>C];[554T>C]	Glyma.01G128300:p.[Val147Ala];[Val147Ala];[Val147Ala];[Val185Ala];[Val147Ala];[Val185Ala];[Val185Ala];[Val185Ala]	Val147Ala	440T>C	No	NONSYNONYMOUS	V	A	185	1	3.29	14	novel	TOLERATED	GO:0006824 GO:0034755	cobalt ion transport; "iron ion transmembrane transport"	GO:0005215 GO:0005381	iron ion transmembrane transporter activity; "transporter activity"	A	G	1	Homozygous	100	33.8333	62	62	1
Glyma.01G128400	Chr01	44107225	SNV	Glyma.01G128400:c.[397C>A];[397C>A]	Glyma.01G128400:p.[Leu133Ile];[Leu133Ile]	Leu133Ile	397C>A	No	-	-	-	-	-	-	-	-	-	GO:0006824 GO:0034755	cobalt ion transport; "iron ion transmembrane transport"	GO:0005215 GO:0005381	iron ion transmembrane transporter activity; "transporter activity"	G	T	1	Homozygous	100	36.7121	78	78	1
Glyma.01G128400	Chr01	44107237	SNV	Glyma.01G128400:c.[385A>G];[385A>G]	Glyma.01G128400:p.[Lys129Glu];[Lys129Glu]	Lys129Glu	385A>G	No	-	-	-	-	-	-	-	-	-	GO:0006824 GO:0034755	cobalt ion transport; "iron ion transmembrane transport"	GO:0005215 GO:0005381	iron ion transmembrane transporter activity; "transporter activity"	T	C	1	Homozygous	100	35.5797	86	86	1
Glyma.01G128400	Chr01	44108746	SNV	Glyma.01G128400:c.[53C>T];[53C>T]	Glyma.01G128400:p.[Ser18Leu];[Ser18Leu]	Ser18Leu	53C>T	No	-	-	-	-	-	-	-	-	-	GO:0006824 GO:0034755	cobalt ion transport; "iron ion transmembrane transport"	GO:0005215 GO:0005381	iron ion transmembrane transporter activity; "transporter activity"	G	A	1	Homozygous	100	36.619	52	52	1
Glyma.01G128600	Chr01	44115134	SNV	Glyma.01G128600:c.[103T>C];[103T>C]	Glyma.01G128600:p.[Phe35Leu];[Phe35Leu]			No	-	-	-	-	-	-	-	-	-	-	-	-	-	T	C	1	Homozygous	100	36.551	61	61	1
Glyma.01G128700	Chr01	44129261	SNV	Glyma.01G128700:c.[4769G>A];[4769G>A];[4769G>A];[4769G>A]	Glyma.01G128700:p.[Gly1590Glu];[Gly1590Glu];[Gly1590Glu];[Gly1590Glu]	Gly1590Glu	4769G>A	No	NONSYNONYMOUS	G	E	1590	0.556	2.75	7	novel	TOLERATED	GO:0000003 GO:0000278 GO:0003002 GO:0006325 GO:0007131 GO:0007155 GO:0009887 GO:0009888 GO:0009965 GO:0010014 GO:0010090 GO:0010091 GO:0010638 GO:0016049 GO:0016337 GO:0030036 GO:0033043 GO:0033044 GO:0045010 GO:0045595 GO:0048449 GO:0048589 GO:0048765 GO:0051127 GO:0071555	actin cytoskeleton organization; "actin nucleation"; "cell-cell adhesion"; "cell adhesion"; "cell growth"; "cell wall organization"; "chromatin organization"; "developmental growth"; "floral organ formation"; "leaf morphogenesis"; "meristem initiation"; "mitotic cell cycle"; "organ morphogenesis"; "positive regulation of actin nucleation"; "positive regulation of organelle organization"; "recipro…	GO:0003779 GO:0005515	actin binding; "protein binding"	C	T	1	Homozygous	98.6842	36.76	96	97	1
Glyma.01G128700	Chr01	44129760	SNV	Glyma.01G128700:c.[4270G>A];[4270G>A];[4270G>A];[4270G>A]	Glyma.01G128700:p.[Glu1424Lys];[Glu1424Lys];[Glu1424Lys];[Glu1424Lys]	Glu1424Lys	4270G>A	No	NONSYNONYMOUS	E	K	1424	0.352	3.39	3	novel	TOLERATED	GO:0000003 GO:0000278 GO:0003002 GO:0006325 GO:0007131 GO:0007155 GO:0009887 GO:0009888 GO:0009965 GO:0010014 GO:0010090 GO:0010091 GO:0010638 GO:0016049 GO:0016337 GO:0030036 GO:0033043 GO:0033044 GO:0045010 GO:0045595 GO:0048449 GO:0048589 GO:0048765 GO:0051127 GO:0071555	actin cytoskeleton organization; "actin nucleation"; "cell-cell adhesion"; "cell adhesion"; "cell growth"; "cell wall organization"; "chromatin organization"; "developmental growth"; "floral organ formation"; "leaf morphogenesis"; "meristem initiation"; "mitotic cell cycle"; "organ morphogenesis"; "positive regulation of actin nucleation"; "positive regulation of organelle organization"; "recipro…	GO:0003779 GO:0005515	actin binding; "protein binding"	C	T	1	Homozygous	100	35.3878	51	51	1
Glyma.01G128700	Chr01	44129994	SNV	Glyma.01G128700:c.[4036G>A];[4036G>A];[4036G>A];[4036G>A]	Glyma.01G128700:p.[Ala1346Thr];[Ala1346Thr];[Ala1346Thr];[Ala1346Thr]	Ala1346Thr	4036G>A	No	NONSYNONYMOUS	A	T	1346	0.574	2.64	8	novel	TOLERATED	GO:0000003 GO:0000278 GO:0003002 GO:0006325 GO:0007131 GO:0007155 GO:0009887 GO:0009888 GO:0009965 GO:0010014 GO:0010090 GO:0010091 GO:0010638 GO:0016049 GO:0016337 GO:0030036 GO:0033043 GO:0033044 GO:0045010 GO:0045595 GO:0048449 GO:0048589 GO:0048765 GO:0051127 GO:0071555	actin cytoskeleton organization; "actin nucleation"; "cell-cell adhesion"; "cell adhesion"; "cell growth"; "cell wall organization"; "chromatin organization"; "developmental growth"; "floral organ formation"; "leaf morphogenesis"; "meristem initiation"; "mitotic cell cycle"; "organ morphogenesis"; "positive regulation of actin nucleation"; "positive regulation of organelle organization"; "recipro…	GO:0003779 GO:0005515	actin binding; "protein binding"	C	T	1	Homozygous	100	36.5455	36	36	1
Glyma.01G128700	Chr01	44130629	SNV	Glyma.01G128700:c.[3401T>C];[3401T>C];[3401T>C];[3401T>C]	Glyma.01G128700:p.[Leu1134Ser];[Leu1134Ser];[Leu1134Ser];[Leu1134Ser]	Leu1134Ser	3401T>C	No	NONSYNONYMOUS	L	S	1134	0.018	2.64	8	novel	DELETERIOUS	GO:0000003 GO:0000278 GO:0003002 GO:0006325 GO:0007131 GO:0007155 GO:0009887 GO:0009888 GO:0009965 GO:0010014 GO:0010090 GO:0010091 GO:0010638 GO:0016049 GO:0016337 GO:0030036 GO:0033043 GO:0033044 GO:0045010 GO:0045595 GO:0048449 GO:0048589 GO:0048765 GO:0051127 GO:0071555	actin cytoskeleton organization; "actin nucleation"; "cell-cell adhesion"; "cell adhesion"; "cell growth"; "cell wall organization"; "chromatin organization"; "developmental growth"; "floral organ formation"; "leaf morphogenesis"; "meristem initiation"; "mitotic cell cycle"; "organ morphogenesis"; "positive regulation of actin nucleation"; "positive regulation of organelle organization"; "recipro…	GO:0003779 GO:0005515	actin binding; "protein binding"	A	G	1	Homozygous	100	36.9531	81	81	1
Glyma.01G128700	Chr01	44130737	SNV	Glyma.01G128700:c.[3293T>G];[3293T>G];[3293T>G];[3293T>G]	Glyma.01G128700:p.[Leu1098Arg];[Leu1098Arg];[Leu1098Arg];[Leu1098Arg]	Leu1098Arg	3293T>G	No	NONSYNONYMOUS	L	R	1098	0.635	2.6	8	novel	TOLERATED	GO:0000003 GO:0000278 GO:0003002 GO:0006325 GO:0007131 GO:0007155 GO:0009887 GO:0009888 GO:0009965 GO:0010014 GO:0010090 GO:0010091 GO:0010638 GO:0016049 GO:0016337 GO:0030036 GO:0033043 GO:0033044 GO:0045010 GO:0045595 GO:0048449 GO:0048589 GO:0048765 GO:0051127 GO:0071555	actin cytoskeleton organization; "actin nucleation"; "cell-cell adhesion"; "cell adhesion"; "cell growth"; "cell wall organization"; "chromatin organization"; "developmental growth"; "floral organ formation"; "leaf morphogenesis"; "meristem initiation"; "mitotic cell cycle"; "organ morphogenesis"; "positive regulation of actin nucleation"; "positive regulation of organelle organization"; "recipro…	GO:0003779 GO:0005515	actin binding; "protein binding"	A	C	1	Homozygous	100	36.6613	77	77	1
Glyma.01G128700	Chr01	44131021	SNV	Glyma.01G128700:c.[3009G>C];[3009G>C];[3009G>C];[3009G>C]	Glyma.01G128700:p.[Gln1003His];[Gln1003His];[Gln1003His];[Gln1003His]	Gln1003His	3009G>C	No	NONSYNONYMOUS	Q	H	1003	0.12	2.77	7	novel	TOLERATED	GO:0000003 GO:0000278 GO:0003002 GO:0006325 GO:0007131 GO:0007155 GO:0009887 GO:0009888 GO:0009965 GO:0010014 GO:0010090 GO:0010091 GO:0010638 GO:0016049 GO:0016337 GO:0030036 GO:0033043 GO:0033044 GO:0045010 GO:0045595 GO:0048449 GO:0048589 GO:0048765 GO:0051127 GO:0071555	actin cytoskeleton organization; "actin nucleation"; "cell-cell adhesion"; "cell adhesion"; "cell growth"; "cell wall organization"; "chromatin organization"; "developmental growth"; "floral organ formation"; "leaf morphogenesis"; "meristem initiation"; "mitotic cell cycle"; "organ morphogenesis"; "positive regulation of actin nucleation"; "positive regulation of organelle organization"; "recipro…	GO:0003779 GO:0005515	actin binding; "protein binding"	C	G	1	Homozygous	100	36.0517	74	74	1
Glyma.01G128700	Chr01	44131292	SNV	Glyma.01G128700:c.[2738G>T];[2738G>T];[2738G>T];[2738G>T]	Glyma.01G128700:p.[Ser913Ile];[Ser913Ile];[Ser913Ile];[Ser913Ile]	Ser913Ile	2738G>T	No	NONSYNONYMOUS	S	I	913	0.242	2.65	8	novel	TOLERATED	GO:0000003 GO:0000278 GO:0003002 GO:0006325 GO:0007131 GO:0007155 GO:0009887 GO:0009888 GO:0009965 GO:0010014 GO:0010090 GO:0010091 GO:0010638 GO:0016049 GO:0016337 GO:0030036 GO:0033043 GO:0033044 GO:0045010 GO:0045595 GO:0048449 GO:0048589 GO:0048765 GO:0051127 GO:0071555	actin cytoskeleton organization; "actin nucleation"; "cell-cell adhesion"; "cell adhesion"; "cell growth"; "cell wall organization"; "chromatin organization"; "developmental growth"; "floral organ formation"; "leaf morphogenesis"; "meristem initiation"; "mitotic cell cycle"; "organ morphogenesis"; "positive regulation of actin nucleation"; "positive regulation of organelle organization"; "recipro…	GO:0003779 GO:0005515	actin binding; "protein binding"	C	A	1	Homozygous	100	37.2769	71	71	1
Glyma.01G128700	Chr01	44131410	SNV	Glyma.01G128700:c.[2620T>C];[2620T>C];[2620T>C];[2620T>C]	Glyma.01G128700:p.[Tyr874His];[Tyr874His];[Tyr874His];[Tyr874His]	Tyr874His	2620T>C	No	NONSYNONYMOUS	Y	H	874	0.321	2.57	9	novel	TOLERATED	GO:0000003 GO:0000278 GO:0003002 GO:0006325 GO:0007131 GO:0007155 GO:0009887 GO:0009888 GO:0009965 GO:0010014 GO:0010090 GO:0010091 GO:0010638 GO:0016049 GO:0016337 GO:0030036 GO:0033043 GO:0033044 GO:0045010 GO:0045595 GO:0048449 GO:0048589 GO:0048765 GO:0051127 GO:0071555	actin cytoskeleton organization; "actin nucleation"; "cell-cell adhesion"; "cell adhesion"; "cell growth"; "cell wall organization"; "chromatin organization"; "developmental growth"; "floral organ formation"; "leaf morphogenesis"; "meristem initiation"; "mitotic cell cycle"; "organ morphogenesis"; "positive regulation of actin nucleation"; "positive regulation of organelle organization"; "recipro…	GO:0003779 GO:0005515	actin binding; "protein binding"	A	G	1	Homozygous	100	36.8842	112	112	1
Glyma.01G128700	Chr01	44131823	SNV	Glyma.01G128700:c.[2207C>T];[2207C>T];[2207C>T];[2207C>T]	Glyma.01G128700:p.[Pro736Leu];[Pro736Leu];[Pro736Leu];[Pro736Leu]	Pro736Leu	2207C>T	No	NONSYNONYMOUS	P	L	736	0.065	2.57	9	novel	TOLERATED	GO:0000003 GO:0000278 GO:0003002 GO:0006325 GO:0007131 GO:0007155 GO:0009887 GO:0009888 GO:0009965 GO:0010014 GO:0010090 GO:0010091 GO:0010638 GO:0016049 GO:0016337 GO:0030036 GO:0033043 GO:0033044 GO:0045010 GO:0045595 GO:0048449 GO:0048589 GO:0048765 GO:0051127 GO:0071555	actin cytoskeleton organization; "actin nucleation"; "cell-cell adhesion"; "cell adhesion"; "cell growth"; "cell wall organization"; "chromatin organization"; "developmental growth"; "floral organ formation"; "leaf morphogenesis"; "meristem initiation"; "mitotic cell cycle"; "organ morphogenesis"; "positive regulation of actin nucleation"; "positive regulation of organelle organization"; "recipro…	GO:0003779 GO:0005515	actin binding; "protein binding"	G	A	1	Homozygous	100	36.8649	45	45	1
Glyma.01G128700	Chr01	44131867	SNV	Glyma.01G128700:c.[2163A>T];[2163A>T];[2163A>T];[2163A>T]	Glyma.01G128700:p.[Lys721Asn];[Lys721Asn];[Lys721Asn];[Lys721Asn]	Lys721Asn	2163A>T	No	NONSYNONYMOUS	K	N	721	0.5	2.57	9	novel	TOLERATED	GO:0000003 GO:0000278 GO:0003002 GO:0006325 GO:0007131 GO:0007155 GO:0009887 GO:0009888 GO:0009965 GO:0010014 GO:0010090 GO:0010091 GO:0010638 GO:0016049 GO:0016337 GO:0030036 GO:0033043 GO:0033044 GO:0045010 GO:0045595 GO:0048449 GO:0048589 GO:0048765 GO:0051127 GO:0071555	actin cytoskeleton organization; "actin nucleation"; "cell-cell adhesion"; "cell adhesion"; "cell growth"; "cell wall organization"; "chromatin organization"; "developmental growth"; "floral organ formation"; "leaf morphogenesis"; "meristem initiation"; "mitotic cell cycle"; "organ morphogenesis"; "positive regulation of actin nucleation"; "positive regulation of organelle organization"; "recipro…	GO:0003779 GO:0005515	actin binding; "protein binding"	T	A	1	Homozygous	100	36.6875	38	38	1
Glyma.01G128700	Chr01	44132471	SNV	Glyma.01G128700:c.[1559A>G];[1559A>G];[1559A>G];[1559A>G]	Glyma.01G128700:p.[Lys520Arg];[Lys520Arg];[Lys520Arg];[Lys520Arg]	Lys520Arg	1559A>G	No	NONSYNONYMOUS	K	R	520	0.59	2.57	9	novel	TOLERATED	GO:0000003 GO:0000278 GO:0003002 GO:0006325 GO:0007131 GO:0007155 GO:0009887 GO:0009888 GO:0009965 GO:0010014 GO:0010090 GO:0010091 GO:0010638 GO:0016049 GO:0016337 GO:0030036 GO:0033043 GO:0033044 GO:0045010 GO:0045595 GO:0048449 GO:0048589 GO:0048765 GO:0051127 GO:0071555	actin cytoskeleton organization; "actin nucleation"; "cell-cell adhesion"; "cell adhesion"; "cell growth"; "cell wall organization"; "chromatin organization"; "developmental growth"; "floral organ formation"; "leaf morphogenesis"; "meristem initiation"; "mitotic cell cycle"; "organ morphogenesis"; "positive regulation of actin nucleation"; "positive regulation of organelle organization"; "recipro…	GO:0003779 GO:0005515	actin binding; "protein binding"	T	C	1	Homozygous	100	35.5862	66	66	1
Glyma.01G128700	Chr01	44132787	SNV	Glyma.01G128700:c.[1243A>G];[1243A>G];[1243A>G];[1243A>G]	Glyma.01G128700:p.[Asn415Asp];[Asn415Asp];[Asn415Asp];[Asn415Asp]	Asn415Asp	1243A>G	No	NONSYNONYMOUS	N	D	415	0.804	2.69	8	novel	TOLERATED	GO:0000003 GO:0000278 GO:0003002 GO:0006325 GO:0007131 GO:0007155 GO:0009887 GO:0009888 GO:0009965 GO:0010014 GO:0010090 GO:0010091 GO:0010638 GO:0016049 GO:0016337 GO:0030036 GO:0033043 GO:0033044 GO:0045010 GO:0045595 GO:0048449 GO:0048589 GO:0048765 GO:0051127 GO:0071555	actin cytoskeleton organization; "actin nucleation"; "cell-cell adhesion"; "cell adhesion"; "cell growth"; "cell wall organization"; "chromatin organization"; "developmental growth"; "floral organ formation"; "leaf morphogenesis"; "meristem initiation"; "mitotic cell cycle"; "organ morphogenesis"; "positive regulation of actin nucleation"; "positive regulation of organelle organization"; "recipro…	GO:0003779 GO:0005515	actin binding; "protein binding"	T	C	1	Homozygous	100	36.9467	92	92	1
Glyma.01G128700	Chr01	44133186	SNV	Glyma.01G128700:c.[844C>T];[844C>T];[844C>T];[844C>T]	Glyma.01G128700:p.[Pro282Ser];[Pro282Ser];[Pro282Ser];[Pro282Ser]	Pro282Ser	844C>T	Yes	NONSYNONYMOUS	P	S	282	0.712	2.57	9	novel	TOLERATED	GO:0000003 GO:0000278 GO:0003002 GO:0006325 GO:0007131 GO:0007155 GO:0009887 GO:0009888 GO:0009965 GO:0010014 GO:0010090 GO:0010091 GO:0010638 GO:0016049 GO:0016337 GO:0030036 GO:0033043 GO:0033044 GO:0045010 GO:0045595 GO:0048449 GO:0048589 GO:0048765 GO:0051127 GO:0071555	actin cytoskeleton organization; "actin nucleation"; "cell-cell adhesion"; "cell adhesion"; "cell growth"; "cell wall organization"; "chromatin organization"; "developmental growth"; "floral organ formation"; "leaf morphogenesis"; "meristem initiation"; "mitotic cell cycle"; "organ morphogenesis"; "positive regulation of actin nucleation"; "positive regulation of organelle organization"; "recipro…	GO:0003779 GO:0005515	actin binding; "protein binding"	G	A	1	Homozygous	96.1538	37.4	66	68	1
Glyma.01G128800	Chr01	44205650	SNV	Glyma.01G128800:c.[753G>T];[753G>T]	Glyma.01G128800:p.[Leu251Phe];[Leu251Phe]	Leu251Phe	753G>T	No	-	-	-	-	-	-	-	-	-	GO:0008150	biological process	GO:0003674	molecular function	C	A	1	Homozygous	96.5517	36.8571	30	31	0.999974
Glyma.01G128800	Chr01	44206033..44206034	Deletion	Glyma.01G128800:c.[515_516delAA];[515_516delAA]	Glyma.01G128800:p.[Lys172fs];[Lys172fs]	Lys172fs	515_516delAA	No	-	-	-	-	-	-	-	-	-	GO:0008150	biological process	GO:0003674	molecular function	TT	-	2	Homozygous	88.0597	36.2203	70	79	0.995174
Glyma.01G128800	Chr01	44206851	SNV	Glyma.01G128800:c.[5T>C];[5T>C]	Glyma.01G128800:p.[Ile2Thr];[Ile2Thr]	Ile2Thr	5T>C	No	-	-	-	-	-	-	-	-	-	GO:0008150	biological process	GO:0003674	molecular function	A	G	1	Homozygous	98.3051	34.5172	73	74	1
Glyma.01G128900	Chr01	44216628	SNV	Glyma.01G128900:c.[82C>T];[82C>T]	Glyma.01G128900:p.[Gln28*];[Gln28*]	Gln28*	82C>T	No	-	-	-	-	-	-	-	-	-	-	-	-	-	C	T	1	Homozygous	100	36.9032	42	42	1
Glyma.01G128900	Chr01	44216653	SNV	Glyma.01G128900:c.[107C>T];[107C>T]	Glyma.01G128900:p.[Thr36Met];[Thr36Met]	Thr36Met	107C>T	No	-	-	-	-	-	-	-	-	-	-	-	-	-	C	T	1	Homozygous	100	37.4595	51	51	1
Glyma.01G128900	Chr01	44216683	SNV	Glyma.01G128900:c.[137C>G];[137C>G]	Glyma.01G128900:p.[Thr46Arg];[Thr46Arg]	Thr46Arg	137C>G	No	-	-	-	-	-	-	-	-	-	-	-	-	-	C	G	1	Homozygous	100	38.0488	54	54	1
Glyma.01G128900	Chr01	44216802	SNV	Glyma.01G128900:c.[256G>A];[256G>A]	Glyma.01G128900:p.[Gly86Ser];[Gly86Ser]	Gly86Ser	256G>A	No	-	-	-	-	-	-	-	-	-	-	-	-	-	G	A	1	Homozygous	100	37.8966	33	33	1
Glyma.01G128900	Chr01	44216809	SNV	Glyma.01G128900:c.[263G>A];[263G>A]	Glyma.01G128900:p.[Arg88His];[Arg88His]	Arg88His	263G>A	No	-	-	-	-	-	-	-	-	-	-	-	-	-	G	A	1	Homozygous	100	38.0769	29	29	1
Glyma.01G128900	Chr01	44217300	SNV	Glyma.01G128900:c.[271C>T];[271C>T]	Glyma.01G128900:p.[Gln91*];[Gln91*]	Gln91*	271C>T	No	-	-	-	-	-	-	-	-	-	-	-	-	-	C	T	1	Homozygous	100	36.0698	55	55	1
Glyma.01G128900	Chr01	44217324	SNV	Glyma.01G128900:c.[295G>A];[295G>A]	Glyma.01G128900:p.[Val99Ile];[Val99Ile]	Val99Ile	295G>A	No	-	-	-	-	-	-	-	-	-	-	-	-	-	G	A	1	Homozygous	90.566	35.4583	57	63	0.999507
Glyma.01G128900	Chr01	44217393	SNV	Glyma.01G128900:c.[364C>T];[364C>T]	Glyma.01G128900:p.[Gln122*];[Gln122*]	Gln122*	364C>T	No	-	-	-	-	-	-	-	-	-	-	-	-	-	C	T	1	Homozygous	83.3333	37.02	60	74	0.963746
Glyma.01G128900	Chr01	44217425	SNV	Glyma.01G128900:c.[396A>T];[396A>T]	Glyma.01G128900:p.[Lys132Asn];[Lys132Asn]	Lys132Asn	396A>T	No	-	-	-	-	-	-	-	-	-	-	-	-	-	A	T	1	Homozygous	100	37.1538	76	76	1
Glyma.01G128900	Chr01	44217466	SNV	Glyma.01G128900:c.[437G>A];[437G>A]	Glyma.01G128900:p.[Gly146Asp];[Gly146Asp]	Gly146Asp	437G>A	No	-	-	-	-	-	-	-	-	-	-	-	-	-	G	A	1	Homozygous	89.2308	37.2586	73	80	0.994849
Glyma.01G128900	Chr01	44217514	SNV	Glyma.01G128900:c.[485T>A];[485T>A]	Glyma.01G128900:p.[Ile162Asn];[Ile162Asn]	Ile162Asn	485T>A	No	-	-	-	-	-	-	-	-	-	-	-	-	-	T	A	1	Homozygous	100	36.6981	62	62	1
Glyma.01G128900	Chr01	44217585	SNV	Glyma.01G128900:c.[556T>C];[556T>C]	Glyma.01G128900:p.[Ser186Pro];[Ser186Pro]	Ser186Pro	556T>C	No	-	-	-	-	-	-	-	-	-	-	-	-	-	T	C	1	Homozygous	100	34.9	61	61	1
Glyma.01G128900	Chr01	44217624	SNV	Glyma.01G128900:c.[595G>T];[595G>T]	Glyma.01G128900:p.[Asp199Tyr];[Asp199Tyr]	Asp199Tyr	595G>T	No	-	-	-	-	-	-	-	-	-	-	-	-	-	G	T	1	Homozygous	100	36.3542	59	59	1
Glyma.01G128900	Chr01	44217859	SNV	Glyma.01G128900:c.[745G>C];[745G>C]	Glyma.01G128900:p.[Ala249Pro];[Ala249Pro]	Ala249Pro	745G>C	No	-	-	-	-	-	-	-	-	-	-	-	-	-	G	C	1	Homozygous	100	37.0769	70	70	1
Glyma.01G128900	Chr01	44218173	SNV	Glyma.01G128900:c.[968A>C];[968A>C]	Glyma.01G128900:p.[Asp323Ala];[Asp323Ala]	Asp323Ala	968A>C	No	-	-	-	-	-	-	-	-	-	-	-	-	-	A	C	1	Homozygous	100	36.6271	68	68	1
Glyma.01G128900	Chr01	44218268	SNV	Glyma.01G128900:c.[1063T>G];[1063T>G]	Glyma.01G128900:p.[Ser355Ala];[Ser355Ala]	Ser355Ala	1063T>G	No	-	-	-	-	-	-	-	-	-	-	-	-	-	T	G	1	Homozygous	100	36.549	62	62	1
Glyma.01G128900	Chr01	44218363	SNV	Glyma.01G128900:c.[1158T>G];[1158T>G]	Glyma.01G128900:p.[Cys386Trp];[Cys386Trp]	Cys386Trp	1158T>G	No	-	-	-	-	-	-	-	-	-	-	-	-	-	T	G	1	Homozygous	98.3871	38.2295	77	78	1
Glyma.01G128900	Chr01	44218469	SNV	Glyma.01G128900:c.[1264T>G];[1264T>G]	Glyma.01G128900:p.[Cys422Gly];[Cys422Gly]	Cys422Gly	1264T>G	No	-	-	-	-	-	-	-	-	-	-	-	-	-	T	G	1	Homozygous	81.8182	37.2593	66	89	0.995518
Glyma.01G128900	Chr01	44218511	SNV	Glyma.01G128900:c.[1306T>A];[1306T>A]	Glyma.01G128900:p.[Cys436Ser];[Cys436Ser]	Cys436Ser	1306T>A	No	-	-	-	-	-	-	-	-	-	-	-	-	-	T	A	1	Homozygous	100	36.9348	59	59	1
Glyma.01G128900	Chr01	44218514	SNV	Glyma.01G128900:c.[1309T>C];[1309T>C]	Glyma.01G128900:p.[Trp437Arg];[Trp437Arg]	Trp437Arg	1309T>C	No	-	-	-	-	-	-	-	-	-	-	-	-	-	T	C	1	Homozygous	100	36.8837	56	56	1
Glyma.01G128900	Chr01	44218557	SNV	Glyma.01G128900:c.[1352T>G];[1352T>G]	Glyma.01G128900:p.[Leu451Trp];[Leu451Trp]	Leu451Trp	1352T>G	No	-	-	-	-	-	-	-	-	-	-	-	-	-	T	G	1	Homozygous	100	37.6667	15	15	1
Glyma.01G128900	Chr01	44218595	SNV	Glyma.01G128900:c.[1390T>C];[1390T>C]	Glyma.01G128900:p.[Cys464Arg];[Cys464Arg]	Cys464Arg	1390T>C	No	-	-	-	-	-	-	-	-	-	-	-	-	-	T	C	1	Homozygous	100	36	20	20	1
Glyma.01G128900	Chr01	44218614	SNV	Glyma.01G128900:c.[1409C>T];[1409C>T]	Glyma.01G128900:p.[Ala470Val];[Ala470Val]	Ala470Val	1409C>T	No	-	-	-	-	-	-	-	-	-	-	-	-	-	C	T	1	Homozygous	100	34.0741	32	32	1
Glyma.01G128900	Chr01	44218796	SNV	Glyma.01G128900:c.[1591G>A];[1591G>A]	Glyma.01G128900:p.[Asp531Asn];[Asp531Asn]	Asp531Asn	1591G>A	No	-	-	-	-	-	-	-	-	-	-	-	-	-	G	A	1	Homozygous	100	36.3478	56	56	1
Glyma.01G128900	Chr01	44218888	SNV	Glyma.01G128900:c.[1683G>T];[1683G>T]	Glyma.01G128900:p.[Leu561Phe];[Leu561Phe]	Leu561Phe	1683G>T	No	-	-	-	-	-	-	-	-	-	-	-	-	-	G	T	1	Homozygous	81.8182	37.9556	60	75	0.951851
Glyma.01G128900	Chr01	44219304	SNV	Glyma.01G128900:c.[1844C>T];[1844C>T]	Glyma.01G128900:p.[Ala615Val];[Ala615Val]	Ala615Val	1844C>T	No	-	-	-	-	-	-	-	-	-	-	-	-	-	C	T	1	Homozygous	98.3607	36.6667	70	71	1
Glyma.01G128900	Chr01	44219340	SNV	Glyma.01G128900:c.[1880G>A];[1880G>A]	Glyma.01G128900:p.[Gly627Asp];[Gly627Asp]	Gly627Asp	1880G>A	No	-	-	-	-	-	-	-	-	-	-	-	-	-	G	A	1	Homozygous	87.7193	34.24	65	72	0.915805
Glyma.01G128900	Chr01	44219370	SNV	Glyma.01G128900:c.[1910C>A];[1910C>A]	Glyma.01G128900:p.[Pro637Gln];[Pro637Gln]	Pro637Gln	1910C>A	No	-	-	-	-	-	-	-	-	-	-	-	-	-	C	A	1	Homozygous	100	35.8889	69	69	1
Glyma.01G128900	Chr01	44219449	SNV	Glyma.01G128900:c.[1952A>G];[1952A>G]	Glyma.01G128900:p.[Lys651Arg];[Lys651Arg]	Lys651Arg	1952A>G	No	-	-	-	-	-	-	-	-	-	-	-	-	-	A	G	1	Homozygous	80.8511	36.8421	43	55	0.99832
Glyma.01G129100	Chr01	44289371	SNV	Glyma.01G129100:c.[472C>G];[472C>G]	Glyma.01G129100:p.[Leu158Val];[Leu158Val]	Leu158Val	472C>G	No	NONSYNONYMOUS	L	V	158	1	2.66	23	novel	TOLERATED	GO:0006569 GO:0006995 GO:0008150 GO:0009684 GO:0030003 GO:0070838	biological process; "cellular cation homeostasis"; "cellular response to nitrogen starvation"; "divalent metal ion transport"; "indoleacetic acid biosynthetic process"; "tryptophan catabolic process"	GO:0003674	molecular function	C	G	1	Homozygous	100	36.7381	50	50	1
Glyma.01G129200	Chr01	44313026	SNV	Glyma.01G129200:c.[199T>G];[199T>G]	Glyma.01G129200:p.[Ser67Ala];[Ser67Ala]	Ser67Ala	199T>G	No	NONSYNONYMOUS	S	A	67	NA	NA	NA	novel	NA	-	-	-	-	T	G	1	Homozygous	100	35.8361	75	75	1
Glyma.01G129300	Chr01	44323825	SNV	Glyma.01G129300:c.[25A>G];[25A>G]	Glyma.01G129300:p.[Arg9Gly];[Arg9Gly]	Arg9Gly	25A>G	No	-	-	-	-	-	-	-	-	-	-	-	-	-	A	G	1	Homozygous	100	36.6027	91	91	1
Glyma.01G129400	Chr01	44327313	SNV	Glyma.01G129400:c.[1253C>T];[1253C>T]	Glyma.01G129400:p.[Thr418Ile];[Thr418Ile]	Thr418Ile	1253C>T	No	NONSYNONYMOUS	T	I	418	0.114	2.61	84	novel	TOLERATED	-	-	GO:0003824 GO:0008453 GO:0008483 GO:0030170	alanine-glyoxylate transaminase activity; "catalytic activity"; "pyridoxal phosphate binding"; "transaminase activity"	G	A	1	Homozygous	100	36.7755	61	61	1
Glyma.01G129400	Chr01	44328345	SNV	Glyma.01G129400:c.[844A>G];[844A>G]	Glyma.01G129400:p.[Thr282Ala];[Thr282Ala]	Thr282Ala	844A>G	No	NONSYNONYMOUS	T	A	282	0.561	2.6	83	novel	TOLERATED	-	-	GO:0003824 GO:0008453 GO:0008483 GO:0030170	alanine-glyoxylate transaminase activity; "catalytic activity"; "pyridoxal phosphate binding"; "transaminase activity"	T	C	1	Homozygous	100	35.1154	63	63	1
Glyma.01G129500	Chr01	44330989	SNV	Glyma.01G129500:c.[74C>A];[74C>A]; Glyma.01G129400:c.[463-508G>T];[463-508G>T]	Glyma.01G129500:p.[Ser25*];[Ser25*]		463-508G>T	No	STOP-GAIN	S	*	25	NA	NA	NA	novel	NA	-	-	-	-	C	A	1	Homozygous	100	36.8431	64	64	1
Glyma.01G129500	Chr01	44331034	SNV	Glyma.01G129500:c.[119A>G];[119A>G]; Glyma.01G129400:c.[463-553T>C];[463-553T>C]	Glyma.01G129500:p.[Asn40Ser];[Asn40Ser]		463-553T>C	No	NONSYNONYMOUS	N	S	40	NA	NA	NA	novel	NA	-	-	-	-	A	G	1	Homozygous	100	33.1042	64	64	1
Glyma.01G129400	Chr01	44333195	SNV	Glyma.01G129400:c.[33G>T];[33G>T]	Glyma.01G129400:p.[Leu11Phe];[Leu11Phe]	Leu11Phe	33G>T	No	NONSYNONYMOUS	L	F	11	0.222	3.32	16	novel	TOLERATED	-	-	GO:0003824 GO:0008453 GO:0008483 GO:0030170	alanine-glyoxylate transaminase activity; "catalytic activity"; "pyridoxal phosphate binding"; "transaminase activity"	C	A	1	Homozygous	95.1807	29.481	94	98	0.992042
Glyma.01G130100	Chr01	44472270	SNV	Glyma.01G130100:c.[220A>G];[220A>G]	Glyma.01G130100:p.[Thr74Ala];[Thr74Ala]	Thr74Ala	220A>G	No	-	-	-	-	-	-	-	-	-	GO:0006869	lipid transport	GO:0005516 GO:0008289	calmodulin binding; "lipid binding"	T	C	1	Homozygous	98.7805	34.1235	92	93	1
Glyma.01G130100	Chr01	44472326	SNV	Glyma.01G130100:c.[164G>A];[164G>A]	Glyma.01G130100:p.[Cys55Tyr];[Cys55Tyr]	Cys55Tyr	164G>A	No	-	-	-	-	-	-	-	-	-	GO:0006869	lipid transport	GO:0005516 GO:0008289	calmodulin binding; "lipid binding"	C	T	1	Homozygous	100	32.9231	96	96	1
Glyma.01G130100	Chr01	44472351	SNV	Glyma.01G130100:c.[139G>C];[139G>C]	Glyma.01G130100:p.[Ala47Pro];[Ala47Pro]	Ala47Pro	139G>C	No	-	-	-	-	-	-	-	-	-	GO:0006869	lipid transport	GO:0005516 GO:0008289	calmodulin binding; "lipid binding"	C	G	1	Homozygous	100	36.5641	96	96	1
Glyma.01G130300	Chr01	44503626	SNV	Glyma.01G130300:c.[283C>T];[283C>T]	Glyma.01G130300:p.[His95Tyr];[His95Tyr]	His95Tyr	283C>T	No	-	-	-	-	-	-	-	-	-	-	-	-	-	G	A	1	Homozygous	100	34.1346	69	69	1
Glyma.01G130300	Chr01	44503703	SNV	Glyma.01G130300:c.[206A>G];[206A>G]	Glyma.01G130300:p.[His69Arg];[His69Arg]	His69Arg	206A>G	No	-	-	-	-	-	-	-	-	-	-	-	-	-	T	C	1	Homozygous	100	35.6364	58	58	1
Glyma.01G130300	Chr01	44503864..44503865	MNV	Glyma.01G130300:c.[118_119delGTinsAG];[118_119delGTinsAG]	Glyma.01G130300:p.[Val40Arg];[Val40Arg]	Val40Arg	118_119delGTinsAG	Yes	-	-	-	-	-	-	-	-	-	-	-	-	-	AC	CT	2	Homozygous	100	35.9923	78	78	1
Glyma.01G130300	Chr01	44503867	SNV	Glyma.01G130300:c.[116G>A];[116G>A]	Glyma.01G130300:p.[Gly39Asp];[Gly39Asp]	Gly39Asp	116G>A	Yes	-	-	-	-	-	-	-	-	-	-	-	-	-	C	T	1	Homozygous	100	34.7385	78	78	1
Glyma.01G130300	Chr01	44503901	SNV	Glyma.01G130300:c.[82C>A];[82C>A]	Glyma.01G130300:p.[Pro28Thr];[Pro28Thr]	Pro28Thr	82C>A	No	-	-	-	-	-	-	-	-	-	-	-	-	-	G	T	1	Homozygous	98.6486	34.3151	90	91	1
Glyma.01G130300	Chr01	44503924	SNV	Glyma.01G130300:c.[59A>G];[59A>G]	Glyma.01G130300:p.[His20Arg];[His20Arg]	His20Arg	59A>G	No	-	-	-	-	-	-	-	-	-	-	-	-	-	T	C	1	Homozygous	100	36.1286	84	84	1
Glyma.01G130300	Chr01	44503970	SNV	Glyma.01G130300:c.[13G>A];[13G>A]	Glyma.01G130300:p.[Gly5Arg];[Gly5Arg]	Gly5Arg	13G>A	No	-	-	-	-	-	-	-	-	-	-	-	-	-	C	T	1	Homozygous	100	35.4848	76	76	1
Glyma.01G130500	Chr01	44586060	SNV	Glyma.01G130500:c.[86A>C];[86A>C]	Glyma.01G130500:p.[His29Pro];[His29Pro]	His29Pro	86A>C	No	NONSYNONYMOUS	H	P	29	1	2.53	298	novel	TOLERATED	GO:0006979 GO:0055114	oxidation-reduction process; "response to oxidative stress"	GO:0004601 GO:0005515 GO:0020037	heme binding; "peroxidase activity"; "protein binding"	A	C	1	Homozygous	100	37.0227	54	54	1
Glyma.01G130500	Chr01	44587381	SNV	Glyma.01G130500:c.[602G>A];[602G>A]	Glyma.01G130500:p.[Arg201His];[Arg201His]	Arg201His	602G>A	No	NONSYNONYMOUS	R	H	201	0.04	2.54	319	novel	DELETERIOUS	GO:0006979 GO:0055114	oxidation-reduction process; "response to oxidative stress"	GO:0004601 GO:0005515 GO:0020037	heme binding; "peroxidase activity"; "protein binding"	G	A	1	Homozygous	50.641	36.4937	97	188	0.990659
Glyma.01G130500	Chr01	44587387	SNV	Glyma.01G130500:c.[608C>T];[608C>T]	Glyma.01G130500:p.[Ala203Val];[Ala203Val]	Ala203Val	608C>T	No	NONSYNONYMOUS	A	V	203	0.477	2.54	319	novel	TOLERATED	GO:0006979 GO:0055114	oxidation-reduction process; "response to oxidative stress"	GO:0004601 GO:0005515 GO:0020037	heme binding; "peroxidase activity"; "protein binding"	C	T	1	Homozygous	50.6579	36.3247	92	180	0.953707
Glyma.01G130600	Chr01	44609107	Deletion	Glyma.01G130600:c.[6delT];[6delT]	Glyma.01G130600:p.[Asp2fs];[Asp2fs]	Asp2fs	6delT	Yes	-	-	-	-	-	-	-	-	-	-	-	-	-	T	-	1	Homozygous	92.6807	33.8677	1219	1322	0.192588
Glyma.01G130600	Chr01	44609109..44609110	Deletion	Glyma.01G130600:c.[8_9delAT];[8_9delAT]	Glyma.01G130600:p.[Asp3fs];[Asp3fs]	Asp3fs	8_9delAT	Yes	-	-	-	-	-	-	-	-	-	-	-	-	-	AT	-	2	Homozygous	92.2232	34.0962	1211	1317	0.419066
Glyma.01G130600	Chr01	44609121	SNV	Glyma.01G130600:c.[20A>G];[20A>G]	Glyma.01G130600:p.[Glu7Gly];[Glu7Gly]	Glu7Gly	20A>G	No	-	-	-	-	-	-	-	-	-	-	-	-	-	A	G	1	Homozygous	93.9831	34.8801	1345	1432	0.999996
Glyma.01G130600	Chr01	44609124	SNV	Glyma.01G130600:c.[23A>G];[23A>G]	Glyma.01G130600:p.[Gln8Arg];[Gln8Arg]	Gln8Arg	23A>G	No	-	-	-	-	-	-	-	-	-	-	-	-	-	A	G	1	Homozygous	94.3782	35.2482	1343	1423	1
Glyma.01G130600	Chr01	44609130	SNV	Glyma.01G130600:c.[29T>G];[29T>G]	Glyma.01G130600:p.[Phe10Cys];[Phe10Cys]	Phe10Cys	29T>G	No	-	-	-	-	-	-	-	-	-	-	-	-	-	T	G	1	Homozygous	94.0663	35.59	1294	1374	0.999782
Glyma.01G130600	Chr01	44609167	SNV	Glyma.01G130600:c.[61A>G];[61A>G]	Glyma.01G130600:p.[Ser21Gly];[Ser21Gly]	Ser21Gly	61A>G	No	-	-	-	-	-	-	-	-	-	-	-	-	-	A	G	1	Homozygous	94.2828	34.8713	1135	1205	0.999986
Glyma.01G130600	Chr01	44609180	SNV	Glyma.01G130600:c.[74G>C];[74G>C]	Glyma.01G130600:p.[Arg25Pro];[Arg25Pro]	Arg25Pro	74G>C	Yes	-	-	-	-	-	-	-	-	-	-	-	-	-	G	C	1	Homozygous	93.8706	33.7703	1038	1104	0.997952
Glyma.01G130600	Chr01	44609182	SNV	Glyma.01G130600:c.[76T>C];[76T>C]	Glyma.01G130600:p.[Trp26Arg];[Trp26Arg]	Trp26Arg	76T>C	Yes	-	-	-	-	-	-	-	-	-	-	-	-	-	T	C	1	Homozygous	93.9841	34.2959	1039	1104	0.993317
Glyma.01G130600	Chr01	44609192	SNV	Glyma.01G130600:c.[86A>G];[86A>G]	Glyma.01G130600:p.[Lys29Arg];[Lys29Arg]	Lys29Arg	86A>G	No	-	-	-	-	-	-	-	-	-	-	-	-	-	A	G	1	Homozygous	95.2226	34.9133	1170	1222	0.982441
Glyma.01G130600	Chr01	44609213	SNV	Glyma.01G130600:c.[107T>C];[107T>C]	Glyma.01G130600:p.[Val36Ala];[Val36Ala]	Val36Ala	107T>C	No	-	-	-	-	-	-	-	-	-	-	-	-	-	T	C	1	Homozygous	94.8296	34.9901	1058	1106	0.116454
Glyma.01G130600	Chr01	44609221..44609222	MNV	Glyma.01G130600:c.[115_116delTAinsCG];[115_116delTAinsCG]	Glyma.01G130600:p.[Tyr39Arg];[Tyr39Arg]	Tyr39Arg	115_116delTAinsCG	No	-	-	-	-	-	-	-	-	-	-	-	-	-	TA	CG	2	Homozygous	94.6595	36.3147	875	920	0.763792
Glyma.01G130600	Chr01	44609246	SNV	Glyma.01G130600:c.[140A>C];[140A>C]	Glyma.01G130600:p.[His47Pro];[His47Pro]	His47Pro	140A>C	No	-	-	-	-	-	-	-	-	-	-	-	-	-	A	C	1	Homozygous	92.3828	36.9831	549	593	0.020152
Glyma.01G130600	Chr01	44609257	SNV	Glyma.01G130600:c.[151A>G];[151A>G]	Glyma.01G130600:p.[Ile51Val];[Ile51Val]	Ile51Val	151A>G	No	-	-	-	-	-	-	-	-	-	-	-	-	-	A	G	1	Homozygous	88.8021	36.8065	392	439	2.26421e-05
Glyma.01G130700	Chr01	44639670	SNV	Glyma.01G130700:c.[251C>A];[251C>A]	Glyma.01G130700:p.[Ala84Asp];[Ala84Asp]	Ala84Asp	251C>A	No	-	-	-	-	-	-	-	-	-	-	-	-	-	G	T	1	Homozygous	97.9592	35.4375	61	62	0.999976
Glyma.01G130700	Chr01	44640023	SNV	Glyma.01G130700:c.[101C>T];[101C>T]	Glyma.01G130700:p.[Ala34Val];[Ala34Val]	Ala34Val	101C>T	No	-	-	-	-	-	-	-	-	-	-	-	-	-	G	A	1	Homozygous	100	35.0588	54	54	1
Glyma.01G130900	Chr01	44666969	SNV	Glyma.01G130900:c.[1339G>T];[1339G>T]	Glyma.01G130900:p.[Val447Phe];[Val447Phe]	Val447Phe	1339G>T	No	-	-	-	-	-	-	-	-	-	-	-	-	-	C	A	1	Homozygous	97.8261	37.2	53	54	1
Glyma.01G130900	Chr01	44667017	SNV	Glyma.01G130900:c.[1291T>A];[1291T>A]	Glyma.01G130900:p.[Phe431Ile];[Phe431Ile]	Phe431Ile	1291T>A	No	-	-	-	-	-	-	-	-	-	-	-	-	-	A	T	1	Homozygous	100	36.7308	62	62	1
Glyma.01G130900	Chr01	44667284	SNV	Glyma.01G130900:c.[1084A>G];[1084A>G]	Glyma.01G130900:p.[Lys362Glu];[Lys362Glu]	Lys362Glu	1084A>G	No	-	-	-	-	-	-	-	-	-	-	-	-	-	T	C	1	Homozygous	100	36.6486	44	44	1
Glyma.01G130900	Chr01	44667515	SNV	Glyma.01G130900:c.[917C>T];[917C>T]	Glyma.01G130900:p.[Pro306Leu];[Pro306Leu]	Pro306Leu	917C>T	No	-	-	-	-	-	-	-	-	-	-	-	-	-	G	A	1	Homozygous	100	37.4082	58	58	1
Glyma.01G130900	Chr01	44667647	SNV	Glyma.01G130900:c.[785C>T];[785C>T]	Glyma.01G130900:p.[Ser262Phe];[Ser262Phe]	Ser262Phe	785C>T	No	-	-	-	-	-	-	-	-	-	-	-	-	-	G	A	1	Homozygous	100	36.4146	48	48	1
Glyma.01G130900	Chr01	44667827	SNV	Glyma.01G130900:c.[704T>C];[704T>C]	Glyma.01G130900:p.[Leu235Pro];[Leu235Pro]	Leu235Pro	704T>C	No	-	-	-	-	-	-	-	-	-	-	-	-	-	A	G	1	Homozygous	100	35.6923	30	30	1
Glyma.01G130900	Chr01	44668014	SNV	Glyma.01G130900:c.[517G>A];[517G>A]	Glyma.01G130900:p.[Asp173Asn];[Asp173Asn]	Asp173Asn	517G>A	No	-	-	-	-	-	-	-	-	-	-	-	-	-	C	T	1	Homozygous	96.2264	36.1765	60	64	0.99992
Glyma.01G130900	Chr01	44668034	SNV	Glyma.01G130900:c.[497T>A];[497T>A]	Glyma.01G130900:p.[Leu166Gln];[Leu166Gln]	Leu166Gln	497T>A	No	-	-	-	-	-	-	-	-	-	-	-	-	-	A	T	1	Homozygous	95.8333	36	56	59	0.999927
Glyma.01G130900	Chr01	44668248	SNV	Glyma.01G130900:c.[283T>C];[283T>C]	Glyma.01G130900:p.[Tyr95His];[Tyr95His]	Tyr95His	283T>C	No	-	-	-	-	-	-	-	-	-	-	-	-	-	A	G	1	Homozygous	100	35.8333	40	40	1
Glyma.01G130900	Chr01	44668394	SNV	Glyma.01G130900:c.[137T>C];[137T>C]	Glyma.01G130900:p.[Leu46Pro];[Leu46Pro]	Leu46Pro	137T>C	No	-	-	-	-	-	-	-	-	-	-	-	-	-	A	G	1	Homozygous	100	37.4565	61	61	1
Glyma.01G130900	Chr01	44668407	SNV	Glyma.01G130900:c.[124C>G];[124C>G]	Glyma.01G130900:p.[His42Asp];[His42Asp]	His42Asp	124C>G	No	-	-	-	-	-	-	-	-	-	-	-	-	-	G	C	1	Homozygous	100	37	60	60	1
Glyma.01G130900	Chr01	44668467	SNV	Glyma.01G130900:c.[64C>T];[64C>T]	Glyma.01G130900:p.[Pro22Ser];[Pro22Ser]	Pro22Ser	64C>T	No	-	-	-	-	-	-	-	-	-	-	-	-	-	G	A	1	Homozygous	100	35.2909	66	66	1
Glyma.01G131000	Chr01	44685979^44685980	Insertion	Glyma.01G131000:c.[50_51insAAG];[50_51insAAG]	Glyma.01G131000:p.[Arg18_Lys19insArg];[Arg18_Lys19insArg]	Arg18_Lys19insArg	50_51insAAG	No	-	-	-	-	-	-	-	-	-	GO:0008150	biological process	-	-	-	AAG	3	Homozygous	65	37.3077	32	50	0.20383
Glyma.01G131000	Chr01	44685993	SNV	Glyma.01G131000:c.[64A>C];[64A>C]	Glyma.01G131000:p.[Met22Leu];[Met22Leu]	Met22Leu	64A>C	No	-	-	-	-	-	-	-	-	-	GO:0008150	biological process	-	-	A	C	1	Homozygous	100	36.5	57	57	1
Glyma.01G131000	Chr01	44686071	SNV	Glyma.01G131000:c.[142T>A];[142T>A]	Glyma.01G131000:p.[Cys48Ser];[Cys48Ser]	Cys48Ser	142T>A	No	-	-	-	-	-	-	-	-	-	GO:0008150	biological process	-	-	T	A	1	Homozygous	98.75	36.6962	100	101	1
Glyma.01G131200	Chr01	44701457	SNV	Glyma.01G131200:c.[30T>G];[30T>G]	Glyma.01G131200:p.[His10Gln];[His10Gln]	His10Gln	30T>G	No	NONSYNONYMOUS	H	Q	10	1	2.75	15	novel	TOLERATED	GO:0008150 GO:0042546	biological process; "cell wall biogenesis"	GO:0003674	molecular function	A	C	1	Homozygous	98.5714	34.7826	79	80	1
Glyma.01G131300	Chr01	44738250	SNV	Glyma.01G131300:c.[716A>G];[716A>G];[716A>G];[716A>G]	Glyma.01G131300:p.[Asp239Gly];[Asp239Gly];[Asp239Gly];[Asp239Gly]	Asp239Gly	716A>G	No	NONSYNONYMOUS	D	G	239	0.395	2.77	17	novel	TOLERATED	GO:0000278 GO:0006396 GO:0009640 GO:0009855 GO:0009944 GO:0010014 GO:0010075 GO:0010388 GO:0016567 GO:0016571 GO:0016579 GO:0045893	RNA processing; "cullin deneddylation"; "determination of bilateral symmetry"; "histone methylation"; "meristem initiation"; "mitotic cell cycle"; "photomorphogenesis"; "polarity specification of adaxial/abaxial axis"; "positive regulation of transcription, DNA-dependent"; "protein deubiquitination"; "protein ubiquitination"; "regulation of meristem growth"	GO:0003674	molecular function	A	G	1	Homozygous	100	36.0725	93	93	1
Glyma.01G131300	Chr01	44738359	SNV	Glyma.01G131300:c.[825A>G];[825A>G];[825A>G];[825A>G]	Glyma.01G131300:p.[Ile275Met];[Ile275Met];[Ile275Met];[Ile275Met]	Ile275Met	825A>G	No	NONSYNONYMOUS	I	M	275	0.22	2.67	19	novel	TOLERATED	GO:0000278 GO:0006396 GO:0009640 GO:0009855 GO:0009944 GO:0010014 GO:0010075 GO:0010388 GO:0016567 GO:0016571 GO:0016579 GO:0045893	RNA processing; "cullin deneddylation"; "determination of bilateral symmetry"; "histone methylation"; "meristem initiation"; "mitotic cell cycle"; "photomorphogenesis"; "polarity specification of adaxial/abaxial axis"; "positive regulation of transcription, DNA-dependent"; "protein deubiquitination"; "protein ubiquitination"; "regulation of meristem growth"	GO:0003674	molecular function	A	G	1	Homozygous	100	37.3731	75	75	1
Glyma.01G131300	Chr01	44738574	SNV	Glyma.01G131300:c.[1040T>C];[1040T>C];[1040T>C];[1040T>C]	Glyma.01G131300:p.[Val347Ala];[Val347Ala];[Val347Ala];[Val347Ala]	Val347Ala	1040T>C	No	NONSYNONYMOUS	V	A	347	1	2.67	19	novel	TOLERATED	GO:0000278 GO:0006396 GO:0009640 GO:0009855 GO:0009944 GO:0010014 GO:0010075 GO:0010388 GO:0016567 GO:0016571 GO:0016579 GO:0045893	RNA processing; "cullin deneddylation"; "determination of bilateral symmetry"; "histone methylation"; "meristem initiation"; "mitotic cell cycle"; "photomorphogenesis"; "polarity specification of adaxial/abaxial axis"; "positive regulation of transcription, DNA-dependent"; "protein deubiquitination"; "protein ubiquitination"; "regulation of meristem growth"	GO:0003674	molecular function	T	C	1	Homozygous	100	35.8395	100	100	1
Glyma.01G131300	Chr01	44738697	SNV	Glyma.01G131300:c.[1163T>C];[1163T>C];[1163T>C];[1163T>C]	Glyma.01G131300:p.[Ile388Thr];[Ile388Thr];[Ile388Thr];[Ile388Thr]	Ile388Thr	1163T>C	No	NONSYNONYMOUS	I	T	388	0.625	2.63	20	novel	TOLERATED	GO:0000278 GO:0006396 GO:0009640 GO:0009855 GO:0009944 GO:0010014 GO:0010075 GO:0010388 GO:0016567 GO:0016571 GO:0016579 GO:0045893	RNA processing; "cullin deneddylation"; "determination of bilateral symmetry"; "histone methylation"; "meristem initiation"; "mitotic cell cycle"; "photomorphogenesis"; "polarity specification of adaxial/abaxial axis"; "positive regulation of transcription, DNA-dependent"; "protein deubiquitination"; "protein ubiquitination"; "regulation of meristem growth"	GO:0003674	molecular function	T	C	1	Homozygous	100	37.1714	79	79	1
Glyma.01G131300	Chr01	44738719	SNV	Glyma.01G131300:c.[1185T>G];[1185T>G];[1185T>G];[1185T>G]	Glyma.01G131300:p.[Asp395Glu];[Asp395Glu];[Asp395Glu];[Asp395Glu]	Asp395Glu	1185T>G	No	NONSYNONYMOUS	D	E	395	1	2.63	20	novel	TOLERATED	GO:0000278 GO:0006396 GO:0009640 GO:0009855 GO:0009944 GO:0010014 GO:0010075 GO:0010388 GO:0016567 GO:0016571 GO:0016579 GO:0045893	RNA processing; "cullin deneddylation"; "determination of bilateral symmetry"; "histone methylation"; "meristem initiation"; "mitotic cell cycle"; "photomorphogenesis"; "polarity specification of adaxial/abaxial axis"; "positive regulation of transcription, DNA-dependent"; "protein deubiquitination"; "protein ubiquitination"; "regulation of meristem growth"	GO:0003674	molecular function	T	G	1	Homozygous	100	35.8684	93	93	1
Glyma.01G131300	Chr01	44738860	SNV	Glyma.01G131300:c.[1326T>A];[1326T>A];[1326T>A];[1326T>A]	Glyma.01G131300:p.[His442Gln];[His442Gln];[His442Gln];[His442Gln]	His442Gln	1326T>A	No	NONSYNONYMOUS	H	Q	442	0.374	2.71	16	novel	TOLERATED	GO:0000278 GO:0006396 GO:0009640 GO:0009855 GO:0009944 GO:0010014 GO:0010075 GO:0010388 GO:0016567 GO:0016571 GO:0016579 GO:0045893	RNA processing; "cullin deneddylation"; "determination of bilateral symmetry"; "histone methylation"; "meristem initiation"; "mitotic cell cycle"; "photomorphogenesis"; "polarity specification of adaxial/abaxial axis"; "positive regulation of transcription, DNA-dependent"; "protein deubiquitination"; "protein ubiquitination"; "regulation of meristem growth"	GO:0003674	molecular function	T	A	1	Homozygous	98.5075	35.5	74	75	0.999864
Glyma.01G131400	Chr01	44779235	SNV	Glyma.01G131400:c.[62C>A];[62C>A];[62C>A];[62C>A];[62C>A];[62C>A];[62C>A];[62C>A]	Glyma.01G131400:p.[Thr21Lys];[Thr21Lys];[Thr21Lys];[Thr21Lys];[Thr21Lys];[Thr21Lys];[Thr21Lys];[Thr21Lys]	Thr21Lys	62C>A	No	NONSYNONYMOUS	T	K	21	0.027	3.08	9	novel	DELETERIOUS	GO:0006629 GO:0006635 GO:0006816 GO:0007030 GO:0009651 GO:0016558	Golgi organization; "calcium ion transport"; "fatty acid beta-oxidation"; "lipid metabolic process"; "protein import into peroxisome matrix"; "response to salt stress"	GO:0003674	molecular function	C	A	1	Homozygous	97.8723	37.087	56	57	1
Glyma.01G131400	Chr01	44779255..44779257	Deletion	Glyma.01G131400:c.[82_84delTCT];[82_84delTCT];[82_84delTCT];[82_84delTCT];[82_84delTCT];[82_84delTCT];[82_84delTCT];[82_84delTCT]	Glyma.01G131400:p.[Ser28del];[Ser28del];[Ser28del];[Ser28del];[Ser28del];[Ser28del];[Ser28del];[Ser28del]	Ser28del	82_84delTCT	No	-	-	-	-	-	-	-	-	-	GO:0006629 GO:0006635 GO:0006816 GO:0007030 GO:0009651 GO:0016558	Golgi organization; "calcium ion transport"; "fatty acid beta-oxidation"; "lipid metabolic process"; "protein import into peroxisome matrix"; "response to salt stress"	GO:0003674	molecular function	TCT	-	3	Homozygous	100	36.4524	52	52	1
Glyma.01G131400	Chr01	44780677	SNV	Glyma.01G131400:c.[169C>G];[169C>G];[169C>G];[169C>G];[169C>G];[169C>G];[169C>G];[169C>G]	Glyma.01G131400:p.[Gln57Glu];[Gln57Glu];[Gln57Glu];[Gln57Glu];[Gln57Glu];[Gln57Glu];[Gln57Glu];[Gln57Glu]	Gln57Glu	169C>G	No	NONSYNONYMOUS	Q	E	57	0.192	3.04	11	novel	TOLERATED	GO:0006629 GO:0006635 GO:0006816 GO:0007030 GO:0009651 GO:0016558	Golgi organization; "calcium ion transport"; "fatty acid beta-oxidation"; "lipid metabolic process"; "protein import into peroxisome matrix"; "response to salt stress"	GO:0003674	molecular function	C	G	1	Homozygous	100	35.6667	67	67	1
Glyma.01G131500	Chr01	44791786	SNV	Glyma.01G131500:c.[665G>A];[665G>A]	Glyma.01G131500:p.[Arg222Lys];[Arg222Lys]	Arg222Lys	665G>A	No	NONSYNONYMOUS	R	K	222	0.77	2.61	179	novel	TOLERATED	GO:0006468 GO:0007165	protein phosphorylation; "signal transduction"	GO:0004672 GO:0004674 GO:0005524 GO:0016301 GO:0016772	ATP binding; "kinase activity"; "protein kinase activity"; "protein serine/threonine kinase activity"; "transferase activity, transferring phosphorus-containing groups"	G	A	1	Homozygous	100	37.0179	69	69	1
Glyma.01G131500	Chr01	44792514	SNV	Glyma.01G131500:c.[1393T>C];[1393T>C]	Glyma.01G131500:p.[Ser465Pro];[Ser465Pro]	Ser465Pro	1393T>C	No	NONSYNONYMOUS	S	P	465	0.113	3.49	5	novel	TOLERATED	GO:0006468 GO:0007165	protein phosphorylation; "signal transduction"	GO:0004672 GO:0004674 GO:0005524 GO:0016301 GO:0016772	ATP binding; "kinase activity"; "protein kinase activity"; "protein serine/threonine kinase activity"; "transferase activity, transferring phosphorus-containing groups"	T	C	1	Homozygous	100	36.3704	129	129	1
Glyma.01G131600	Chr01	44796242	SNV	Glyma.01G131600:c.[643G>A];[643G>A]	Glyma.01G131600:p.[Asp215Asn];[Asp215Asn]	Asp215Asn	643G>A	No	-	-	-	-	-	-	-	-	-	-	-	-	-	G	A	1	Homozygous	100	36.4118	43	43	1
Glyma.01G131700	Chr01	44820113	SNV	Glyma.01G131700:c.[131C>T];[131C>T]	Glyma.01G131700:p.[Thr44Met];[Thr44Met]	Thr44Met	131C>T	No	-	-	-	-	-	-	-	-	-	-	-	-	-	C	T	1	Homozygous	100	36.6531	58	58	1
Glyma.01G131700	Chr01	44820133	SNV	Glyma.01G131700:c.[151G>T];[151G>T]	Glyma.01G131700:p.[Val51Phe];[Val51Phe]	Val51Phe	151G>T	No	-	-	-	-	-	-	-	-	-	-	-	-	-	G	T	1	Homozygous	100	37.7872	53	53	1
Glyma.01G131700	Chr01	44820562..44820563	MNV	Glyma.01G131700:c.[258_259delCGinsTA];[258_259delCGinsTA]	Glyma.01G131700:p.[Val87Ile];[Val87Ile]	Val87Ile	258_259delCGinsTA	No	-	-	-	-	-	-	-	-	-	-	-	-	-	CG	TA	2	Homozygous	100	37.6154	46	46	1
Glyma.01G131800	Chr01	44841441	SNV	Glyma.01G131800:c.[653A>G];[653A>G]	Glyma.01G131800:p.[Glu218Gly];[Glu218Gly]	Glu218Gly	653A>G	No	NONSYNONYMOUS	E	G	218	0.021	2.63	20	novel	DELETERIOUS	GO:0010200 GO:0016567	protein ubiquitination; "response to chitin"	GO:0004842	ubiquitin-protein ligase activity	A	G	1	Homozygous	98.3471	35.2101	145	147	1
Glyma.01G131800	Chr01	44842832	SNV	Glyma.01G131800:c.[2044A>C];[2044A>C]	Glyma.01G131800:p.[Thr682Pro];[Thr682Pro]	Thr682Pro	2044A>C	No	NONSYNONYMOUS	T	P	682	0.266	3.25	8	novel	TOLERATED	GO:0010200 GO:0016567	protein ubiquitination; "response to chitin"	GO:0004842	ubiquitin-protein ligase activity	A	C	1	Homozygous	100	35.1918	88	88	1
Glyma.01G131900	Chr01	44856299	SNV	Glyma.01G131900:c.[205T>C];[205T>C]	Glyma.01G131900:p.[Ser69Pro];[Ser69Pro]	Ser69Pro	205T>C	No	NONSYNONYMOUS	S	P	69	0.626	3.03	9	novel	TOLERATED	GO:0006499 GO:0009407 GO:0010583 GO:0045892 GO:0048513	N-terminal protein myristoylation; "negative regulation of transcription, DNA-dependent"; "organ development"; "response to cyclopentenone"; "toxin catabolic process"	-	-	T	C	1	Homozygous	100	36.4737	92	92	1
Glyma.01G131900	Chr01	44856411	SNV	Glyma.01G131900:c.[317C>G];[317C>G]	Glyma.01G131900:p.[Pro106Arg];[Pro106Arg]	Pro106Arg	317C>G	Yes	NONSYNONYMOUS	P	R	106	0.764	2.71	13	novel	TOLERATED	GO:0006499 GO:0009407 GO:0010583 GO:0045892 GO:0048513	N-terminal protein myristoylation; "negative regulation of transcription, DNA-dependent"; "organ development"; "response to cyclopentenone"; "toxin catabolic process"	-	-	C	G	1	Homozygous	94.7368	36.3056	83	87	0.99886
Glyma.01G132000	Chr01	44902075	SNV	Glyma.01G132000:c.[1766G>A];[1811G>A];[1766G>A];[1811G>A]	Glyma.01G132000:p.[Gly589Asp];[Gly604Asp];[Gly589Asp];[Gly604Asp]	Gly589Asp	1766G>A	No	NONSYNONYMOUS	G	D	589	0.884	4.32	4	novel	TOLERATED	GO:0006468 GO:0048573	photoperiodism, flowering; "protein phosphorylation"	GO:0004672 GO:0004674 GO:0005515 GO:0005524 GO:0016772 GO:0043424	ATP binding; "protein binding"; "protein histidine kinase binding"; "protein kinase activity"; "protein serine/threonine kinase activity"; "transferase activity, transferring phosphorus-containing groups"	C	T	1	Homozygous	98.4848	34.0308	79	80	0.999935
Glyma.01G132000	Chr01	44903611	SNV	Glyma.01G132000:c.[1324T>C];[1369T>C];[1369T>C];[1369T>C];[1324T>C];[1369T>C]	Glyma.01G132000:p.[Tyr442His];[Tyr457His];[Tyr457His];[Tyr457His];[Tyr442His];[Tyr457His]	Tyr442His	1324T>C	No	NONSYNONYMOUS	Y	H	442	0.539	2.81	28	novel	TOLERATED	GO:0006468 GO:0048573	photoperiodism, flowering; "protein phosphorylation"	GO:0004672 GO:0004674 GO:0005515 GO:0005524 GO:0016772 GO:0043424	ATP binding; "protein binding"; "protein histidine kinase binding"; "protein kinase activity"; "protein serine/threonine kinase activity"; "transferase activity, transferring phosphorus-containing groups"	A	G	1	Homozygous	100	36.5312	80	80	1
Glyma.01G132000	Chr01	44903616	SNV	Glyma.01G132000:c.[1364C>T];[1364C>T];[1364C>T];[1319C>T];[1319C>T];[1364C>T]	Glyma.01G132000:p.[Ser455Phe];[Ser455Phe];[Ser455Phe];[Ser440Phe];[Ser440Phe];[Ser455Phe]	Ser455Phe	1364C>T	No	NONSYNONYMOUS	S	F	455	0.034	3.27	16	novel	DELETERIOUS	GO:0006468 GO:0048573	photoperiodism, flowering; "protein phosphorylation"	GO:0004672 GO:0004674 GO:0005515 GO:0005524 GO:0016772 GO:0043424	ATP binding; "protein binding"; "protein histidine kinase binding"; "protein kinase activity"; "protein serine/threonine kinase activity"; "transferase activity, transferring phosphorus-containing groups"	G	A	1	Homozygous	100	35.2969	78	78	1
Glyma.01G132000	Chr01	44903775	SNV	Glyma.01G132000:c.[1205A>C];[1160A>C];[1160A>C];[1205A>C];[1205A>C];[1205A>C]	Glyma.01G132000:p.[Lys402Thr];[Lys387Thr];[Lys387Thr];[Lys402Thr];[Lys402Thr];[Lys402Thr]	Lys402Thr	1205A>C	No	NONSYNONYMOUS	K	T	402	0.597	2.83	74	novel	TOLERATED	GO:0006468 GO:0048573	photoperiodism, flowering; "protein phosphorylation"	GO:0004672 GO:0004674 GO:0005515 GO:0005524 GO:0016772 GO:0043424	ATP binding; "protein binding"; "protein histidine kinase binding"; "protein kinase activity"; "protein serine/threonine kinase activity"; "transferase activity, transferring phosphorus-containing groups"	T	G	1	Homozygous	100	36.4	78	78	1
Glyma.01G132200	Chr01	44957309	SNV	Glyma.01G132200:c.[1171C>T];[1171C>T]	Glyma.01G132200:p.[Leu391Phe];[Leu391Phe]	Leu391Phe	1171C>T	No	-	-	-	-	-	-	-	-	-	GO:0006855 GO:0055085	drug transmembrane transport; "transmembrane transport"	GO:0005215 GO:0015238 GO:0015297	antiporter activity; "drug transmembrane transporter activity"; "transporter activity"	C	T	1	Homozygous	98.8889	36.1685	106	107	1
Glyma.01G132200	Chr01	44957655	SNV	Glyma.01G132200:c.[1517A>G];[1517A>G]	Glyma.01G132200:p.[Glu506Gly];[Glu506Gly]	Glu506Gly	1517A>G	No	-	-	-	-	-	-	-	-	-	GO:0006855 GO:0055085	drug transmembrane transport; "transmembrane transport"	GO:0005215 GO:0015238 GO:0015297	antiporter activity; "drug transmembrane transporter activity"; "transporter activity"	A	G	1	Homozygous	100	36.0702	68	68	1
Glyma.01G132300	Chr01	45077780	SNV	Glyma.01G132300:c.[379T>C];[379T>C];[691T>C];[691T>C];[691T>C];[691T>C];[691T>C];[691T>C]	Glyma.01G132300:p.[Cys127Arg];[Cys127Arg];[Cys231Arg];[Cys231Arg];[Cys231Arg];[Cys231Arg];[Cys231Arg];[Cys231Arg]	Cys127Arg	379T>C	No	NONSYNONYMOUS	C	R	231	1	3.05	38	novel	TOLERATED	GO:0006468	protein phosphorylation	GO:0004672 GO:0004674 GO:0004712 GO:0005524 GO:0016301 GO:0016772	ATP binding; "kinase activity"; "protein kinase activity"; "protein serine/threonine/tyrosine kinase activity"; "protein serine/threonine kinase activity"; "transferase activity, transferring phosphorus-containing groups"	T	C	1	Homozygous	100	36.413	56	56	1
Glyma.01G132400	Chr01	45099351	SNV	Glyma.01G132400:c.[980C>G];[980C>G]	Glyma.01G132400:p.[Thr327Arg];[Thr327Arg]	Thr327Arg	980C>G	No	NONSYNONYMOUS	T	R	327	0.708	2.77	43	novel	TOLERATED	GO:0000165 GO:0002679 GO:0006612 GO:0006944 GO:0006955 GO:0008219 GO:0009626 GO:0009862 GO:0009867 GO:0010200 GO:0010310 GO:0010337 GO:0010363 GO:0031348 GO:0042742 GO:0043069 GO:0050832 GO:0052542	MAPK cascade; "cell death"; "cellular membrane fusion"; "defense response by callose deposition"; "defense response to bacterium"; "defense response to fungus"; "immune response"; "jasmonic acid mediated signaling pathway"; "negative regulation of defense response"; "negative regulation of programmed cell death"; "plant-type hypersensitive response"; "protein targeting to membrane"; "regulation o…	-	-	C	G	1	Homozygous	100	36.8	41	41	1
Glyma.01G132400	Chr01	45100800	SNV	Glyma.01G132400:c.[1364T>C];[1364T>C]	Glyma.01G132400:p.[Leu455Pro];[Leu455Pro]	Leu455Pro	1364T>C	No	NONSYNONYMOUS	L	P	455	0.334	2.76	41	novel	TOLERATED	GO:0000165 GO:0002679 GO:0006612 GO:0006944 GO:0006955 GO:0008219 GO:0009626 GO:0009862 GO:0009867 GO:0010200 GO:0010310 GO:0010337 GO:0010363 GO:0031348 GO:0042742 GO:0043069 GO:0050832 GO:0052542	MAPK cascade; "cell death"; "cellular membrane fusion"; "defense response by callose deposition"; "defense response to bacterium"; "defense response to fungus"; "immune response"; "jasmonic acid mediated signaling pathway"; "negative regulation of defense response"; "negative regulation of programmed cell death"; "plant-type hypersensitive response"; "protein targeting to membrane"; "regulation o…	-	-	T	C	1	Homozygous	100	35.6456	96	96	1
Glyma.01G132500	Chr01	45185076	SNV	Glyma.01G132500:c.[101A>G];[101A>G]	Glyma.01G132500:p.[Asn34Ser];[Asn34Ser]	Asn34Ser	101A>G	No	NONSYNONYMOUS	N	S	34	1	2.62	114	novel	TOLERATED	GO:0006869 GO:0009409 GO:0009414 GO:0009651 GO:0009737 GO:0042538	hyperosmotic salinity response; "lipid transport"; "response to abscisic acid stimulus"; "response to cold"; "response to salt stress"; "response to water deprivation"	GO:0008289	lipid binding	A	G	1	Homozygous	100	34.8468	131	131	1
Glyma.01G132500	Chr01	45185084..45185085	MNV	Glyma.01G132500:c.[109_110delATinsGC];[109_110delATinsGC]	Glyma.01G132500:p.[Ile37Ala];[Ile37Ala]	Ile37Ala	109_110delATinsGC	No	-	-	-	-	-	-	-	-	-	GO:0006869 GO:0009409 GO:0009414 GO:0009651 GO:0009737 GO:0042538	hyperosmotic salinity response; "lipid transport"; "response to abscisic acid stimulus"; "response to cold"; "response to salt stress"; "response to water deprivation"	GO:0008289	lipid binding	AT	GC	2	Homozygous	100	33.8716	128	128	1
Glyma.01G132500	Chr01	45185110	SNV	Glyma.01G132500:c.[135C>G];[135C>G]	Glyma.01G132500:p.[Asn45Lys];[Asn45Lys]	Asn45Lys	135C>G	No	NONSYNONYMOUS	N	K	45	0.61	2.64	111	novel	TOLERATED	GO:0006869 GO:0009409 GO:0009414 GO:0009651 GO:0009737 GO:0042538	hyperosmotic salinity response; "lipid transport"; "response to abscisic acid stimulus"; "response to cold"; "response to salt stress"; "response to water deprivation"	GO:0008289	lipid binding	C	G	1	Homozygous	100	34.9528	124	124	1
Glyma.01G132500	Chr01	45185123	SNV	Glyma.01G132500:c.[148C>T];[148C>T]	Glyma.01G132500:p.[Pro50Ser];[Pro50Ser]	Pro50Ser	148C>T	No	NONSYNONYMOUS	P	S	50	0.354	2.62	114	novel	TOLERATED	GO:0006869 GO:0009409 GO:0009414 GO:0009651 GO:0009737 GO:0042538	hyperosmotic salinity response; "lipid transport"; "response to abscisic acid stimulus"; "response to cold"; "response to salt stress"; "response to water deprivation"	GO:0008289	lipid binding	C	T	1	Homozygous	97.0297	31.4388	114	117	0.999976
Glyma.01G132500	Chr01	45185239	SNV	Glyma.01G132500:c.[264A>C];[264A>C]	Glyma.01G132500:p.[Lys88Asn];[Lys88Asn]	Lys88Asn	264A>C	No	NONSYNONYMOUS	K	N	88	1	2.61	112	novel	TOLERATED	GO:0006869 GO:0009409 GO:0009414 GO:0009651 GO:0009737 GO:0042538	hyperosmotic salinity response; "lipid transport"; "response to abscisic acid stimulus"; "response to cold"; "response to salt stress"; "response to water deprivation"	GO:0008289	lipid binding	A	C	1	Homozygous	100	33.325	92	92	1
Glyma.01G132700	Chr01	45220278^45220279	Insertion	Glyma.01G132700:c.[776_777insA];[776_777insA];[776_777insA];[776_777insA];[776_777insA];[776_777insA]	Glyma.01G132700:p.[Asn259fs];[Asn259fs];[Asn259fs];[Asn259fs];[Asn259fs];[Asn259fs]	Asn259fs	776_777insA	No	-	-	-	-	-	-	-	-	-	GO:0008150	biological process	GO:0003674	molecular function	-	T	1	Homozygous	96.7742	35.9667	37	38	0.99997
Glyma.01G132800	Chr01	45231907	SNV	Glyma.01G132800:c.[962C>A];[962C>A]	Glyma.01G132800:p.[Thr321Lys];[Thr321Lys]	Thr321Lys	962C>A	No	NONSYNONYMOUS	T	K	321	0.697	3.1	13	novel	TOLERATED	-	-	-	-	G	T	1	Homozygous	100	37.1343	85	85	1
Glyma.01G132800	Chr01	45232004	SNV	Glyma.01G132800:c.[865C>T];[865C>T]	Glyma.01G132800:p.[Arg289Cys];[Arg289Cys]	Arg289Cys	865C>T	No	NONSYNONYMOUS	R	C	289	0.105	3.1	13	novel	TOLERATED	-	-	-	-	G	A	1	Homozygous	100	35.7812	76	76	1
Glyma.01G132800	Chr01	45232391	SNV	Glyma.01G132800:c.[478T>G];[478T>G]	Glyma.01G132800:p.[Ser160Ala];[Ser160Ala]	Ser160Ala	478T>G	No	NONSYNONYMOUS	S	A	160	0.046	3.07	13	novel	DELETERIOUS	-	-	-	-	A	C	1	Homozygous	100	36.0169	73	73	1
Glyma.01G132900	Chr01	45247190	SNV	Glyma.01G132900:c.[188T>C];[188T>C]	Glyma.01G132900:p.[Leu63Ser];[Leu63Ser]	Leu63Ser	188T>C	No	-	-	-	-	-	-	-	-	-	GO:0006468 GO:0006914	autophagy; "protein phosphorylation"	GO:0004672 GO:0005524 GO:0016301 GO:0016772	ATP binding; "kinase activity"; "protein kinase activity"; "transferase activity, transferring phosphorus-containing groups"	T	C	1	Homozygous	100	33.2931	68	68	1
Glyma.01G132900	Chr01	45249289^45249290	Insertion	Glyma.01G132900:c.[1313_1314insTCT];[1313_1314insTCT]	Glyma.01G132900:p.[Ser438_Ser439insLeu];[Ser438_Ser439insLeu]	Ser438_Ser439insLeu	1313_1314insTCT	No	-	-	-	-	-	-	-	-	-	GO:0006468 GO:0006914	autophagy; "protein phosphorylation"	GO:0004672 GO:0005524 GO:0016301 GO:0016772	ATP binding; "kinase activity"; "protein kinase activity"; "transferase activity, transferring phosphorus-containing groups"	-	TCT	3	Homozygous	81.8182	37.3333	18	23	0.7403
Glyma.01G132900	Chr01	45249292	Replacement	Glyma.01G132900:c.[1316delCinsGGAG];[1316delCinsGGAG]	Glyma.01G132900:p.[Ser438_Ser439insTrp];[Ser438_Ser439insTrp]	Ser438_Ser439insTrp	1316delCinsGGAG	Yes	-	-	-	-	-	-	-	-	-	GO:0006468 GO:0006914	autophagy; "protein phosphorylation"	GO:0004672 GO:0005524 GO:0016301 GO:0016772	ATP binding; "kinase activity"; "protein kinase activity"; "transferase activity, transferring phosphorus-containing groups"	C	GGAG	4	Homozygous	86.3636	36.5921	19	23	0.666826
Glyma.01G132900	Chr01	45249294..45249295	Replacement	Glyma.01G132900:c.[1318_1319delCCinsAGA];[1318_1319delCCinsAGA]	Glyma.01G132900:p.[Pro440fs];[Pro440fs]	Pro440fs	1318_1319delCCinsAGA	Yes	-	-	-	-	-	-	-	-	-	GO:0006468 GO:0006914	autophagy; "protein phosphorylation"	GO:0004672 GO:0005524 GO:0016301 GO:0016772	ATP binding; "kinase activity"; "protein kinase activity"; "transferase activity, transferring phosphorus-containing groups"	CC	AGA	3	Homozygous	100	36.1579	19	19	1
Glyma.01G133000	Chr01	45253438	SNV	Glyma.01G133000:c.[1534A>T];[1642A>T];[1534A>T];[1642A>T]	Glyma.01G133000:p.[Met512Leu];[Met548Leu];[Met512Leu];[Met548Leu]	Met512Leu	1534A>T	No	NONSYNONYMOUS	M	L	548	1	2.62	23	novel	TOLERATED	GO:0006355 GO:0007062 GO:0009630 GO:0009790 GO:0009880 GO:0010030 GO:0010072 GO:0010162 GO:0010431 GO:0010564 GO:0043687 GO:0045595 GO:0045893 GO:0048316 GO:0048366 GO:0048825 GO:0051301 GO:2000034	cell division; "cotyledon development"; "embryo development"; "embryonic pattern specification"; "gravitropism"; "leaf development"; "positive regulation of seed germination"; "positive regulation of transcription, DNA-dependent"; "post-translational protein modification"; "primary shoot apical meristem specification"; "regulation of cell cycle process"; "regulation of cell differentiation"; "reg…	GO:0003700 GO:0005515	protein binding; "sequence-specific DNA binding transcription factor activity"	T	A	1	Homozygous	100	37.1351	88	88	1
Glyma.01G133200	Chr01	45344799	SNV	Glyma.01G133200:c.[31T>C];[31T>C]	Glyma.01G133200:p.[Phe11Leu];[Phe11Leu]	Phe11Leu	31T>C	No	NONSYNONYMOUS	F	L	11	0	3.61	3	novel	DELETERIOUS (*WARNING! Low confidence)	-	-	-	-	A	G	1	Homozygous	98.2143	34.6909	130	132	1
Glyma.01G133300	Chr01	45353243	SNV	Glyma.01G133300:c.[1968G>T];[1968G>T];[1968G>T];[1968G>T]	Glyma.01G133300:p.[Glu656Asp];[Glu656Asp];[Glu656Asp];[Glu656Asp]	Glu656Asp	1968G>T	No	NONSYNONYMOUS	E	D	656	1	2.96	27	novel	TOLERATED	GO:0000272 GO:0005982 GO:0006468 GO:0007169 GO:0007389 GO:0008356 GO:0008361 GO:0009664 GO:0009832 GO:0009926 GO:0010015 GO:0010075 GO:0040007 GO:0048653	anther development; "asymmetric cell division"; "auxin polar transport"; "growth"; "pattern specification process"; "plant-type cell wall biogenesis"; "plant-type cell wall organization"; "polysaccharide catabolic process"; "protein phosphorylation"; "regulation of cell size"; "regulation of meristem growth"; "root morphogenesis"; "starch metabolic process"; "transmembrane receptor protein tyrosi…	GO:0004672 GO:0004674 GO:0005515 GO:0005524 GO:0016301 GO:0016772	ATP binding; "kinase activity"; "protein binding"; "protein kinase activity"; "protein serine/threonine kinase activity"; "transferase activity, transferring phosphorus-containing groups"	C	A	1	Homozygous	100	34.3258	110	110	1
Glyma.01G133800	Chr01	45417087	SNV	Glyma.01G133800:c.[227C>T];[227C>T]	Glyma.01G133800:p.[Thr76Ile];[Thr76Ile]	Thr76Ile	227C>T	No	-	-	-	-	-	-	-	-	-	GO:0010286 GO:0031347	heat acclimation; "regulation of defense response"	GO:0003674	molecular function	C	T	1	Homozygous	100	36.5362	83	83	1
Glyma.01G133800	Chr01	45417125	SNV	Glyma.01G133800:c.[265C>A];[265C>A]	Glyma.01G133800:p.[His89Asn];[His89Asn]	His89Asn	265C>A	No	-	-	-	-	-	-	-	-	-	GO:0010286 GO:0031347	heat acclimation; "regulation of defense response"	GO:0003674	molecular function	C	A	1	Homozygous	100	36.44	62	62	1
Glyma.01G133800	Chr01	45417268	SNV	Glyma.01G133800:c.[328G>A];[328G>A]	Glyma.01G133800:p.[Asp110Asn];[Asp110Asn]	Asp110Asn	328G>A	No	-	-	-	-	-	-	-	-	-	GO:0010286 GO:0031347	heat acclimation; "regulation of defense response"	GO:0003674	molecular function	G	A	1	Homozygous	100	35.6508	83	83	1
Glyma.01G134800	Chr01	45661863	SNV	Glyma.01G134800:c.[85G>A];[85G>A]	Glyma.01G134800:p.[Ala29Thr];[Ala29Thr]	Ala29Thr	85G>A	No	-	-	-	-	-	-	-	-	-	-	-	-	-	G	A	1	Homozygous	100	33.5556	39	39	1
Glyma.01G134800	Chr01	45661947	SNV	Glyma.01G134800:c.[169A>T];[169A>T]	Glyma.01G134800:p.[Ser57Cys];[Ser57Cys]	Ser57Cys	169A>T	No	-	-	-	-	-	-	-	-	-	-	-	-	-	A	T	1	Homozygous	100	37.7111	51	51	1
Glyma.01G134800	Chr01	45662005	SNV	Glyma.01G134800:c.[227A>C];[227A>C]	Glyma.01G134800:p.[Tyr76Ser];[Tyr76Ser]	Tyr76Ser	227A>C	No	-	-	-	-	-	-	-	-	-	-	-	-	-	A	C	1	Homozygous	100	36.625	36	36	1
Glyma.01G135100	Chr01	45695315	SNV	Glyma.01G135100:c.[836T>A];[836T>A]	Glyma.01G135100:p.[Leu279*];[Leu279*]	Leu279*	836T>A	No	-	-	-	-	-	-	-	-	-	GO:0008150	biological process	GO:0003674	molecular function	T	A	1	Homozygous	100	35.96	31	31	1
Glyma.01G135100	Chr01	45695335	SNV	Glyma.01G135100:c.[856C>T];[856C>T]	Glyma.01G135100:p.[Arg286Cys];[Arg286Cys]	Arg286Cys	856C>T	No	-	-	-	-	-	-	-	-	-	GO:0008150	biological process	GO:0003674	molecular function	C	T	1	Homozygous	100	37.1935	40	40	1
Glyma.01G135100	Chr01	45695411	SNV	Glyma.01G135100:c.[890G>A];[890G>A]	Glyma.01G135100:p.[Gly297Glu];[Gly297Glu]	Gly297Glu	890G>A	No	-	-	-	-	-	-	-	-	-	GO:0008150	biological process	GO:0003674	molecular function	G	A	1	Homozygous	100	37.3824	43	43	1
Glyma.01G135100	Chr01	45697694	SNV	Glyma.01G135100:c.[2791G>T];[2791G>T]	Glyma.01G135100:p.[Val931Phe];[Val931Phe]	Val931Phe	2791G>T	No	-	-	-	-	-	-	-	-	-	GO:0008150	biological process	GO:0003674	molecular function	G	T	1	Homozygous	65	38.0769	13	20	0.0690107
Glyma.01G135100	Chr01	45698865	SNV	Glyma.01G135100:c.[3762G>T];[3762G>T]	Glyma.01G135100:p.[Leu1254Phe];[Leu1254Phe]	Leu1254Phe	3762G>T	No	-	-	-	-	-	-	-	-	-	GO:0008150	biological process	GO:0003674	molecular function	G	T	1	Homozygous	95.6522	38.1364	29	30	0.98871
Glyma.01G135100	Chr01	45698903	SNV	Glyma.01G135100:c.[3800C>T];[3800C>T]	Glyma.01G135100:p.[Ala1267Val];[Ala1267Val]	Ala1267Val	3800C>T	No	-	-	-	-	-	-	-	-	-	GO:0008150	biological process	GO:0003674	molecular function	C	T	1	Homozygous	100	35.45	28	28	1
Glyma.01G135200	Chr01	45702927	SNV	Glyma.01G135200:c.[1549C>T];[1549C>T]	Glyma.01G135200:p.[Arg517Cys];[Arg517Cys]	Arg517Cys	1549C>T	No	NONSYNONYMOUS	R	C	517	0.04	2.58	60	novel	DELETERIOUS	GO:0010043 GO:0055114 GO:0071281	cellular response to iron ion; "oxidation-reduction process"; "response to zinc ion"	GO:0004497 GO:0005506 GO:0009055 GO:0016705 GO:0019825 GO:0020037	electron carrier activity; "heme binding"; "iron ion binding"; "monooxygenase activity"; "oxidoreductase activity, acting on paired donors, with incorporation or reduction of molecular oxygen"; "oxygen binding"	G	A	1	Homozygous	100	37	59	59	1
Glyma.01G135900	Chr01	45837298	SNV	Glyma.01G135900:c.[634A>G];[634A>G]	Glyma.01G135900:p.[Ile212Val];[Ile212Val]	Ile212Val	634A>G	No	NONSYNONYMOUS	I	V	212	1	3.32	14	novel	TOLERATED	-	-	-	-	A	G	1	Homozygous	53.9007	35.8816	94	166	0.985899
Glyma.01G135900	Chr01	45837313	SNV	Glyma.01G135900:c.[649G>A];[649G>A]	Glyma.01G135900:p.[Val217Met];[Val217Met]	Val217Met	649G>A	No	NONSYNONYMOUS	V	M	217	0.201	3.32	15	novel	TOLERATED	-	-	-	-	G	A	1	Homozygous	54.3624	37.1605	97	169	0.836991
Glyma.01G136300	Chr01	46037628..46037630	Deletion	Glyma.01G136300:c.[1054_1056delCAA];[1054_1056delCAA]	Glyma.01G136300:p.[Gln352del];[Gln352del]	Gln352del	1054_1056delCAA	No	-	-	-	-	-	-	-	-	-	GO:0006355 GO:0007623 GO:0010492 GO:0030154 GO:0048768 GO:0051301	cell differentiation; "cell division"; "circadian rhythm"; "maintenance of shoot apical meristem identity"; "regulation of transcription, DNA-dependent"; "root hair cell tip growth"	GO:0003700 GO:0005515	protein binding; "sequence-specific DNA binding transcription factor activity"	TTG	-	3	Homozygous	72.973	34.35	58	80	0.244093
Glyma.01G136700	Chr01	46169580	SNV	Glyma.01G136700:c.[1499A>C];[1499A>C]	Glyma.01G136700:p.[Lys500Thr];[Lys500Thr]	Lys500Thr	1499A>C	No	-	-	-	-	-	-	-	-	-	GO:0008150	biological process	GO:0046983	protein dimerization activity	T	G	1	Homozygous	100	35.2708	61	61	1
Glyma.01G136700	Chr01	46171674	SNV	Glyma.01G136700:c.[776C>A];[776C>A]	Glyma.01G136700:p.[Thr259Asn];[Thr259Asn]	Thr259Asn	776C>A	No	-	-	-	-	-	-	-	-	-	GO:0008150	biological process	GO:0046983	protein dimerization activity	G	T	1	Homozygous	98.4375	36.5873	75	76	0.997388
Glyma.01G136700	Chr01	46172261	SNV	Glyma.01G136700:c.[389A>G];[389A>G]	Glyma.01G136700:p.[Asp130Gly];[Asp130Gly]	Asp130Gly	389A>G	No	-	-	-	-	-	-	-	-	-	GO:0008150	biological process	GO:0046983	protein dimerization activity	T	C	1	Homozygous	100	36.4118	24	24	1
Glyma.01G136700	Chr01	46172327	SNV	Glyma.01G136700:c.[323C>A];[323C>A]	Glyma.01G136700:p.[Ala108Glu];[Ala108Glu]	Ala108Glu	323C>A	No	-	-	-	-	-	-	-	-	-	GO:0008150	biological process	GO:0046983	protein dimerization activity	G	T	1	Homozygous	69.2308	37.4444	14	19	0.941184
Glyma.01G136700	Chr01	46172348	SNV	Glyma.01G136700:c.[302C>T];[302C>T]	Glyma.01G136700:p.[Ala101Val];[Ala101Val]	Ala101Val	302C>T	No	-	-	-	-	-	-	-	-	-	GO:0008150	biological process	GO:0046983	protein dimerization activity	G	A	1	Homozygous	94.1176	33.875	23	25	0.998522
Glyma.01G136700	Chr01	46172357	SNV	Glyma.01G136700:c.[293G>A];[293G>A]	Glyma.01G136700:p.[Gly98Glu];[Gly98Glu]	Gly98Glu	293G>A	No	-	-	-	-	-	-	-	-	-	GO:0008150	biological process	GO:0046983	protein dimerization activity	C	T	1	Homozygous	94.4444	36.4706	25	27	0.996799
Glyma.01G136700	Chr01	46172390	SNV	Glyma.01G136700:c.[260C>T];[260C>T]	Glyma.01G136700:p.[Ser87Leu];[Ser87Leu]	Ser87Leu	260C>T	Yes	-	-	-	-	-	-	-	-	-	GO:0008150	biological process	GO:0046983	protein dimerization activity	G	A	1	Homozygous	91.6667	38	15	16	0.902583
Glyma.01G136700	Chr01	46172405	SNV	Glyma.01G136700:c.[245C>T];[245C>T]	Glyma.01G136700:p.[Thr82Ile];[Thr82Ile]	Thr82Ile	245C>T	No	-	-	-	-	-	-	-	-	-	GO:0008150	biological process	GO:0046983	protein dimerization activity	G	A	1	Homozygous	90	36.5556	10	11	0.934784
Glyma.01G136800	Chr01	46177721	SNV	Glyma.01G136800:c.[179T>C];[179T>C]	Glyma.01G136800:p.[Val60Ala];[Val60Ala]	Val60Ala	179T>C	No	-	-	-	-	-	-	-	-	-	GO:0042773 GO:0045333 GO:0055114	ATP synthesis coupled electron transport; "cellular respiration"; "oxidation-reduction process"	GO:0003954 GO:0008137	NADH dehydrogenase (ubiquinone) activity; "NADH dehydrogenase activity"	A	G	1	Homozygous	94.9555	34.0742	1421	1506	0.638513
Glyma.01G136800	Chr01	46177725	SNV	Glyma.01G136800:c.[175A>G];[175A>G]	Glyma.01G136800:p.[Thr59Ala];[Thr59Ala]	Thr59Ala	175A>G	Yes	-	-	-	-	-	-	-	-	-	GO:0042773 GO:0045333 GO:0055114	ATP synthesis coupled electron transport; "cellular respiration"; "oxidation-reduction process"	GO:0003954 GO:0008137	NADH dehydrogenase (ubiquinone) activity; "NADH dehydrogenase activity"	T	C	1	Homozygous	94.1851	34.227	1265	1350	0.727894
Glyma.01G136800	Chr01	46177727	SNV	Glyma.01G136800:c.[173T>C];[173T>C]	Glyma.01G136800:p.[Met58Thr];[Met58Thr]	Met58Thr	173T>C	Yes	-	-	-	-	-	-	-	-	-	GO:0042773 GO:0045333 GO:0055114	ATP synthesis coupled electron transport; "cellular respiration"; "oxidation-reduction process"	GO:0003954 GO:0008137	NADH dehydrogenase (ubiquinone) activity; "NADH dehydrogenase activity"	A	G	1	Homozygous	94.1851	34.5687	1264	1350	0.642639
Glyma.01G136800	Chr01	46177731	SNV	Glyma.01G136800:c.[169T>C];[169T>C]	Glyma.01G136800:p.[Trp57Arg];[Trp57Arg]	Trp57Arg	169T>C	No	-	-	-	-	-	-	-	-	-	GO:0042773 GO:0045333 GO:0055114	ATP synthesis coupled electron transport; "cellular respiration"; "oxidation-reduction process"	GO:0003954 GO:0008137	NADH dehydrogenase (ubiquinone) activity; "NADH dehydrogenase activity"	A	G	1	Homozygous	94.5876	34.8292	1201	1278	0.884335
Glyma.01G136800	Chr01	46177737	SNV	Glyma.01G136800:c.[163A>G];[163A>G]	Glyma.01G136800:p.[Ile55Val];[Ile55Val]	Ile55Val	163A>G	No	-	-	-	-	-	-	-	-	-	GO:0042773 GO:0045333 GO:0055114	ATP synthesis coupled electron transport; "cellular respiration"; "oxidation-reduction process"	GO:0003954 GO:0008137	NADH dehydrogenase (ubiquinone) activity; "NADH dehydrogenase activity"	T	C	1	Homozygous	93.5328	35.2178	1053	1134	0.790436
Glyma.01G136800	Chr01	46177740..46177741	MNV	Glyma.01G136800:c.[159_160delATinsGG];[159_160delATinsGG]	Glyma.01G136800:p.[Ser54Ala];[Ser54Ala]	Ser54Ala	159_160delATinsGG	No	-	-	-	-	-	-	-	-	-	GO:0042773 GO:0045333 GO:0055114	ATP synthesis coupled electron transport; "cellular respiration"; "oxidation-reduction process"	GO:0003954 GO:0008137	NADH dehydrogenase (ubiquinone) activity; "NADH dehydrogenase activity"	AT	CC	2	Homozygous	92.6724	35.7709	923	1003	0.579459
Glyma.01G136800	Chr01	46177755	SNV	Glyma.01G136800:c.[145A>G];[145A>G]	Glyma.01G136800:p.[Ile49Val];[Ile49Val]	Ile49Val	145A>G	No	-	-	-	-	-	-	-	-	-	GO:0042773 GO:0045333 GO:0055114	ATP synthesis coupled electron transport; "cellular respiration"; "oxidation-reduction process"	GO:0003954 GO:0008137	NADH dehydrogenase (ubiquinone) activity; "NADH dehydrogenase activity"	T	C	1	Homozygous	89.2647	34.9456	646	730	0.0532162
Glyma.01G136800	Chr01	46177758	SNV	Glyma.01G136800:c.[142A>G];[142A>G]	Glyma.01G136800:p.[Thr48Ala];[Thr48Ala]	Thr48Ala	142A>G	No	-	-	-	-	-	-	-	-	-	GO:0042773 GO:0045333 GO:0055114	ATP synthesis coupled electron transport; "cellular respiration"; "oxidation-reduction process"	GO:0003954 GO:0008137	NADH dehydrogenase (ubiquinone) activity; "NADH dehydrogenase activity"	T	C	1	Homozygous	89.7959	35.3304	604	679	0.0528577
Glyma.01G136800	Chr01	46177784	SNV	Glyma.01G136800:c.[116T>C];[116T>C]	Glyma.01G136800:p.[Val39Ala];[Val39Ala]	Val39Ala	116T>C	No	-	-	-	-	-	-	-	-	-	GO:0042773 GO:0045333 GO:0055114	ATP synthesis coupled electron transport; "cellular respiration"; "oxidation-reduction process"	GO:0003954 GO:0008137	NADH dehydrogenase (ubiquinone) activity; "NADH dehydrogenase activity"	A	G	1	Homozygous	87.3267	34.5261	480	557	0.641074
Glyma.01G136800	Chr01	46177817	SNV	Glyma.01G136800:c.[83A>C];[83A>C]	Glyma.01G136800:p.[Tyr28Ser];[Tyr28Ser]	Tyr28Ser	83A>C	No	-	-	-	-	-	-	-	-	-	GO:0042773 GO:0045333 GO:0055114	ATP synthesis coupled electron transport; "cellular respiration"; "oxidation-reduction process"	GO:0003954 GO:0008137	NADH dehydrogenase (ubiquinone) activity; "NADH dehydrogenase activity"	T	G	1	Homozygous	93.79	35.2152	1155	1240	0.757905
Glyma.01G136800	Chr01	46177820	SNV	Glyma.01G136800:c.[80A>G];[80A>G]	Glyma.01G136800:p.[Gln27Arg];[Gln27Arg]	Gln27Arg	80A>G	No	-	-	-	-	-	-	-	-	-	GO:0042773 GO:0045333 GO:0055114	ATP synthesis coupled electron transport; "cellular respiration"; "oxidation-reduction process"	GO:0003954 GO:0008137	NADH dehydrogenase (ubiquinone) activity; "NADH dehydrogenase activity"	T	C	1	Homozygous	94.0975	35.7473	1239	1324	0.809357
Glyma.01G136800	Chr01	46177829	SNV	Glyma.01G136800:c.[71T>C];[71T>C]	Glyma.01G136800:p.[Ile24Thr];[Ile24Thr]	Ile24Thr	71T>C	No	-	-	-	-	-	-	-	-	-	GO:0042773 GO:0045333 GO:0055114	ATP synthesis coupled electron transport; "cellular respiration"; "oxidation-reduction process"	GO:0003954 GO:0008137	NADH dehydrogenase (ubiquinone) activity; "NADH dehydrogenase activity"	A	G	1	Homozygous	94.6309	36.0599	1443	1528	0.996669
Glyma.01G136800	Chr01	46177844	SNV	Glyma.01G136800:c.[56T>C];[56T>C]	Glyma.01G136800:p.[Ile19Thr];[Ile19Thr]	Ile19Thr	56T>C	No	-	-	-	-	-	-	-	-	-	GO:0042773 GO:0045333 GO:0055114	ATP synthesis coupled electron transport; "cellular respiration"; "oxidation-reduction process"	GO:0003954 GO:0008137	NADH dehydrogenase (ubiquinone) activity; "NADH dehydrogenase activity"	A	G	1	Homozygous	94.8525	36.051	1784	1877	0.999999
Glyma.01G136800	Chr01	46177889	SNV	Glyma.01G136800:c.[11A>G];[11A>G]	Glyma.01G136800:p.[Glu4Gly];[Glu4Gly]	Glu4Gly	11A>G	No	-	-	-	-	-	-	-	-	-	GO:0042773 GO:0045333 GO:0055114	ATP synthesis coupled electron transport; "cellular respiration"; "oxidation-reduction process"	GO:0003954 GO:0008137	NADH dehydrogenase (ubiquinone) activity; "NADH dehydrogenase activity"	T	C	1	Homozygous	95.7235	35.7943	2337	2437	1
Glyma.01G136900	Chr01	46188923	SNV	Glyma.01G136900:c.[596C>T];[596C>T]	Glyma.01G136900:p.[Thr199Ile];[Thr199Ile]	Thr199Ile	596C>T	No	-	-	-	-	-	-	-	-	-	GO:0042773 GO:0045333 GO:0055114	ATP synthesis coupled electron transport; "cellular respiration"; "oxidation-reduction process"	GO:0003954 GO:0008137	NADH dehydrogenase (ubiquinone) activity; "NADH dehydrogenase activity"	G	A	1	Homozygous	95.6933	35.427	1043	1093	0.999774
Glyma.01G136900	Chr01	46188939..46188940	MNV	Glyma.01G136900:c.[579_580delTTinsCC];[579_580delTTinsCC]	Glyma.01G136900:p.[Trp194Arg];[Trp194Arg]	Trp194Arg	579_580delTTinsCC	No	-	-	-	-	-	-	-	-	-	GO:0042773 GO:0045333 GO:0055114	ATP synthesis coupled electron transport; "cellular respiration"; "oxidation-reduction process"	GO:0003954 GO:0008137	NADH dehydrogenase (ubiquinone) activity; "NADH dehydrogenase activity"	AA	GG	2	Homozygous	94.2396	36.041	947	1009	0.98623
Glyma.01G136900	Chr01	46188965	SNV	Glyma.01G136900:c.[554T>C];[554T>C]	Glyma.01G136900:p.[Phe185Ser];[Phe185Ser]	Phe185Ser	554T>C	No	-	-	-	-	-	-	-	-	-	GO:0042773 GO:0045333 GO:0055114	ATP synthesis coupled electron transport; "cellular respiration"; "oxidation-reduction process"	GO:0003954 GO:0008137	NADH dehydrogenase (ubiquinone) activity; "NADH dehydrogenase activity"	A	G	1	Homozygous	94.492	35.4715	970	1024	0.994571
Glyma.01G136900	Chr01	46188980	SNV	Glyma.01G136900:c.[539C>T];[539C>T]	Glyma.01G136900:p.[Ser180Leu];[Ser180Leu]	Ser180Leu	539C>T	No	-	-	-	-	-	-	-	-	-	GO:0042773 GO:0045333 GO:0055114	ATP synthesis coupled electron transport; "cellular respiration"; "oxidation-reduction process"	GO:0003954 GO:0008137	NADH dehydrogenase (ubiquinone) activity; "NADH dehydrogenase activity"	G	A	1	Homozygous	93.2796	36.0476	815	879	0.985715
Glyma.01G136900	Chr01	46189001	SNV	Glyma.01G136900:c.[518T>C];[518T>C]	Glyma.01G136900:p.[Val173Ala];[Val173Ala]	Val173Ala	518T>C	Yes	-	-	-	-	-	-	-	-	-	GO:0042773 GO:0045333 GO:0055114	ATP synthesis coupled electron transport; "cellular respiration"; "oxidation-reduction process"	GO:0003954 GO:0008137	NADH dehydrogenase (ubiquinone) activity; "NADH dehydrogenase activity"	A	G	1	Homozygous	93.3884	36.264	766	828	0.974329
Glyma.01G136900	Chr01	46189007	SNV	Glyma.01G136900:c.[512T>C];[512T>C]	Glyma.01G136900:p.[Met171Thr];[Met171Thr]	Met171Thr	512T>C	No	-	-	-	-	-	-	-	-	-	GO:0042773 GO:0045333 GO:0055114	ATP synthesis coupled electron transport; "cellular respiration"; "oxidation-reduction process"	GO:0003954 GO:0008137	NADH dehydrogenase (ubiquinone) activity; "NADH dehydrogenase activity"	A	G	1	Homozygous	93.7099	37.1712	840	903	0.999394
Glyma.01G136900	Chr01	46189019	SNV	Glyma.01G136900:c.[500T>C];[500T>C]	Glyma.01G136900:p.[Phe167Ser];[Phe167Ser]	Phe167Ser	500T>C	No	-	-	-	-	-	-	-	-	-	GO:0042773 GO:0045333 GO:0055114	ATP synthesis coupled electron transport; "cellular respiration"; "oxidation-reduction process"	GO:0003954 GO:0008137	NADH dehydrogenase (ubiquinone) activity; "NADH dehydrogenase activity"	A	G	1	Homozygous	94.0583	35.1573	1008	1073	0.999987
Glyma.01G136900	Chr01	46189037	SNV	Glyma.01G136900:c.[482T>C];[482T>C]	Glyma.01G136900:p.[Val161Ala];[Val161Ala]	Val161Ala	482T>C	No	-	-	-	-	-	-	-	-	-	GO:0042773 GO:0045333 GO:0055114	ATP synthesis coupled electron transport; "cellular respiration"; "oxidation-reduction process"	GO:0003954 GO:0008137	NADH dehydrogenase (ubiquinone) activity; "NADH dehydrogenase activity"	A	G	1	Homozygous	93.3333	36.5351	997	1062	1
Glyma.01G136900	Chr01	46189103	SNV	Glyma.01G136900:c.[416T>C];[416T>C]	Glyma.01G136900:p.[Leu139Ser];[Leu139Ser]	Leu139Ser	416T>C	No	-	-	-	-	-	-	-	-	-	GO:0042773 GO:0045333 GO:0055114	ATP synthesis coupled electron transport; "cellular respiration"; "oxidation-reduction process"	GO:0003954 GO:0008137	NADH dehydrogenase (ubiquinone) activity; "NADH dehydrogenase activity"	A	G	1	Homozygous	89.8273	36.9231	521	581	0.0555755
Glyma.01G136900	Chr01	46189121	SNV	Glyma.01G136900:c.[398A>G];[398A>G]	Glyma.01G136900:p.[Asn133Ser];[Asn133Ser]	Asn133Ser	398A>G	No	-	-	-	-	-	-	-	-	-	GO:0042773 GO:0045333 GO:0055114	ATP synthesis coupled electron transport; "cellular respiration"; "oxidation-reduction process"	GO:0003954 GO:0008137	NADH dehydrogenase (ubiquinone) activity; "NADH dehydrogenase activity"	T	C	1	Homozygous	86.2385	36.0532	302	356	0.0256656
Glyma.01G136900	Chr01	46189146	SNV	Glyma.01G136900:c.[373A>G];[373A>G]	Glyma.01G136900:p.[Ile125Val];[Ile125Val]	Ile125Val	373A>G	No	-	-	-	-	-	-	-	-	-	GO:0042773 GO:0045333 GO:0055114	ATP synthesis coupled electron transport; "cellular respiration"; "oxidation-reduction process"	GO:0003954 GO:0008137	NADH dehydrogenase (ubiquinone) activity; "NADH dehydrogenase activity"	T	C	1	Homozygous	65.5172	32.3026	80	128	0.0648428
Glyma.01G136900	Chr01	46189166	SNV	Glyma.01G136900:c.[353A>T];[353A>T]	Glyma.01G136900:p.[Tyr118Phe];[Tyr118Phe]	Tyr118Phe	353A>T	No	-	-	-	-	-	-	-	-	-	GO:0042773 GO:0045333 GO:0055114	ATP synthesis coupled electron transport; "cellular respiration"; "oxidation-reduction process"	GO:0003954 GO:0008137	NADH dehydrogenase (ubiquinone) activity; "NADH dehydrogenase activity"	T	A	1	Homozygous	84.5912	33.3086	287	346	0.024057
Glyma.01G136900	Chr01	46189179	SNV	Glyma.01G136900:c.[340A>G];[340A>G]	Glyma.01G136900:p.[Lys114Glu];[Lys114Glu]	Lys114Glu	340A>G	No	-	-	-	-	-	-	-	-	-	GO:0042773 GO:0045333 GO:0055114	ATP synthesis coupled electron transport; "cellular respiration"; "oxidation-reduction process"	GO:0003954 GO:0008137	NADH dehydrogenase (ubiquinone) activity; "NADH dehydrogenase activity"	T	C	1	Homozygous	89.3805	34.6931	440	495	0.0334251
Glyma.01G136900	Chr01	46189211	SNV	Glyma.01G136900:c.[308T>C];[308T>C]	Glyma.01G136900:p.[Val103Ala];[Val103Ala]	Val103Ala	308T>C	No	-	-	-	-	-	-	-	-	-	GO:0042773 GO:0045333 GO:0055114	ATP synthesis coupled electron transport; "cellular respiration"; "oxidation-reduction process"	GO:0003954 GO:0008137	NADH dehydrogenase (ubiquinone) activity; "NADH dehydrogenase activity"	A	G	1	Homozygous	94.0555	35.9508	836	892	0.979626
Glyma.01G136900	Chr01	46191140	SNV	Glyma.01G136900:c.[226A>G];[226A>G]	Glyma.01G136900:p.[Lys76Glu];[Lys76Glu]	Lys76Glu	226A>G	No	-	-	-	-	-	-	-	-	-	GO:0042773 GO:0045333 GO:0055114	ATP synthesis coupled electron transport; "cellular respiration"; "oxidation-reduction process"	GO:0003954 GO:0008137	NADH dehydrogenase (ubiquinone) activity; "NADH dehydrogenase activity"	T	C	1	Homozygous	87.9828	35.0951	706	776	0.854537
Glyma.01G136900	Chr01	46191152	SNV	Glyma.01G136900:c.[214A>G];[214A>G]	Glyma.01G136900:p.[Thr72Ala];[Thr72Ala]	Thr72Ala	214A>G	No	-	-	-	-	-	-	-	-	-	GO:0042773 GO:0045333 GO:0055114	ATP synthesis coupled electron transport; "cellular respiration"; "oxidation-reduction process"	GO:0003954 GO:0008137	NADH dehydrogenase (ubiquinone) activity; "NADH dehydrogenase activity"	T	C	1	Homozygous	86.8644	34.1902	707	784	0.928021
Glyma.01G136900	Chr01	46191163	SNV	Glyma.01G136900:c.[203T>C];[203T>C]	Glyma.01G136900:p.[Ile68Thr];[Ile68Thr]	Ile68Thr	203T>C	No	-	-	-	-	-	-	-	-	-	GO:0042773 GO:0045333 GO:0055114	ATP synthesis coupled electron transport; "cellular respiration"; "oxidation-reduction process"	GO:0003954 GO:0008137	NADH dehydrogenase (ubiquinone) activity; "NADH dehydrogenase activity"	A	G	1	Homozygous	85.8038	34.0341	707	787	0.353911
Glyma.01G136900	Chr01	46191169	SNV	Glyma.01G136900:c.[197A>C];[197A>C]	Glyma.01G136900:p.[Asn66Thr];[Asn66Thr]	Asn66Thr	197A>C	No	-	-	-	-	-	-	-	-	-	GO:0042773 GO:0045333 GO:0055114	ATP synthesis coupled electron transport; "cellular respiration"; "oxidation-reduction process"	GO:0003954 GO:0008137	NADH dehydrogenase (ubiquinone) activity; "NADH dehydrogenase activity"	T	G	1	Homozygous	85.1464	33.8256	695	778	0.106398
Glyma.01G136900	Chr01	46191176	SNV	Glyma.01G136900:c.[190T>C];[190T>C]	Glyma.01G136900:p.[Cys64Arg];[Cys64Arg]	Cys64Arg	190T>C	No	-	-	-	-	-	-	-	-	-	GO:0042773 GO:0045333 GO:0055114	ATP synthesis coupled electron transport; "cellular respiration"; "oxidation-reduction process"	GO:0003954 GO:0008137	NADH dehydrogenase (ubiquinone) activity; "NADH dehydrogenase activity"	A	G	1	Homozygous	84.6667	35.1732	557	637	0.0450524
Glyma.01G136900	Chr01	46191190	SNV	Glyma.01G136900:c.[176G>C];[176G>C]	Glyma.01G136900:p.[Cys59Ser];[Cys59Ser]	Cys59Ser	176G>C	No	-	-	-	-	-	-	-	-	-	GO:0042773 GO:0045333 GO:0055114	ATP synthesis coupled electron transport; "cellular respiration"; "oxidation-reduction process"	GO:0003954 GO:0008137	NADH dehydrogenase (ubiquinone) activity; "NADH dehydrogenase activity"	C	G	1	Homozygous	79.8913	35.6327	369	451	0.0383661
Glyma.01G136900	Chr01	46191194..46191195	Deletion	Glyma.01G136900:c.[171_172delAT];[171_172delAT]	Glyma.01G136900:p.[Phe58fs];[Phe58fs]	Phe58fs	171_172delAT	No	-	-	-	-	-	-	-	-	-	GO:0042773 GO:0045333 GO:0055114	ATP synthesis coupled electron transport; "cellular respiration"; "oxidation-reduction process"	GO:0003954 GO:0008137	NADH dehydrogenase (ubiquinone) activity; "NADH dehydrogenase activity"	AT	-	2	Homozygous	75.7925	35.2548	311	406	0.000578896
Glyma.01G136900	Chr01	46191217..46191218	MNV	Glyma.01G136900:c.[148_149delTTinsCC];[148_149delTTinsCC]	Glyma.01G136900:p.[Leu50Pro];[Leu50Pro]	Leu50Pro	148_149delTTinsCC	No	-	-	-	-	-	-	-	-	-	GO:0042773 GO:0045333 GO:0055114	ATP synthesis coupled electron transport; "cellular respiration"; "oxidation-reduction process"	GO:0003954 GO:0008137	NADH dehydrogenase (ubiquinone) activity; "NADH dehydrogenase activity"	AA	GG	2	Homozygous	59.2417	35.112	129	233	5.04845e-07
Glyma.01G136900	Chr01	46191306	Deletion	Glyma.01G136900:c.[60delG];[60delG]	Glyma.01G136900:p.[Asn21fs];[Asn21fs]	Asn21fs	60delG	No	-	-	-	-	-	-	-	-	-	GO:0042773 GO:0045333 GO:0055114	ATP synthesis coupled electron transport; "cellular respiration"; "oxidation-reduction process"	GO:0003954 GO:0008137	NADH dehydrogenase (ubiquinone) activity; "NADH dehydrogenase activity"	C	-	1	Homozygous	82.7655	34.9249	435	539	1.56375e-06
Glyma.01G136900	Chr01	46192190	SNV	Glyma.01G136900:c.[10A>G];[10A>G]	Glyma.01G136900:p.[Lys4Glu];[Lys4Glu]	Lys4Glu	10A>G	No	-	-	-	-	-	-	-	-	-	GO:0042773 GO:0045333 GO:0055114	ATP synthesis coupled electron transport; "cellular respiration"; "oxidation-reduction process"	GO:0003954 GO:0008137	NADH dehydrogenase (ubiquinone) activity; "NADH dehydrogenase activity"	T	C	1	Homozygous	96.2876	35.9963	1946	2023	1
Glyma.01G137600	Chr01	46424414..46424415	MNV	Glyma.01G137600:c.[870_871delCCinsAA];[870_871delCCinsAA]	Glyma.01G137600:p.[Tyr290_Gln291delins*Lys];[Tyr290_Gln291delins*Lys]	Tyr290_Gln291delins*Lys	870_871delCCinsAA	No	-	-	-	-	-	-	-	-	-	GO:0008150	biological process	GO:0003674	molecular function	CC	AA	2	Homozygous	95	37.2105	21	22	0.999902
Glyma.01G137600	Chr01	46424424	SNV	Glyma.01G137600:c.[880A>G];[880A>G]	Glyma.01G137600:p.[Asn294Asp];[Asn294Asp]	Asn294Asp	880A>G	No	NONSYNONYMOUS	N	D	294	NA	NA	NA	novel	NA	GO:0008150	biological process	GO:0003674	molecular function	A	G	1	Homozygous	95.2381	34.95	22	23	0.999823
Glyma.01G137800	Chr01	46503627	SNV	Glyma.01G137800:c.[26T>A];[26T>A]	Glyma.01G137800:p.[Leu9Gln];[Leu9Gln]	Leu9Gln	26T>A	No	NONSYNONYMOUS	L	Q	9	0.432	4.32	2	novel	TOLERATED	-	-	-	-	T	A	1	Homozygous	90.1163	34.2387	375	422	0.874012
Glyma.01G137800	Chr01	46503660	SNV	Glyma.01G137800:c.[59A>C];[59A>C]	Glyma.01G137800:p.[Lys20Thr];[Lys20Thr]	Lys20Thr	59A>C	No	NONSYNONYMOUS	K	T	20	0.695	4.32	2	novel	TOLERATED	-	-	-	-	A	C	1	Homozygous	94.6841	36.5551	1034	1102	0.827213
Glyma.01G137800	Chr01	46503680	SNV	Glyma.01G137800:c.[79A>G];[79A>G]	Glyma.01G137800:p.[Asn27Asp];[Asn27Asp]	Asn27Asp	79A>G	No	NONSYNONYMOUS	N	D	27	0.83	4.32	2	novel	TOLERATED	-	-	-	-	A	G	1	Homozygous	98.515	36.1507	4000	4068	0.421732
Glyma.01G137800	Chr01	46503744	SNV	Glyma.01G137800:c.[143T>C];[143T>C]	Glyma.01G137800:p.[Val48Ala];[Val48Ala]	Val48Ala	143T>C	No	NONSYNONYMOUS	V	A	48	0.7	4.32	2	novel	TOLERATED	-	-	-	-	T	C	1	Homozygous	99.2394	35.9098	17067	17158	1
Glyma.01G137800	Chr01	46503815	SNV	Glyma.01G137800:c.[214T>C];[214T>C]	Glyma.01G137800:p.[*72Gln];[*72Gln]	*72Gln	214T>C	No	STOP-LOSS	*	Q	72	NA	NA	NA	novel	NA	-	-	-	-	T	C	1	Homozygous	99.554	37.4736	7933	7973	0.0684167
Glyma.01G141800	Chr01	47350608	SNV	Glyma.01G141800:c.[23C>A];[23C>A]	Glyma.01G141800:p.[Ser8Tyr];[Ser8Tyr]	Ser8Tyr	23C>A	No	NONSYNONYMOUS	S	Y	8	NA	NA	NA	novel	NA	GO:0008150	biological process	GO:0003674	molecular function	C	A	1	Homozygous	50	37.5	17	31	0.202624
Glyma.01G142000	Chr01	47417257	SNV	Glyma.01G142000:c.[419G>T];[419G>T]	Glyma.01G142000:p.[Gly140Val];[Gly140Val]	Gly140Val	419G>T	No	NONSYNONYMOUS	G	V	140	0.039	2.81	9	novel	DELETERIOUS	GO:0008150	biological process	GO:0003674	molecular function	C	A	1	Homozygous	100	35.7273	50	50	1
Glyma.01G142000	Chr01	47417648..47417650	Deletion	Glyma.01G142000:c.[26_28delATT];[26_28delATT]	Glyma.01G142000:p.[Tyr9del];[Tyr9del]	Tyr9del	26_28delATT	No	-	-	-	-	-	-	-	-	-	GO:0008150	biological process	GO:0003674	molecular function	AAT	-	3	Homozygous	72.7273	35.9464	58	83	0.400426
Glyma.01G142300	Chr01	47460755	SNV	Glyma.01G142300:c.[973T>C];[795+2197T>C];[795+2197T>C];[973T>C]	Glyma.01G142300:p.[*325Arg];[*325Arg]	*325Arg	973T>C	No	STOP-LOSS	*	R	325	NA	NA	NA	novel	NA	GO:0008150	biological process	GO:0008270	zinc ion binding	A	G	1	Homozygous	100	36.625	50	50	1
Glyma.01G142300	Chr01	47460850	SNV	Glyma.01G142300:c.[878G>A];[795+2102G>A];[878G>A];[795+2102G>A]	Glyma.01G142300:p.[Cys293Tyr];[Cys293Tyr]			No	NONSYNONYMOUS	C	Y	293	0.017	3.33	12	novel	DELETERIOUS	GO:0008150	biological process	GO:0008270	zinc ion binding	C	T	1	Homozygous	95.8333	35.5	62	66	0.999925
Glyma.01G143600	Chr01	47724530	SNV	Glyma.01G143600:c.[271T>G];[271T>G]	Glyma.01G143600:p.[Phe91Val];[Phe91Val]	Phe91Val	271T>G	No	-	-	-	-	-	-	-	-	-	GO:0010200	response to chitin	GO:0008270	zinc ion binding	A	C	1	Homozygous	100	36.6667	62	62	1
Glyma.01G143700	Chr01	47746425	SNV	Glyma.01G143700:c.[463G>C];[463G>C];[463G>C];[463G>C];[463G>C];[463G>C]	Glyma.01G143700:p.[Val155Leu];[Val155Leu];[Val155Leu];[Val155Leu];[Val155Leu];[Val155Leu]	Val155Leu	463G>C	No	NONSYNONYMOUS	V	L	155	0.075	3.48	11	novel	TOLERATED	GO:0008150	biological process	GO:0003674	molecular function	G	C	1	Homozygous	51.1962	34.7383	129	253	0.98069
Glyma.01G143700	Chr01	47747083	SNV	Glyma.01G143700:c.[1121A>T];[1121A>T];[1121A>T];[1121A>T];[1121A>T];[1121A>T]	Glyma.01G143700:p.[Asp374Val];[Asp374Val];[Asp374Val];[Asp374Val];[Asp374Val];[Asp374Val]	Asp374Val	1121A>T	No	NONSYNONYMOUS	D	V	374	0.008	3.64	9	novel	DELETERIOUS (*WARNING! Low confidence)	GO:0008150	biological process	GO:0003674	molecular function	A	T	1	Homozygous	58.0882	33.5823	96	163	0.897989
Glyma.01G143700	Chr01	47747092	SNV	Glyma.01G143700:c.[1130A>G];[1130A>G];[1130A>G];[1130A>G];[1130A>G];[1130A>G]	Glyma.01G143700:p.[Asn377Ser];[Asn377Ser];[Asn377Ser];[Asn377Ser];[Asn377Ser];[Asn377Ser]	Asn377Ser	1130A>G	No	NONSYNONYMOUS	N	S	377	0.839	3.52	10	novel	TOLERATED	GO:0008150	biological process	GO:0003674	molecular function	A	G	1	Homozygous	59.5745	34.381	102	173	0.985636
Glyma.01G143700	Chr01	47747123	SNV	Glyma.01G143700:c.[1161G>T];[1161G>T];[1161G>T];[1161G>T];[1161G>T];[1161G>T]	Glyma.01G143700:p.[Glu387Asp];[Glu387Asp];[Glu387Asp];[Glu387Asp];[Glu387Asp];[Glu387Asp]	Glu387Asp	1161G>T	No	NONSYNONYMOUS	E	D	387	0.366	3.81	6	novel	TOLERATED	GO:0008150	biological process	GO:0003674	molecular function	G	T	1	Homozygous	54.2484	33.2771	102	189	0.94333
Glyma.01G143700	Chr01	47753076^47753077	Insertion	Glyma.01G143700:c.[*821_*822insT];[*821_*822insT];[*821_*822insT];[*821_*822insT];[*821_*822insT];[*821_*822insT]; Glyma.01G143800:c.[562_563insA];[562_563insA]	Glyma.01G143800:p.[Val188fs];[Val188fs]		*821_*822insT	No	-	-	-	-	-	-	-	-	-	GO:0008150	biological process	GO:0003674	molecular function	-	T	1	Homozygous	100	33	84	84	1
Glyma.01G144700	Chr01	47921219	SNV	Glyma.01G144700:c.[26T>C];[26T>C]	Glyma.01G144700:p.[Leu9Ser];[Leu9Ser]	Leu9Ser	26T>C	No	NONSYNONYMOUS	L	S	9	0.84	3.37	6	novel	TOLERATED	GO:0008150	biological process	GO:0005515	protein binding	A	G	1	Homozygous	100	30.8095	49	49	1
Glyma.01G145100	Chr01	47987679	SNV	Glyma.01G145100:c.[577C>G];[577C>G]	Glyma.01G145100:p.[Arg193Gly];[Arg193Gly]	Arg193Gly	577C>G	No	-	-	-	-	-	-	-	-	-	GO:0000226 GO:0000278 GO:0000911 GO:0006342 GO:0006468 GO:0009640 GO:0010388 GO:0016567 GO:0016571 GO:0016572 GO:0016579 GO:0043987 GO:0043988 GO:0045893 GO:0051567	chromatin silencing; "cullin deneddylation"; "cytokinesis by cell plate formation"; "histone H3-K9 methylation"; "histone H3-S10 phosphorylation"; "histone H3-S28 phosphorylation"; "histone methylation"; "histone phosphorylation"; "microtubule cytoskeleton organization"; "mitotic cell cycle"; "photomorphogenesis"; "positive regulation of transcription, DNA-dependent"; "protein deubiquitination"; …	GO:0004672 GO:0004674 GO:0005524 GO:0016772 GO:0035175 GO:0044022	ATP binding; "histone kinase activity (H3-S10 specific)"; "histone kinase activity (H3-S28 specific)"; "protein kinase activity"; "protein serine/threonine kinase activity"; "transferase activity, transferring phosphorus-containing groups"	G	C	1	Homozygous	100	36.6429	34	34	1
Glyma.01G145100	Chr01	47987842	SNV	Glyma.01G145100:c.[499A>C];[499A>C]	Glyma.01G145100:p.[Ile167Leu];[Ile167Leu]	Ile167Leu	499A>C	No	-	-	-	-	-	-	-	-	-	GO:0000226 GO:0000278 GO:0000911 GO:0006342 GO:0006468 GO:0009640 GO:0010388 GO:0016567 GO:0016571 GO:0016572 GO:0016579 GO:0043987 GO:0043988 GO:0045893 GO:0051567	chromatin silencing; "cullin deneddylation"; "cytokinesis by cell plate formation"; "histone H3-K9 methylation"; "histone H3-S10 phosphorylation"; "histone H3-S28 phosphorylation"; "histone methylation"; "histone phosphorylation"; "microtubule cytoskeleton organization"; "mitotic cell cycle"; "photomorphogenesis"; "positive regulation of transcription, DNA-dependent"; "protein deubiquitination"; …	GO:0004672 GO:0004674 GO:0005524 GO:0016772 GO:0035175 GO:0044022	ATP binding; "histone kinase activity (H3-S10 specific)"; "histone kinase activity (H3-S28 specific)"; "protein kinase activity"; "protein serine/threonine kinase activity"; "transferase activity, transferring phosphorus-containing groups"	T	G	1	Homozygous	97.3684	36.6486	47	48	1
Glyma.01G145100	Chr01	47987984	SNV	Glyma.01G145100:c.[455C>T];[455C>T]	Glyma.01G145100:p.[Ala152Val];[Ala152Val]	Ala152Val	455C>T	No	-	-	-	-	-	-	-	-	-	GO:0000226 GO:0000278 GO:0000911 GO:0006342 GO:0006468 GO:0009640 GO:0010388 GO:0016567 GO:0016571 GO:0016572 GO:0016579 GO:0043987 GO:0043988 GO:0045893 GO:0051567	chromatin silencing; "cullin deneddylation"; "cytokinesis by cell plate formation"; "histone H3-K9 methylation"; "histone H3-S10 phosphorylation"; "histone H3-S28 phosphorylation"; "histone methylation"; "histone phosphorylation"; "microtubule cytoskeleton organization"; "mitotic cell cycle"; "photomorphogenesis"; "positive regulation of transcription, DNA-dependent"; "protein deubiquitination"; …	GO:0004672 GO:0004674 GO:0005524 GO:0016772 GO:0035175 GO:0044022	ATP binding; "histone kinase activity (H3-S10 specific)"; "histone kinase activity (H3-S28 specific)"; "protein kinase activity"; "protein serine/threonine kinase activity"; "transferase activity, transferring phosphorus-containing groups"	G	A	1	Homozygous	90.9091	35.7	22	24	0.981184
Glyma.01G145100	Chr01	47988026	SNV	Glyma.01G145100:c.[413C>T];[413C>T]	Glyma.01G145100:p.[Thr138Ile];[Thr138Ile]	Thr138Ile	413C>T	No	-	-	-	-	-	-	-	-	-	GO:0000226 GO:0000278 GO:0000911 GO:0006342 GO:0006468 GO:0009640 GO:0010388 GO:0016567 GO:0016571 GO:0016572 GO:0016579 GO:0043987 GO:0043988 GO:0045893 GO:0051567	chromatin silencing; "cullin deneddylation"; "cytokinesis by cell plate formation"; "histone H3-K9 methylation"; "histone H3-S10 phosphorylation"; "histone H3-S28 phosphorylation"; "histone methylation"; "histone phosphorylation"; "microtubule cytoskeleton organization"; "mitotic cell cycle"; "photomorphogenesis"; "positive regulation of transcription, DNA-dependent"; "protein deubiquitination"; …	GO:0004672 GO:0004674 GO:0005524 GO:0016772 GO:0035175 GO:0044022	ATP binding; "histone kinase activity (H3-S10 specific)"; "histone kinase activity (H3-S28 specific)"; "protein kinase activity"; "protein serine/threonine kinase activity"; "transferase activity, transferring phosphorus-containing groups"	G	A	1	Homozygous	100	32.7391	27	27	1
Glyma.01G145100	Chr01	47988045	SNV	Glyma.01G145100:c.[394G>C];[394G>C]	Glyma.01G145100:p.[Asp132His];[Asp132His]	Asp132His	394G>C	No	-	-	-	-	-	-	-	-	-	GO:0000226 GO:0000278 GO:0000911 GO:0006342 GO:0006468 GO:0009640 GO:0010388 GO:0016567 GO:0016571 GO:0016572 GO:0016579 GO:0043987 GO:0043988 GO:0045893 GO:0051567	chromatin silencing; "cullin deneddylation"; "cytokinesis by cell plate formation"; "histone H3-K9 methylation"; "histone H3-S10 phosphorylation"; "histone H3-S28 phosphorylation"; "histone methylation"; "histone phosphorylation"; "microtubule cytoskeleton organization"; "mitotic cell cycle"; "photomorphogenesis"; "positive regulation of transcription, DNA-dependent"; "protein deubiquitination"; …	GO:0004672 GO:0004674 GO:0005524 GO:0016772 GO:0035175 GO:0044022	ATP binding; "histone kinase activity (H3-S10 specific)"; "histone kinase activity (H3-S28 specific)"; "protein kinase activity"; "protein serine/threonine kinase activity"; "transferase activity, transferring phosphorus-containing groups"	C	G	1	Homozygous	100	35.3214	31	31	1
Glyma.01G145100	Chr01	47989015	SNV	Glyma.01G145100:c.[259G>A];[259G>A]	Glyma.01G145100:p.[Asp87Asn];[Asp87Asn]	Asp87Asn	259G>A	No	-	-	-	-	-	-	-	-	-	GO:0000226 GO:0000278 GO:0000911 GO:0006342 GO:0006468 GO:0009640 GO:0010388 GO:0016567 GO:0016571 GO:0016572 GO:0016579 GO:0043987 GO:0043988 GO:0045893 GO:0051567	chromatin silencing; "cullin deneddylation"; "cytokinesis by cell plate formation"; "histone H3-K9 methylation"; "histone H3-S10 phosphorylation"; "histone H3-S28 phosphorylation"; "histone methylation"; "histone phosphorylation"; "microtubule cytoskeleton organization"; "mitotic cell cycle"; "photomorphogenesis"; "positive regulation of transcription, DNA-dependent"; "protein deubiquitination"; …	GO:0004672 GO:0004674 GO:0005524 GO:0016772 GO:0035175 GO:0044022	ATP binding; "histone kinase activity (H3-S10 specific)"; "histone kinase activity (H3-S28 specific)"; "protein kinase activity"; "protein serine/threonine kinase activity"; "transferase activity, transferring phosphorus-containing groups"	C	T	1	Homozygous	100	35.5814	57	57	1
Glyma.01G145100	Chr01	47989057	SNV	Glyma.01G145100:c.[217T>C];[217T>C]	Glyma.01G145100:p.[Tyr73His];[Tyr73His]	Tyr73His	217T>C	No	-	-	-	-	-	-	-	-	-	GO:0000226 GO:0000278 GO:0000911 GO:0006342 GO:0006468 GO:0009640 GO:0010388 GO:0016567 GO:0016571 GO:0016572 GO:0016579 GO:0043987 GO:0043988 GO:0045893 GO:0051567	chromatin silencing; "cullin deneddylation"; "cytokinesis by cell plate formation"; "histone H3-K9 methylation"; "histone H3-S10 phosphorylation"; "histone H3-S28 phosphorylation"; "histone methylation"; "histone phosphorylation"; "microtubule cytoskeleton organization"; "mitotic cell cycle"; "photomorphogenesis"; "positive regulation of transcription, DNA-dependent"; "protein deubiquitination"; …	GO:0004672 GO:0004674 GO:0005524 GO:0016772 GO:0035175 GO:0044022	ATP binding; "histone kinase activity (H3-S10 specific)"; "histone kinase activity (H3-S28 specific)"; "protein kinase activity"; "protein serine/threonine kinase activity"; "transferase activity, transferring phosphorus-containing groups"	A	G	1	Homozygous	97.561	37.75	53	54	0.999617
Glyma.01G145100	Chr01	47989062	SNV	Glyma.01G145100:c.[212A>G];[212A>G]	Glyma.01G145100:p.[Glu71Gly];[Glu71Gly]	Glu71Gly	212A>G	No	-	-	-	-	-	-	-	-	-	GO:0000226 GO:0000278 GO:0000911 GO:0006342 GO:0006468 GO:0009640 GO:0010388 GO:0016567 GO:0016571 GO:0016572 GO:0016579 GO:0043987 GO:0043988 GO:0045893 GO:0051567	chromatin silencing; "cullin deneddylation"; "cytokinesis by cell plate formation"; "histone H3-K9 methylation"; "histone H3-S10 phosphorylation"; "histone H3-S28 phosphorylation"; "histone methylation"; "histone phosphorylation"; "microtubule cytoskeleton organization"; "mitotic cell cycle"; "photomorphogenesis"; "positive regulation of transcription, DNA-dependent"; "protein deubiquitination"; …	GO:0004672 GO:0004674 GO:0005524 GO:0016772 GO:0035175 GO:0044022	ATP binding; "histone kinase activity (H3-S10 specific)"; "histone kinase activity (H3-S28 specific)"; "protein kinase activity"; "protein serine/threonine kinase activity"; "transferase activity, transferring phosphorus-containing groups"	T	C	1	Homozygous	100	36.5238	56	56	1
Glyma.01G145100	Chr01	47990357	SNV	Glyma.01G145100:c.[166A>C];[166A>C]	Glyma.01G145100:p.[Thr56Pro];[Thr56Pro]	Thr56Pro	166A>C	No	-	-	-	-	-	-	-	-	-	GO:0000226 GO:0000278 GO:0000911 GO:0006342 GO:0006468 GO:0009640 GO:0010388 GO:0016567 GO:0016571 GO:0016572 GO:0016579 GO:0043987 GO:0043988 GO:0045893 GO:0051567	chromatin silencing; "cullin deneddylation"; "cytokinesis by cell plate formation"; "histone H3-K9 methylation"; "histone H3-S10 phosphorylation"; "histone H3-S28 phosphorylation"; "histone methylation"; "histone phosphorylation"; "microtubule cytoskeleton organization"; "mitotic cell cycle"; "photomorphogenesis"; "positive regulation of transcription, DNA-dependent"; "protein deubiquitination"; …	GO:0004672 GO:0004674 GO:0005524 GO:0016772 GO:0035175 GO:0044022	ATP binding; "histone kinase activity (H3-S10 specific)"; "histone kinase activity (H3-S28 specific)"; "protein kinase activity"; "protein serine/threonine kinase activity"; "transferase activity, transferring phosphorus-containing groups"	T	G	1	Homozygous	100	35.9375	57	57	1
Glyma.01G145100	Chr01	47992917	SNV	Glyma.01G145100:c.[35T>C];[35T>C]	Glyma.01G145100:p.[Leu12Pro];[Leu12Pro]	Leu12Pro	35T>C	No	-	-	-	-	-	-	-	-	-	GO:0000226 GO:0000278 GO:0000911 GO:0006342 GO:0006468 GO:0009640 GO:0010388 GO:0016567 GO:0016571 GO:0016572 GO:0016579 GO:0043987 GO:0043988 GO:0045893 GO:0051567	chromatin silencing; "cullin deneddylation"; "cytokinesis by cell plate formation"; "histone H3-K9 methylation"; "histone H3-S10 phosphorylation"; "histone H3-S28 phosphorylation"; "histone methylation"; "histone phosphorylation"; "microtubule cytoskeleton organization"; "mitotic cell cycle"; "photomorphogenesis"; "positive regulation of transcription, DNA-dependent"; "protein deubiquitination"; …	GO:0004672 GO:0004674 GO:0005524 GO:0016772 GO:0035175 GO:0044022	ATP binding; "histone kinase activity (H3-S10 specific)"; "histone kinase activity (H3-S28 specific)"; "protein kinase activity"; "protein serine/threonine kinase activity"; "transferase activity, transferring phosphorus-containing groups"	A	G	1	Homozygous	96	32.5	28	30	0.998758
Glyma.01G145100	Chr01	47992924	SNV	Glyma.01G145100:c.[28G>A];[28G>A]	Glyma.01G145100:p.[Ala10Thr];[Ala10Thr]	Ala10Thr	28G>A	No	-	-	-	-	-	-	-	-	-	GO:0000226 GO:0000278 GO:0000911 GO:0006342 GO:0006468 GO:0009640 GO:0010388 GO:0016567 GO:0016571 GO:0016572 GO:0016579 GO:0043987 GO:0043988 GO:0045893 GO:0051567	chromatin silencing; "cullin deneddylation"; "cytokinesis by cell plate formation"; "histone H3-K9 methylation"; "histone H3-S10 phosphorylation"; "histone H3-S28 phosphorylation"; "histone methylation"; "histone phosphorylation"; "microtubule cytoskeleton organization"; "mitotic cell cycle"; "photomorphogenesis"; "positive regulation of transcription, DNA-dependent"; "protein deubiquitination"; …	GO:0004672 GO:0004674 GO:0005524 GO:0016772 GO:0035175 GO:0044022	ATP binding; "histone kinase activity (H3-S10 specific)"; "histone kinase activity (H3-S28 specific)"; "protein kinase activity"; "protein serine/threonine kinase activity"; "transferase activity, transferring phosphorus-containing groups"	C	T	1	Homozygous	57.1429	31.8333	17	27	0.308852
Glyma.01G145200	Chr01	48006283	SNV	Glyma.01G145200:c.[1030T>A];[1030T>A];[955T>A];[1030T>A];[1030T>A];[955T>A]	Glyma.01G145200:p.[*344Lys];[*344Lys];[*319Lys];[*344Lys];[*344Lys];[*319Lys]	*344Lys	1030T>A	No	STOP-LOSS	*	K	344	NA	NA	NA	novel	NA	-	-	-	-	A	T	1	Homozygous	100	34.7353	38	38	1
Glyma.01G145200	Chr01	48006295	SNV	Glyma.01G145200:c.[1018T>C];[1018T>C];[943T>C];[943T>C];[1018T>C];[1018T>C]	Glyma.01G145200:p.[Phe340Leu];[Phe340Leu];[Phe315Leu];[Phe315Leu];[Phe340Leu];[Phe340Leu]	Phe340Leu	1018T>C	No	NONSYNONYMOUS	F	L	340	NA	NA	NA	novel	NA	-	-	-	-	A	G	1	Homozygous	100	36.6757	42	42	1
Glyma.01G145200	Chr01	48006505	SNV	Glyma.01G145200:c.[808A>G];[733A>G];[733A>G];[808A>G];[808A>G];[808A>G]	Glyma.01G145200:p.[Lys270Glu];[Lys245Glu];[Lys245Glu];[Lys270Glu];[Lys270Glu];[Lys270Glu]	Lys270Glu	808A>G	No	NONSYNONYMOUS	K	E	270	NA	NA	NA	novel	NA	-	-	-	-	T	C	1	Homozygous	100	35.8485	77	77	1
Glyma.01G145200	Chr01	48006520	SNV	Glyma.01G145200:c.[793A>T];[793A>T];[718A>T];[793A>T];[793A>T];[718A>T]	Glyma.01G145200:p.[Ile265Leu];[Ile265Leu];[Ile240Leu];[Ile265Leu];[Ile265Leu];[Ile240Leu]	Ile265Leu	793A>T	No	NONSYNONYMOUS	I	L	265	NA	NA	NA	novel	NA	-	-	-	-	T	A	1	Homozygous	100	36.0312	77	77	1
Glyma.01G145200	Chr01	48006563	SNV	Glyma.01G145200:c.[750G>T];[750G>T];[675G>T];[675G>T];[750G>T];[750G>T]	Glyma.01G145200:p.[Leu250Phe];[Leu250Phe];[Leu225Phe];[Leu225Phe];[Leu250Phe];[Leu250Phe]	Leu250Phe	750G>T	No	NONSYNONYMOUS	L	F	250	NA	NA	NA	novel	NA	-	-	-	-	C	A	1	Homozygous	100	37.3729	71	71	1
Glyma.01G145200	Chr01	48006574	SNV	Glyma.01G145200:c.[739G>A];[739G>A];[739G>A];[664G>A];[739G>A];[664G>A]	Glyma.01G145200:p.[Val247Ile];[Val247Ile];[Val247Ile];[Val222Ile];[Val247Ile];[Val222Ile]	Val247Ile	739G>A	No	NONSYNONYMOUS	V	I	247	NA	NA	NA	novel	NA	-	-	-	-	C	T	1	Homozygous	100	36.322	72	72	1
Glyma.01G145200	Chr01	48006686..48006687	MNV	Glyma.01G145200:c.[626_627delGGinsTA];[626_627delGGinsTA];[551_552delGGinsTA];[626_627delGGinsTA];[626_627delGGinsTA];[551_552delGGinsTA]	Glyma.01G145200:p.[Gly209Val];[Gly209Val];[Gly184Val];[Gly209Val];[Gly209Val];[Gly184Val]	Gly209Val	626_627delGGinsTA	No	-	-	-	-	-	-	-	-	-	-	-	-	-	CC	TA	2	Homozygous	100	34.625	75	75	1
Glyma.01G145200	Chr01	48006763	SNV	Glyma.01G145200:c.[475G>A];[550G>A];[550G>A];[475G>A];[550G>A];[550G>A]	Glyma.01G145200:p.[Gly159Arg];[Gly184Arg];[Gly184Arg];[Gly159Arg];[Gly184Arg];[Gly184Arg]	Gly159Arg	475G>A	No	NONSYNONYMOUS	G	R	184	NA	NA	NA	novel	NA	-	-	-	-	C	T	1	Homozygous	98.4375	36.5873	73	74	1
Glyma.01G145200	Chr01	48006834	SNV	Glyma.01G145200:c.[479T>C];[404T>C];[404T>C];[479T>C];[479T>C];[479T>C]	Glyma.01G145200:p.[Met160Thr];[Met135Thr];[Met135Thr];[Met160Thr];[Met160Thr];[Met160Thr]	Met160Thr	479T>C	No	NONSYNONYMOUS	M	T	160	NA	NA	NA	novel	NA	-	-	-	-	A	G	1	Homozygous	100	36.6848	119	119	1
Glyma.01G145200	Chr01	48006839^48006840	Insertion	Glyma.01G145200:c.[473_474insTTC];[473_474insTTC];[398_399insTTC];[473_474insTTC];[398_399insTTC];[473_474insTTC]	Glyma.01G145200:p.[Ser159_Met160insSer];[Ser159_Met160insSer];[Ser134_Met135insSer];[Ser159_Met160insSer];[Ser134_Met135insSer];[Ser159_Met160insSer]	Ser159_Met160insSer	473_474insTTC	No	-	-	-	-	-	-	-	-	-	-	-	-	-	-	GAA	3	Homozygous	51.9481	35.55	45	89	0.251796
Glyma.01G145200	Chr01	48006843	SNV	Glyma.01G145200:c.[470G>C];[470G>C];[470G>C];[470G>C];[395G>C];[395G>C]	Glyma.01G145200:p.[Gly157Ala];[Gly157Ala];[Gly157Ala];[Gly157Ala];[Gly132Ala];[Gly132Ala]	Gly157Ala	470G>C	No	NONSYNONYMOUS	G	A	157	NA	NA	NA	novel	NA	-	-	-	-	C	G	1	Homozygous	100	35.2364	60	60	1
Glyma.01G145200	Chr01	48006847..48006849	MNV	Glyma.01G145200:c.[464_466delTCAinsAGG];[389_391delTCAinsAGG];[389_391delTCAinsAGG];[464_466delTCAinsAGG];[464_466delTCAinsAGG];[464_466delTCAinsAGG]	Glyma.01G145200:p.[Val155_Lys156delinsGluGlu];[Val130_Lys131delinsGluGlu];[Val130_Lys131delinsGluGlu];[Val155_Lys156delinsGluGlu];[Val155_Lys156delinsGluGlu];[Val155_Lys156delinsGluGlu]	Val155_Lys156delinsGluGlu	464_466delTCAinsAGG	Yes	-	-	-	-	-	-	-	-	-	-	-	-	-	TGA	CCT	3	Homozygous	100	35.4667	60	60	1
Glyma.01G145200	Chr01	48006851..48006852	MNV	Glyma.01G145200:c.[386_387delATinsGG];[461_462delATinsGG];[386_387delATinsGG];[461_462delATinsGG];[461_462delATinsGG];[461_462delATinsGG]	Glyma.01G145200:p.[Tyr129Trp];[Tyr154Trp];[Tyr129Trp];[Tyr154Trp];[Tyr154Trp];[Tyr154Trp]	Tyr129Trp	386_387delATinsGG	Yes	-	-	-	-	-	-	-	-	-	-	-	-	-	AT	CC	2	Homozygous	100	35.4727	60	60	1
Glyma.01G145200	Chr01	48006898	SNV	Glyma.01G145200:c.[415G>A];[415G>A];[340G>A];[340G>A];[415G>A];[415G>A]	Glyma.01G145200:p.[Asp139Asn];[Asp139Asn];[Asp114Asn];[Asp114Asn];[Asp139Asn];[Asp139Asn]	Asp139Asn	415G>A	Yes	NONSYNONYMOUS	D	N	139	NA	NA	NA	novel	NA	-	-	-	-	C	T	1	Homozygous	91.7808	35.7761	80	86	0.999989
Glyma.01G145200	Chr01	48006900	SNV	Glyma.01G145200:c.[338A>G];[413A>G];[413A>G];[413A>G];[413A>G];[338A>G]	Glyma.01G145200:p.[Glu113Gly];[Glu138Gly];[Glu138Gly];[Glu138Gly];[Glu138Gly];[Glu113Gly]	Glu113Gly	338A>G	Yes	NONSYNONYMOUS	E	G	138	NA	NA	NA	novel	NA	-	-	-	-	T	C	1	Homozygous	91.7808	36.0299	80	86	0.999994
Glyma.01G145200	Chr01	48007004	SNV	Glyma.01G145200:c.[309G>C];[234G>C];[309G>C];[234G>C];[309G>C];[309G>C]	Glyma.01G145200:p.[Met103Ile];[Met78Ile];[Met103Ile];[Met78Ile];[Met103Ile];[Met103Ile]	Met103Ile	309G>C	No	NONSYNONYMOUS	M	I	103	NA	NA	NA	novel	NA	-	-	-	-	C	G	1	Homozygous	100	35.8769	77	77	1
Glyma.01G145200	Chr01	48007007	SNV	Glyma.01G145200:c.[306G>C];[306G>C];[231G>C];[306G>C];[306G>C];[231G>C]	Glyma.01G145200:p.[Glu102Asp];[Glu102Asp];[Glu77Asp];[Glu102Asp];[Glu102Asp];[Glu77Asp]	Glu102Asp	306G>C	No	NONSYNONYMOUS	E	D	102	NA	NA	NA	novel	NA	-	-	-	-	C	G	1	Homozygous	100	35.5152	80	80	1
Glyma.01G145200	Chr01	48007014..48007015	MNV	Glyma.01G145200:c.[223_224delAAinsCG];[298_299delAAinsCG];[298_299delAAinsCG];[298_299delAAinsCG];[298_299delAAinsCG];[223_224delAAinsCG]	Glyma.01G145200:p.[Lys75Arg];[Lys100Arg];[Lys100Arg];[Lys100Arg];[Lys100Arg];[Lys75Arg]	Lys75Arg	223_224delAAinsCG	No	-	-	-	-	-	-	-	-	-	-	-	-	-	TT	CG	2	Homozygous	100	36.125	80	80	1
Glyma.01G145200	Chr01	48007060	SNV	Glyma.01G145200:c.[253T>C];[178T>C];[253T>C];[253T>C];[178T>C];[253T>C]	Glyma.01G145200:p.[Phe85Leu];[Phe60Leu];[Phe85Leu];[Phe85Leu];[Phe60Leu];[Phe85Leu]	Phe85Leu	253T>C	No	NONSYNONYMOUS	F	L	85	NA	NA	NA	novel	NA	-	-	-	-	A	G	1	Homozygous	100	37.25	77	77	1
Glyma.01G145200	Chr01	48007134..48007135	MNV	Glyma.01G145200:c.[178_179delAGinsGA];[103_104delAGinsGA];[178_179delAGinsGA];[178_179delAGinsGA];[103_104delAGinsGA];[178_179delAGinsGA]	Glyma.01G145200:p.[Arg60Glu];[Arg35Glu];[Arg60Glu];[Arg60Glu];[Arg35Glu];[Arg60Glu]	Arg60Glu	178_179delAGinsGA	No	-	-	-	-	-	-	-	-	-	-	-	-	-	CT	TC	2	Homozygous	90.566	35.6842	61	66	0.994692
Glyma.01G145200	Chr01	48007144	SNV	Glyma.01G145200:c.[169G>A];[169G>A];[94G>A];[169G>A];[169G>A];[94G>A]	Glyma.01G145200:p.[Glu57Lys];[Glu57Lys];[Glu32Lys];[Glu57Lys];[Glu57Lys];[Glu32Lys]	Glu57Lys	169G>A	No	NONSYNONYMOUS	E	K	57	NA	NA	NA	novel	NA	-	-	-	-	C	T	1	Homozygous	100	36.4286	72	72	1
Glyma.01G145200	Chr01	48007168	SNV	Glyma.01G145200:c.[145A>C];[145A>C];[145A>C];[70A>C];[70A>C];[145A>C]	Glyma.01G145200:p.[Lys49Gln];[Lys49Gln];[Lys49Gln];[Lys24Gln];[Lys24Gln];[Lys49Gln]	Lys49Gln	145A>C	No	NONSYNONYMOUS	K	Q	49	NA	NA	NA	novel	NA	-	-	-	-	T	G	1	Homozygous	100	36.4918	74	74	1
Glyma.01G145200	Chr01	48007189	SNV	Glyma.01G145200:c.[49C>T];[124C>T];[124C>T];[124C>T];[124C>T];[49C>T]	Glyma.01G145200:p.[Pro17Ser];[Pro42Ser];[Pro42Ser];[Pro42Ser];[Pro42Ser];[Pro17Ser]	Pro17Ser	49C>T	No	NONSYNONYMOUS	P	S	42	NA	NA	NA	novel	NA	-	-	-	-	G	A	1	Homozygous	100	33.9831	77	77	1
Glyma.01G145200	Chr01	48007195	SNV	Glyma.01G145200:c.[118G>A];[118G>A];[118G>A];[43G>A];[118G>A];[43G>A]	Glyma.01G145200:p.[Ala40Thr];[Ala40Thr];[Ala40Thr];[Ala15Thr];[Ala40Thr];[Ala15Thr]	Ala40Thr	118G>A	No	NONSYNONYMOUS	A	T	40	NA	NA	NA	novel	NA	-	-	-	-	C	T	1	Homozygous	100	34.4915	76	76	1
Glyma.01G145200	Chr01	48007210	SNV	Glyma.01G145200:c.[28A>C];[103A>C];[103A>C];[103A>C];[103A>C];[28A>C]	Glyma.01G145200:p.[Ile10Leu];[Ile35Leu];[Ile35Leu];[Ile35Leu];[Ile35Leu];[Ile10Leu]	Ile10Leu	28A>C	No	NONSYNONYMOUS	I	L	35	NA	NA	NA	novel	NA	-	-	-	-	T	G	1	Homozygous	100	35.0545	72	72	1
Glyma.01G145200	Chr01	48007227	SNV	Glyma.01G145200:c.[86T>C];[86T>C];[86T>C];[11T>C];[86T>C];[11T>C]	Glyma.01G145200:p.[Val29Ala];[Val29Ala];[Val29Ala];[Val4Ala];[Val29Ala];[Val4Ala]	Val29Ala	86T>C	No	NONSYNONYMOUS	V	A	29	NA	NA	NA	novel	NA	-	-	-	-	A	G	1	Homozygous	100	37.22	66	66	1
Glyma.01G147600	Chr01	48432696	Replacement	Glyma.01G147600:c.[604delGinsTA];[604delGinsTA]	Glyma.01G147600:p.[Ala202fs];[Ala202fs]	Ala202fs	604delGinsTA	No	FRAMESHIFT INSERTION	NA	NA	NA	NA	NA	NA	NA	NA	GO:0006355 GO:0045893	positive regulation of transcription, DNA-dependent; "regulation of transcription, DNA-dependent"	GO:0003677 GO:0003700 GO:0043565	DNA binding; "sequence-specific DNA binding"; "sequence-specific DNA binding transcription factor activity"	G	TA	2	Homozygous	97.6471	34.0559	93	95	0.999925
Glyma.01G147600	Chr01	48432707	SNV	Glyma.01G147600:c.[615G>T];[615G>T]	Glyma.01G147600:p.[Leu205Phe];[Leu205Phe]	Leu205Phe	615G>T	No	NONSYNONYMOUS	L	F	205	0.169	3.5	6	novel	TOLERATED	GO:0006355 GO:0045893	positive regulation of transcription, DNA-dependent; "regulation of transcription, DNA-dependent"	GO:0003677 GO:0003700 GO:0043565	DNA binding; "sequence-specific DNA binding"; "sequence-specific DNA binding transcription factor activity"	G	T	1	Homozygous	100	35.4674	102	102	1
Glyma.01G148400	Chr01	48556400	SNV	Glyma.01G148400:c.[1578G>T];[1578G>T]	Glyma.01G148400:p.[Glu526Asp];[Glu526Asp]	Glu526Asp	1578G>T	No	-	-	-	-	-	-	-	-	-	GO:0006952 GO:0009626	defense response; "plant-type hypersensitive response"	GO:0000166 GO:0005515 GO:0043531	ADP binding; "nucleotide binding"; "protein binding"	G	T	1	Homozygous	100	36.4857	38	38	1
Glyma.01G151500	Chr01	48824751	SNV	Glyma.01G151500:c.[784C>G];[784C>G]	Glyma.01G151500:p.[Pro262Ala];[Pro262Ala]	Pro262Ala	784C>G	No	-	-	-	-	-	-	-	-	-	GO:0008150	biological process	GO:0016787	hydrolase activity	G	C	1	Homozygous	100	36.2459	76	76	1
Glyma.01G151500	Chr01	48826125	SNV	Glyma.01G151500:c.[287G>C];[287G>C]	Glyma.01G151500:p.[Gly96Ala];[Gly96Ala]	Gly96Ala	287G>C	No	-	-	-	-	-	-	-	-	-	GO:0008150	biological process	GO:0016787	hydrolase activity	C	G	1	Homozygous	98.5075	36.8333	70	71	0.999999
Glyma.01G151600	Chr01	48844254	SNV	Glyma.01G151600:c.[1279A>C];[1279A>C];[1279A>C];[1279A>C];[1279A>C];[1279A>C]	Glyma.01G151600:p.[Ile427Leu];[Ile427Leu];[Ile427Leu];[Ile427Leu];[Ile427Leu];[Ile427Leu]	Ile427Leu	1279A>C	No	NONSYNONYMOUS	I	L	427	NA	NA	NA	novel	NA	GO:0008150	biological process	GO:0004091	carboxylesterase activity	A	C	1	Homozygous	100	36.3333	42	42	1
Glyma.01G151800	Chr01	48859605	SNV	Glyma.01G151800:c.[181G>A];[181G>A]	Glyma.01G151800:p.[Glu61Lys];[Glu61Lys]	Glu61Lys	181G>A	No	NONSYNONYMOUS	E	K	61	0.095	3.39	11	novel	TOLERATED	GO:0000272 GO:0005975 GO:0048831	carbohydrate metabolic process; "polysaccharide catabolic process"; "regulation of shoot system development"	GO:0003700 GO:0003824 GO:0016161 GO:0043169	beta-amylase activity; "catalytic activity"; "cation binding"; "sequence-specific DNA binding transcription factor activity"	G	A	1	Homozygous	99.0291	32.9216	118	119	0.999988
Glyma.01G151800	Chr01	48861071	SNV	Glyma.01G151800:c.[676T>C];[676T>C]	Glyma.01G151800:p.[Ser226Pro];[Ser226Pro]	Ser226Pro	676T>C	No	NONSYNONYMOUS	S	P	226	1	2.87	49	novel	TOLERATED	GO:0000272 GO:0005975 GO:0048831	carbohydrate metabolic process; "polysaccharide catabolic process"; "regulation of shoot system development"	GO:0003700 GO:0003824 GO:0016161 GO:0043169	beta-amylase activity; "catalytic activity"; "cation binding"; "sequence-specific DNA binding transcription factor activity"	T	C	1	Homozygous	100	37.2157	63	63	1
Glyma.01G151800	Chr01	48862039	SNV	Glyma.01G151800:c.[956C>A];[956C>A]	Glyma.01G151800:p.[Ser319Tyr];[Ser319Tyr]	Ser319Tyr	956C>A	No	NONSYNONYMOUS	S	Y	319	0.001	2.79	62	novel	DELETERIOUS	GO:0000272 GO:0005975 GO:0048831	carbohydrate metabolic process; "polysaccharide catabolic process"; "regulation of shoot system development"	GO:0003700 GO:0003824 GO:0016161 GO:0043169	beta-amylase activity; "catalytic activity"; "cation binding"; "sequence-specific DNA binding transcription factor activity"	C	A	1	Homozygous	100	33.234	56	56	1
Glyma.01G151800	Chr01	48862131^48862132	Insertion	Glyma.01G151800:c.[1048_1049insG];[1048_1049insG]	Glyma.01G151800:p.[Ile352fs];[Ile352fs]	Ile352fs	1048_1049insG	No	-	-	-	-	-	-	-	-	-	GO:0000272 GO:0005975 GO:0048831	carbohydrate metabolic process; "polysaccharide catabolic process"; "regulation of shoot system development"	GO:0003700 GO:0003824 GO:0016161 GO:0043169	beta-amylase activity; "catalytic activity"; "cation binding"; "sequence-specific DNA binding transcription factor activity"	-	G	1	Homozygous	95	37.1579	66	69	0.999663
Glyma.01G151800	Chr01	48862137	SNV	Glyma.01G151800:c.[1054A>T];[1054A>T]	Glyma.01G151800:p.[Ile352Phe];[Ile352Phe]	Ile352Phe	1054A>T	No	NONSYNONYMOUS	I	F	352	0.007	2.79	62	novel	DELETERIOUS	GO:0000272 GO:0005975 GO:0048831	carbohydrate metabolic process; "polysaccharide catabolic process"; "regulation of shoot system development"	GO:0003700 GO:0003824 GO:0016161 GO:0043169	beta-amylase activity; "catalytic activity"; "cation binding"; "sequence-specific DNA binding transcription factor activity"	A	T	1	Homozygous	95.1613	31.2881	70	73	0.999655
Glyma.01G151800	Chr01	48862799	SNV	Glyma.01G151800:c.[1310A>G];[1310A>G]	Glyma.01G151800:p.[His437Arg];[His437Arg]	His437Arg	1310A>G	No	NONSYNONYMOUS	H	R	437	1	2.8	62	novel	TOLERATED	GO:0000272 GO:0005975 GO:0048831	carbohydrate metabolic process; "polysaccharide catabolic process"; "regulation of shoot system development"	GO:0003700 GO:0003824 GO:0016161 GO:0043169	beta-amylase activity; "catalytic activity"; "cation binding"; "sequence-specific DNA binding transcription factor activity"	A	G	1	Homozygous	100	33.6667	44	44	1
Glyma.01G151800	Chr01	48863671	SNV	Glyma.01G151800:c.[1621T>C];[1621T>C]	Glyma.01G151800:p.[Phe541Leu];[Phe541Leu]	Phe541Leu	1621T>C	No	NONSYNONYMOUS	F	L	541	0.945	2.8	60	novel	TOLERATED	GO:0000272 GO:0005975 GO:0048831	carbohydrate metabolic process; "polysaccharide catabolic process"; "regulation of shoot system development"	GO:0003700 GO:0003824 GO:0016161 GO:0043169	beta-amylase activity; "catalytic activity"; "cation binding"; "sequence-specific DNA binding transcription factor activity"	T	C	1	Homozygous	100	36.4426	75	75	1
Glyma.01G151900	Chr01	48865326	SNV	Glyma.01G151900:c.[59G>A];[59G>A]	Glyma.01G151900:p.[Arg20His];[Arg20His]			No	-	-	-	-	-	-	-	-	-	-	-	-	-	G	A	1	Homozygous	100	35.898	59	59	1
Glyma.01G152000	Chr01	48880326	SNV	Glyma.01G152000:c.[599A>G];[599A>G]	Glyma.01G152000:p.[Asn200Ser];[Asn200Ser]	Asn200Ser	599A>G	No	NONSYNONYMOUS	N	S	200	0.875	2.67	65	novel	TOLERATED	-	-	GO:0016747	transferase activity, transferring acyl groups other than amino-acyl groups	A	G	1	Homozygous	98.6486	36.1507	88	90	0.99986
Glyma.01G152000	Chr01	48880373	SNV	Glyma.01G152000:c.[646G>C];[646G>C]	Glyma.01G152000:p.[Glu216Gln];[Glu216Gln]	Glu216Gln	646G>C	No	NONSYNONYMOUS	E	Q	216	0.404	2.67	63	novel	TOLERATED	-	-	GO:0016747	transferase activity, transferring acyl groups other than amino-acyl groups	G	C	1	Homozygous	98.4848	35.6769	80	82	0.999864
Glyma.01G152000	Chr01	48880791	SNV	Glyma.01G152000:c.[1064G>A];[1064G>A]	Glyma.01G152000:p.[Gly355Asp];[Gly355Asp]	Gly355Asp	1064G>A	No	NONSYNONYMOUS	G	D	355	0.004	2.67	65	novel	DELETERIOUS	-	-	GO:0016747	transferase activity, transferring acyl groups other than amino-acyl groups	G	A	1	Homozygous	100	33.7869	68	68	1
Glyma.01G152300	Chr01	48921145	SNV	Glyma.01G152300:c.[2304C>A];[2304C>A]	Glyma.01G152300:p.[Asp768Glu];[Asp768Glu]	Asp768Glu	2304C>A	No	-	-	-	-	-	-	-	-	-	GO:0006468 GO:0007169	protein phosphorylation; "transmembrane receptor protein tyrosine kinase signaling pathway"	GO:0004672 GO:0004674 GO:0005524 GO:0016301 GO:0016772	ATP binding; "kinase activity"; "protein kinase activity"; "protein serine/threonine kinase activity"; "transferase activity, transferring phosphorus-containing groups"	G	T	1	Homozygous	100	37.1429	16	16	1
Glyma.01G152300	Chr01	48921158^48921159	Insertion	Glyma.01G152300:c.[2290_2291insA];[2290_2291insA]	Glyma.01G152300:p.[Ile764fs];[Ile764fs]	Ile764fs	2290_2291insA	No	-	-	-	-	-	-	-	-	-	GO:0006468 GO:0007169	protein phosphorylation; "transmembrane receptor protein tyrosine kinase signaling pathway"	GO:0004672 GO:0004674 GO:0005524 GO:0016301 GO:0016772	ATP binding; "kinase activity"; "protein kinase activity"; "protein serine/threonine kinase activity"; "transferase activity, transferring phosphorus-containing groups"	-	T	1	Homozygous	94.1176	39.0625	18	19	0.989956
Glyma.01G152300	Chr01	48921253..48921254	Deletion	Glyma.01G152300:c.[2195_2196delTT];[2195_2196delTT]	Glyma.01G152300:p.[Leu732fs];[Leu732fs]	Leu732fs	2195_2196delTT	No	-	-	-	-	-	-	-	-	-	GO:0006468 GO:0007169	protein phosphorylation; "transmembrane receptor protein tyrosine kinase signaling pathway"	GO:0004672 GO:0004674 GO:0005524 GO:0016301 GO:0016772	ATP binding; "kinase activity"; "protein kinase activity"; "protein serine/threonine kinase activity"; "transferase activity, transferring phosphorus-containing groups"	AA	-	2	Homozygous	97.2973	36.0278	44	45	0.999994
Glyma.01G152300	Chr01	48921849	SNV	Glyma.01G152300:c.[1600A>C];[1600A>C]	Glyma.01G152300:p.[Asn534His];[Asn534His]	Asn534His	1600A>C	No	-	-	-	-	-	-	-	-	-	GO:0006468 GO:0007169	protein phosphorylation; "transmembrane receptor protein tyrosine kinase signaling pathway"	GO:0004672 GO:0004674 GO:0005524 GO:0016301 GO:0016772	ATP binding; "kinase activity"; "protein kinase activity"; "protein serine/threonine kinase activity"; "transferase activity, transferring phosphorus-containing groups"	T	G	1	Homozygous	100	36.4898	63	63	1
Glyma.01G152300	Chr01	48921902..48921903	MNV	Glyma.01G152300:c.[1546_1547delTCinsCA];[1546_1547delTCinsCA]	Glyma.01G152300:p.[Ser516Gln];[Ser516Gln]	Ser516Gln	1546_1547delTCinsCA	No	-	-	-	-	-	-	-	-	-	GO:0006468 GO:0007169	protein phosphorylation; "transmembrane receptor protein tyrosine kinase signaling pathway"	GO:0004672 GO:0004674 GO:0005524 GO:0016301 GO:0016772	ATP binding; "kinase activity"; "protein kinase activity"; "protein serine/threonine kinase activity"; "transferase activity, transferring phosphorus-containing groups"	GA	TG	2	Homozygous	100	37.1949	69	69	1
Glyma.01G152300	Chr01	48921936	SNV	Glyma.01G152300:c.[1513A>G];[1513A>G]	Glyma.01G152300:p.[Asn505Asp];[Asn505Asp]	Asn505Asp	1513A>G	No	-	-	-	-	-	-	-	-	-	GO:0006468 GO:0007169	protein phosphorylation; "transmembrane receptor protein tyrosine kinase signaling pathway"	GO:0004672 GO:0004674 GO:0005524 GO:0016301 GO:0016772	ATP binding; "kinase activity"; "protein kinase activity"; "protein serine/threonine kinase activity"; "transferase activity, transferring phosphorus-containing groups"	T	C	1	Homozygous	100	36.3333	58	58	1
Glyma.01G152300	Chr01	48922002	SNV	Glyma.01G152300:c.[1447T>G];[1447T>G]	Glyma.01G152300:p.[Ser483Ala];[Ser483Ala]	Ser483Ala	1447T>G	No	-	-	-	-	-	-	-	-	-	GO:0006468 GO:0007169	protein phosphorylation; "transmembrane receptor protein tyrosine kinase signaling pathway"	GO:0004672 GO:0004674 GO:0005524 GO:0016301 GO:0016772	ATP binding; "kinase activity"; "protein kinase activity"; "protein serine/threonine kinase activity"; "transferase activity, transferring phosphorus-containing groups"	A	C	1	Homozygous	97.8723	36.0435	50	51	0.999998
Glyma.01G152300	Chr01	48922007	SNV	Glyma.01G152300:c.[1442A>T];[1442A>T]	Glyma.01G152300:p.[Lys481Ile];[Lys481Ile]	Lys481Ile	1442A>T	No	-	-	-	-	-	-	-	-	-	GO:0006468 GO:0007169	protein phosphorylation; "transmembrane receptor protein tyrosine kinase signaling pathway"	GO:0004672 GO:0004674 GO:0005524 GO:0016301 GO:0016772	ATP binding; "kinase activity"; "protein kinase activity"; "protein serine/threonine kinase activity"; "transferase activity, transferring phosphorus-containing groups"	T	A	1	Homozygous	100	35.9	59	59	1
Glyma.01G152300	Chr01	48922014	SNV	Glyma.01G152300:c.[1435T>G];[1435T>G]	Glyma.01G152300:p.[Tyr479Asp];[Tyr479Asp]	Tyr479Asp	1435T>G	No	-	-	-	-	-	-	-	-	-	GO:0006468 GO:0007169	protein phosphorylation; "transmembrane receptor protein tyrosine kinase signaling pathway"	GO:0004672 GO:0004674 GO:0005524 GO:0016301 GO:0016772	ATP binding; "kinase activity"; "protein kinase activity"; "protein serine/threonine kinase activity"; "transferase activity, transferring phosphorus-containing groups"	A	C	1	Homozygous	98	36.3469	57	58	0.999998
Glyma.01G152300	Chr01	48922376	SNV	Glyma.01G152300:c.[1073T>A];[1073T>A]	Glyma.01G152300:p.[Val358Glu];[Val358Glu]	Val358Glu	1073T>A	No	-	-	-	-	-	-	-	-	-	GO:0006468 GO:0007169	protein phosphorylation; "transmembrane receptor protein tyrosine kinase signaling pathway"	GO:0004672 GO:0004674 GO:0005524 GO:0016301 GO:0016772	ATP binding; "kinase activity"; "protein kinase activity"; "protein serine/threonine kinase activity"; "transferase activity, transferring phosphorus-containing groups"	A	T	1	Homozygous	100	36.7273	41	41	1
Glyma.01G152300	Chr01	48922452	SNV	Glyma.01G152300:c.[997G>A];[997G>A]	Glyma.01G152300:p.[Glu333Lys];[Glu333Lys]	Glu333Lys	997G>A	No	-	-	-	-	-	-	-	-	-	GO:0006468 GO:0007169	protein phosphorylation; "transmembrane receptor protein tyrosine kinase signaling pathway"	GO:0004672 GO:0004674 GO:0005524 GO:0016301 GO:0016772	ATP binding; "kinase activity"; "protein kinase activity"; "protein serine/threonine kinase activity"; "transferase activity, transferring phosphorus-containing groups"	C	T	1	Homozygous	100	37.1765	43	43	1
Glyma.01G152300	Chr01	48922476	SNV	Glyma.01G152300:c.[973A>G];[973A>G]	Glyma.01G152300:p.[Asn325Asp];[Asn325Asp]	Asn325Asp	973A>G	No	-	-	-	-	-	-	-	-	-	GO:0006468 GO:0007169	protein phosphorylation; "transmembrane receptor protein tyrosine kinase signaling pathway"	GO:0004672 GO:0004674 GO:0005524 GO:0016301 GO:0016772	ATP binding; "kinase activity"; "protein kinase activity"; "protein serine/threonine kinase activity"; "transferase activity, transferring phosphorus-containing groups"	T	C	1	Homozygous	97.8723	36.8043	52	53	0.999804
Glyma.01G152300	Chr01	48922597	SNV	Glyma.01G152300:c.[852T>A];[852T>A]	Glyma.01G152300:p.[Phe284Leu];[Phe284Leu]	Phe284Leu	852T>A	No	-	-	-	-	-	-	-	-	-	GO:0006468 GO:0007169	protein phosphorylation; "transmembrane receptor protein tyrosine kinase signaling pathway"	GO:0004672 GO:0004674 GO:0005524 GO:0016301 GO:0016772	ATP binding; "kinase activity"; "protein kinase activity"; "protein serine/threonine kinase activity"; "transferase activity, transferring phosphorus-containing groups"	A	T	1	Homozygous	100	35.45	73	73	1
Glyma.01G152300	Chr01	48922601	SNV	Glyma.01G152300:c.[848G>A];[848G>A]	Glyma.01G152300:p.[Gly283Glu];[Gly283Glu]	Gly283Glu	848G>A	Yes	-	-	-	-	-	-	-	-	-	GO:0006468 GO:0007169	protein phosphorylation; "transmembrane receptor protein tyrosine kinase signaling pathway"	GO:0004672 GO:0004674 GO:0005524 GO:0016301 GO:0016772	ATP binding; "kinase activity"; "protein kinase activity"; "protein serine/threonine kinase activity"; "transferase activity, transferring phosphorus-containing groups"	C	T	1	Homozygous	100	35.0392	61	61	1
Glyma.01G152300	Chr01	48922607..48922608	MNV	Glyma.01G152300:c.[841_842delGAinsCT];[841_842delGAinsCT]	Glyma.01G152300:p.[Glu281Leu];[Glu281Leu]	Glu281Leu	841_842delGAinsCT	No	-	-	-	-	-	-	-	-	-	GO:0006468 GO:0007169	protein phosphorylation; "transmembrane receptor protein tyrosine kinase signaling pathway"	GO:0004672 GO:0004674 GO:0005524 GO:0016301 GO:0016772	ATP binding; "kinase activity"; "protein kinase activity"; "protein serine/threonine kinase activity"; "transferase activity, transferring phosphorus-containing groups"	TC	AG	2	Homozygous	100	35.1531	59	59	1
Glyma.01G152300	Chr01	48922667..48922668	MNV	Glyma.01G152300:c.[781_782delGTinsAC];[781_782delGTinsAC]	Glyma.01G152300:p.[Val261Thr];[Val261Thr]	Val261Thr	781_782delGTinsAC	No	-	-	-	-	-	-	-	-	-	GO:0006468 GO:0007169	protein phosphorylation; "transmembrane receptor protein tyrosine kinase signaling pathway"	GO:0004672 GO:0004674 GO:0005524 GO:0016301 GO:0016772	ATP binding; "kinase activity"; "protein kinase activity"; "protein serine/threonine kinase activity"; "transferase activity, transferring phosphorus-containing groups"	AC	GT	2	Homozygous	100	36.5982	62	62	1
Glyma.01G152300	Chr01	48922811	SNV	Glyma.01G152300:c.[638G>A];[638G>A]	Glyma.01G152300:p.[Gly213Asp];[Gly213Asp]	Gly213Asp	638G>A	No	-	-	-	-	-	-	-	-	-	GO:0006468 GO:0007169	protein phosphorylation; "transmembrane receptor protein tyrosine kinase signaling pathway"	GO:0004672 GO:0004674 GO:0005524 GO:0016301 GO:0016772	ATP binding; "kinase activity"; "protein kinase activity"; "protein serine/threonine kinase activity"; "transferase activity, transferring phosphorus-containing groups"	C	T	1	Homozygous	100	35.0345	69	69	1
Glyma.01G152300	Chr01	48922819	SNV	Glyma.01G152300:c.[630G>C];[630G>C]	Glyma.01G152300:p.[Gln210His];[Gln210His]	Gln210His	630G>C	No	-	-	-	-	-	-	-	-	-	GO:0006468 GO:0007169	protein phosphorylation; "transmembrane receptor protein tyrosine kinase signaling pathway"	GO:0004672 GO:0004674 GO:0005524 GO:0016301 GO:0016772	ATP binding; "kinase activity"; "protein kinase activity"; "protein serine/threonine kinase activity"; "transferase activity, transferring phosphorus-containing groups"	C	G	1	Homozygous	98.2759	34.5965	67	68	1
Glyma.01G152300	Chr01	48922826	SNV	Glyma.01G152300:c.[623A>T];[623A>T]	Glyma.01G152300:p.[Tyr208Phe];[Tyr208Phe]	Tyr208Phe	623A>T	No	-	-	-	-	-	-	-	-	-	GO:0006468 GO:0007169	protein phosphorylation; "transmembrane receptor protein tyrosine kinase signaling pathway"	GO:0004672 GO:0004674 GO:0005524 GO:0016301 GO:0016772	ATP binding; "kinase activity"; "protein kinase activity"; "protein serine/threonine kinase activity"; "transferase activity, transferring phosphorus-containing groups"	T	A	1	Homozygous	98.0392	36.08	59	60	0.999998
Glyma.01G152300	Chr01	48922851	SNV	Glyma.01G152300:c.[598A>G];[598A>G]	Glyma.01G152300:p.[Ile200Val];[Ile200Val]	Ile200Val	598A>G	No	-	-	-	-	-	-	-	-	-	GO:0006468 GO:0007169	protein phosphorylation; "transmembrane receptor protein tyrosine kinase signaling pathway"	GO:0004672 GO:0004674 GO:0005524 GO:0016301 GO:0016772	ATP binding; "kinase activity"; "protein kinase activity"; "protein serine/threonine kinase activity"; "transferase activity, transferring phosphorus-containing groups"	T	C	1	Homozygous	100	35.1	61	61	1
Glyma.01G152300	Chr01	48922858	Deletion	Glyma.01G152300:c.[591delA];[591delA]	Glyma.01G152300:p.[Ser198fs];[Ser198fs]	Ser198fs	591delA	No	-	-	-	-	-	-	-	-	-	GO:0006468 GO:0007169	protein phosphorylation; "transmembrane receptor protein tyrosine kinase signaling pathway"	GO:0004672 GO:0004674 GO:0005524 GO:0016301 GO:0016772	ATP binding; "kinase activity"; "protein kinase activity"; "protein serine/threonine kinase activity"; "transferase activity, transferring phosphorus-containing groups"	T	-	1	Homozygous	100	33.4792	60	60	1
Glyma.01G152300	Chr01	48922886	SNV	Glyma.01G152300:c.[563T>C];[563T>C]	Glyma.01G152300:p.[Val188Ala];[Val188Ala]	Val188Ala	563T>C	No	-	-	-	-	-	-	-	-	-	GO:0006468 GO:0007169	protein phosphorylation; "transmembrane receptor protein tyrosine kinase signaling pathway"	GO:0004672 GO:0004674 GO:0005524 GO:0016301 GO:0016772	ATP binding; "kinase activity"; "protein kinase activity"; "protein serine/threonine kinase activity"; "transferase activity, transferring phosphorus-containing groups"	A	G	1	Homozygous	100	36.5435	50	50	1
Glyma.01G152300	Chr01	48922892	SNV	Glyma.01G152300:c.[557T>G];[557T>G]	Glyma.01G152300:p.[Leu186Trp];[Leu186Trp]	Leu186Trp	557T>G	No	-	-	-	-	-	-	-	-	-	GO:0006468 GO:0007169	protein phosphorylation; "transmembrane receptor protein tyrosine kinase signaling pathway"	GO:0004672 GO:0004674 GO:0005524 GO:0016301 GO:0016772	ATP binding; "kinase activity"; "protein kinase activity"; "protein serine/threonine kinase activity"; "transferase activity, transferring phosphorus-containing groups"	A	C	1	Homozygous	97.8261	34.7556	49	50	0.999591
Glyma.01G152300	Chr01	48922963	SNV	Glyma.01G152300:c.[486C>G];[486C>G]	Glyma.01G152300:p.[His162Gln];[His162Gln]	His162Gln	486C>G	No	-	-	-	-	-	-	-	-	-	GO:0006468 GO:0007169	protein phosphorylation; "transmembrane receptor protein tyrosine kinase signaling pathway"	GO:0004672 GO:0004674 GO:0005524 GO:0016301 GO:0016772	ATP binding; "kinase activity"; "protein kinase activity"; "protein serine/threonine kinase activity"; "transferase activity, transferring phosphorus-containing groups"	G	C	1	Homozygous	100	35.1778	55	55	1
Glyma.01G152300	Chr01	48922971	SNV	Glyma.01G152300:c.[478A>G];[478A>G]	Glyma.01G152300:p.[Ile160Val];[Ile160Val]	Ile160Val	478A>G	No	-	-	-	-	-	-	-	-	-	GO:0006468 GO:0007169	protein phosphorylation; "transmembrane receptor protein tyrosine kinase signaling pathway"	GO:0004672 GO:0004674 GO:0005524 GO:0016301 GO:0016772	ATP binding; "kinase activity"; "protein kinase activity"; "protein serine/threonine kinase activity"; "transferase activity, transferring phosphorus-containing groups"	T	C	1	Homozygous	100	35.7347	58	58	1
Glyma.01G152300	Chr01	48922982	SNV	Glyma.01G152300:c.[467T>C];[467T>C]	Glyma.01G152300:p.[Val156Ala];[Val156Ala]	Val156Ala	467T>C	No	-	-	-	-	-	-	-	-	-	GO:0006468 GO:0007169	protein phosphorylation; "transmembrane receptor protein tyrosine kinase signaling pathway"	GO:0004672 GO:0004674 GO:0005524 GO:0016301 GO:0016772	ATP binding; "kinase activity"; "protein kinase activity"; "protein serine/threonine kinase activity"; "transferase activity, transferring phosphorus-containing groups"	A	G	1	Homozygous	100	35.9184	56	56	1
Glyma.01G152300	Chr01	48922989	SNV	Glyma.01G152300:c.[460G>C];[460G>C]	Glyma.01G152300:p.[Gly154Arg];[Gly154Arg]	Gly154Arg	460G>C	No	-	-	-	-	-	-	-	-	-	GO:0006468 GO:0007169	protein phosphorylation; "transmembrane receptor protein tyrosine kinase signaling pathway"	GO:0004672 GO:0004674 GO:0005524 GO:0016301 GO:0016772	ATP binding; "kinase activity"; "protein kinase activity"; "protein serine/threonine kinase activity"; "transferase activity, transferring phosphorus-containing groups"	C	G	1	Homozygous	100	37.0213	56	56	1
Glyma.01G152300	Chr01	48923031	SNV	Glyma.01G152300:c.[418G>A];[418G>A]	Glyma.01G152300:p.[Gly140Arg];[Gly140Arg]	Gly140Arg	418G>A	No	-	-	-	-	-	-	-	-	-	GO:0006468 GO:0007169	protein phosphorylation; "transmembrane receptor protein tyrosine kinase signaling pathway"	GO:0004672 GO:0004674 GO:0005524 GO:0016301 GO:0016772	ATP binding; "kinase activity"; "protein kinase activity"; "protein serine/threonine kinase activity"; "transferase activity, transferring phosphorus-containing groups"	C	T	1	Homozygous	100	37.2619	48	48	1
Glyma.01G152300	Chr01	48923108	SNV	Glyma.01G152300:c.[341T>A];[341T>A]	Glyma.01G152300:p.[Ile114Asn];[Ile114Asn]	Ile114Asn	341T>A	No	-	-	-	-	-	-	-	-	-	GO:0006468 GO:0007169	protein phosphorylation; "transmembrane receptor protein tyrosine kinase signaling pathway"	GO:0004672 GO:0004674 GO:0005524 GO:0016301 GO:0016772	ATP binding; "kinase activity"; "protein kinase activity"; "protein serine/threonine kinase activity"; "transferase activity, transferring phosphorus-containing groups"	A	T	1	Homozygous	100	34.2321	66	66	1
Glyma.01G152300	Chr01	48923174	SNV	Glyma.01G152300:c.[275G>C];[275G>C]	Glyma.01G152300:p.[Arg92Pro];[Arg92Pro]	Arg92Pro	275G>C	No	-	-	-	-	-	-	-	-	-	GO:0006468 GO:0007169	protein phosphorylation; "transmembrane receptor protein tyrosine kinase signaling pathway"	GO:0004672 GO:0004674 GO:0005524 GO:0016301 GO:0016772	ATP binding; "kinase activity"; "protein kinase activity"; "protein serine/threonine kinase activity"; "transferase activity, transferring phosphorus-containing groups"	C	G	1	Homozygous	100	36.2982	69	69	1
Glyma.01G152300	Chr01	48923187	SNV	Glyma.01G152300:c.[262A>G];[262A>G]	Glyma.01G152300:p.[Lys88Glu];[Lys88Glu]	Lys88Glu	262A>G	No	-	-	-	-	-	-	-	-	-	GO:0006468 GO:0007169	protein phosphorylation; "transmembrane receptor protein tyrosine kinase signaling pathway"	GO:0004672 GO:0004674 GO:0005524 GO:0016301 GO:0016772	ATP binding; "kinase activity"; "protein kinase activity"; "protein serine/threonine kinase activity"; "transferase activity, transferring phosphorus-containing groups"	T	C	1	Homozygous	100	37.1207	70	70	1
Glyma.01G152300	Chr01	48923358	SNV	Glyma.01G152300:c.[91C>T];[91C>T]	Glyma.01G152300:p.[Pro31Ser];[Pro31Ser]	Pro31Ser	91C>T	No	-	-	-	-	-	-	-	-	-	GO:0006468 GO:0007169	protein phosphorylation; "transmembrane receptor protein tyrosine kinase signaling pathway"	GO:0004672 GO:0004674 GO:0005524 GO:0016301 GO:0016772	ATP binding; "kinase activity"; "protein kinase activity"; "protein serine/threonine kinase activity"; "transferase activity, transferring phosphorus-containing groups"	G	A	1	Homozygous	100	36.6508	76	76	1
Glyma.01G152500	Chr01	48955198	SNV	Glyma.01G152500:c.[53A>C];[53A>C];[53A>C];[53A>C];[53A>C];[53A>C];[53A>C];[53A>C];[53A>C];[53A>C];[53A>C];[53A>C];[53A>C];[53A>C];[53A>C];[53A>C];[53A>C];[53A>C];[53A>C];[53A>C];[53A>C];[53A>C];[53A>C];[53A>C]	Glyma.01G152500:p.[His18Pro];[His18Pro];[His18Pro];[His18Pro];[His18Pro];[His18Pro];[His18Pro];[His18Pro];[His18Pro];[His18Pro];[His18Pro];[His18Pro];[His18Pro];[His18Pro];[His18Pro];[His18Pro];[His18Pro];[His18Pro];[His18Pro];[His18Pro];[His18Pro];[His18Pro];[His18Pro];[His18Pro]	His18Pro	53A>C	No	NONSYNONYMOUS	H	P	18	0.697	3.48	4	novel	TOLERATED	-	-	-	-	T	G	1	Homozygous	100	36.4531	81	81	1
Glyma.01G152800	Chr01	48981188	SNV	Glyma.01G152800:c.[12A>T];[12A>T]	Glyma.01G152800:p.[Lys4Asn];[Lys4Asn]	Lys4Asn	12A>T	No	NONSYNONYMOUS	K	N	4	0.058	3.5	3	novel	TOLERATED	-	-	-	-	A	T	1	Homozygous	100	37.4615	89	89	1
Glyma.01G152800	Chr01	48981321	SNV	Glyma.01G152800:c.[145C>G];[145C>G]	Glyma.01G152800:p.[Pro49Ala];[Pro49Ala]	Pro49Ala	145C>G	No	NONSYNONYMOUS	P	A	49	0	3.39	4	novel	DELETERIOUS	-	-	-	-	C	G	1	Homozygous	100	37.0649	91	91	1
Glyma.01G152800	Chr01	48981342	SNV	Glyma.01G152800:c.[166T>C];[166T>C]	Glyma.01G152800:p.[Tyr56His];[Tyr56His]	Tyr56His	166T>C	No	NONSYNONYMOUS	Y	H	56	0.016	3.39	4	novel	DELETERIOUS	-	-	-	-	T	C	1	Homozygous	100	36.2817	83	83	1
Glyma.01G152800	Chr01	48981420	SNV	Glyma.01G152800:c.[244A>G];[244A>G]	Glyma.01G152800:p.[Thr82Ala];[Thr82Ala]	Thr82Ala	244A>G	No	NONSYNONYMOUS	T	A	82	0.729	3.39	4	novel	TOLERATED	-	-	-	-	A	G	1	Homozygous	100	34.8082	87	87	1
Glyma.01G153400	Chr01	49095864	SNV	Glyma.01G153400:c.[110A>G];[110A>G]	Glyma.01G153400:p.[His37Arg];[His37Arg]	His37Arg	110A>G	No	-	-	-	-	-	-	-	-	-	GO:0006091 GO:0006354 GO:0006412 GO:0015979	DNA-dependent transcription, elongation; "generation of precursor metabolites and energy"; "photosynthesis"; "translation"	GO:0003723 GO:0003735 GO:0019843	RNA binding; "rRNA binding"; "structural constituent of ribosome"	A	G	1	Homozygous	97.5062	35.7187	1213	1252	0.00777247
Glyma.01G153400	Chr01	49095885	SNV	Glyma.01G153400:c.[131A>G];[131A>G]	Glyma.01G153400:p.[Tyr44Cys];[Tyr44Cys]	Tyr44Cys	131A>G	No	-	-	-	-	-	-	-	-	-	GO:0006091 GO:0006354 GO:0006412 GO:0015979	DNA-dependent transcription, elongation; "generation of precursor metabolites and energy"; "photosynthesis"; "translation"	GO:0003723 GO:0003735 GO:0019843	RNA binding; "rRNA binding"; "structural constituent of ribosome"	A	G	1	Homozygous	86.2069	36.76	36	40	0.967202
Glyma.01G153400	Chr01	49095936	SNV	Glyma.01G153400:c.[182T>C];[182T>C]	Glyma.01G153400:p.[Ile61Thr];[Ile61Thr]	Ile61Thr	182T>C	No	-	-	-	-	-	-	-	-	-	GO:0006091 GO:0006354 GO:0006412 GO:0015979	DNA-dependent transcription, elongation; "generation of precursor metabolites and energy"; "photosynthesis"; "translation"	GO:0003723 GO:0003735 GO:0019843	RNA binding; "rRNA binding"; "structural constituent of ribosome"	T	C	1	Homozygous	100	37.7778	20	20	1
Glyma.01G153400	Chr01	49095990	SNV	Glyma.01G153400:c.[236T>C];[236T>C]	Glyma.01G153400:p.[Ile79Thr];[Ile79Thr]	Ile79Thr	236T>C	No	-	-	-	-	-	-	-	-	-	GO:0006091 GO:0006354 GO:0006412 GO:0015979	DNA-dependent transcription, elongation; "generation of precursor metabolites and energy"; "photosynthesis"; "translation"	GO:0003723 GO:0003735 GO:0019843	RNA binding; "rRNA binding"; "structural constituent of ribosome"	T	C	1	Homozygous	98.532	36.5304	1710	1737	0.617141
Glyma.01G153400	Chr01	49096085	SNV	Glyma.01G153400:c.[331G>A];[331G>A]	Glyma.01G153400:p.[Val111Ile];[Val111Ile]	Val111Ile	331G>A	No	-	-	-	-	-	-	-	-	-	GO:0006091 GO:0006354 GO:0006412 GO:0015979	DNA-dependent transcription, elongation; "generation of precursor metabolites and energy"; "photosynthesis"; "translation"	GO:0003723 GO:0003735 GO:0019843	RNA binding; "rRNA binding"; "structural constituent of ribosome"	G	A	1	Homozygous	99.6347	36.6317	5317	5334	1
Glyma.01G153400	Chr01	49096095	SNV	Glyma.01G153400:c.[341A>G];[341A>G]	Glyma.01G153400:p.[Lys114Arg];[Lys114Arg]	Lys114Arg	341A>G	No	-	-	-	-	-	-	-	-	-	GO:0006091 GO:0006354 GO:0006412 GO:0015979	DNA-dependent transcription, elongation; "generation of precursor metabolites and energy"; "photosynthesis"; "translation"	GO:0003723 GO:0003735 GO:0019843	RNA binding; "rRNA binding"; "structural constituent of ribosome"	A	G	1	Homozygous	98.8406	35.6231	5809	5884	1
Glyma.01G153400	Chr01	49096164	SNV	Glyma.01G153400:c.[410T>C];[410T>C]	Glyma.01G153400:p.[Ile137Thr];[Ile137Thr]	Ile137Thr	410T>C	No	-	-	-	-	-	-	-	-	-	GO:0006091 GO:0006354 GO:0006412 GO:0015979	DNA-dependent transcription, elongation; "generation of precursor metabolites and energy"; "photosynthesis"; "translation"	GO:0003723 GO:0003735 GO:0019843	RNA binding; "rRNA binding"; "structural constituent of ribosome"	T	C	1	Homozygous	99.2398	36.4436	12843	12934	1
Glyma.01G153400	Chr01	49096308^49096309	Insertion	Glyma.01G153400:c.[554_555insT];[554_555insT]	Glyma.01G153400:p.[*186fs];[*186fs]	*186fs	554_555insT	No	-	-	-	-	-	-	-	-	-	GO:0006091 GO:0006354 GO:0006412 GO:0015979	DNA-dependent transcription, elongation; "generation of precursor metabolites and energy"; "photosynthesis"; "translation"	GO:0003723 GO:0003735 GO:0019843	RNA binding; "rRNA binding"; "structural constituent of ribosome"	-	T	1	Homozygous	92.4851	36.1711	12052	12890	0.0529225
Glyma.01G153500	Chr01	49096563	SNV	Glyma.01G153500:c.[673A>G];[673A>G]	Glyma.01G153500:p.[Lys225Glu];[Lys225Glu]	Lys225Glu	673A>G	No	-	-	-	-	-	-	-	-	-	GO:0006091 GO:0006354 GO:0009769 GO:0009772 GO:0010207 GO:0015979 GO:0019684	DNA-dependent transcription, elongation; "generation of precursor metabolites and energy"; "photosynthesis"; "photosynthesis, light harvesting in photosystem II"; "photosynthesis, light reaction"; "photosynthetic electron transport in photosystem II"; "photosystem II assembly"	GO:0045156 GO:0045157	electron transporter, transferring electrons within the cyclic electron transport pathway of photosynthesis activity; "electron transporter, transferring electrons within the noncyclic electron transport pathway of photosynthesis activity"	T	C	1	Homozygous	99.654	37.4792	299	300	1
Glyma.01G153500	Chr01	49096649	SNV	Glyma.01G153500:c.[587T>C];[587T>C]	Glyma.01G153500:p.[Val196Ala];[Val196Ala]	Val196Ala	587T>C	Yes	-	-	-	-	-	-	-	-	-	GO:0006091 GO:0006354 GO:0009769 GO:0009772 GO:0010207 GO:0015979 GO:0019684	DNA-dependent transcription, elongation; "generation of precursor metabolites and energy"; "photosynthesis"; "photosynthesis, light harvesting in photosystem II"; "photosynthesis, light reaction"; "photosynthetic electron transport in photosystem II"; "photosystem II assembly"	GO:0045156 GO:0045157	electron transporter, transferring electrons within the cyclic electron transport pathway of photosynthesis activity; "electron transporter, transferring electrons within the noncyclic electron transport pathway of photosynthesis activity"	A	G	1	Homozygous	99.7952	35.4483	4307	4314	1
Glyma.01G153500	Chr01	49096662	SNV	Glyma.01G153500:c.[574A>G];[574A>G]	Glyma.01G153500:p.[Thr192Ala];[Thr192Ala]	Thr192Ala	574A>G	No	-	-	-	-	-	-	-	-	-	GO:0006091 GO:0006354 GO:0009769 GO:0009772 GO:0010207 GO:0015979 GO:0019684	DNA-dependent transcription, elongation; "generation of precursor metabolites and energy"; "photosynthesis"; "photosynthesis, light harvesting in photosystem II"; "photosynthesis, light reaction"; "photosynthetic electron transport in photosystem II"; "photosystem II assembly"	GO:0045156 GO:0045157	electron transporter, transferring electrons within the cyclic electron transport pathway of photosynthesis activity; "electron transporter, transferring electrons within the noncyclic electron transport pathway of photosynthesis activity"	T	C	1	Homozygous	98.4343	35.2717	5311	5387	0.161058
Glyma.01G153500	Chr01	49096757	SNV	Glyma.01G153500:c.[479T>C];[479T>C]	Glyma.01G153500:p.[Val160Ala];[Val160Ala]	Val160Ala	479T>C	No	-	-	-	-	-	-	-	-	-	GO:0006091 GO:0006354 GO:0009769 GO:0009772 GO:0010207 GO:0015979 GO:0019684	DNA-dependent transcription, elongation; "generation of precursor metabolites and energy"; "photosynthesis"; "photosynthesis, light harvesting in photosystem II"; "photosynthesis, light reaction"; "photosynthetic electron transport in photosystem II"; "photosystem II assembly"	GO:0045156 GO:0045157	electron transporter, transferring electrons within the cyclic electron transport pathway of photosynthesis activity; "electron transporter, transferring electrons within the noncyclic electron transport pathway of photosynthesis activity"	A	G	1	Homozygous	99.7549	36.9228	3397	3404	1
Glyma.01G153500	Chr01	49096783	SNV	Glyma.01G153500:c.[453T>G];[453T>G]	Glyma.01G153500:p.[Cys151Trp];[Cys151Trp]	Cys151Trp	453T>G	No	-	-	-	-	-	-	-	-	-	GO:0006091 GO:0006354 GO:0009769 GO:0009772 GO:0010207 GO:0015979 GO:0019684	DNA-dependent transcription, elongation; "generation of precursor metabolites and energy"; "photosynthesis"; "photosynthesis, light harvesting in photosystem II"; "photosynthesis, light reaction"; "photosynthetic electron transport in photosystem II"; "photosystem II assembly"	GO:0045156 GO:0045157	electron transporter, transferring electrons within the cyclic electron transport pathway of photosynthesis activity; "electron transporter, transferring electrons within the noncyclic electron transport pathway of photosynthesis activity"	A	C	1	Homozygous	99.7494	36.0745	1275	1279	1
Glyma.01G153500	Chr01	49096799	SNV	Glyma.01G153500:c.[437C>T];[437C>T]	Glyma.01G153500:p.[Pro146Leu];[Pro146Leu]	Pro146Leu	437C>T	No	-	-	-	-	-	-	-	-	-	GO:0006091 GO:0006354 GO:0009769 GO:0009772 GO:0010207 GO:0015979 GO:0019684	DNA-dependent transcription, elongation; "generation of precursor metabolites and energy"; "photosynthesis"; "photosynthesis, light harvesting in photosystem II"; "photosynthesis, light reaction"; "photosynthetic electron transport in photosystem II"; "photosystem II assembly"	GO:0045156 GO:0045157	electron transporter, transferring electrons within the cyclic electron transport pathway of photosynthesis activity; "electron transporter, transferring electrons within the noncyclic electron transport pathway of photosynthesis activity"	G	A	1	Homozygous	90	32.5556	9	10	1
Glyma.01G153500	Chr01	49096935	SNV	Glyma.01G153500:c.[301C>T];[301C>T]	Glyma.01G153500:p.[His101Tyr];[His101Tyr]	His101Tyr	301C>T	Yes	-	-	-	-	-	-	-	-	-	GO:0006091 GO:0006354 GO:0009769 GO:0009772 GO:0010207 GO:0015979 GO:0019684	DNA-dependent transcription, elongation; "generation of precursor metabolites and energy"; "photosynthesis"; "photosynthesis, light harvesting in photosystem II"; "photosynthesis, light reaction"; "photosynthetic electron transport in photosystem II"; "photosystem II assembly"	GO:0045156 GO:0045157	electron transporter, transferring electrons within the cyclic electron transport pathway of photosynthesis activity; "electron transporter, transferring electrons within the noncyclic electron transport pathway of photosynthesis activity"	G	A	1	Homozygous	76.4706	36.6923	14	18	0.529791
Glyma.01G153500	Chr01	49096961	SNV	Glyma.01G153500:c.[275A>G];[275A>G]	Glyma.01G153500:p.[Asp92Gly];[Asp92Gly]	Asp92Gly	275A>G	No	-	-	-	-	-	-	-	-	-	GO:0006091 GO:0006354 GO:0009769 GO:0009772 GO:0010207 GO:0015979 GO:0019684	DNA-dependent transcription, elongation; "generation of precursor metabolites and energy"; "photosynthesis"; "photosynthesis, light harvesting in photosystem II"; "photosynthesis, light reaction"; "photosynthetic electron transport in photosystem II"; "photosystem II assembly"	GO:0045156 GO:0045157	electron transporter, transferring electrons within the cyclic electron transport pathway of photosynthesis activity; "electron transporter, transferring electrons within the noncyclic electron transport pathway of photosynthesis activity"	T	C	1	Homozygous	100	36.05	20	20	1
Glyma.01G153500	Chr01	49096976	SNV	Glyma.01G153500:c.[260G>A];[260G>A]	Glyma.01G153500:p.[Arg87His];[Arg87His]	Arg87His	260G>A	No	-	-	-	-	-	-	-	-	-	GO:0006091 GO:0006354 GO:0009769 GO:0009772 GO:0010207 GO:0015979 GO:0019684	DNA-dependent transcription, elongation; "generation of precursor metabolites and energy"; "photosynthesis"; "photosynthesis, light harvesting in photosystem II"; "photosynthesis, light reaction"; "photosynthetic electron transport in photosystem II"; "photosystem II assembly"	GO:0045156 GO:0045157	electron transporter, transferring electrons within the cyclic electron transport pathway of photosynthesis activity; "electron transporter, transferring electrons within the noncyclic electron transport pathway of photosynthesis activity"	C	T	1	Homozygous	92.3077	36.2083	24	26	0.991454
Glyma.01G153500	Chr01	49096990	SNV	Glyma.01G153500:c.[246G>T];[246G>T]	Glyma.01G153500:p.[Gln82His];[Gln82His]	Gln82His	246G>T	No	-	-	-	-	-	-	-	-	-	GO:0006091 GO:0006354 GO:0009769 GO:0009772 GO:0010207 GO:0015979 GO:0019684	DNA-dependent transcription, elongation; "generation of precursor metabolites and energy"; "photosynthesis"; "photosynthesis, light harvesting in photosystem II"; "photosynthesis, light reaction"; "photosynthetic electron transport in photosystem II"; "photosystem II assembly"	GO:0045156 GO:0045157	electron transporter, transferring electrons within the cyclic electron transport pathway of photosynthesis activity; "electron transporter, transferring electrons within the noncyclic electron transport pathway of photosynthesis activity"	C	A	1	Homozygous	84.6154	37	22	26	0.953538
Glyma.01G153500	Chr01	49097195	SNV	Glyma.01G153500:c.[85A>G];[85A>G]	Glyma.01G153500:p.[Ile29Val];[Ile29Val]	Ile29Val	85A>G	No	-	-	-	-	-	-	-	-	-	GO:0006091 GO:0006354 GO:0009769 GO:0009772 GO:0010207 GO:0015979 GO:0019684	DNA-dependent transcription, elongation; "generation of precursor metabolites and energy"; "photosynthesis"; "photosynthesis, light harvesting in photosystem II"; "photosynthesis, light reaction"; "photosynthetic electron transport in photosystem II"; "photosystem II assembly"	GO:0045156 GO:0045157	electron transporter, transferring electrons within the cyclic electron transport pathway of photosynthesis activity; "electron transporter, transferring electrons within the noncyclic electron transport pathway of photosynthesis activity"	T	C	1	Homozygous	98.8811	35.0622	12821	12924	1
Glyma.01G153900	Chr01	49120937	SNV	Glyma.01G153900:c.[28C>T];[28C>T]	Glyma.01G153900:p.[Gln10*];[Gln10*]	Gln10*	28C>T	No	STOP-GAIN	Q	*	10	NA	NA	NA	novel	NA	GO:0008150	biological process	GO:0003674	molecular function	C	T	1	Homozygous	100	34.7869	79	79	1
Glyma.01G154300	Chr01	49155060	SNV	Glyma.01G154300:c.[1813T>C];[1813T>C]	Glyma.01G154300:p.[Tyr605His];[Tyr605His]	Tyr605His	1813T>C	No	NONSYNONYMOUS	Y	H	605	NA	NA	NA	novel	NA	GO:0008150	biological process	GO:0003676 GO:0008270	nucleic acid binding; "zinc ion binding"	A	G	1	Homozygous	100	36.1875	35	35	1
Glyma.01G154300	Chr01	49155290	SNV	Glyma.01G154300:c.[1583T>A];[1583T>A]	Glyma.01G154300:p.[Leu528Gln];[Leu528Gln]	Leu528Gln	1583T>A	No	NONSYNONYMOUS	L	Q	528	0.613	3.39	5	novel	TOLERATED	GO:0008150	biological process	GO:0003676 GO:0008270	nucleic acid binding; "zinc ion binding"	A	T	1	Homozygous	95.7143	36.5672	79	82	0.999306
Glyma.01G154500	Chr01	49196559	SNV	Glyma.01G154500:c.[20A>G];[20A>G]	Glyma.01G154500:p.[Asp7Gly];[Asp7Gly]	Asp7Gly	20A>G	No	-	-	-	-	-	-	-	-	-	GO:0006891 GO:0006944	cellular membrane fusion; "intra-Golgi vesicle-mediated transport"	GO:0003674	molecular function	A	G	1	Homozygous	98.2906	32.1304	146	148	1
Glyma.01G154500	Chr01	49196620..49196621	MNV	Glyma.01G154500:c.[81_82delCTinsTC];[81_82delCTinsTC]	Glyma.01G154500:p.[Tyr28His];[Tyr28His]	Tyr28His	81_82delCTinsTC	No	-	-	-	-	-	-	-	-	-	GO:0006891 GO:0006944	cellular membrane fusion; "intra-Golgi vesicle-mediated transport"	GO:0003674	molecular function	CT	TC	2	Homozygous	98.4127	33.7479	143	145	1
Glyma.01G154500	Chr01	49200548	SNV	Glyma.01G154500:c.[1009A>T];[1009A>T]	Glyma.01G154500:p.[Ser337Cys];[Ser337Cys]	Ser337Cys	1009A>T	No	-	-	-	-	-	-	-	-	-	GO:0006891 GO:0006944	cellular membrane fusion; "intra-Golgi vesicle-mediated transport"	GO:0003674	molecular function	A	T	1	Homozygous	100	34.1111	67	67	1
Glyma.01G154700	Chr01	49211794	SNV	Glyma.01G154700:c.[1690A>G];[1690A>G]	Glyma.01G154700:p.[Ser564Gly];[Ser564Gly]	Ser564Gly	1690A>G	No	NONSYNONYMOUS	S	G	564	0.025	3.29	11	novel	DELETERIOUS	GO:0009901 GO:0010584	anther dehiscence; "pollen exine formation"	GO:0016787	hydrolase activity	A	G	1	Homozygous	100	36.1139	103	103	1
Glyma.01G154800	Chr01	49223935	SNV	Glyma.01G154800:c.[136A>C];[136A>C]	Glyma.01G154800:p.[Ile46Leu];[Ile46Leu]	Ile46Leu	136A>C	No	-	-	-	-	-	-	-	-	-	GO:0008150	biological process	GO:0003674	molecular function	T	G	1	Homozygous	98.3607	36.2167	74	75	0.999999
Glyma.01G154800	Chr01	49223971	SNV	Glyma.01G154800:c.[100C>T];[100C>T]	Glyma.01G154800:p.[Gln34*];[Gln34*]	Gln34*	100C>T	No	-	-	-	-	-	-	-	-	-	GO:0008150	biological process	GO:0003674	molecular function	G	A	1	Homozygous	86.8421	36.1364	81	91	0.999539
Glyma.01G154900	Chr01	49243481	SNV	Glyma.01G154900:c.[1051T>A];[1051T>A]	Glyma.01G154900:p.[Leu351Met];[Leu351Met]	Leu351Met	1051T>A	No	NONSYNONYMOUS	L	M	351	0.691	2.59	59	novel	TOLERATED	GO:0009718	anthocyanin-containing compound biosynthetic process	GO:0005515	protein binding	A	T	1	Homozygous	100	35.3111	108	108	1
Glyma.01G154900	Chr01	49243765	SNV	Glyma.01G154900:c.[767T>C];[767T>C]	Glyma.01G154900:p.[Val256Ala];[Val256Ala]	Val256Ala	767T>C	No	NONSYNONYMOUS	V	A	256	0.949	2.59	59	novel	TOLERATED	GO:0009718	anthocyanin-containing compound biosynthetic process	GO:0005515	protein binding	A	G	1	Homozygous	98.9796	32.8041	115	116	1
Glyma.01G154900	Chr01	49243874	SNV	Glyma.01G154900:c.[658T>G];[658T>G]	Glyma.01G154900:p.[Phe220Val];[Phe220Val]	Phe220Val	658T>G	No	NONSYNONYMOUS	F	V	220	1	2.61	54	novel	TOLERATED	GO:0009718	anthocyanin-containing compound biosynthetic process	GO:0005515	protein binding	A	C	1	Homozygous	100	33.4587	137	137	1
Glyma.01G154900	Chr01	49244470	SNV	Glyma.01G154900:c.[62T>C];[62T>C]	Glyma.01G154900:p.[Leu21Pro];[Leu21Pro]	Leu21Pro	62T>C	No	NONSYNONYMOUS	L	P	21	0.286	2.88	33	novel	TOLERATED	GO:0009718	anthocyanin-containing compound biosynthetic process	GO:0005515	protein binding	A	G	1	Homozygous	100	35.3333	69	69	1
Glyma.01G157200	Chr01	49503164	SNV	Glyma.01G157200:c.[604A>C];[604A>C]	Glyma.01G157200:p.[Thr202Pro];[Thr202Pro]	Thr202Pro	604A>C	No	NONSYNONYMOUS	T	P	202	0.987	2.67	83	novel	TOLERATED	GO:0006508 GO:0010214 GO:0043086 GO:0048359 GO:0080001	mucilage extrusion from seed coat; "mucilage metabolic process involved seed coat development"; "negative regulation of catalytic activity"; "proteolysis"; "seed coat development"	GO:0004252 GO:0042802	identical protein binding; "serine-type endopeptidase activity"	A	C	1	Homozygous	100	34.5479	86	86	1
Glyma.01G157200	Chr01	49503373	SNV	Glyma.01G157200:c.[813G>A];[813G>A]	Glyma.01G157200:p.[Met271Ile];[Met271Ile]	Met271Ile	813G>A	No	NONSYNONYMOUS	M	I	271	0.444	2.67	83	novel	TOLERATED	GO:0006508 GO:0010214 GO:0043086 GO:0048359 GO:0080001	mucilage extrusion from seed coat; "mucilage metabolic process involved seed coat development"; "negative regulation of catalytic activity"; "proteolysis"; "seed coat development"	GO:0004252 GO:0042802	identical protein binding; "serine-type endopeptidase activity"	G	A	1	Homozygous	98.6301	36.9306	85	86	1
Glyma.01G157600	Chr01	49558080	SNV	Glyma.01G157600:c.[25A>G];[25A>G]	Glyma.01G157600:p.[Thr9Ala];[Thr9Ala]	Thr9Ala	25A>G	No	NONSYNONYMOUS	T	A	9	1	3	10	novel	TOLERATED	GO:0008150 GO:0019344	biological process; "cysteine biosynthetic process"	GO:0003674	molecular function	A	G	1	Homozygous	100	35.7738	104	104	1
Glyma.01G157600	Chr01	49559413	SNV	Glyma.01G157600:c.[151A>T];[151A>T]	Glyma.01G157600:p.[Ser51Cys];[Ser51Cys]	Ser51Cys	151A>T	No	NONSYNONYMOUS	S	C	51	0.057	2.77	19	novel	TOLERATED	GO:0008150 GO:0019344	biological process; "cysteine biosynthetic process"	GO:0003674	molecular function	A	T	1	Homozygous	100	35.7451	66	66	1
Glyma.01G157600	Chr01	49559435	SNV	Glyma.01G157600:c.[173G>A];[173G>A]	Glyma.01G157600:p.[Arg58Gln];[Arg58Gln]	Arg58Gln	173G>A	No	NONSYNONYMOUS	R	Q	58	0.516	2.67	20	novel	TOLERATED	GO:0008150 GO:0019344	biological process; "cysteine biosynthetic process"	GO:0003674	molecular function	G	A	1	Homozygous	97.8261	36.2	51	52	0.999943
Glyma.01G157600	Chr01	49567141	SNV	Glyma.01G157600:c.[491T>C];[491T>C]	Glyma.01G157600:p.[Ile164Thr];[Ile164Thr]	Ile164Thr	491T>C	No	NONSYNONYMOUS	I	T	164	0.205	2.9	13	novel	TOLERATED	GO:0008150 GO:0019344	biological process; "cysteine biosynthetic process"	GO:0003674	molecular function	T	C	1	Homozygous	97.2222	35	44	45	0.999995
Glyma.01G157800	Chr01	49586691	SNV	Glyma.01G157800:c.[2080G>A];[2080G>A]	Glyma.01G157800:p.[Val694Ile];[Val694Ile]	Val694Ile	2080G>A	No	NONSYNONYMOUS	V	I	694	0.242	2.81	17	novel	TOLERATED	GO:0006487 GO:0006987 GO:0008380 GO:0009751 GO:0009816 GO:0030968 GO:0046777	RNA splicing; "activation of signaling protein activity involved in unfolded protein response"; "defense response to bacterium, incompatible interaction"; "endoplasmic reticulum unfolded protein response"; "protein N-linked glycosylation"; "protein autophosphorylation"; "response to salicylic acid stimulus"	GO:0004521 GO:0004672 GO:0004674 GO:0005524 GO:0016301 GO:0016772 GO:0016891	ATP binding; "endoribonuclease activity"; "endoribonuclease activity, producing 5'-phosphomonoesters"; "kinase activity"; "protein kinase activity"; "protein serine/threonine kinase activity"; "transferase activity, transferring phosphorus-containing groups"	G	A	1	Homozygous	95.5224	35.6562	84	87	0.999994
Glyma.01G157900	Chr01	49593835	SNV	Glyma.01G157900:c.[1606C>A];[1606C>A];[1606C>A];[1606C>A]	Glyma.01G157900:p.[Leu536Met];[Leu536Met];[Leu536Met];[Leu536Met]	Leu536Met	1606C>A	No	NONSYNONYMOUS	L	M	536	0.242	2.7	61	novel	TOLERATED	GO:0006810 GO:0006874 GO:0007186 GO:0009416 GO:0030003	G-protein coupled receptor signaling pathway; "cellular calcium ion homeostasis"; "cellular cation homeostasis"; "response to light stimulus"; "transport"	GO:0004965 GO:0004970 GO:0005215 GO:0005217 GO:0005234	G-protein coupled GABA receptor activity; "extracellular-glutamate-gated ion channel activity"; "intracellular ligand-gated ion channel activity"; "ionotropic glutamate receptor activity"; "transporter activity"	G	T	1	Homozygous	100	35.4512	98	98	1
[truncated: 38,387 more rows]
