# Supplementary material for: Whole-Genome Resequencing Identifies the Molecular Genetic Cause for the Absence of a Gy5 Glycinin Protein in Soybean PI 603408
Source: G3 (Bethesda). 2017 Jun 6;7(7):2345–52. doi: 10.1534/g3.117.039347 (PMC5499141; doi:10.1534/g3.117.039347)
Supplement: Supplementary file 2 [file 2345FileS2.xlsx]

## Sheet: W82.a2.v1_annotation
Supplemental File 2: Gene annotation information for W82.a2.v1 downloaded from https://www.soybase.org/genomeannotation/ (BLAST matching and Gene Ontology assignment details are at the bottom of page)
W82a1.v1.1 Locus ID	W82a2.v1 Locus ID	W82a2.v1 gene start	W82a2.v1 gene stop	W82a2.v1 Protein Length (AA)	W82a2.v1 Top Uniref100 BLASTP Hit (2)	W82a2.v1 to Arabidopsis Col-1 genome BLAST E-value (E<10-6)	BLAST % Coverage	Top Descriptive Uniref100 BLASTP Hit (3)	E-value (E<10-6)	% Coverage	Top Arabidopsis (TAIR10) BLASTP Hit (4)	E-value (E<10-6)	Coverage	Gene Ontology Biological Process IDs (5)W82.a2.v1	Gene Ontology Biological Process DescriptionsW82.a2.v1	Gene Ontology Molecular Function IDs (6)W82.a2.v1	Gene Ontology Molecular Function DescriptionsW82.a2.v1	Gene Ontology Cellular Component IDs (7)W82.a2.v1	Gene Ontology Cellular Component DescriptionsW82.a2.v1	PFAM IDs (8)W82.a2.v1	PFAM_DescriptionsW82.a2.v1	Panther IDs (9)W82.a2.v1	Panther_DescriptionsW82.a2.v1	KOG IDs (10)W82.a2.v1	KOG_DesctiptionsW82.a2.v1
Glyma01g00210	Glyma.01g000100	27355	28320	105	UniRef100_K7KDM3 Uncharacterized protein n=1 Tax=Glycine max RepID=K7KDM3_SOYBN	1e-67	100	UniRef100_Q15KI9 Protein PHYLLO, chloroplastic n=1 Tax=Arabidopsis thaliana RepID=PHYLO_ARATH	4e-13	5.13	AT1G68890.1|Symbols:|magnesium ion binding;thiamin pyrophosphate binding;hydro-lyases;catalytics;2-succinyl-5-enolpyruvyl-6-hydroxy-3-cyclohexene-1-carboxylic-acid synthases|chr1:25896988-25906553 FORWARD LENGTH=1715	5e-16	5.13	GO:0009063 GO:0009234 GO:0042372 GO:0042550	cellular amino acid catabolic process; "menaquinone biosynthetic process"; "photosystem I stabilization"; "phylloquinone biosynthetic process"	GO:0000287 GO:0003824 GO:0016836 GO:0030976 GO:0070204	2-succinyl-5-enolpyruvyl-6-hydroxy-3-cyclohexene-1-carboxylic-acid synthase activity; "catalytic activity"; "hydro-lyase activity"; "magnesium ion binding"; "thiamine pyrophosphate binding"	GO:0005739	mitochondrion	NA	NA	NA	NA	NA	NA
#N/A	Glyma.01g000200	58975	67527	95	UniRef100_K7K100 Uncharacterized protein (Fragment) n=1 Tax=Glycine max RepID=K7K100_SOYBN	6e-09	14.44	NA	NA	NA	NA	NA	NA	NA	NA	NA	NA	NA	NA	NA	NA	NA	NA	NA	NA
#N/A	Glyma.01g000300	67770	69968	129	UniRef100_K7LAZ3 Uncharacterized protein n=1 Tax=Glycine max RepID=K7LAZ3_SOYBN	4e-08	36.36	NA	NA	NA	NA	NA	NA	NA	NA	NA	NA	NA	NA	NA	NA	NA	NA	NA	NA
Glyma01g00300	Glyma.01g000400	90152	95947	549	UniRef100_I1J490 Uncharacterized protein n=1 Tax=Glycine max RepID=I1J490_SOYBN	0	100	UniRef100_B9HPM0 Far-red impaired responsive family protein n=1 Tax=Populus trichocarpa RepID=B9HPM0_POPTR	0	72.97	AT4G38170.1|Symbols:FRS9|FAR1-related sequence 9|chr4:17904613-17906439 FORWARD LENGTH=545	0	97.98	GO:0009639	response to red or far red light	GO:0008270	zinc ion binding	GO:0005634	nucleus	PF04434 PF10551	SWIM zinc finger; "MULE transposase domain"	NA	NA	NA	NA
#N/A	Glyma.01g000500	90289	91197	105	NA	NA	NA	NA	NA	NA	NA	NA	NA	NA	NA	NA	NA	NA	NA	NA	NA	NA	NA	NA	NA
Glyma01g00321	Glyma.01g000600	116094	127845	814	UniRef100_K7K103 Uncharacterized protein n=1 Tax=Glycine max RepID=K7K103_SOYBN	0	92.91	UniRef100_B9HPM0 Far-red impaired responsive family protein n=1 Tax=Populus trichocarpa RepID=B9HPM0_POPTR	0	94.67	AT4G38180.1|Symbols:FRS5|FAR1-related sequence 5|chr4:17906702-17909404 REVERSE LENGTH=788	0	87.44	GO:0009639	response to red or far red light	GO:0008270	zinc ion binding	GO:0005634	nucleus	PF10551 PF03101 PF04434	MULE transposase domain; "FAR1 DNA-binding domain"; "SWIM zinc finger"	NA	NA	NA	NA
Glyma01g00341	Glyma.01g000700	143467	155573	213	UniRef100_K7K104 Uncharacterized protein n=2 Tax=Glycine max RepID=K7K104_SOYBN	2e-153	100	NA	NA	NA	AT5G58100.1|Symbols:|unknown protein; INVOLVED IN: pollen exine formation; EXPRESSED IN: 19 plant structures; EXPRESSED DURING: 8 growth stages; BEST Arabidopsis thaliana protein match is: unknown protein (TAIR:AT3G28720.1); Has 35333 Blast hits to 34131 proteins in 2444 species: Archae - 798; Bacteria - 22429; Metazoa - 974; Fungi - 991; Plants - 531; Viruses - 0; Other Eukaryotes - 9610 (source…	2e-77	21.48	GO:0010584	pollen exine formation	NA	NA	GO:0005739 GO:0005783 GO:0005794	Golgi apparatus; "endoplasmic reticulum"; "mitochondrion"	NA	NA	NA	NA	NA	NA
Glyma01g00361	Glyma.01g000800	157030	157772	224	UniRef100_K7K105 Uncharacterized protein n=1 Tax=Glycine max RepID=K7K105_SOYBN	3e-160	100	NA	NA	NA	NA	NA	NA	NA	NA	NA	NA	NA	NA	PF00076	RNA recognition motif. (a.k.a. RRM, RBD, or RNP domain)	NA	NA	NA	NA
Glyma01g00380	Glyma.01g000900	170534	193342	764	UniRef100_I1J495 Uncharacterized protein n=1 Tax=Glycine max RepID=I1J495_SOYBN	0	100	NA	NA	NA	AT5G58100.1|Symbols:|unknown protein; INVOLVED IN: pollen exine formation; EXPRESSED IN: 19 plant structures; EXPRESSED DURING: 8 growth stages; BEST Arabidopsis thaliana protein match is: unknown protein (TAIR:AT3G28720.1); Has 35333 Blast hits to 34131 proteins in 2444 species: Archae - 798; Bacteria - 22429; Metazoa - 974; Fungi - 991; Plants - 531; Viruses - 0; Other Eukaryotes - 9610 (source…	0	78.41	GO:0010584	pollen exine formation	NA	NA	GO:0005739 GO:0005783 GO:0005794	Golgi apparatus; "endoplasmic reticulum"; "mitochondrion"	NA	NA	NA	NA	NA	NA
Glyma01g00400	Glyma.01g001000	196256	201895	207	UniRef100_I1J496 Uncharacterized protein n=1 Tax=Glycine max RepID=I1J496_SOYBN	2e-149	100	UniRef100_D2E9R5 Activator of 90 kDa heat shock protein ATPase n=1 Tax=Dactylis glomerata RepID=D2E9R5_DACGL	4e-73	89.2	AT5G58110.1|Symbols:|chaperone binding;ATPase activators|chr5:23515275-23516479 FORWARD LENGTH=196	2e-78	100.51	NA	NA	GO:0001671 GO:0051087	ATPase activator activity; "chaperone binding"	GO:0005737	cytoplasm	PF09229	Activator of Hsp90 ATPase, N-terminal	PTHR13009	HEAT SHOCK PROTEIN 90 (HSP90) CO-CHAPERONE AHA-1	NA	NA
Glyma01g00410	Glyma.01g001100	205453	222233	434	UniRef100_K7K109 Uncharacterized protein n=2 Tax=Glycine max RepID=K7K109_SOYBN	0	100	UniRef100_B9N815 Proton extrusion family protein n=1 Tax=Populus trichocarpa RepID=B9N815_POPTR	0	96.82	AT4G31040.1|Symbols:|CemA-like proton extrusion protein-related|chr4:15111811-15113881 REVERSE LENGTH=438	0	98.86	GO:0008150	biological process	NA	NA	GO:0005886 GO:0016021	integral to membrane; "plasma membrane"	PF03040	CemA family	NA	NA	NA	NA
Glyma01g00420	Glyma.01g001200	221661	225775	806	UniRef100_I1J4A1 Uncharacterized protein n=1 Tax=Glycine max RepID=I1J4A1_SOYBN	0	100	UniRef100_F4IK92 ARM repeat superfamily protein n=1 Tax=Arabidopsis thaliana RepID=F4IK92_ARATH	0	96.59	AT2G07170.1|Symbols:|ARM repeat superfamily protein|chr2:2975565-2978692 FORWARD LENGTH=820	0	96.59	GO:0000910 GO:0006270 GO:0006275 GO:0006346 GO:0006886 GO:0007017 GO:0008283 GO:0009909 GO:0016192 GO:0016458 GO:0031048 GO:0034968 GO:0051567 GO:0051726	DNA replication initiation; "cell proliferation"; "chromatin silencing by small RNA"; "cytokinesis"; "gene silencing"; "histone H3-K9 methylation"; "histone lysine methylation"; "intracellular protein transport"; "methylation-dependent chromatin silencing"; "microtubule-based process"; "regulation of DNA replication"; "regulation of cell cycle"; "regulation of flower development"; "vesicle-mediat…	NA	NA	GO:0005737 GO:0030117	cytoplasm; "membrane coat"	NA	NA	NA	NA	NA	NA
Glyma01g00430	Glyma.01g001300	227021	237987	758	UniRef100_I1J4A2 Uncharacterized protein n=1 Tax=Glycine max RepID=I1J4A2_SOYBN	0	101.47	UniRef100_Q9SXV6 Cycloartenol synthase n=1 Tax=Glycyrrhiza glabra RepID=CAS1_GLYGL	0	100	AT2G07050.1|Symbols:CAS1|cycloartenol synthase 1|chr2:2924629-2930295 FORWARD LENGTH=759	0	99.34	GO:0006636 GO:0006655 GO:0009555 GO:0010027 GO:0015995 GO:0016117 GO:0016126 GO:0019288 GO:0019745	carotenoid biosynthetic process; "chlorophyll biosynthetic process"; "isopentenyl diphosphate biosynthetic process, mevalonate-independent pathway"; "pentacyclic triterpenoid biosynthetic process"; "phosphatidylglycerol biosynthetic process"; "pollen development"; "sterol biosynthetic process"; "thylakoid membrane organization"; "unsaturated fatty acid biosynthetic process"	GO:0003824 GO:0016866 GO:0016871	catalytic activity; "cycloartenol synthase activity"; "intramolecular transferase activity"	GO:0005773	vacuole	PF00432	Prenyltransferase and squalene oxidase repeat	PTHR11764	LANOSTEROL SYNTHASE	KOG0497	Oxidosqualene-lanosterol_cyclase_and_related_proteins
Glyma01g00440	Glyma.01g001400	244111	244455	115	UniRef100_K7K111 Reticulon-like protein n=1 Tax=Glycine max RepID=K7K111_SOYBN	6e-74	100	UniRef100_K7K111 Reticulon-like protein n=1 Tax=Glycine max RepID=K7K111_SOYBN	6e-74	100	AT3G19460.1|Symbols:|Reticulon family protein|chr3:6747600-6748904 FORWARD LENGTH=200	4e-32	52	GO:0008150	biological process	GO:0003674	molecular function	GO:0005783	endoplasmic reticulum	PF02453	Reticulon	PTHR10994	RETICULON	NA	NA
Glyma01g00450	Glyma.01g001500	246904	260666	768	UniRef100_I1J4A4 Uncharacterized protein n=1 Tax=Glycine max RepID=I1J4A4_SOYBN	0	100	UniRef100_Q1ERD4 Oxidosqualene cyclase n=1 Tax=Lotus japonicus RepID=Q1ERD4_LOTJA	0	100	AT2G07050.1|Symbols:CAS1|cycloartenol synthase 1|chr2:2924629-2930295 FORWARD LENGTH=759	0	99.74	GO:0006636 GO:0006655 GO:0009555 GO:0010027 GO:0015995 GO:0016117 GO:0016126 GO:0019288 GO:0019745	carotenoid biosynthetic process; "chlorophyll biosynthetic process"; "isopentenyl diphosphate biosynthetic process, mevalonate-independent pathway"; "pentacyclic triterpenoid biosynthetic process"; "phosphatidylglycerol biosynthetic process"; "pollen development"; "sterol biosynthetic process"; "thylakoid membrane organization"; "unsaturated fatty acid biosynthetic process"	GO:0003824 GO:0016866 GO:0016871	catalytic activity; "cycloartenol synthase activity"; "intramolecular transferase activity"	GO:0005773	vacuole	PF00432	Prenyltransferase and squalene oxidase repeat	PTHR11764	LANOSTEROL SYNTHASE	KOG0497	Oxidosqualene-lanosterol_cyclase_and_related_proteins
Glyma01g00460	Glyma.01g001600	260356	269483	907	UniRef100_I1J4A5 Uncharacterized protein n=1 Tax=Glycine max RepID=I1J4A5_SOYBN	0	100	UniRef100_B9HBB5 Transducin family protein n=1 Tax=Populus trichocarpa RepID=B9HBB5_POPTR	0	99.45	AT4G04940.1|Symbols:|transducin family protein / WD-40 repeat family protein|chr4:2511212-2517052 REVERSE LENGTH=910	0	99.45	GO:0000398 GO:0006364 GO:0006606 GO:0009220	mRNA splicing, via spliceosome; "protein import into nucleus"; "pyrimidine ribonucleotide biosynthetic process"; "rRNA processing"	GO:0000166	nucleotide binding	GO:0005634 GO:0080008	CUL4-RING ubiquitin ligase complex; "nucleus"	PF04192 PF00400	Utp21 specific WD40 associated putative domain ; "WD domain, G-beta repeat"	PTHR13889	PRE-MRNA SPLICING FACTOR PRP19-RELATED	KOG1539	WD_repeat_protein
Glyma01g00470	Glyma.01g001700	269071	274045	348	UniRef100_I1J4A6 Uncharacterized protein n=1 Tax=Glycine max RepID=I1J4A6_SOYBN	0	100	UniRef100_B9HBB3 3-phosphoinositide-dependent protein kinase-1 n=1 Tax=Populus trichocarpa RepID=B9HBB3_POPTR	2e-110	96.12	AT3G10572.1|Symbols:|3-phosphoinositide-dependent protein kinase-1, putative|chr3:3304346-3306306 FORWARD LENGTH=333	9e-73	100.9	GO:0043574	peroxisomal transport	GO:0003824 GO:0005515	catalytic activity; "protein binding"	GO:0005730 GO:0005739 GO:0005777	mitochondrion; "nucleolus"; "peroxisome"	NA	NA	NA	NA	NA	NA
Glyma01g00481	Glyma.01g001800	275426	278431	618	UniRef100_K7K112 Uncharacterized protein n=1 Tax=Glycine max RepID=K7K112_SOYBN	0	100	UniRef100_G7LIV0 Receptor-like protein kinase n=1 Tax=Medicago truncatula RepID=G7LIV0_MEDTR	0	97.43	AT5G35390.1|Symbols:|Leucine-rich repeat protein kinase family protein|chr5:13596918-13598976 FORWARD LENGTH=662	0	89.73	GO:0006468 GO:0007169 GO:0009860	pollen tube growth; "protein phosphorylation"; "transmembrane receptor protein tyrosine kinase signaling pathway"	GO:0004672 GO:0004674 GO:0005524 GO:0016301 GO:0016772	ATP binding; "kinase activity"; "protein kinase activity"; "protein serine/threonine kinase activity"; "transferase activity, transferring phosphorus-containing groups"	GO:0016324 GO:0045177	apical part of cell; "apical plasma membrane"	PF00069 PF08263 PF00560	Protein kinase domain; "Leucine rich repeat N-terminal domain"; "Leucine Rich Repeat"	PTHR24420	LEUCINE-RICH REPEAT RECEPTOR-LIKE PROTEIN KINASE	KOG1187	Serine/threonine_protein_kinase
Glyma01g00490	Glyma.01g001900	280963	285491	799	UniRef100_UPI00023BAE8F PREDICTED: U-box domain-containing protein 52-like n=1 Tax=Glycine max RepID=UPI00023BAE8F	0	100	UniRef100_G7LIV3 U-box domain-containing protein n=1 Tax=Medicago truncatula RepID=G7LIV3_MEDTR	0	99.63	AT2G24370.1|Symbols:|Protein kinase protein with adenine nucleotide alpha hydrolases-like domain|chr2:10369979-10373063 REVERSE LENGTH=788	0	92.26	GO:0002238 GO:0006468	protein phosphorylation; "response to molecule of fungal origin"	GO:0004672 GO:0004674 GO:0005524 GO:0016301 GO:0016772	ATP binding; "kinase activity"; "protein kinase activity"; "protein serine/threonine kinase activity"; "transferase activity, transferring phosphorus-containing groups"	GO:0005886	plasma membrane	PF00069 PF00582	Protein kinase domain; "Universal stress protein family"	PTHR24420	LEUCINE-RICH REPEAT RECEPTOR-LIKE PROTEIN KINASE	KOG1187	Serine/threonine_protein_kinase
Glyma01g00500	Glyma.01g002000	285907	288571	144	UniRef100_C6T1D3 Uncharacterized protein n=1 Tax=Glycine max RepID=C6T1D3_SOYBN	8e-102	100	UniRef100_E4MWR8 mRNA, clone: RTFL01-09-F11 n=2 Tax=Eutrema RepID=E4MWR8_THEHA	1e-13	25.5	AT5G20700.1|Symbols:|Protein of unknown function (DUF581)|chr5:7006178-7007003 REVERSE LENGTH=248	3e-16	25.81	GO:0006612 GO:0006816 GO:0006833 GO:0007030 GO:0008150 GO:0009651 GO:0009750 GO:0009963 GO:0010363	Golgi organization; "biological process"; "calcium ion transport"; "positive regulation of flavonoid biosynthetic process"; "protein targeting to membrane"; "regulation of plant-type hypersensitive response"; "response to fructose stimulus"; "response to salt stress"; "water transport"	NA	NA	NA	NA	PF04570	Protein of unknown function (DUF581)	NA	NA	NA	NA
Glyma01g00510	Glyma.01g002100	291328	297375	1105	UniRef100_I1J4B0 Auxin response factor n=1 Tax=Glycine max RepID=I1J4B0_SOYBN	0	100	UniRef100_I1J4B0 Auxin response factor n=1 Tax=Glycine max RepID=I1J4B0_SOYBN	0	100	AT1G19220.1|Symbols:ARF19, IAA22, ARF11|auxin response factor 19|chr1:6628395-6632779 REVERSE LENGTH=1086	0	41.9	GO:0006355 GO:0007155 GO:0009723 GO:0009725 GO:0009733 GO:0009741 GO:0010090 GO:0010311 GO:0010583 GO:0045010 GO:0048366 GO:0048527 GO:0048765 GO:0071555	actin nucleation; "cell adhesion"; "cell wall organization"; "lateral root development"; "lateral root formation"; "leaf development"; "regulation of transcription, DNA-dependent"; "response to auxin stimulus"; "response to brassinosteroid stimulus"; "response to cyclopentenone"; "response to ethylene stimulus"; "response to hormone stimulus"; "root hair cell differentiation"; "trichome morphogen…	GO:0003677 GO:0003700 GO:0043565 GO:0046983	DNA binding; "protein dimerization activity"; "sequence-specific DNA binding"; "sequence-specific DNA binding transcription factor activity"	GO:0005634	nucleus	PF02309 PF02362 PF06507	AUX/IAA family; "B3 DNA binding domain"; "Auxin response factor"	NA	NA	NA	NA
Glyma01g00520	Glyma.01g002200	303812	307964	313	UniRef100_K7K117 Uncharacterized protein n=1 Tax=Glycine max RepID=K7K117_SOYBN	0	100	UniRef100_Q8LA53 Methyl-CpG-binding domain-containing protein 2 n=1 Tax=Arabidopsis thaliana RepID=MBD2_ARATH	5e-87	97.79	AT5G35330.3|Symbols:MBD02|methyl-CPG-binding domain protein 02|chr5:13523725-13525270 REVERSE LENGTH=272	6e-90	97.79	GO:0008150	biological process	GO:0003677 GO:0008270 GO:0019899	DNA binding; "enzyme binding"; "zinc ion binding"	GO:0005634	nucleus	PF01429 PF07496	Methyl-CpG binding domain; "CW-type Zinc Finger"	PTHR15547	No Available Panther Description	NA	NA
Glyma01g00530	Glyma.01g002300	318431	323032	525	UniRef100_K7K118 Uncharacterized protein n=2 Tax=Glycine max RepID=K7K118_SOYBN	0	100	UniRef100_B9IN02 Sodium transporter family protein n=1 Tax=Populus trichocarpa RepID=B9IN02_POPTR	8e-178	98.42	AT4G10310.1|Symbols:HKT1, ATHKT1|high-affinity K+ transporter 1|chr4:6392008-6395667 FORWARD LENGTH=506	1e-151	91.5	GO:0006813 GO:0006814 GO:0006970 GO:0009651 GO:0035725	potassium ion transport; "response to osmotic stress"; "response to salt stress"; "sodium ion transmembrane transport"; "sodium ion transport"	GO:0008324 GO:0015079 GO:0015081	cation transmembrane transporter activity; "potassium ion transmembrane transporter activity"; "sodium ion transmembrane transporter activity"	GO:0005886 GO:0016021	integral to membrane; "plasma membrane"	PF02386	Cation transport protein	NA	NA	NA	NA
Glyma01g00541	Glyma.01g002400	329019	331724	158	UniRef100_K7K119 Uncharacterized protein n=2 Tax=Glycine max RepID=K7K119_SOYBN	5e-112	69.47	UniRef100_B9SCE0 Phospholipase A21 n=1 Tax=Ricinus communis RepID=B9SCE0_RICCO	4e-71	83.75	AT2G06925.1|Symbols:ATSPLA2-ALPHA, PLA2-ALPHA|Phospholipase A2 family protein|chr2:2842475-2843212 REVERSE LENGTH=148	1e-73	104.05	NA	NA	GO:0004623	phospholipase A2 activity	GO:0005576 GO:0005773 GO:0005794	Golgi apparatus; "extracellular region"; "vacuole"	NA	NA	NA	NA	NA	NA
Glyma01g00551	Glyma.01g002500	333316	334217	148	UniRef100_K7K120 Uncharacterized protein n=1 Tax=Glycine max RepID=K7K120_SOYBN	4e-100	100	UniRef100_Q8GXH3-2 Isoform 2 of Protein OSB2, chloroplastic n=1 Tax=Arabidopsis thaliana RepID=Q8GXH3-2	4e-27	36.66	AT4G20010.2|Symbols:PTAC9, OSB2|plastid transcriptionally active 9|chr4:10842128-10843989 FORWARD LENGTH=371	5e-30	36.66	GO:0008150	biological process	GO:0003697	single-stranded DNA binding	GO:0009295 GO:0009507 GO:0009508	chloroplast; "nucleoid"; "plastid chromosome"	NA	NA	NA	NA	NA	NA
Glyma01g00560	Glyma.01g002600	335051	337046	463	UniRef100_I1J4B5 Uncharacterized protein n=1 Tax=Glycine max RepID=I1J4B5_SOYBN	0	100	UniRef100_D7MCJ0 Type I phosphodiesterase/nucleotide pyrophosphatase family protein n=1 Tax=Arabidopsis lyrata subsp. lyrata RepID=D7MCJ0_ARALL	0	80.44	AT4G29680.1|Symbols:|Alkaline-phosphatase-like family protein|chr4:14538067-14539557 REVERSE LENGTH=496	0	80.44	GO:0000394 GO:0008152 GO:0009086 GO:0009117	RNA splicing, via endonucleolytic cleavage and ligation; "metabolic process"; "methionine biosynthetic process"; "nucleotide metabolic process"	GO:0003824 GO:0016787	catalytic activity; "hydrolase activity"	GO:0005634 GO:0005773	nucleus; "vacuole"	PF01663	Type I phosphodiesterase / nucleotide pyrophosphatase	PTHR10151	ECTONUCLEOTIDE PYROPHOSPHATASE/PHOSPHODIESTERASE	KOG2645	Type_I_phosphodiesterase/nucleotide_pyrophosphatase
Glyma01g00570	Glyma.01g002700	339803	343224	213	UniRef100_I1J4B6 Uncharacterized protein n=1 Tax=Glycine max RepID=I1J4B6_SOYBN	1e-154	100	UniRef100_G7KJV3 Thioredoxin-like protein n=1 Tax=Medicago truncatula RepID=G7KJV3_MEDTR	7e-110	97.2	AT4G29670.1|Symbols:ACHT2|atypical CYS HIS rich thioredoxin 2|chr4:14535772-14537108 REVERSE LENGTH=235	9e-87	66.81	GO:0006662 GO:0045454	cell redox homeostasis; "glycerol ether metabolic process"	GO:0009055 GO:0015035 GO:0016671	electron carrier activity; "oxidoreductase activity, acting on a sulfur group of donors, disulfide as acceptor"; "protein disulfide oxidoreductase activity"	GO:0009507	chloroplast	PF00085	Thioredoxin	PTHR10438	THIOREDOXIN	KOG0907	Thioredoxin
Glyma01g00580	Glyma.01g002800	343880	344482	201	UniRef100_K7K122 Uncharacterized protein n=1 Tax=Glycine max RepID=K7K122_SOYBN	6e-141	100	UniRef100_G7KJV2 PRA1 family protein F2 n=1 Tax=Medicago truncatula RepID=G7KJV2_MEDTR	4e-97	99	AT1G55190.1|Symbols:PRA1.F2, PRA7|PRA1 (Prenylated rab acceptor) family protein|chr1:20588450-20589019 FORWARD LENGTH=189	1e-53	99.47	GO:0016192	vesicle-mediated transport	NA	NA	GO:0005774 GO:0005783 GO:0005794 GO:0009507	Golgi apparatus; "chloroplast"; "endoplasmic reticulum"; "vacuolar membrane"	PF03208	PRA1 family protein	PTHR19317	PRENYLATED RAB ACCEPTOR 1-RELATED	KOG3142	Prenylated_rab_acceptor_1
Glyma01g00590	Glyma.01g002900	346352	349873	259	UniRef100_K7K123 Uncharacterized protein n=1 Tax=Glycine max RepID=K7K123_SOYBN	2e-175	93.48	UniRef100_Q9SU88 Methyltransferase n=2 Tax=Arabidopsis thaliana RepID=Q9SU88_ARATH	1e-113	61.51	AT4G29590.1|Symbols:|S-adenosyl-L-methionine-dependent methyltransferases superfamily protein|chr4:14512736-14514404 REVERSE LENGTH=317	2e-116	61.51	GO:0008152	metabolic process	GO:0008168	methyltransferase activity	GO:0009507	chloroplast	PF08241	Methyltransferase domain	PTHR10108	METHYLTRANSFERASE	NA	NA
Glyma01g00600	Glyma.01g003000	363183	365184	279	UniRef100_I1J4B9 Uncharacterized protein n=1 Tax=Glycine max RepID=I1J4B9_SOYBN	0	100	UniRef100_Q0PJG7 MYB transcription factor MYB129 (Fragment) n=1 Tax=Glycine max RepID=Q0PJG7_SOYBN	0	94.57	AT5G56840.1|Symbols:|myb-like transcription factor family protein|chr5:22980789-22982152 FORWARD LENGTH=233	3e-56	70.39	GO:0006355	regulation of transcription, DNA-dependent	GO:0003676 GO:0003677 GO:0003700 GO:0008270	DNA binding; "nucleic acid binding"; "sequence-specific DNA binding transcription factor activity"; "zinc ion binding"	GO:0005634	nucleus	PF00249	Myb-like DNA-binding domain	PTHR12374	TRANSCRIPTIONAL ADAPTOR 2 (ADA2)-RELATED	NA	NA
Glyma01g00610	Glyma.01g003100	369871	372222	88	UniRef100_K7K124 Uncharacterized protein n=1 Tax=Glycine max RepID=K7K124_SOYBN	3e-58	100	NA	NA	NA	AT4G18400.1|Symbols:|unknown protein; FUNCTIONS IN: molecular_function unknown; INVOLVED IN: biological_process unknown; LOCATED IN: chloroplast; EXPRESSED IN: 22 plant structures; EXPRESSED DURING: 13 growth stages; Has 30201 Blast hits to 17322 proteins in 780 species: Archae - 12; Bacteria - 1396; Metazoa - 17338; Fungi - 3422; Plants - 5037; Viruses - 0; Other Eukaryotes - 2996 (source: NCBI …	7e-21	50.47	GO:0008150	biological process	GO:0003674	molecular function	GO:0005634	nucleus	NA	NA	NA	NA	NA	NA
Glyma01g00620	Glyma.01g003200	370674	375704	206	UniRef100_K7K127 Uncharacterized protein n=1 Tax=Glycine max RepID=K7K127_SOYBN	4e-150	100	UniRef100_Q9SU91 Probable acyl-[acyl-carrier-protein]--UDP-N-acetylglucosamine O-acyltransferase, mitochondrial n=1 Tax=Arabidopsis thaliana RepID=LPXA_ARATH	3e-100	60.12	AT4G29540.2|Symbols:|bacterial transferase hexapeptide repeat-containing protein|chr4:14497775-14499765 FORWARD LENGTH=336	3e-103	60.12	GO:0019408 GO:2001289	dolichol biosynthetic process; "lipid X metabolic process"	GO:0008780	acyl-[acyl-carrier-protein]-UDP-N-acetylglucosamine O-acyltransferase activity	GO:0005739	mitochondrion	NA	NA	PTHR23416	SIALIC ACID SYNTHASE-RELATED	NA	NA
#N/A	Glyma.01g003300	376938	378710	223	UniRef100_I1KJV0 Uncharacterized protein n=1 Tax=Glycine max RepID=I1KJV0_SOYBN	2e-83	39.67	UniRef100_O04239 Transcripteion factor (Fragment) n=1 Tax=Vicia faba var. minor RepID=O04239_VICFA	8e-62	44.83	AT5G56780.1|Symbols:ATET2, ET2|effector of transcription2|chr5:22964384-22966241 REVERSE LENGTH=483	4e-37	31.26	GO:2000033	regulation of seed dormancy process	GO:0097100	supercoiled DNA binding	GO:0005634	nucleus	NA	NA	NA	NA	NA	NA
Glyma01g00640	Glyma.01g003400	379878	381664	453	UniRef100_K7K128 Uncharacterized protein n=1 Tax=Glycine max RepID=K7K128_SOYBN	0	100	UniRef100_G7KJ88 Pentatricopeptide repeat-containing protein n=1 Tax=Medicago truncatula RepID=G7KJ88_MEDTR	0	95.96	AT2G15690.1|Symbols:|Tetratricopeptide repeat (TPR)-like superfamily protein|chr2:6831855-6833594 REVERSE LENGTH=579	1e-142	66.67	GO:0008150	biological process	GO:0003674	molecular function	GO:0005739	mitochondrion	PF01535	PPR repeat	PTHR24015	FAMILY NOT NAMED	NA	NA
Glyma01g00660	Glyma.01g003500	384640	386760	259	UniRef100_I1J4C6 Uncharacterized protein (Fragment) n=1 Tax=Glycine max RepID=I1J4C6_SOYBN	0	100	UniRef100_G7LJK8 Pollen specific protein SF21 n=1 Tax=Medicago truncatula RepID=G7LJK8_MEDTR	9e-163	74.35	AT5G56750.1|Symbols:NDL1|N-MYC downregulated-like 1|chr5:22957986-22960606 FORWARD LENGTH=346	1e-153	74.57	GO:0030154 GO:0060918	auxin transport; "cell differentiation"	GO:0003674	molecular function	GO:0005737	cytoplasm	PF03096	Ndr family	PTHR11034	N-MYC DOWNSTREAM REGULATED	KOG2931	Differentiation-related_gene_1_protein_(NDR1_protein),_related_proteins
Glyma01g00670	Glyma.01g003600	387719	390823	518	UniRef100_I1J4C7 Uncharacterized protein n=1 Tax=Glycine max RepID=I1J4C7_SOYBN	0	100	UniRef100_G7KJA6 Mitochondrial substrate carrier family protein R n=1 Tax=Medicago truncatula RepID=G7KJA6_MEDTR	5e-101	64.72	AT5G11780.1|Symbols:|unknown protein; Has 37 Blast hits to 37 proteins in 12 species: Archae - 0; Bacteria - 0; Metazoa - 0; Fungi - 3; Plants - 34; Viruses - 0; Other Eukaryotes - 0 (source: NCBI BLink).|chr5:3793928-3795983 FORWARD LENGTH=504	3e-36	99.01	GO:0008150 GO:0009909 GO:0016570 GO:0048449	biological process; "floral organ formation"; "histone modification"; "regulation of flower development"	GO:0003674	molecular function	GO:0005575	cellular component	NA	NA	NA	NA	NA	NA
Glyma01g00680	Glyma.01g003700	391477	396784	304	UniRef100_I1J4C8 Uncharacterized protein n=1 Tax=Glycine max RepID=I1J4C8_SOYBN	0	100	NA	NA	NA	AT4G29520.1|Symbols:|LOCATED IN: endoplasmic reticulum, plasma membrane; EXPRESSED IN: 23 plant structures; EXPRESSED DURING: 14 growth stages; CONTAINS InterPro DOMAIN/s: Saposin B (InterPro:IPR008139); Has 137 Blast hits to 137 proteins in 50 species: Archae - 2; Bacteria - 0; Metazoa - 41; Fungi - 10; Plants - 36; Viruses - 0; Other Eukaryotes - 48 (source: NCBI BLink).|chr4:14494056-14495657 …	1e-117	87.91	GO:0006457 GO:0009408 GO:0009627 GO:0009644 GO:0034976 GO:0042542	protein folding; "response to endoplasmic reticulum stress"; "response to heat"; "response to high light intensity"; "response to hydrogen peroxide"; "systemic acquired resistance"	NA	NA	GO:0005783 GO:0005886	endoplasmic reticulum; "plasma membrane"	NA	NA	NA	NA	NA	NA
Glyma01g00690	Glyma.01g003800	397272	400412	377	UniRef100_I1J4C9 Uncharacterized protein n=1 Tax=Glycine max RepID=I1J4C9_SOYBN	0	100	UniRef100_G7KJ80 Arginine methyltransferease n=1 Tax=Medicago truncatula RepID=G7KJ80_MEDTR	0	95.12	AT4G29510.1|Symbols:ATPRMT11, PRMT11, ATPRMT1B, PRMT1B|arginine methyltransferase 11|chr4:14491739-14493752 FORWARD LENGTH=390	0	90.77	GO:0006479 GO:0009909 GO:0034968	histone lysine methylation; "protein methylation"; "regulation of flower development"	GO:0005515 GO:0008276 GO:0016274	protein-arginine N-methyltransferase activity; "protein binding"; "protein methyltransferase activity"	GO:0005634 GO:0005737 GO:0005829	cytoplasm; "cytosol"; "nucleus"	PF06325	Ribosomal protein L11 methyltransferase (PrmA)	PTHR11006	PROTEIN ARGININE N-METHYLTRANSFERASE	KOG1499	Protein_arginine_N-methyltransferase_PRMT1_and_related_enzymes
Glyma01g00700	Glyma.01g003900	411125	413137	447	UniRef100_I1J4D1 Uncharacterized protein n=1 Tax=Glycine max RepID=I1J4D1_SOYBN	0	100	UniRef100_Q9SEJ6 1-aminocyclopropane-1-carboxylate synthase 5 n=1 Tax=Lupinus albus RepID=Q9SEJ6_LUPAL	0	99.55	AT4G26200.1|Symbols:ACS7, ATACS7|1-amino-cyclopropane-1-carboxylate synthase 7|chr4:13275307-13276946 FORWARD LENGTH=447	0	96.42	GO:0006865 GO:0009058 GO:0009693 GO:0042218	1-aminocyclopropane-1-carboxylate biosynthetic process; "amino acid transport"; "biosynthetic process"; "ethylene biosynthetic process"	GO:0003824 GO:0005515 GO:0016740 GO:0016847 GO:0030170 GO:0042802	1-aminocyclopropane-1-carboxylate synthase activity; "catalytic activity"; "identical protein binding"; "protein binding"; "pyridoxal phosphate binding"; "transferase activity"	GO:0005737	cytoplasm	PF00155	Aminotransferase class I and II	PTHR11751	SUBGROUP I AMINOTRANSFERASE RELATED	KOG0256	1-aminocyclopropane-1-carboxylate_synthase,_and_related_proteins
Glyma01g00710	Glyma.01g004000	415193	417507	139	UniRef100_I1J4D2 Uncharacterized protein n=1 Tax=Glycine max RepID=I1J4D2_SOYBN	5e-96	100	UniRef100_D7P7X4 Phospholipase A2 beta n=2 Tax=Citrus sinensis RepID=D7P7X4_CITSI	4e-50	46.59	AT4G29460.1|Symbols:|Phospholipase A2 family protein|chr4:14483066-14483930 REVERSE LENGTH=187	4e-46	71.66	GO:0009555 GO:0009846 GO:0009860	pollen development; "pollen germination"; "pollen tube growth"	GO:0004623	phospholipase A2 activity	GO:0005576 GO:0005783 GO:0005794	Golgi apparatus; "endoplasmic reticulum"; "extracellular region"	NA	NA	NA	NA	NA	NA
Glyma01g00720	Glyma.01g004100	418636	423778	1065	UniRef100_K7K129 Uncharacterized protein n=1 Tax=Glycine max RepID=K7K129_SOYBN	0	100	UniRef100_G7KJ72 IST1-like protein n=1 Tax=Medicago truncatula RepID=G7KJ72_MEDTR	0	97.97	AT2G19710.1|Symbols:|Regulator of Vps4 activity in the MVB pathway protein|chr2:8506339-8509817 FORWARD LENGTH=937	4e-97	37.78	GO:0008150	biological process	NA	NA	NA	NA	PF03398	Regulator of Vps4 activity in the MVB pathway	PTHR12161	UNCHARACTERIZED DUF292	KOG2027	Spindle_pole_body_protein
Glyma01g00730	Glyma.01g004200	425398	427700	239	UniRef100_I1J4D5 Uncharacterized protein n=1 Tax=Glycine max RepID=I1J4D5_SOYBN	2e-172	100	UniRef100_G7KJ71 Caffeoyl-CoA O-methyltransferase n=1 Tax=Medicago truncatula RepID=G7KJ71_MEDTR	4e-139	100	AT4G26220.1|Symbols:|S-adenosyl-L-methionine-dependent methyltransferases superfamily protein|chr4:13284179-13285146 FORWARD LENGTH=232	2e-102	96.12	NA	NA	GO:0042409	caffeoyl-CoA O-methyltransferase activity	GO:0005829	cytosol	PF01596	O-methyltransferase	PTHR10509	O-METHYLTRANSFERASE-RELATED	KOG1663	O-methyltransferase
Glyma01g00740	Glyma.01g004300	429326	430538	121	UniRef100_C6SVR2 Uncharacterized protein n=1 Tax=Glycine max RepID=C6SVR2_SOYBN	1e-79	100	UniRef100_G7KIQ1 60S ribosomal protein L31 n=1 Tax=Medicago truncatula RepID=G7KIQ1_MEDTR	5e-75	99.17	AT2G19740.1|Symbols:|Ribosomal protein L31e family protein|chr2:8513577-8514346 FORWARD LENGTH=119	2e-65	100	GO:0006412 GO:0042254	ribosome biogenesis; "translation"	GO:0003735	structural constituent of ribosome	GO:0005622 GO:0005737 GO:0005840 GO:0005886 GO:0009507 GO:0022625 GO:0022626	chloroplast; "cytoplasm"; "cytosolic large ribosomal subunit"; "cytosolic ribosome"; "intracellular"; "plasma membrane"; "ribosome"	PF01198	Ribosomal protein L31e	PTHR10956	60S RIBOSOMAL PROTEIN L31	KOG0893	60S_ribosomal_protein_L31
Glyma01g00750	Glyma.01g004400	431039	432924	563	UniRef100_I1J4E0 Uncharacterized protein n=1 Tax=Glycine max RepID=I1J4E0_SOYBN	0	100	UniRef100_D7L337 Pentatricopeptide repeat-containing protein n=1 Tax=Arabidopsis lyrata subsp. lyrata RepID=D7L337_ARALL	0	76.09	AT3G14330.1|Symbols:|Tetratricopeptide repeat (TPR)-like superfamily protein|chr3:4779688-4782451 REVERSE LENGTH=710	0	73.94	GO:0008150 GO:0016556	biological process; "mRNA modification"	NA	NA	GO:0005739	mitochondrion	PF01535	PPR repeat	PTHR24015	FAMILY NOT NAMED	NA	NA
Glyma01g00760	Glyma.01g004500	434344	437413	219	UniRef100_I1J4E1 Uncharacterized protein n=1 Tax=Glycine max RepID=I1J4E1_SOYBN	1e-151	100	UniRef100_M8BLA4 Vacuolar protein sorting-associated 32-1-like protein n=1 Tax=Aegilops tauschii RepID=M8BLA4_AEGTA	5e-108	97.75	AT4G29160.3|Symbols:SNF7.1|SNF7 family protein|chr4:14381019-14382342 FORWARD LENGTH=219	1e-109	99.54	GO:0015031 GO:0016192	protein transport; "vesicle-mediated transport"	GO:0005515	protein binding	GO:0000815 GO:0005737	ESCRT III complex; "cytoplasm"	PF03357	Snf7	PTHR22761	SNF7 - RELATED	KOG1656	Protein_involved_in_glucose_derepression_and_pre-vacuolar_endosome_protein_sorting
#N/A	Glyma.01g004600	438340	439522	66	UniRef100_C6SXX1 Putative uncharacterized protein n=2 Tax=Glycine max RepID=C6SXX1_SOYBN	2e-35	100	UniRef100_Q9M373 Arabinogalactan peptide 20 n=1 Tax=Arabidopsis thaliana RepID=AGP20_ARATH	5e-13	82.43	AT3G61640.1|Symbols:AGP20, AtAGP20|arabinogalactan protein 20|chr3:22810283-22810629 REVERSE LENGTH=74	5e-16	82.43	GO:0008150 GO:0009612	biological process; "response to mechanical stimulus"	NA	NA	GO:0005886 GO:0031225	anchored to membrane; "plasma membrane"	PF06376	Protein of unknown function (DUF1070)	NA	NA	NA	NA
Glyma01g00780	Glyma.01g004700	441820	445055	219	UniRef100_I1J4E4 Uncharacterized protein n=1 Tax=Glycine max RepID=I1J4E4_SOYBN	1e-157	100	UniRef100_Q8GYD2 Meiotic nuclear division protein 1 homolog n=2 Tax=Arabidopsis thaliana RepID=MND1_ARATH	3e-122	93.48	AT4G29170.1|Symbols:ATMND1|Mnd1 family protein|chr4:14382985-14385128 FORWARD LENGTH=230	3e-125	93.48	GO:0000278 GO:0000724 GO:0006261 GO:0006275 GO:0006302 GO:0006306 GO:0006312 GO:0006355 GO:0007062 GO:0007126 GO:0007129 GO:0007131 GO:0009553 GO:0009555 GO:0009560 GO:0010212 GO:0010332 GO:0016444 GO:0016568 GO:0031047 GO:0042138 GO:0042991 GO:0043687 GO:0045132 GO:0045893 GO:0051726	DNA-dependent DNA replication; "DNA methylation"; "chromatin modification"; "double-strand break repair"; "double-strand break repair via homologous recombination"; "embryo sac development"; "embryo sac egg cell differentiation"; "gene silencing by RNA"; "meiosis"; "meiotic DNA double-strand break formation"; "meiotic chromosome segregation"; "mitotic cell cycle"; "mitotic recombination"; "pollen…	GO:0003674 GO:0005515	molecular function; "protein binding"	GO:0005634	nucleus	PF03962	Mnd1 family	NA	NA	KOG3433	Protein_involved_in_meiotic_recombination/predicted_coiled-coil_protein
Glyma01g00790	Glyma.01g004800	446825	452825	902	UniRef100_K7K137 Uncharacterized protein n=1 Tax=Glycine max RepID=K7K137_SOYBN	0	100	UniRef100_F4JMW3 Protein root hair specific 16 n=1 Tax=Arabidopsis thaliana RepID=F4JMW3_ARATH	0	96.6	AT4G29180.2|Symbols:RHS16|root hair specific 16|chr4:14385631-14389524 FORWARD LENGTH=913	0	96.39	GO:0006468 GO:0048765	protein phosphorylation; "root hair cell differentiation"	GO:0004672 GO:0004674 GO:0004713 GO:0005524 GO:0016301 GO:0016772	ATP binding; "kinase activity"; "protein kinase activity"; "protein serine/threonine kinase activity"; "protein tyrosine kinase activity"; "transferase activity, transferring phosphorus-containing groups"	GO:0005886	plasma membrane	PF07714	Protein tyrosine kinase	PTHR24420	LEUCINE-RICH REPEAT RECEPTOR-LIKE PROTEIN KINASE	KOG1187	Serine/threonine_protein_kinase
Glyma01g00805	Glyma.01g004900	457480	459034	262	UniRef100_Q09GS3 Transcription factor MYBJ6 n=1 Tax=Glycine max RepID=Q09GS3_SOYBN	0	100	UniRef100_Q09GS3 Transcription factor MYBJ6 n=1 Tax=Glycine max RepID=Q09GS3_SOYBN	0	100	AT5G57620.1|Symbols:MYB36, AtMYB36|myb domain protein 36|chr5:23334904-23336388 FORWARD LENGTH=333	4e-69	35.74	GO:0006355	regulation of transcription, DNA-dependent	GO:0003677 GO:0003700	DNA binding; "sequence-specific DNA binding transcription factor activity"	GO:0005634	nucleus	PF00249	Myb-like DNA-binding domain	PTHR10641	MYB-LIKE DNA-BINDING PROTEIN MYB	KOG0048	Transcription_factor,_Myb_superfamily
Glyma01g00820	Glyma.01g005000	464509	466549	351	UniRef100_I1J4E8 Uncharacterized protein n=1 Tax=Glycine max RepID=I1J4E8_SOYBN	0	100	UniRef100_E1U3U6 Zinc finger protein ZF3 n=1 Tax=Cicer arietinum RepID=E1U3U6_CICAR	2e-165	90.65	AT2G19810.1|Symbols:|CCCH-type zinc finger family protein|chr2:8550419-8551498 FORWARD LENGTH=359	1e-131	97.21	GO:0006355 GO:0006661 GO:0006979 GO:0015996	chlorophyll catabolic process; "phosphatidylinositol biosynthetic process"; "regulation of transcription, DNA-dependent"; "response to oxidative stress"	GO:0003676 GO:0003700 GO:0008270	nucleic acid binding; "sequence-specific DNA binding transcription factor activity"; "zinc ion binding"	GO:0005634 GO:0005886	nucleus; "plasma membrane"	PF00642	Zinc finger C-x8-C-x5-C-x3-H type (and similar)	PTHR14493	UNCHARACTERIZED	KOG1595	CCCH-type_Zn-finger_protein
Glyma01g00840	Glyma.01g005100	505665	508556	312	UniRef100_C6TN32 Uncharacterized protein n=1 Tax=Glycine max RepID=C6TN32_SOYBN	0	100	UniRef100_G7LJN9 Inositol oxygenase n=2 Tax=Medicago truncatula RepID=G7LJN9_MEDTR	4e-157	98.42	AT2G19800.1|Symbols:MIOX2|myo-inositol oxygenase 2|chr2:8531106-8533354 REVERSE LENGTH=317	2e-156	93.38	GO:0006949 GO:0019310 GO:0055114	inositol catabolic process; "oxidation-reduction process"; "syncytium formation"	GO:0005506 GO:0050113	inositol oxygenase activity; "iron ion binding"	GO:0005737	cytoplasm	PF05153	Family of unknown function (DUF706)	PTHR12588	MYOINOSITOL OXYGENASE	KOG1573	Aldehyde_reductase
Glyma01g00850	Glyma.01g005200	512341	517668	627	UniRef100_I1J4F4 Uncharacterized protein n=1 Tax=Glycine max RepID=I1J4F4_SOYBN	0	100	UniRef100_G7KHZ7 Gamma-glutamyltranspeptidase n=1 Tax=Medicago truncatula RepID=G7KHZ7_MEDTR	0	99.2	AT4G29210.1|Symbols:GGT3, GGT4|gamma-glutamyl transpeptidase 4|chr4:14400990-14403319 FORWARD LENGTH=637	0	87.76	GO:0006751 GO:0006805	glutathione catabolic process; "xenobiotic metabolic process"	GO:0003840 GO:0016756	gamma-glutamyltransferase activity; "glutathione gamma-glutamylcysteinyltransferase activity"	GO:0005773	vacuole	PF01019	Gamma-glutamyltranspeptidase	PTHR11686	GAMMA GLUTAMYL TRANSPEPTIDASES	KOG2410	Gamma-glutamyltransferase
Glyma01g00860	Glyma.01g005300	518598	520667	144	UniRef100_C6SXR3 Uncharacterized protein n=1 Tax=Glycine max RepID=C6SXR3_SOYBN	3e-100	100	UniRef100_B9H8U9 Clathrin adaptor complex small chain family protein n=1 Tax=Populus trichocarpa RepID=B9H8U9_POPTR	1e-97	100	AT2G19790.1|Symbols:|SNARE-like superfamily protein|chr2:8527302-8528395 FORWARD LENGTH=143	9e-99	99.3	GO:0006301 GO:0006810 GO:0006886 GO:0015031	intracellular protein transport; "postreplication repair"; "protein transport"; "transport"	GO:0008565	protein transporter activity	GO:0005794 GO:0030125	Golgi apparatus; "clathrin vesicle coat"	PF01217	Clathrin adaptor complex small chain	PTHR11753	CLATHRIN COAT ASSEMBLY PROTEIN	KOG0934	Clathrin_adaptor_complex,_small_subunit
Glyma01g00870	Glyma.01g005400	524166	529281	540	UniRef100_I1J4F8 Uncharacterized protein n=2 Tax=Glycine max RepID=I1J4F8_SOYBN	0	100	UniRef100_G7KHY6 6-phosphofructokinase n=1 Tax=Medicago truncatula RepID=G7KHY6_MEDTR	0	94.26	AT4G26270.1|Symbols:PFK3|phosphofructokinase 3|chr4:13301094-13304030 REVERSE LENGTH=489	0	99.39	GO:0006096 GO:0010053	glycolysis; "root epidermal cell differentiation"	GO:0003872 GO:0005524	6-phosphofructokinase activity; "ATP binding"	GO:0005737 GO:0005829 GO:0005945	6-phosphofructokinase complex; "cytoplasm"; "cytosol"	PF00365	Phosphofructokinase	PTHR13697	PHOSPHOFRUCTOKINASE	KOG2440	Pyrophosphate-dependent_phosphofructo-1-kinase
Glyma01g00880	Glyma.01g005500	544871	550997	452	UniRef100_I1J4G0 Uncharacterized protein n=1 Tax=Glycine max RepID=I1J4G0_SOYBN	0	100	UniRef100_R4NHT4 NAC transcription factor 094 n=1 Tax=Jatropha curcas RepID=R4NHT4_JATCU	0	98.04	AT4G29230.1|Symbols:anac075, NAC075|NAC domain containing protein 75|chr4:14410338-14414956 FORWARD LENGTH=498	5e-140	44.58	GO:0006355 GO:0007275	multicellular organismal development; "regulation of transcription, DNA-dependent"	GO:0003677 GO:0003700	DNA binding; "sequence-specific DNA binding transcription factor activity"	GO:0005634	nucleus	PF02365	No apical meristem (NAM) protein	NA	NA	NA	NA
Glyma01g00890	Glyma.01g005600	559875	561878	485	UniRef100_C6ZS06 Leucine-rich repeat family protein / extensin family protein n=1 Tax=Glycine max RepID=C6ZS06_SOYBN	0	100	UniRef100_C6ZS06 Leucine-rich repeat family protein / extensin family protein n=1 Tax=Glycine max RepID=C6ZS06_SOYBN	0	100	AT4G29240.1|Symbols:|Leucine-rich repeat (LRR) family protein|chr4:14418826-14420073 FORWARD LENGTH=415	9e-160	87.23	GO:0008150	biological process	NA	NA	GO:0005576	extracellular region	PF00560 PF08263	Leucine Rich Repeat; "Leucine rich repeat N-terminal domain"	PTHR26393	No Available Panther Description	NA	NA
Glyma01g00900	Glyma.01g005700	562924	566748	212	UniRef100_K7K144 Uncharacterized protein n=1 Tax=Glycine max RepID=K7K144_SOYBN	4e-150	97.24	UniRef100_G7KQI1 Acid phosphatase-like protein n=1 Tax=Medicago truncatula RepID=G7KQI1_MEDTR	6e-54	67.86	AT4G29260.1|Symbols:|HAD superfamily, subfamily IIIB acid phosphatase|chr4:14422310-14423409 REVERSE LENGTH=255	5e-41	66.27	NA	NA	GO:0003993	acid phosphatase activity	GO:0005576 GO:0005773 GO:0005774 GO:0005829	cytosol; "extracellular region"; "vacuolar membrane"; "vacuole"	PF03767	HAD superfamily, subfamily IIIB (Acid phosphatase)	PTHR11726	60S RIBOSOMAL PROTEIN L10	NA	NA
Glyma01g00910	Glyma.01g005800	567515	572169	429	UniRef100_I1J4G3 Uncharacterized protein n=1 Tax=Glycine max RepID=I1J4G3_SOYBN	0	100	NA	NA	NA	AT4G29310.1|Symbols:|Protein of unknown function (DUF1005)|chr4:14437892-14439609 REVERSE LENGTH=424	0	99.76	GO:0008150	biological process	GO:0003674	molecular function	GO:0005634 GO:0009505	nucleus; "plant-type cell wall"	PF06219	Protein of unknown function (DUF1005)	NA	NA	NA	NA
Glyma01g00920	Glyma.01g005900	576688	580396	134	UniRef100_I1J4G4 Profilin n=1 Tax=Glycine max RepID=I1J4G4_SOYBN	2e-91	100	UniRef100_I1J4G4 Profilin n=1 Tax=Glycine max RepID=I1J4G4_SOYBN	2e-91	100	AT4G29340.1|Symbols:PRF4|profilin 4|chr4:14447718-14448467 FORWARD LENGTH=134	1e-78	99.25	GO:0006457 GO:0007010 GO:0007015 GO:0009408 GO:0009644 GO:0030036 GO:0042542	actin cytoskeleton organization; "actin filament organization"; "cytoskeleton organization"; "protein folding"; "response to heat"; "response to high light intensity"; "response to hydrogen peroxide"	GO:0003779	actin binding	GO:0005634 GO:0005737 GO:0015629 GO:0048046	actin cytoskeleton; "apoplast"; "cytoplasm"; "nucleus"	PF00235	Profilin	PTHR11604	PROFILIN	KOG1755	Profilin
Glyma01g00930	Glyma.01g006000	585972	587305	188	UniRef100_C6SYZ5 Uncharacterized protein n=1 Tax=Glycine max RepID=C6SYZ5_SOYBN	5e-132	100	UniRef100_Q9LVB9 Emb|CAB83157.1 n=1 Tax=Arabidopsis thaliana RepID=Q9LVB9_ARATH	2e-21	54.07	AT5G56550.1|Symbols:OXS3, ATOXS3|oxidative stress 3|chr5:22895847-22896502 REVERSE LENGTH=172	2e-24	54.07	GO:0006979 GO:0046686	response to cadmium ion; "response to oxidative stress"	GO:0003674	molecular function	GO:0005634 GO:0016607	nuclear speck; "nucleus"	NA	NA	NA	NA	NA	NA
Glyma01g00940	Glyma.01g006100	588481	598820	652	UniRef100_I1J4G6 Uncharacterized protein n=1 Tax=Glycine max RepID=I1J4G6_SOYBN	0	100	UniRef100_W0G2X0 Arginyl-tRNA synthetase n=1 Tax=Dioclea megacarpa RepID=W0G2X0_9FABA	0	99.83	AT4G26300.1|Symbols:emb1027|Arginyl-tRNA synthetase, class Ic|chr4:13308400-13313109 REVERSE LENGTH=642	0	97.98	GO:0006164 GO:0006418 GO:0006420 GO:0009793 GO:0010162 GO:0010564 GO:0048366 GO:0048825	arginyl-tRNA aminoacylation; "cotyledon development"; "embryo development ending in seed dormancy"; "leaf development"; "purine nucleotide biosynthetic process"; "regulation of cell cycle process"; "seed dormancy process"; "tRNA aminoacylation for protein translation"	GO:0000166 GO:0004812 GO:0004814 GO:0005524	ATP binding; "aminoacyl-tRNA ligase activity"; "arginine-tRNA ligase activity"; "nucleotide binding"	GO:0005737 GO:0005739 GO:0009507 GO:0009570	chloroplast; "chloroplast stroma"; "cytoplasm"; "mitochondrion"	PF03485 PF00750 PF05746	Arginyl tRNA synthetase N terminal domain; "tRNA synthetases class I (R)"; "DALR anticodon binding domain"	PTHR11956	ARGINYL-TRNA SYNTHETASE	KOG4426	Arginyl-tRNA_synthetase
Glyma01g00950	Glyma.01g006200	599475	602191	75	UniRef100_I1J4G7 Uncharacterized protein n=1 Tax=Glycine max RepID=I1J4G7_SOYBN	4e-46	100	NA	NA	NA	NA	NA	NA	NA	NA	NA	NA	NA	NA	NA	NA	NA	NA	NA	NA
#N/A	Glyma.01g006300	600230	601509	68	NA	NA	NA	NA	NA	NA	NA	NA	NA	NA	NA	NA	NA	NA	NA	NA	NA	NA	NA	NA	NA
Glyma01g00960	Glyma.01g006400	604446	613008	598	UniRef100_I1J4G8 Uncharacterized protein n=1 Tax=Glycine max RepID=I1J4G8_SOYBN	0	100	UniRef100_B6ETP1 Arginyl-tRNA synthetase n=1 Tax=Glycine max RepID=B6ETP1_SOYBN	0	100	AT4G26300.1|Symbols:emb1027|Arginyl-tRNA synthetase, class Ic|chr4:13308400-13313109 REVERSE LENGTH=642	0	91.59	GO:0006164 GO:0006418 GO:0006420 GO:0009793 GO:0010162 GO:0010564 GO:0048366 GO:0048825	arginyl-tRNA aminoacylation; "cotyledon development"; "embryo development ending in seed dormancy"; "leaf development"; "purine nucleotide biosynthetic process"; "regulation of cell cycle process"; "seed dormancy process"; "tRNA aminoacylation for protein translation"	GO:0000166 GO:0004812 GO:0004814 GO:0005524	ATP binding; "aminoacyl-tRNA ligase activity"; "arginine-tRNA ligase activity"; "nucleotide binding"	GO:0005737 GO:0005739 GO:0009507 GO:0009570	chloroplast; "chloroplast stroma"; "cytoplasm"; "mitochondrion"	PF05746 PF03485 PF00750	DALR anticodon binding domain; "Arginyl tRNA synthetase N terminal domain"; "tRNA synthetases class I (R)"	PTHR11956	ARGINYL-TRNA SYNTHETASE	KOG4426	Arginyl-tRNA_synthetase
Glyma01g00975	Glyma.01g006500	614283	642085	1168	UniRef100_K7K145 DNA-directed RNA polymerase n=1 Tax=Glycine max RepID=K7K145_SOYBN	0	98.71	UniRef100_K7K145 DNA-directed RNA polymerase n=1 Tax=Glycine max RepID=K7K145_SOYBN	0	98.71	AT5G45140.1|Symbols:NRPC2|nuclear RNA polymerase C2|chr5:18247416-18257713 REVERSE LENGTH=1161	0	98.02	GO:0006351 GO:0009560	embryo sac egg cell differentiation; "transcription, DNA-dependent"	GO:0003677 GO:0003899 GO:0032549	DNA-directed RNA polymerase activity; "DNA binding"; "ribonucleoside binding"	GO:0009507	chloroplast	PF04567 PF04566 PF04561 PF04565 PF04563 PF04560 PF00562	RNA polymerase Rpb2, domain 5; "RNA polymerase Rpb2, domain 4"; "RNA polymerase Rpb2, domain 2"; "RNA polymerase Rpb2, domain 3"; "RNA polymerase beta subunit"; "RNA polymerase Rpb2, domain 7"; "RNA polymerase Rpb2, domain 6"	PTHR20856	DNA-DIRECTED RNA POLYMERASE I SUBUNIT 2	KOG0215	RNA_polymerase_III,_second_largest_subunit
Glyma01g00990	Glyma.01g006600	643566	651359	1500	UniRef100_I1J4H2 Uncharacterized protein n=2 Tax=Glycine max RepID=I1J4H2_SOYBN	0	100	UniRef100_D7MCM2 Kinase family protein n=1 Tax=Arabidopsis lyrata subsp. lyrata RepID=D7MCM2_ARALL	0	100.4	AT4G29380.1|Symbols:|protein kinase family protein / WD-40 repeat family protein|chr4:14458822-14464692 FORWARD LENGTH=1494	0	100.4	GO:0000303 GO:0006468 GO:0006499 GO:0006635 GO:0006869 GO:0006891 GO:0007165 GO:0008219 GO:0009555 GO:0009630 GO:0009755 GO:0009846 GO:0009863 GO:0009873 GO:0010351 GO:0016558 GO:0044265 GO:0048573	N-terminal protein myristoylation; "cell death"; "cellular macromolecule catabolic process"; "ethylene mediated signaling pathway"; "fatty acid beta-oxidation"; "gravitropism"; "hormone-mediated signaling pathway"; "intra-Golgi vesicle-mediated transport"; "lipid transport"; "lithium ion transport"; "photoperiodism, flowering"; "pollen development"; "pollen germination"; "protein import into pero…	GO:0004672 GO:0004674 GO:0005524 GO:0016772	ATP binding; "protein kinase activity"; "protein serine/threonine kinase activity"; "transferase activity, transferring phosphorus-containing groups"	GO:0005737 GO:0005794 GO:0080008	CUL4-RING ubiquitin ligase complex; "Golgi apparatus"; "cytoplasm"	PF00069 PF02985 PF00400	Protein kinase domain; "HEAT repeat"; "WD domain, G-beta repeat"	PTHR17583	PHOSPHOINOSITIDE 3-KINASE REGULATORY SUBUNIT 4	KOG1240	Protein_kinase_containing_WD40_repeats
Glyma01g01000	Glyma.01g006700	652561	658525	709	UniRef100_I1J4H3 Uncharacterized protein n=1 Tax=Glycine max RepID=I1J4H3_SOYBN	0	100	UniRef100_D7LZB3 Peptidase M28 family protein n=1 Tax=Arabidopsis lyrata subsp. lyrata RepID=D7LZB3_ARALL	0	99.71	AT5G19740.1|Symbols:|Peptidase M28 family protein|chr5:6673986-6676767 FORWARD LENGTH=681	0	99.85	GO:0006508	proteolysis	GO:0008233 GO:0016805	dipeptidase activity; "peptidase activity"	GO:0005773 GO:0005886	plasma membrane; "vacuole"	PF04253 PF04389 PF02225	Transferrin receptor-like dimerisation domain; "Peptidase family M28"; "PA domain"	PTHR10404	N-ACETYLATED-ALPHA-LINKED ACIDIC DIPEPTIDASE	KOG2195	Transferrin_receptor_and_related_proteins_containing_the_protease-associated_(PA)_domain
Glyma01g01010	Glyma.01g006800	664159	668838	380	UniRef100_I1J4H5 Pectinesterase n=1 Tax=Glycine max RepID=I1J4H5_SOYBN	0	100	UniRef100_I1J4H5 Pectinesterase n=1 Tax=Glycine max RepID=I1J4H5_SOYBN	0	100	AT5G19730.1|Symbols:|Pectin lyase-like superfamily protein|chr5:6670562-6673202 FORWARD LENGTH=383	0	93.99	GO:0009411 GO:0009813 GO:0042545	cell wall modification; "flavonoid biosynthetic process"; "response to UV"	GO:0030599	pectinesterase activity	GO:0005618 GO:0005737 GO:0009505 GO:0009507	cell wall; "chloroplast"; "cytoplasm"; "plant-type cell wall"	PF01095	Pectinesterase	PTHR22931	PHOSPHOENOLPYRUVATE DIKINASE-RELATED	NA	NA
Glyma01g01020	Glyma.01g006900	671149	674564	213	UniRef100_C6T595 Uncharacterized protein n=1 Tax=Glycine max RepID=C6T595_SOYBN	4e-154	100	NA	NA	NA	AT3G51100.1|Symbols:|unknown protein; Has 48 Blast hits to 48 proteins in 16 species: Archae - 0; Bacteria - 0; Metazoa - 0; Fungi - 0; Plants - 48; Viruses - 0; Other Eukaryotes - 0 (source: NCBI BLink).|chr3:18980531-18982174 REVERSE LENGTH=211	2e-52	80.57	GO:0008150	biological process	GO:0003674	molecular function	GO:0005634	nucleus	NA	NA	NA	NA	NA	NA
Glyma01g01030	Glyma.01g007000	681557	683847	421	UniRef100_I1J4H8 Uncharacterized protein n=1 Tax=Glycine max RepID=I1J4H8_SOYBN	0	100	UniRef100_G7LGP8 IQ domain-containing protein n=1 Tax=Medicago truncatula RepID=G7LGP8_MEDTR	4e-109	97.34	AT3G16490.1|Symbols:IQD26|IQ-domain 26|chr3:5603962-5605489 REVERSE LENGTH=389	2e-88	101.54	GO:0008150	biological process	GO:0005516	calmodulin binding	GO:0005794	Golgi apparatus	PF00612	IQ calmodulin-binding motif	PTHR13140	MYOSIN	NA	NA
Glyma01g01050	Glyma.01g007100	707570	708601	344	UniRef100_I1J4I0 Uncharacterized protein n=2 Tax=Glycine max RepID=I1J4I0_SOYBN	0	100	UniRef100_V7C456 MATE efflux family protein n=1 Tax=Phaseolus vulgaris RepID=V7C456_PHAVU	0	67.8	AT4G29140.1|Symbols:|MATE efflux family protein|chr4:14369148-14370746 FORWARD LENGTH=532	2e-157	63.91	GO:0006855 GO:0031348 GO:0046685 GO:0055085	drug transmembrane transport; "negative regulation of defense response"; "response to arsenic-containing substance"; "transmembrane transport"	GO:0005215 GO:0015238 GO:0015297	antiporter activity; "drug transmembrane transporter activity"; "transporter activity"	GO:0005886 GO:0016020	membrane; "plasma membrane"	PF01554	MatE	PTHR11206	MULTIDRUG RESISTANCE PROTEIN	NA	NA
Glyma01g01060	Glyma.01g007200	730042	735381	497	UniRef100_I1J4I1 Uncharacterized protein n=1 Tax=Glycine max RepID=I1J4I1_SOYBN	0	100	UniRef100_G7L7F0 Hexokinase n=1 Tax=Medicago truncatula RepID=G7L7F0_MEDTR	0	80.82	AT2G19860.1|Symbols:ATHXK2, HXK2|hexokinase 2|chr2:8570818-8573762 FORWARD LENGTH=502	0	98.61	GO:0005975 GO:0006096 GO:0009747 GO:0010182 GO:0012501	carbohydrate metabolic process; "glycolysis"; "hexokinase-dependent signaling"; "programmed cell death"; "sugar mediated signaling pathway"	GO:0004340 GO:0004396 GO:0005524 GO:0008865 GO:0016773	ATP binding; "fructokinase activity"; "glucokinase activity"; "hexokinase activity"; "phosphotransferase activity, alcohol group as acceptor"	GO:0005739 GO:0009507 GO:0009536 GO:0031307	chloroplast; "integral to mitochondrial outer membrane"; "mitochondrion"; "plastid"	PF03727 PF00349	Hexokinase; "Hexokinase"	PTHR19443	HEXOKINASE	KOG1369	Hexokinase
Glyma01g01070	Glyma.01g007300	736361	740960	497	UniRef100_I1J4I4 Uncharacterized protein n=1 Tax=Glycine max RepID=I1J4I4_SOYBN	0	100	UniRef100_Q9FVD3 Hexokinase n=2 Tax=Citrus RepID=Q9FVD3_CITSI	0	95.18	AT2G19860.1|Symbols:ATHXK2, HXK2|hexokinase 2|chr2:8570818-8573762 FORWARD LENGTH=502	0	97.81	GO:0005975 GO:0006096 GO:0009747 GO:0010182 GO:0012501	carbohydrate metabolic process; "glycolysis"; "hexokinase-dependent signaling"; "programmed cell death"; "sugar mediated signaling pathway"	GO:0004340 GO:0004396 GO:0005524 GO:0008865 GO:0016773	ATP binding; "fructokinase activity"; "glucokinase activity"; "hexokinase activity"; "phosphotransferase activity, alcohol group as acceptor"	GO:0005739 GO:0009507 GO:0009536 GO:0031307	chloroplast; "integral to mitochondrial outer membrane"; "mitochondrion"; "plastid"	PF03727 PF00349	Hexokinase; "Hexokinase"	PTHR19443	HEXOKINASE	KOG1369	Hexokinase
Glyma01g01080	Glyma.01g007400	742024	745606	1014	UniRef100_I1J4I5 Uncharacterized protein n=1 Tax=Glycine max RepID=I1J4I5_SOYBN	0	100	UniRef100_G7KPN7 Receptor-like protein kinase n=1 Tax=Medicago truncatula RepID=G7KPN7_MEDTR	0	93.94	AT5G25930.1|Symbols:|Protein kinase family protein with leucine-rich repeat domain|chr5:9050880-9053978 FORWARD LENGTH=1005	0	94.03	GO:0002679 GO:0006468 GO:0006612 GO:0006944 GO:0009723 GO:0009738 GO:0010200 GO:0010363 GO:0035556 GO:0043069 GO:0052542	abscisic acid mediated signaling pathway; "cellular membrane fusion"; "defense response by callose deposition"; "intracellular signal transduction"; "negative regulation of programmed cell death"; "protein phosphorylation"; "protein targeting to membrane"; "regulation of plant-type hypersensitive response"; "respiratory burst involved in defense response"; "response to chitin"; "response to ethyl…	GO:0004672 GO:0004674 GO:0005524 GO:0016301 GO:0016772	ATP binding; "kinase activity"; "protein kinase activity"; "protein serine/threonine kinase activity"; "transferase activity, transferring phosphorus-containing groups"	GO:0005886 GO:0016020	membrane; "plasma membrane"	PF00560 PF08263 PF00069	Leucine Rich Repeat; "Leucine rich repeat N-terminal domain"; "Protein kinase domain"	PTHR24420	LEUCINE-RICH REPEAT RECEPTOR-LIKE PROTEIN KINASE	KOG1187	Serine/threonine_protein_kinase
Glyma01g01090	Glyma.01g007500	746804	750737	1011	UniRef100_I1J4I6 Uncharacterized protein n=1 Tax=Glycine max RepID=I1J4I6_SOYBN	0	100	UniRef100_G7KPN7 Receptor-like protein kinase n=1 Tax=Medicago truncatula RepID=G7KPN7_MEDTR	0	94.42	AT5G25930.1|Symbols:|Protein kinase family protein with leucine-rich repeat domain|chr5:9050880-9053978 FORWARD LENGTH=1005	0	93.83	GO:0002679 GO:0006468 GO:0006612 GO:0006944 GO:0009723 GO:0009738 GO:0010200 GO:0010363 GO:0035556 GO:0043069 GO:0052542	abscisic acid mediated signaling pathway; "cellular membrane fusion"; "defense response by callose deposition"; "intracellular signal transduction"; "negative regulation of programmed cell death"; "protein phosphorylation"; "protein targeting to membrane"; "regulation of plant-type hypersensitive response"; "respiratory burst involved in defense response"; "response to chitin"; "response to ethyl…	GO:0004672 GO:0004674 GO:0005524 GO:0016301 GO:0016772	ATP binding; "kinase activity"; "protein kinase activity"; "protein serine/threonine kinase activity"; "transferase activity, transferring phosphorus-containing groups"	GO:0005886 GO:0016020	membrane; "plasma membrane"	PF00069 PF00560 PF08263	Protein kinase domain; "Leucine Rich Repeat"; "Leucine rich repeat N-terminal domain"	PTHR24420	LEUCINE-RICH REPEAT RECEPTOR-LIKE PROTEIN KINASE	KOG1187	Serine/threonine_protein_kinase
Glyma01g01101	Glyma.01g007600	752482	756771	82	UniRef100_K7K148 Uncharacterized protein n=1 Tax=Glycine max RepID=K7K148_SOYBN	1e-52	100	NA	NA	NA	NA	NA	NA	NA	NA	NA	NA	NA	NA	NA	NA	NA	NA	NA	NA
Glyma01g01110	Glyma.01g007700	759038	761554	201	UniRef100_I1J4I7 Uncharacterized protein n=1 Tax=Glycine max RepID=I1J4I7_SOYBN	6e-142	100	UniRef100_T2DPJ0 Mitochondrial import inner membrane translocase subunit tim17 n=1 Tax=Phaseolus vulgaris RepID=T2DPJ0_PHAVU	3e-126	100	AT2G37410.2|Symbols:ATTIM17-2, TIM17, TIM17-2|translocase inner membrane subunit 17-2|chr2:15698119-15698850 REVERSE LENGTH=243	9e-95	82.3	GO:0007067 GO:0015031 GO:0045039 GO:0048573 GO:0051604	mitosis; "photoperiodism, flowering"; "protein import into mitochondrial inner membrane"; "protein maturation"; "protein transport"	GO:0015450	P-P-bond-hydrolysis-driven protein transmembrane transporter activity	GO:0005739 GO:0005741 GO:0005743 GO:0005744	mitochondrial inner membrane; "mitochondrial inner membrane presequence translocase complex"; "mitochondrial outer membrane"; "mitochondrion"	PF02466	Tim17/Tim22/Tim23/Pmp24 family	PTHR10485	MITOCHONDRIAL IMPORT INNER MEMBRANE TRANSLOCASE SUBUNIT TIM-17	KOG1652	Mitochondrial_import_inner_membrane_translocase,_subunit_TIM17
Glyma01g01120	Glyma.01g007800	763291	771911	876	UniRef100_K7K149 Cytosine-specific methyltransferase n=1 Tax=Glycine max RepID=K7K149_SOYBN	0	100	UniRef100_K7K149 Cytosine-specific methyltransferase n=1 Tax=Glycine max RepID=K7K149_SOYBN	0	100	AT1G69770.1|Symbols:CMT3|chromomethylase 3|chr1:26248496-26253519 REVERSE LENGTH=839	0	95.71	GO:0006260 GO:0006261 GO:0006270 GO:0006275 GO:0006306 GO:0006342 GO:0006346 GO:0008283 GO:0009909 GO:0010069 GO:0010425 GO:0016458 GO:0016572 GO:0031047 GO:0031048 GO:0034968 GO:0045814 GO:0051567 GO:0051726	DNA-dependent DNA replication; "DNA methylation"; "DNA methylation on cytosine within a CNG sequence"; "DNA replication"; "DNA replication initiation"; "cell proliferation"; "chromatin silencing"; "chromatin silencing by small RNA"; "gene silencing"; "gene silencing by RNA"; "histone H3-K9 methylation"; "histone lysine methylation"; "histone phosphorylation"; "methylation-dependent chromatin sile…	GO:0003677 GO:0003886	DNA (cytosine-5-)-methyltransferase activity; "DNA binding"	GO:0005634	nucleus	PF00145 PF00385	C-5 cytosine-specific DNA methylase; "Chromo (CHRromatin Organisation MOdifier) domain"	PTHR10629	CYTOSINE-SPECIFIC METHYLTRANSFERASE	NA	NA
Glyma01g01130	Glyma.01g007900	774324	780026	522	UniRef100_I1J4I9 Uncharacterized protein n=1 Tax=Glycine max RepID=I1J4I9_SOYBN	0	100	UniRef100_G7L7F4 Ceramide glucosyltransferase n=1 Tax=Medicago truncatula RepID=G7L7F4_MEDTR	0	99.42	AT2G19880.2|Symbols:|Nucleotide-diphospho-sugar transferases superfamily protein|chr2:8581578-8585118 FORWARD LENGTH=520	0	99.81	GO:0008150	biological process	GO:0008120	ceramide glucosyltransferase activity	GO:0005794	Golgi apparatus	PF00535	Glycosyl transferase family 2	PTHR12726	CERAMIDE GLUCOSYLTRANSFERASE	KOG2547	Ceramide_glucosyltransferase
Glyma01g01140	Glyma.01g008000	779555	783740	120	UniRef100_I1J4J0 Uncharacterized protein n=1 Tax=Glycine max RepID=I1J4J0_SOYBN	4e-82	100	UniRef100_B9ILU4 Cytochrome b5 domain-containing family protein n=1 Tax=Populus trichocarpa RepID=B9ILU4_POPTR	2e-55	100.85	AT1G60660.1|Symbols:B5 #5, ATCB5LP, CB5LP|cytochrome B5-like protein|chr1:22342589-22342954 REVERSE LENGTH=121	1e-47	96.69	GO:0016126	sterol biosynthetic process	GO:0020037	heme binding	GO:0005739	mitochondrion	PF00173	Cytochrome b5-like Heme/Steroid binding domain	PTHR19359	CYTOCHROME B5	NA	NA
Glyma01g01150	Glyma.01g008100	787097	791147	378	UniRef100_I1J4J2 Uncharacterized protein n=1 Tax=Glycine max RepID=I1J4J2_SOYBN	0	100	UniRef100_B9H8Y7 Senescence/dehydration-associated family protein n=2 Tax=Populus trichocarpa RepID=B9H8Y7_POPTR	2e-127	93.68	AT4G15450.1|Symbols:|Senescence/dehydration-associated protein-related|chr4:8839437-8841162 FORWARD LENGTH=381	4e-132	92.65	NA	NA	NA	NA	NA	NA	PF06911	Senescence-associated protein	PTHR21068	FAMILY NOT NAMED	NA	NA
Glyma01g01160	Glyma.01g008200	802095	812507	1242	UniRef100_I1J4J3 Uncharacterized protein n=1 Tax=Glycine max RepID=I1J4J3_SOYBN	0	100	UniRef100_Q8GU81 MDR-like ABC transporter n=2 Tax=Oryza sativa subsp. japonica RepID=Q8GU81_ORYSJ	0	98.78	AT3G28345.1|Symbols:|ABC transporter family protein|chr3:10593921-10598775 REVERSE LENGTH=1240	0	98.15	GO:0006200 GO:0006810 GO:0010048 GO:0010315 GO:0010540 GO:0010541 GO:0043481 GO:0048440 GO:0055085	ATP catabolic process; "acropetal auxin transport"; "anthocyanin accumulation in tissues in response to UV light"; "auxin efflux"; "basipetal auxin transport"; "carpel development"; "transmembrane transport"; "transport"; "vernalization response"	GO:0000166 GO:0005524 GO:0016887 GO:0017111 GO:0042626	ATP binding; "ATPase activity"; "ATPase activity, coupled to transmembrane movement of substances"; "nucleoside-triphosphatase activity"; "nucleotide binding"	GO:0005886 GO:0016021	integral to membrane; "plasma membrane"	PF00664 PF00005	ABC transporter transmembrane region; "ABC transporter"	PTHR24221	FAMILY NOT NAMED	KOG0055	Multidrug/pheromone_exporter,_ABC_superfamily
Glyma01g01165	Glyma.01g008300	813496	815748	156	UniRef100_K7K150 Uncharacterized protein n=1 Tax=Glycine max RepID=K7K150_SOYBN	2e-106	100	UniRef100_B7F8C5 cDNA, clone: J065011J02, full insert sequence n=2 Tax=Oryza sativa RepID=B7F8C5_ORYSJ	3e-18	93.38	AT3G16360.2|Symbols:AHP4|HPT phosphotransmitter 4|chr3:5554351-5555518 FORWARD LENGTH=145	3e-21	102.76	GO:0000160 GO:0009736 GO:0080036	cytokinin mediated signaling pathway; "phosphorelay signal transduction system"; "regulation of cytokinin mediated signaling pathway"	GO:0004871 GO:0009927 GO:0016772	histidine phosphotransfer kinase activity; "signal transducer activity"; "transferase activity, transferring phosphorus-containing groups"	GO:0005634 GO:0005737	cytoplasm; "nucleus"	PF01627	Hpt domain	NA	NA	KOG4747	Two-component_phosphorelay_intermediate_involved_in_MAP_kinase_cascade_regulation
Glyma01g01170	Glyma.01g008400	818047	823167	333	UniRef100_I1J4J4 Uncharacterized protein n=1 Tax=Glycine max RepID=I1J4J4_SOYBN	0	100	UniRef100_G7L7G7 1-aminocyclopropane-1-carboxylate oxidase n=2 Tax=Medicago truncatula RepID=G7L7G7_MEDTR	0	100.92	AT1G35190.1|Symbols:|2-oxoglutarate (2OG) and Fe(II)-dependent oxygenase superfamily protein|chr1:12890544-12892632 FORWARD LENGTH=329	7e-170	100.3	GO:0009821 GO:0055114	alkaloid biosynthetic process; "oxidation-reduction process"	GO:0005506 GO:0016491 GO:0016706	iron ion binding; "oxidoreductase activity"; "oxidoreductase activity, acting on paired donors, with incorporation or reduction of molecular oxygen, 2-oxoglutarate as one donor, and incorporation of one atom each of oxygen into both donors"	GO:0005737	cytoplasm	PF03171	2OG-Fe(II) oxygenase superfamily	PTHR10209	OXIDOREDUCTASE, 2OG-FE(II) OXYGENASE FAMILY PROTEIN	KOG0143	Iron/ascorbate_family_oxidoreductases
Glyma01g01180	Glyma.01g008500	827132	832098	592	UniRef100_I1J4J6 Malic enzyme n=1 Tax=Glycine max RepID=I1J4J6_SOYBN	0	100	UniRef100_I1J4J6 Malic enzyme n=1 Tax=Glycine max RepID=I1J4J6_SOYBN	0	100	AT1G79750.1|Symbols:ATNADP-ME4, NADP-ME4|NADP-malic enzyme 4|chr1:30007655-30011179 REVERSE LENGTH=646	0	89.63	GO:0006094 GO:0006108 GO:0006633 GO:0007010 GO:0009793 GO:0009845 GO:0010498 GO:0051289 GO:0055114	cytoskeleton organization; "embryo development ending in seed dormancy"; "fatty acid biosynthetic process"; "gluconeogenesis"; "malate metabolic process"; "oxidation-reduction process"; "proteasomal protein catabolic process"; "protein homotetramerization"; "seed germination"	GO:0000166 GO:0004470 GO:0004473 GO:0008270 GO:0016491 GO:0016616 GO:0016619 GO:0016652 GO:0042803 GO:0046872 GO:0050897 GO:0051287	NAD binding; "cobalt ion binding"; "malate dehydrogenase (oxaloacetate-decarboxylating) (NADP+) activity"; "malate dehydrogenase (oxaloacetate-decarboxylating) activity"; "malic enzyme activity"; "metal ion binding"; "nucleotide binding"; "oxidoreductase activity"; "oxidoreductase activity, acting on NAD(P)H, NAD(P) as acceptor"; "oxidoreductase activity, acting on the CH-OH group of donors, NAD …	GO:0009507	chloroplast	PF00390 PF03949	Malic enzyme, N-terminal domain; "Malic enzyme, NAD binding domain"	PTHR23406	MALIC ENZYME-RELATED	KOG1257	NADP+-dependent_malic_enzyme
Glyma01g01190	Glyma.01g008600	837682	840121	613	UniRef100_K7K151 Uncharacterized protein n=1 Tax=Glycine max RepID=K7K151_SOYBN	0	100	UniRef100_Q3I4X9 GAMYB-binding protein n=1 Tax=Glycine max RepID=Q3I4X9_SOYBN	0	100	AT1G77180.2|Symbols:SKIP|chromatin protein family|chr1:28999791-29001632 REVERSE LENGTH=613	0	99.51	GO:0000956 GO:0006499 GO:0008380 GO:0009651 GO:0009737 GO:0010228 GO:0010555 GO:0042752 GO:0045893	N-terminal protein myristoylation; "RNA splicing"; "nuclear-transcribed mRNA catabolic process"; "positive regulation of transcription, DNA-dependent"; "regulation of circadian rhythm"; "response to abscisic acid stimulus"; "response to mannitol stimulus"; "response to salt stress"; "vegetative to reproductive phase transition of meristem"	GO:0005515	protein binding	GO:0005634 GO:0005730	nucleolus; "nucleus"	PF02731	SKIP/SNW domain	PTHR12096	NUCLEAR PROTEIN SKIP-RELATED	KOG2441	mRNA_splicing_factor/probable_chromatin_binding_snw_family_nuclear_protein
Glyma01g01210	Glyma.01g008700	841903	854296	989	UniRef100_K7K152 Uncharacterized protein n=1 Tax=Glycine max RepID=K7K152_SOYBN	0	100	UniRef100_D7L6F2 RNA-dependent RNA polymerase family protein n=1 Tax=Arabidopsis lyrata subsp. lyrata RepID=D7L6F2_ARALL	0	99.8	AT2G19930.1|Symbols:|RNA-dependent RNA polymerase family protein|chr2:8607533-8612441 REVERSE LENGTH=977	0	100.2	GO:0009410 GO:0009640 GO:0009793 GO:0009845 GO:0009855 GO:0009909 GO:0009933 GO:0009944 GO:0010014 GO:0010075 GO:0010162 GO:0010182 GO:0010228 GO:0016441 GO:0016567 GO:0019915 GO:0048522 GO:0050826	determination of bilateral symmetry; "embryo development ending in seed dormancy"; "lipid storage"; "meristem initiation"; "meristem structural organization"; "photomorphogenesis"; "polarity specification of adaxial/abaxial axis"; "positive regulation of cellular process"; "posttranscriptional gene silencing"; "protein ubiquitination"; "regulation of flower development"; "regulation of meristem g…	GO:0003968	RNA-directed RNA polymerase activity	GO:0005575	cellular component	PF05183	RNA dependent RNA polymerase	PTHR23079	RNA-DEPENDENT RNA POLYMERASE	KOG0988	RNA-directed_RNA_polymerase_QDE-1_required_for_posttranscriptional_gene_silencing_and_RNA_interference
Glyma01g01220	Glyma.01g008800	861997	864605	145	UniRef100_I1J4K1 Uncharacterized protein n=1 Tax=Glycine max RepID=I1J4K1_SOYBN	1e-100	100	UniRef100_I3NMK1 30S ribosomal protein S6B n=1 Tax=Hevea brasiliensis RepID=I3NMK1_HEVBR	4e-55	73.62	AT3G18760.1|Symbols:|Translation elongation factor EF1B/ribosomal protein S6 family protein|chr3:6457930-6459558 REVERSE LENGTH=139	1e-51	94.96	GO:0006412	translation	GO:0003735 GO:0019843	rRNA binding; "structural constituent of ribosome"	GO:0005840	ribosome	PF01250	Ribosomal protein S6	NA	NA	KOG4708	Mitochondrial_ribosomal_protein_MRP17
Glyma01g01230	Glyma.01g008900	865285	873763	704	UniRef100_I1J4K3 Uncharacterized protein n=1 Tax=Glycine max RepID=I1J4K3_SOYBN	0	100	UniRef100_Q8S8N9-2 Isoform 2 of Golgin candidate 1 n=1 Tax=Arabidopsis thaliana RepID=Q8S8N9-2	0	97.46	AT2G19950.2|Symbols:GC1|golgin candidate 1|chr2:8616341-8621219 REVERSE LENGTH=710	0	97.46	GO:0000956 GO:0008150	biological process; "nuclear-transcribed mRNA catabolic process"	GO:0003674	molecular function	GO:0005794	Golgi apparatus	NA	NA	PTHR13815	GOLGIN-84	KOG4677	Golgi_integral_membrane_protein
Glyma01g01240	Glyma.01g009000	882738	883553	201	UniRef100_I1J4K4 Uncharacterized protein n=1 Tax=Glycine max RepID=I1J4K4_SOYBN	7e-146	100	UniRef100_Q9FQZ6 Avr9/Cf-9 rapidly elicited protein 146 n=1 Tax=Nicotiana tabacum RepID=Q9FQZ6_TOBAC	4e-36	93.96	AT4G29110.1|Symbols:|unknown protein; FUNCTIONS IN: molecular_function unknown; INVOLVED IN: response to chitin; LOCATED IN: vacuole; BEST Arabidopsis thaliana protein match is: unknown protein (TAIR:AT1G52140.1); Has 109 Blast hits to 109 proteins in 16 species: Archae - 0; Bacteria - 0; Metazoa - 0; Fungi - 0; Plants - 109; Viruses - 0; Other Eukaryotes - 0 (source: NCBI BLink).|chr4:14348866-1…	1e-30	100	GO:0010200	response to chitin	GO:0003674	molecular function	GO:0005773	vacuole	NA	NA	NA	NA	NA	NA
Glyma01g01251	Glyma.01g009100	897628	900082	773	UniRef100_K7K155 Uncharacterized protein n=1 Tax=Glycine max RepID=K7K155_SOYBN	0	100	UniRef100_G7JBV6 HAT family dimerization domain containing protein n=1 Tax=Medicago truncatula RepID=G7JBV6_MEDTR	0	92.46	AT1G19260.1|Symbols:|TTF-type zinc finger protein with HAT dimerisation domain|chr1:6657260-6659569 REVERSE LENGTH=769	0	96.62	GO:0008150	biological process	GO:0046983	protein dimerization activity	GO:0005634 GO:0009506	nucleus; "plasmodesma"	PF05699	hAT family C-terminal dimerisation region	PTHR11697	GENERAL TRANSCRIPTION FACTOR 2-RELATED ZINC FINGER PROTEIN	NA	NA
Glyma01g01260	Glyma.01g009200	901695	903187	174	UniRef100_I1J4K5 Uncharacterized protein n=1 Tax=Glycine max RepID=I1J4K5_SOYBN	1e-123	100	UniRef100_G7J3I2 Lachrymatory-factor synthase n=1 Tax=Medicago truncatula RepID=G7J3I2_MEDTR	9e-43	85.55	AT2G25770.2|Symbols:|Polyketide cyclase/dehydrase and lipid transport superfamily protein|chr2:10992987-10993490 FORWARD LENGTH=167	7e-47	99.4	GO:0008150	biological process	GO:0003674	molecular function	GO:0005634	nucleus	PF10604	Polyketide cyclase / dehydrase and lipid transport	NA	NA	NA	NA
Glyma01g01270	Glyma.01g009300	908484	917161	779	UniRef100_I1J4K6 Uncharacterized protein n=1 Tax=Glycine max RepID=I1J4K6_SOYBN	0	100	UniRef100_G7IE81 Dolichyl-diphosphooligosaccharide-protein glycosyltransferase subunit STT3A n=1 Tax=Medicago truncatula RepID=G7IE81_MEDTR	0	100.65	AT5G19690.1|Symbols:STT3A|staurosporin and temperature sensitive 3-like A|chr5:6652649-6658214 FORWARD LENGTH=779	0	99.87	GO:0006364 GO:0009627 GO:0009651 GO:0034976 GO:0047484	rRNA processing; "regulation of response to osmotic stress"; "response to endoplasmic reticulum stress"; "response to salt stress"; "systemic acquired resistance"	GO:0004576	oligosaccharyl transferase activity	GO:0005783 GO:0005886 GO:0009507 GO:0016020	chloroplast; "endoplasmic reticulum"; "membrane"; "plasma membrane"	PF02516	Oligosaccharyl transferase STT3 subunit	PTHR13872	60S RIBOSOMAL PROTEIN L35	KOG2292	Oligosaccharyltransferase,_STT3_subunit
Glyma01g01280	Glyma.01g009400	920066	926129	959	UniRef100_I1J4K7 Uncharacterized protein n=1 Tax=Glycine max RepID=I1J4K7_SOYBN	0	100.84	NA	NA	NA	AT2G25800.1|Symbols:|Protein of unknown function (DUF810)|chr2:11006138-11009728 REVERSE LENGTH=987	0	95.24	GO:0008150 GO:0009832 GO:0016049 GO:0030243	biological process; "cell growth"; "cellulose metabolic process"; "plant-type cell wall biogenesis"	NA	NA	GO:0009507	chloroplast	PF05664	Protein of unknown function (DUF810)	NA	NA	NA	NA
Glyma01g01291	Glyma.01g009500	934715	936944	232	UniRef100_K7K156 Uncharacterized protein n=1 Tax=Glycine max RepID=K7K156_SOYBN	2e-170	100	UniRef100_L0P1B3 Similar to isoflavone reductase homolog n=1 Tax=Lupinus angustifolius RepID=L0P1B3_LUPAN	2e-43	27.56	AT1G32100.1|Symbols:ATPRR1, PRR1|pinoresinol reductase 1|chr1:11546472-11547953 REVERSE LENGTH=317	7e-36	28.39	GO:0009807 GO:0010413 GO:0045492	glucuronoxylan metabolic process; "lignan biosynthetic process"; "xylan biosynthetic process"	GO:0000166 GO:0010283	nucleotide binding; "pinoresinol reductase activity"	GO:0005737	cytoplasm	PF05368	NmrA-like family	PTHR14194	NITROGEN METABOLIC REGULATION PROTEIN NMR-RELATED	NA	NA
Glyma01g01300	Glyma.01g009600	937652	940822	271	UniRef100_I1J4K9 Uncharacterized protein n=1 Tax=Glycine max RepID=I1J4K9_SOYBN	0	100	UniRef100_L0P0W8 Similar to myb family transcription factor APL n=1 Tax=Lupinus angustifolius RepID=L0P0W8_LUPAN	3e-138	91.96	AT5G45580.1|Symbols:|Homeodomain-like superfamily protein|chr5:18481092-18482598 REVERSE LENGTH=264	4e-75	94.7	GO:0006355	regulation of transcription, DNA-dependent	GO:0003700	sequence-specific DNA binding transcription factor activity	GO:0005634	nucleus	PF00249	Myb-like DNA-binding domain	NA	NA	NA	NA
Glyma01g01310	Glyma.01g009700	952611	956924	538	UniRef100_I1J4L0 Uncharacterized protein n=1 Tax=Glycine max RepID=I1J4L0_SOYBN	0	100	NA	NA	NA	NA	NA	NA	NA	NA	NA	NA	NA	NA	NA	NA	NA	NA	NA	NA
Glyma01g01330	Glyma.01g009800	959845	963550	157	UniRef100_C6TM71 Uncharacterized protein n=1 Tax=Glycine max RepID=C6TM71_SOYBN	5e-104	100	UniRef100_L0P0X3 Similar to 50S ribosomal protein L35 n=1 Tax=Lupinus angustifolius RepID=L0P0X3_LUPAN	3e-54	77.55	AT5G45590.1|Symbols:|Ribosomal protein L35|chr5:18484643-18486227 REVERSE LENGTH=173	7e-37	89.02	GO:0006412	translation	GO:0003735	structural constituent of ribosome	GO:0005622 GO:0005739 GO:0005840	intracellular; "mitochondrion"; "ribosome"	PF01632	Ribosomal protein L35	NA	NA	NA	NA
Glyma01g01340	Glyma.01g009900	967283	971604	457	UniRef100_I1J4L3 Uncharacterized protein n=1 Tax=Glycine max RepID=I1J4L3_SOYBN	0	100	UniRef100_Q9FVQ4 Plastidal glycolate/glycerate translocator 1, chloroplastic n=1 Tax=Arabidopsis thaliana RepID=PLGG1_ARATH	0	89.06	AT1G32080.1|Symbols:|membrane protein, putative|chr1:11537572-11539756 REVERSE LENGTH=512	0	89.06	GO:0009658 GO:0010027 GO:0030003 GO:0070838	cellular cation homeostasis; "chloroplast organization"; "divalent metal ion transport"; "thylakoid membrane organization"	NA	NA	GO:0005886 GO:0009507 GO:0009706 GO:0009941 GO:0016020	chloroplast; "chloroplast envelope"; "chloroplast inner membrane"; "membrane"; "plasma membrane"	PF04172	LrgB-like family	NA	NA	NA	NA
Glyma01g01350	Glyma.01g010000	973266	978674	554	UniRef100_I1J4L4 Uncharacterized protein n=1 Tax=Glycine max RepID=I1J4L4_SOYBN	0	100	UniRef100_G7K877 4-coumarate-CoA ligase n=1 Tax=Medicago truncatula RepID=G7K877_MEDTR	0	99.64	AT4G19010.1|Symbols:|AMP-dependent synthetase and ligase family protein|chr4:10411715-10414221 REVERSE LENGTH=566	0	97.17	GO:0006914 GO:0008152 GO:0009610	autophagy; "metabolic process"; "response to symbiotic fungus"	GO:0003824 GO:0016207	4-coumarate-CoA ligase activity; "catalytic activity"	GO:0009507	chloroplast	PF00501	AMP-binding enzyme	PTHR24096	FAMILY NOT NAMED	KOG1176	Acyl-CoA_synthetase
Glyma01g01360	Glyma.01g010100	980614	987665	804	UniRef100_I1J4L5 Uncharacterized protein n=1 Tax=Glycine max RepID=I1J4L5_SOYBN	0	100.75	UniRef100_B9MUA6 Early-responsive to dehydration family protein n=1 Tax=Populus trichocarpa RepID=B9MUA6_POPTR	0	100.88	AT1G32090.1|Symbols:|early-responsive to dehydration stress protein (ERD4)|chr1:11540244-11544041 REVERSE LENGTH=806	0	99.63	GO:0008150	biological process	GO:0003674	molecular function	GO:0005794 GO:0005886 GO:0009506 GO:0009507 GO:0016020	Golgi apparatus; "chloroplast"; "membrane"; "plasma membrane"; "plasmodesma"	PF02714	Domain of unknown function DUF221	PTHR13018	PROBABLE MEMBRANE PROTEIN DUF221-RELATED	KOG1134	Uncharacterized_conserved_protein
Glyma01g01370	Glyma.01g010200	993024	997480	408	UniRef100_I1J4L6 Phosphoribulokinase n=1 Tax=Glycine max RepID=I1J4L6_SOYBN	0	100	UniRef100_I1J4L6 Phosphoribulokinase n=1 Tax=Glycine max RepID=I1J4L6_SOYBN	0	100	AT1G32060.1|Symbols:PRK|phosphoribulokinase|chr1:11532668-11534406 FORWARD LENGTH=395	0	103.04	GO:0000165 GO:0005975 GO:0006098 GO:0006364 GO:0006612 GO:0008152 GO:0009058 GO:0009409 GO:0009595 GO:0009637 GO:0009657 GO:0009697 GO:0009773 GO:0009814 GO:0009862 GO:0009867 GO:0009902 GO:0010103 GO:0010114 GO:0010200 GO:0010207 GO:0010218 GO:0010310 GO:0010363 GO:0015979 GO:0018119 GO:0019344 GO:0019684 GO:0031348 GO:0035304 GO:0042742 GO:0043900 GO:0050832	MAPK cascade; "biosynthetic process"; "carbohydrate metabolic process"; "chloroplast relocation"; "cysteine biosynthetic process"; "defense response, incompatible interaction"; "defense response to bacterium"; "defense response to fungus"; "detection of biotic stimulus"; "jasmonic acid mediated signaling pathway"; "metabolic process"; "negative regulation of defense response"; "pentose-phosphate …	GO:0005515 GO:0005524 GO:0008974 GO:0016301	ATP binding; "kinase activity"; "phosphoribulokinase activity"; "protein binding"	GO:0009507 GO:0009535 GO:0009570 GO:0009579 GO:0009941 GO:0010319 GO:0016020 GO:0048046	apoplast; "chloroplast"; "chloroplast envelope"; "chloroplast stroma"; "chloroplast thylakoid membrane"; "membrane"; "stromule"; "thylakoid"	PF00485	Phosphoribulokinase / Uridine kinase family	PTHR10285	URIDINE KINASE	KOG4203	Armadillo/beta-Catenin/plakoglobin
Glyma01g01380	Glyma.01g010300	1001210	1006864	270	UniRef100_C6TGL4 Uncharacterized protein n=2 Tax=Glycine max RepID=C6TGL4_SOYBN	0	100	UniRef100_G7K9I4 Secretory carrier-associated membrane protein n=1 Tax=Medicago truncatula RepID=G7K9I4_MEDTR	8e-175	100.75	AT1G32050.1|Symbols:|SCAMP family protein|chr1:11528616-11530974 FORWARD LENGTH=264	4e-149	101.89	GO:0006944 GO:0015031 GO:0016192	cellular membrane fusion; "protein transport"; "vesicle-mediated transport"	GO:0022857	transmembrane transporter activity	GO:0005739 GO:0005794 GO:0005886 GO:0016021	Golgi apparatus; "integral to membrane"; "mitochondrion"; "plasma membrane"	PF04144	SCAMP family	PTHR10687	SECRETORY CARRIER-ASSOCIATED MEMBRANE PROTEIN (SCAMP)	KOG3088	Secretory_carrier_membrane_protein
Glyma01g01390	Glyma.01g010400	1009200	1013846	538	UniRef100_I1J4L9 Uncharacterized protein n=1 Tax=Glycine max RepID=I1J4L9_SOYBN	0	100	UniRef100_C6G238 DEAD-box RNA helicase n=1 Tax=Glycine max RepID=C6G238_SOYBN	0	100	AT1G31970.1|Symbols:STRS1|DEA(D/H)-box RNA helicase family protein|chr1:11479921-11482707 FORWARD LENGTH=537	0	81.01	GO:0001510	RNA methylation	GO:0003676 GO:0004386 GO:0005524 GO:0008026	ATP-dependent helicase activity; "ATP binding"; "helicase activity"; "nucleic acid binding"	GO:0005634 GO:0005829	cytosol; "nucleus"	PF00270 PF00271	DEAD/DEAH box helicase; "Helicase conserved C-terminal domain"	PTHR24031	FAMILY NOT NAMED	KOG0331	ATP-dependent_RNA_helicase
Glyma01g01400	Glyma.01g010500	1018533	1021955	935	UniRef100_C6ZS43 NBS-LRR type disease resistance protein n=1 Tax=Glycine max RepID=C6ZS43_SOYBN	0	100	UniRef100_C6ZS43 NBS-LRR type disease resistance protein n=1 Tax=Glycine max RepID=C6ZS43_SOYBN	0	100	AT3G07040.1|Symbols:RPM1, RPS3|NB-ARC domain-containing disease resistance protein|chr3:2226244-2229024 REVERSE LENGTH=926	1e-149	97.3	GO:0006952 GO:0009626	defense response; "plant-type hypersensitive response"	GO:0000166 GO:0005515 GO:0043531	ADP binding; "nucleotide binding"; "protein binding"	GO:0005886	plasma membrane	PF00931	NB-ARC domain	PTHR23155	LEUCINE-RICH REPEAT-CONTAINING PROTEIN	KOG4658	Apoptotic_ATPase
Glyma01g01410	Glyma.01g010600	1023389	1026035	139	UniRef100_C6T1S3 Uncharacterized protein n=1 Tax=Glycine max RepID=C6T1S3_SOYBN	9e-98	100	UniRef100_Q016E2 WGS project CAID00000000 data, contig chromosome 06 n=1 Tax=Ostreococcus tauri RepID=Q016E2_OSTTA	3e-07	43.92	AT1G33810.1|Symbols:|unknown protein; FUNCTIONS IN: molecular_function unknown; INVOLVED IN: biological_process unknown; LOCATED IN: chloroplast thylakoid membrane, chloroplast, chloroplast envelope; EXPRESSED IN: 22 plant structures; EXPRESSED DURING: 13 growth stages; Has 39 Blast hits to 39 proteins in 18 species: Archae - 0; Bacteria - 0; Metazoa - 0; Fungi - 0; Plants - 39; Viruses - 0; Othe…	3e-61	96.38	GO:0008150 GO:0045036	biological process; "protein targeting to chloroplast"	GO:0003674	molecular function	GO:0005634 GO:0009507 GO:0009535 GO:0009536 GO:0009941	chloroplast; "chloroplast envelope"; "chloroplast thylakoid membrane"; "nucleus"; "plastid"	NA	NA	NA	NA	NA	NA
Glyma01g01420	Glyma.01g010700	1029283	1033685	947	UniRef100_I1J4M2 Uncharacterized protein n=1 Tax=Glycine max RepID=I1J4M2_SOYBN	0	100	UniRef100_G7K9J5 Nbs-lrr resistance protein n=1 Tax=Medicago truncatula RepID=G7K9J5_MEDTR	0	99.16	AT3G07040.1|Symbols:RPM1, RPS3|NB-ARC domain-containing disease resistance protein|chr3:2226244-2229024 REVERSE LENGTH=926	4e-144	99.57	GO:0006952 GO:0009626	defense response; "plant-type hypersensitive response"	GO:0000166 GO:0005515 GO:0043531	ADP binding; "nucleotide binding"; "protein binding"	GO:0005886	plasma membrane	PF00931	NB-ARC domain	PTHR23155	LEUCINE-RICH REPEAT-CONTAINING PROTEIN	KOG4658	Apoptotic_ATPase
Glyma01g01431	Glyma.01g010800	1036293	1043767	683	UniRef100_K7K159 Uncharacterized protein n=1 Tax=Glycine max RepID=K7K159_SOYBN	0	100	UniRef100_C8KI33 ATR interacting protein n=1 Tax=Arabidopsis thaliana RepID=C8KI33_ARATH	2e-110	98.14	AT5G45610.1|Symbols:SUV2|protein dimerizations|chr5:18496397-18499673 REVERSE LENGTH=646	2e-113	98.14	GO:0006974 GO:0007050	cell cycle arrest; "response to DNA damage stimulus"	GO:0046983	protein dimerization activity	GO:0005634	nucleus	NA	NA	NA	NA	NA	NA
Glyma01g01440	Glyma.01g010900	1047531	1051340	152	UniRef100_C6TCP9 Uncharacterized protein n=1 Tax=Glycine max RepID=C6TCP9_SOYBN	5e-104	100	NA	NA	NA	AT1G31940.1|Symbols:|unknown protein; LOCATED IN: plasma membrane; EXPRESSED IN: 22 plant structures; EXPRESSED DURING: 13 growth stages; BEST Arabidopsis thaliana protein match is: unknown protein (TAIR:AT2G35585.1); Has 67 Blast hits to 67 proteins in 17 species: Archae - 0; Bacteria - 0; Metazoa - 0; Fungi - 0; Plants - 67; Viruses - 0; Other Eukaryotes - 0 (source: NCBI BLink).|chr1:11470293-…	1e-64	93.67	NA	NA	NA	NA	GO:0005634 GO:0005886	nucleus; "plasma membrane"	NA	NA	NA	NA	NA	NA
Glyma01g01450	Glyma.01g011000	1053128	1053792	85	UniRef100_I1J4M6 Uncharacterized protein n=1 Tax=Glycine max RepID=I1J4M6_SOYBN	2e-53	100	NA	NA	NA	NA	NA	NA	NA	NA	NA	NA	NA	NA	NA	NA	NA	NA	NA	NA
Glyma01g01460	Glyma.01g011100	1057125	1061925	387	UniRef100_C6THL8 Uncharacterized protein n=1 Tax=Glycine max RepID=C6THL8_SOYBN	0	100	UniRef100_G7K9K1 26S proteasome non-ATPase regulatory subunit n=1 Tax=Medicago truncatula RepID=G7K9K1_MEDTR	0	100	AT4G19006.1|Symbols:|Proteasome component (PCI) domain protein|chr4:10409349-10411347 REVERSE LENGTH=386	0	100	GO:0006511 GO:0030163	protein catabolic process; "ubiquitin-dependent protein catabolic process"	GO:0003674	molecular function	GO:0000502 GO:0005634 GO:0005737 GO:0005829 GO:0008541	cytoplasm; "cytosol"; "nucleus"; "proteasome complex"; "proteasome regulatory particle, lid subcomplex"	PF01399	PCI domain	PTHR10539	26S PROTEASOME NON-ATPASE REGULATORY SUBUNIT 13	KOG2908	26S_proteasome_regulatory_complex,_subunit_RPN9/PSMD13
Glyma01g01470	Glyma.01g011200	1066465	1073644	861	UniRef100_I1J4M8 Uncharacterized protein n=1 Tax=Glycine max RepID=I1J4M8_SOYBN	0	100	UniRef100_G7K9K2 Guanine nucleotide-binding protein alpha-2 subunit n=1 Tax=Medicago truncatula RepID=G7K9K2_MEDTR	0	102.5	AT1G31930.3|Symbols:XLG3|extra-large GTP-binding protein 3|chr1:11465832-11468961 FORWARD LENGTH=848	0	101.18	GO:0006184 GO:0007165 GO:0007186 GO:0007188 GO:0009630 GO:0009652 GO:0009723 GO:0009737 GO:0009744 GO:0009749 GO:0009750 GO:0010555 GO:0048364 GO:2000067	G-protein coupled receptor signaling pathway; "GTP catabolic process"; "adenylate cyclase-modulating G-protein coupled receptor signaling pathway"; "gravitropism"; "regulation of root morphogenesis"; "response to abscisic acid stimulus"; "response to ethylene stimulus"; "response to fructose stimulus"; "response to glucose stimulus"; "response to mannitol stimulus"; "response to sucrose stimulus"…	GO:0001664 GO:0003924 GO:0004871 GO:0019001 GO:0031683	G-protein beta/gamma-subunit complex binding; "G-protein coupled receptor binding"; "GTPase activity"; "guanyl nucleotide binding"; "signal transducer activity"	GO:0005634 GO:0005737 GO:0005834 GO:0031234	cytoplasm; "extrinsic to internal side of plasma membrane"; "heterotrimeric G-protein complex"; "nucleus"	PF00503	G-protein alpha subunit	PTHR10218	GTP-BINDING PROTEIN ALPHA SUBUNIT	KOG0082	G-protein_alpha_subunit_(small_G_protein_superfamily)
Glyma01g01480	Glyma.01g011300	1084424	1087061	606	UniRef100_I1J4M9 Uncharacterized protein n=1 Tax=Glycine max RepID=I1J4M9_SOYBN	0	100	UniRef100_G7K9K3 Pentatricopeptide repeat-containing protein n=1 Tax=Medicago truncatula RepID=G7K9K3_MEDTR	0	98.25	AT1G31920.1|Symbols:|Tetratricopeptide repeat (TPR)-like superfamily protein|chr1:11461864-11463684 REVERSE LENGTH=606	0	96.7	GO:0008150 GO:0010075 GO:0016556	biological process; "mRNA modification"; "regulation of meristem growth"	NA	NA	GO:0005739	mitochondrion	PF01535	PPR repeat	PTHR24015	FAMILY NOT NAMED	NA	NA
Glyma01g01491	Glyma.01g011400	1087724	1091143	180	UniRef100_K7K161 Uncharacterized protein n=1 Tax=Glycine max RepID=K7K161_SOYBN	8e-128	100	UniRef100_G7K9K5 Vacuolar protein sorting-associated protein n=1 Tax=Medicago truncatula RepID=G7K9K5_MEDTR	3e-115	100	AT4G19003.1|Symbols:VPS25|E2F/DP family winged-helix DNA-binding domain|chr4:10407571-10408582 REVERSE LENGTH=179	2e-107	100	GO:0016192	vesicle-mediated transport	GO:0005515	protein binding	GO:0000814 GO:0005737	ESCRT II complex; "cytoplasm"	PF05871	ESCRT-II complex subunit	PTHR13149	VACUOLAR PROTEIN SORTING-ASSOCIATED PROTEIN VPS25	KOG4068	Uncharacterized_conserved_protein
Glyma01g01500	Glyma.01g011500	1091564	1095405	522	UniRef100_UPI0003DEC882 PREDICTED: uncharacterized protein LOC100806409 n=1 Tax=Glycine max RepID=UPI0003DEC882	0	100	UniRef100_U5G3G7 Lipase class 3 family protein n=1 Tax=Populus trichocarpa RepID=U5G3G7_POPTR	3e-98	79.84	AT4G16070.1|Symbols:|Mono-/di-acylglycerol lipase, N-terminal;Lipase, class 3|chr4:9096808-9100596 REVERSE LENGTH=654	2e-87	42.35	GO:0006629 GO:0016042	lipid catabolic process; "lipid metabolic process"	GO:0004091 GO:0004806	carboxylesterase activity; "triglyceride lipase activity"	GO:0005886	plasma membrane	PF01764	Lipase (class 3)	PTHR21493	CGI-141-RELATED/LIPASE CONTAINING PROTEIN	KOG2088	Predicted_lipase/calmodulin-binding_heat-shock_protein
Glyma01g01510	Glyma.01g011600	1122016	1126673	519	UniRef100_I1J4N2 Uncharacterized protein n=1 Tax=Glycine max RepID=I1J4N2_SOYBN	0	100	UniRef100_U5G3G7 Lipase class 3 family protein n=1 Tax=Populus trichocarpa RepID=U5G3G7_POPTR	9e-106	79.37	AT4G16070.1|Symbols:|Mono-/di-acylglycerol lipase, N-terminal;Lipase, class 3|chr4:9096808-9100596 REVERSE LENGTH=654	1e-78	41.13	GO:0006629 GO:0016042	lipid catabolic process; "lipid metabolic process"	GO:0004091 GO:0004806	carboxylesterase activity; "triglyceride lipase activity"	GO:0005886	plasma membrane	PF01764	Lipase (class 3)	PTHR21493	CGI-141-RELATED/LIPASE CONTAINING PROTEIN	KOG2088	Predicted_lipase/calmodulin-binding_heat-shock_protein
Glyma01g01521	Glyma.01g011700	1130669	1132629	606	UniRef100_K7K163 Uncharacterized protein n=1 Tax=Glycine max RepID=K7K163_SOYBN	0	100	UniRef100_G7K9K3 Pentatricopeptide repeat-containing protein n=1 Tax=Medicago truncatula RepID=G7K9K3_MEDTR	0	98.25	AT1G31920.1|Symbols:|Tetratricopeptide repeat (TPR)-like superfamily protein|chr1:11461864-11463684 REVERSE LENGTH=606	0	94.88	GO:0008150 GO:0010075 GO:0016556	biological process; "mRNA modification"; "regulation of meristem growth"	NA	NA	GO:0005739	mitochondrion	PF01535	PPR repeat	PTHR24015	FAMILY NOT NAMED	NA	NA
Glyma01g01530	Glyma.01g011800	1134872	1136320	301	UniRef100_K7K165 Uncharacterized protein n=1 Tax=Glycine max RepID=K7K165_SOYBN	0	100	NA	NA	NA	NA	NA	NA	NA	NA	NA	NA	NA	NA	NA	NA	PTHR21493	CGI-141-RELATED/LIPASE CONTAINING PROTEIN	NA	NA
Glyma01g01550	Glyma.01g011900	1140332	1146805	753	UniRef100_I1J4N4 Uncharacterized protein n=2 Tax=Glycine max RepID=I1J4N4_SOYBN	0	100	UniRef100_G7K9M3 Ankyrin repeat-containing protein n=1 Tax=Medicago truncatula RepID=G7K9M3_MEDTR	9e-180	98.18	AT3G18670.1|Symbols:|Ankyrin repeat family protein|chr3:6424135-6426471 REVERSE LENGTH=598	7e-90	93.98	NA	NA	NA	NA	NA	NA	NA	NA	NA	NA	KOG4412	26S_proteasome_regulatory_complex,_subunit_PSMD10
Glyma01g01560	Glyma.01g012000	1157100	1161503	1092	UniRef100_K7K166 Uncharacterized protein n=1 Tax=Glycine max RepID=K7K166_SOYBN	0	100	UniRef100_G7K9N1 Cc-nbs-lrr resistance protein n=1 Tax=Medicago truncatula RepID=G7K9N1_MEDTR	0	91.6	AT3G14470.1|Symbols:|NB-ARC domain-containing disease resistance protein|chr3:4857940-4861104 FORWARD LENGTH=1054	4e-74	84.16	GO:0006952 GO:0009627 GO:0009697	defense response; "salicylic acid biosynthetic process"; "systemic acquired resistance"	GO:0005515 GO:0043531	ADP binding; "protein binding"	GO:0005576	extracellular region	PF00560 PF00931	Leucine Rich Repeat; "NB-ARC domain"	PTHR23155	LEUCINE-RICH REPEAT-CONTAINING PROTEIN	KOG4658	Apoptotic_ATPase
Glyma01g01570	Glyma.01g012100	1162070	1167484	572	UniRef100_I1J4N6 Uncharacterized protein n=1 Tax=Glycine max RepID=I1J4N6_SOYBN	0	100	UniRef100_U5G3G7 Lipase class 3 family protein n=1 Tax=Populus trichocarpa RepID=U5G3G7_POPTR	3e-132	88.57	AT4G16070.1|Symbols:|Mono-/di-acylglycerol lipase, N-terminal;Lipase, class 3|chr4:9096808-9100596 REVERSE LENGTH=654	4e-118	83.49	GO:0006629 GO:0016042	lipid catabolic process; "lipid metabolic process"	GO:0004091 GO:0004806	carboxylesterase activity; "triglyceride lipase activity"	GO:0005886	plasma membrane	PF01764	Lipase (class 3)	PTHR21493	CGI-141-RELATED/LIPASE CONTAINING PROTEIN	KOG2088	Predicted_lipase/calmodulin-binding_heat-shock_protein
Glyma01g01580	Glyma.01g012200	1181837	1185096	488	UniRef100_K7K167 Uncharacterized protein n=1 Tax=Glycine max RepID=K7K167_SOYBN	0	96.63	UniRef100_U5G3G7 Lipase class 3 family protein n=1 Tax=Populus trichocarpa RepID=U5G3G7_POPTR	4e-95	76.98	AT4G16070.1|Symbols:|Mono-/di-acylglycerol lipase, N-terminal;Lipase, class 3|chr4:9096808-9100596 REVERSE LENGTH=654	4e-78	74.46	GO:0006629 GO:0016042	lipid catabolic process; "lipid metabolic process"	GO:0004091 GO:0004806	carboxylesterase activity; "triglyceride lipase activity"	GO:0005886	plasma membrane	PF01764	Lipase (class 3)	PTHR21493	CGI-141-RELATED/LIPASE CONTAINING PROTEIN	NA	NA
Glyma01g01590	Glyma.01g012300	1193004	1194457	151	UniRef100_I1J4N8 Uncharacterized protein n=1 Tax=Glycine max RepID=I1J4N8_SOYBN	2e-104	100	UniRef100_G7K9K6 Protein FAM96B n=1 Tax=Medicago truncatula RepID=G7K9K6_MEDTR	4e-83	89.29	AT1G68310.1|Symbols:AE7|Protein of unknown function (DUF59)|chr1:25599812-25601239 FORWARD LENGTH=159	1e-72	92.45	GO:0006259 GO:0009944 GO:0016226 GO:0042127 GO:0051726 GO:1990067 GO:2001022	DNA metabolic process; "intrachromosomal DNA recombination"; "iron-sulfur cluster assembly"; "polarity specification of adaxial/abaxial axis"; "positive regulation of response to DNA damage stimulus"; "regulation of cell cycle"; "regulation of cell proliferation"	GO:0010209	vacuolar sorting signal binding	GO:0005634	nucleus	PF01883	Domain of unknown function DUF59	PTHR12377	UNCHARACTERIZED	KOG3381	Uncharacterized_conserved_protein
Glyma01g01601	Glyma.01g012400	1197820	1201968	407	UniRef100_K7K168 Uncharacterized protein n=1 Tax=Glycine max RepID=K7K168_SOYBN	0	100	UniRef100_Q0JAJ2 OSJNba0093F12.3 protein n=2 Tax=Oryza sativa RepID=Q0JAJ2_ORYSJ	1e-127	88.64	AT1G32160.1|Symbols:|Protein of unknown function (DUF760)|chr1:11568701-11570241 FORWARD LENGTH=406	2e-151	84.24	GO:0008150 GO:0009965 GO:0010155 GO:0030154 GO:0046777	biological process; "cell differentiation"; "leaf morphogenesis"; "protein autophosphorylation"; "regulation of proton transport"	GO:0003674	molecular function	GO:0005634 GO:0009507 GO:0009570	chloroplast; "chloroplast stroma"; "nucleus"	PF05542	Protein of unknown function (DUF760)	NA	NA	NA	NA
Glyma01g01610	Glyma.01g012500	1204032	1208621	509	UniRef100_I1J4P0 Uncharacterized protein n=2 Tax=Glycine max RepID=I1J4P0_SOYBN	0	100	UniRef100_G7K9K8 IWS1-like protein n=1 Tax=Medicago truncatula RepID=G7K9K8_MEDTR	0	102.42	AT1G32130.1|Symbols:IWS1, ATIWS1|Transcription elongation factor (TFIIS) family protein|chr1:11559146-11561786 REVERSE LENGTH=502	0	101.2	GO:0006351 GO:0006487 GO:0006623 GO:0006944 GO:0009627 GO:0009697 GO:0009742 GO:0016192 GO:0032784 GO:0048193	Golgi vesicle transport; "brassinosteroid mediated signaling pathway"; "cellular membrane fusion"; "protein N-linked glycosylation"; "protein targeting to vacuole"; "regulation of DNA-dependent transcription, elongation"; "salicylic acid biosynthetic process"; "systemic acquired resistance"; "transcription, DNA-dependent"; "vesicle-mediated transport"	GO:0003677	DNA binding	GO:0005634	nucleus	PF08711	TFIIS helical bundle-like domain	PTHR22908	MIDASIN-RELATED	KOG1793	Uncharacterized_conserved_protein
Glyma01g01671	Glyma.01g012600	1207929	1208531	85	UniRef100_K7K173 Uncharacterized protein n=1 Tax=Glycine max RepID=K7K173_SOYBN	1e-55	100	NA	NA	NA	NA	NA	NA	NA	NA	NA	NA	NA	NA	NA	NA	NA	NA	NA	NA
#N/A	Glyma.01g012700	1211160	1216306	203	UniRef100_K7LE14 Uncharacterized protein n=1 Tax=Glycine max RepID=K7LE14_SOYBN	1e-147	100	UniRef100_G7JBC6 Kinesin-like protein KIF15 n=1 Tax=Medicago truncatula RepID=G7JBC6_MEDTR	2e-50	13.22	AT4G14150.1|Symbols:PAKRP1, KINESIN-12A|phragmoplast-associated kinesin-related protein 1|chr4:8158645-8165008 REVERSE LENGTH=1292	4e-43	12.93	GO:0000226 GO:0000280 GO:0000911 GO:0000914 GO:0006260 GO:0006270 GO:0006275 GO:0006306 GO:0006346 GO:0008283 GO:0010389 GO:0031048 GO:0042023 GO:0051225 GO:0051567 GO:0051726 GO:0055046 GO:0080175	DNA endoreduplication; "DNA methylation"; "DNA replication"; "DNA replication initiation"; "cell proliferation"; "chromatin silencing by small RNA"; "cytokinesis by cell plate formation"; "histone H3-K9 methylation"; "methylation-dependent chromatin silencing"; "microgametogenesis"; "microtubule cytoskeleton organization"; "nuclear division"; "phragmoplast assembly"; "phragmoplast microtubule org…	GO:0003777 GO:0005515 GO:0008574	microtubule motor activity; "plus-end-directed microtubule motor activity"; "protein binding"	GO:0005737 GO:0009524	cytoplasm; "phragmoplast"	PF00225	Kinesin motor domain	PTHR24115	FAMILY NOT NAMED	NA	NA
Glyma01g01630	Glyma.01g012800	1220267	1224974	519	UniRef100_I1J4P2 Uncharacterized protein n=1 Tax=Glycine max RepID=I1J4P2_SOYBN	0	100	UniRef100_U5G3G7 Lipase class 3 family protein n=1 Tax=Populus trichocarpa RepID=U5G3G7_POPTR	2e-102	79.37	AT4G16070.1|Symbols:|Mono-/di-acylglycerol lipase, N-terminal;Lipase, class 3|chr4:9096808-9100596 REVERSE LENGTH=654	2e-76	41.13	GO:0006629 GO:0016042	lipid catabolic process; "lipid metabolic process"	GO:0004091 GO:0004806	carboxylesterase activity; "triglyceride lipase activity"	GO:0005886	plasma membrane	PF01764	Lipase (class 3)	PTHR21493	CGI-141-RELATED/LIPASE CONTAINING PROTEIN	KOG2088	Predicted_lipase/calmodulin-binding_heat-shock_protein
Glyma01g01641	Glyma.01g012900	1228018	1230052	380	UniRef100_K7K170 Uncharacterized protein n=1 Tax=Glycine max RepID=K7K170_SOYBN	0	100	UniRef100_G7JG32 Helicase-like protein n=1 Tax=Medicago truncatula RepID=G7JG32_MEDTR	2e-126	21.98	AT3G51690.1|Symbols:|PIF1 helicase|chr3:19176731-19178107 REVERSE LENGTH=331	2e-47	74.92	GO:0008150	biological process	GO:0003674	molecular function	GO:0005634	nucleus	PF05970	PIF1-like helicase	PTHR10492	UNCHARACTERIZED	NA	NA
Glyma01g01651	Glyma.01g013000	1232056	1232591	165	UniRef100_UPI0003DE91BA PREDICTED: ankyrin repeat-containing protein At3g12360-like, partial n=1 Tax=Glycine max RepID=UPI0003DE91BA	4e-112	81.19	UniRef100_G7K9M3 Ankyrin repeat-containing protein n=1 Tax=Medicago truncatula RepID=G7K9M3_MEDTR	7e-84	48.02	AT3G18670.1|Symbols:|Ankyrin repeat family protein|chr3:6424135-6426471 REVERSE LENGTH=598	3e-42	26.25	NA	NA	NA	NA	NA	NA	NA	NA	NA	NA	NA	NA
Glyma01g01680	Glyma.01g013100	1233755	1237513	1083	UniRef100_K7K174 Uncharacterized protein n=1 Tax=Glycine max RepID=K7K174_SOYBN	0	100	UniRef100_G7KAW6 Cc-nbs-lrr resistance protein n=1 Tax=Medicago truncatula RepID=G7KAW6_MEDTR	0	97.89	AT3G14470.1|Symbols:|NB-ARC domain-containing disease resistance protein|chr3:4857940-4861104 FORWARD LENGTH=1054	3e-69	91.27	GO:0006952 GO:0009627 GO:0009697	defense response; "salicylic acid biosynthetic process"; "systemic acquired resistance"	GO:0005515 GO:0043531	ADP binding; "protein binding"	GO:0005576	extracellular region	PF00560 PF00931	Leucine Rich Repeat; "NB-ARC domain"	PTHR23155	LEUCINE-RICH REPEAT-CONTAINING PROTEIN	KOG4658	Apoptotic_ATPase
Glyma01g01690	Glyma.01g013200	1245513	1250153	444	UniRef100_K7K175 Uncharacterized protein n=1 Tax=Glycine max RepID=K7K175_SOYBN	0	100	UniRef100_R7W5V8 Sn1-specific diacylglycerol lipase alpha n=2 Tax=Triticeae RepID=R7W5V8_AEGTA	1e-23	16.9	AT3G49050.1|Symbols:|alpha/beta-Hydrolases superfamily protein|chr3:18181498-18183613 FORWARD LENGTH=477	2e-09	22.43	GO:0006629 GO:0016042	lipid catabolic process; "lipid metabolic process"	GO:0004091 GO:0004806 GO:0005516	calmodulin binding; "carboxylesterase activity"; "triglyceride lipase activity"	GO:0005576	extracellular region	PF01764	Lipase (class 3)	PTHR21493	CGI-141-RELATED/LIPASE CONTAINING PROTEIN	NA	NA
Glyma01g01700	Glyma.01g013300	1267962	1275041	752	UniRef100_K7K176 Uncharacterized protein n=1 Tax=Glycine max RepID=K7K176_SOYBN	0	100	UniRef100_G7K9M3 Ankyrin repeat-containing protein n=1 Tax=Medicago truncatula RepID=G7K9M3_MEDTR	5e-175	98.18	AT3G18670.1|Symbols:|Ankyrin repeat family protein|chr3:6424135-6426471 REVERSE LENGTH=598	2e-85	55.35	NA	NA	NA	NA	NA	NA	NA	NA	NA	NA	NA	NA
Glyma01g01715	Glyma.01g013400	1278300	1280130	225	UniRef100_K7K177 Uncharacterized protein n=1 Tax=Glycine max RepID=K7K177_SOYBN	7e-163	100	UniRef100_B9SSB8 Serine/threonine-protein kinase n=1 Tax=Ricinus communis RepID=B9SSB8_RICCO	2e-50	25.43	AT4G23180.1|Symbols:CRK10, RLK4|cysteine-rich RLK (RECEPTOR-like protein kinase) 10|chr4:12138171-12140780 FORWARD LENGTH=669	2e-39	15.1	GO:0006468 GO:0006995	cellular response to nitrogen starvation; "protein phosphorylation"	GO:0004672 GO:0004674 GO:0004713 GO:0005524 GO:0016301 GO:0016772	ATP binding; "kinase activity"; "protein kinase activity"; "protein serine/threonine kinase activity"; "protein tyrosine kinase activity"; "transferase activity, transferring phosphorus-containing groups"	GO:0005886	plasma membrane	PF07714	Protein tyrosine kinase	PTHR24420	LEUCINE-RICH REPEAT RECEPTOR-LIKE PROTEIN KINASE	NA	NA
Glyma01g01730	Glyma.01g013500	1284193	1292972	675	UniRef100_K7K178 Uncharacterized protein n=1 Tax=Glycine max RepID=K7K178_SOYBN	0	100	UniRef100_G7KDB1 Cysteine-rich receptor-like protein kinase n=1 Tax=Medicago truncatula RepID=G7KDB1_MEDTR	0	98.2	AT4G21410.1|Symbols:CRK29|cysteine-rich RLK (RECEPTOR-like protein kinase) 29|chr4:11402463-11405025 REVERSE LENGTH=679	0	96.47	GO:0006468 GO:0009737	protein phosphorylation; "response to abscisic acid stimulus"	GO:0004672 GO:0004674 GO:0005524 GO:0016301 GO:0016772	ATP binding; "kinase activity"; "protein kinase activity"; "protein serine/threonine kinase activity"; "transferase activity, transferring phosphorus-containing groups"	GO:0005576 GO:0005773 GO:0005886	extracellular region; "plasma membrane"; "vacuole"	PF07714 PF01657	Protein tyrosine kinase; "Salt stress response/antifungal"	PTHR24420	LEUCINE-RICH REPEAT RECEPTOR-LIKE PROTEIN KINASE	KOG1187	Serine/threonine_protein_kinase
Glyma01g01740	Glyma.01g013600	1302163	1312433	416	UniRef100_UPI0003DE9E6F PREDICTED: transcription factor HBP-1a isoform X2 n=1 Tax=Glycine max RepID=UPI0003DE9E6F	0	100	UniRef100_Q94KA7 BZIP transcription factor 3 n=1 Tax=Phaseolus vulgaris RepID=Q94KA7_PHAVU	0	104.53	AT2G35530.1|Symbols:bZIP16, AtbZIP16|basic region/leucine zipper transcription factor 16|chr2:14923280-14926025 REVERSE LENGTH=409	4e-160	100	GO:0006351 GO:0006355 GO:0006473 GO:0045893	positive regulation of transcription, DNA-dependent; "protein acetylation"; "regulation of transcription, DNA-dependent"; "transcription, DNA-dependent"	GO:0003677 GO:0003700 GO:0043565 GO:0046983	DNA binding; "protein dimerization activity"; "sequence-specific DNA binding"; "sequence-specific DNA binding transcription factor activity"	GO:0005634	nucleus	PF00170 PF07777	bZIP transcription factor; "G-box binding protein MFMR"	PTHR22952	CAMP-RESPONSE ELEMENT BINDING PROTEIN-RELATED	NA	NA
#N/A	Glyma.01g013700	1309915	1310645	69	NA	NA	NA	NA	NA	NA	NA	NA	NA	NA	NA	NA	NA	NA	NA	NA	NA	NA	NA	NA	NA
Glyma01g01750	Glyma.01g013800	1314163	1316550	562	UniRef100_I1J4Q0 Uncharacterized protein n=1 Tax=Glycine max RepID=I1J4Q0_SOYBN	0	100	UniRef100_B9GZK3 DNAJ heat shock N-terminal domain-containing family protein n=1 Tax=Populus trichocarpa RepID=B9GZK3_POPTR	6e-175	92.87	AT2G35540.1|Symbols:|DNAJ heat shock N-terminal domain-containing protein|chr2:14927158-14928930 FORWARD LENGTH=590	5e-128	94.41	GO:0006457	protein folding	GO:0031072 GO:0051082	heat shock protein binding; "unfolded protein binding"	GO:0005737	cytoplasm	PF00226 PF11926	DnaJ domain; "Domain of unknown function (DUF3444)"	PTHR25040	FAMILY NOT NAMED	KOG0691	Molecular_chaperone_(DnaJ_superfamily)
Glyma01g01770	Glyma.01g013900	1327885	1331315	348	UniRef100_I1J4Q1 Uncharacterized protein n=1 Tax=Glycine max RepID=I1J4Q1_SOYBN	0	100	UniRef100_U5GUJ5 Xyloglucan endotransglycosylase 2 family protein n=2 Tax=Populus trichocarpa RepID=U5GUJ5_POPTR	2e-172	86.13	AT1G32170.1|Symbols:XTR4, XTH30|xyloglucan endotransglucosylase/hydrolase 30|chr1:11575434-11577776 FORWARD LENGTH=343	2e-163	90.38	GO:0005975 GO:0006073	carbohydrate metabolic process; "cellular glucan metabolic process"	GO:0004553 GO:0016762 GO:0016798	hydrolase activity, acting on glycosyl bonds; "hydrolase activity, hydrolyzing O-glycosyl compounds"; "xyloglucan:xyloglucosyl transferase activity"	GO:0005618 GO:0048046	apoplast; "cell wall"	PF00722 PF06955	Glycosyl hydrolases family 16; "Xyloglucan endo-transglycosylase (XET) C-terminus"	NA	NA	NA	NA
Glyma01g01780	Glyma.01g014000	1337737	1342734	1119	UniRef100_I1J4Q3 Uncharacterized protein n=1 Tax=Glycine max RepID=I1J4Q3_SOYBN	0	100	UniRef100_G7KCB0 Cellulose synthase-like protein n=1 Tax=Medicago truncatula RepID=G7KCB0_MEDTR	0	99.38	AT3G03050.1|Symbols:CSLD3, KJK, ATCSLD3|cellulose synthase-like D3|chr3:687873-691629 FORWARD LENGTH=1145	0	95.81	GO:0000271 GO:0009409 GO:0009832 GO:0010583 GO:0030244	cellulose biosynthetic process; "plant-type cell wall biogenesis"; "polysaccharide biosynthetic process"; "response to cold"; "response to cyclopentenone"	GO:0016757 GO:0016759 GO:0051753	cellulose synthase activity; "mannan synthase activity"; "transferase activity, transferring glycosyl groups"	GO:0005768 GO:0005783 GO:0005794 GO:0005802 GO:0005886 GO:0016020	Golgi apparatus; "endoplasmic reticulum"; "endosome"; "membrane"; "plasma membrane"; "trans-Golgi network"	PF03552	Cellulose synthase	PTHR10587	GLYCOSYL TRANSFERASE-RELATED	NA	NA
Glyma01g01790	Glyma.01g014100	1352031	1357445	408	UniRef100_K7K181 Uncharacterized protein n=1 Tax=Glycine max RepID=K7K181_SOYBN	0	100	UniRef100_G7KCB2 Abhydrolase domain-containing protein FAM108C1 n=1 Tax=Medicago truncatula RepID=G7KCB2_MEDTR	0	100.75	AT1G32190.1|Symbols:|alpha/beta-Hydrolases superfamily protein|chr1:11593059-11595731 REVERSE LENGTH=422	2e-167	83.65	GO:0006499 GO:0009855 GO:0009944 GO:0010014 GO:0010075	N-terminal protein myristoylation; "determination of bilateral symmetry"; "meristem initiation"; "polarity specification of adaxial/abaxial axis"; "regulation of meristem growth"	GO:0016787	hydrolase activity	GO:0005576 GO:0005886	extracellular region; "plasma membrane"	PF02230	Phospholipase/Carboxylesterase	PTHR12277	UNCHARACTERIZED	KOG1552	Predicted_alpha/beta_hydrolase
Glyma01g01805	Glyma.01g014200	1371903	1382029	459	UniRef100_K7K183 Uncharacterized protein n=1 Tax=Glycine max RepID=K7K183_SOYBN	0	100	UniRef100_Q43822 Glycerol-3-phosphate acyltransferase, chloroplastic n=1 Tax=Phaseolus vulgaris RepID=PLSB_PHAVU	0	99.35	AT1G32200.2|Symbols:ATS1, ACT1|phospholipid/glycerol acyltransferase family protein|chr1:11602223-11605001 REVERSE LENGTH=459	0	82.35	GO:0006636 GO:0006655 GO:0008152 GO:0015995 GO:0016117 GO:0019288	carotenoid biosynthetic process; "chlorophyll biosynthetic process"; "isopentenyl diphosphate biosynthetic process, mevalonate-independent pathway"; "metabolic process"; "phosphatidylglycerol biosynthetic process"; "unsaturated fatty acid biosynthetic process"	GO:0004366 GO:0016746	glycerol-3-phosphate O-acyltransferase activity; "transferase activity, transferring acyl groups"	GO:0009507 GO:0009536 GO:0009570	chloroplast; "chloroplast stroma"; "plastid"	PF01553	Acyltransferase	NA	NA	NA	NA
Glyma01g01820	Glyma.01g014300	1386439	1387102	69	UniRef100_I1J4Q9 Uncharacterized protein n=2 Tax=Glycine max RepID=I1J4Q9_SOYBN	2e-40	100	UniRef100_J9PQ26 Defender against cell death 1 n=1 Tax=Malus hupehensis var. mengshanensis RepID=J9PQ26_9ROSA	2e-38	57.14	AT1G32210.1|Symbols:ATDAD1|Defender against death (DAD family) protein|chr1:11606047-11607652 REVERSE LENGTH=115	1e-40	59.13	GO:0043069	negative regulation of programmed cell death	GO:0003674	molecular function	GO:0005783 GO:0016020 GO:0016021	endoplasmic reticulum; "integral to membrane"; "membrane"	PF02109	DAD family	PTHR10705	DOLICHYL-DIPHOSPHOOLIGOSACCHARIDE--PROTEIN GLYCOSYLTRANSFERASE SUBUNIT DAD1	NA	NA
Glyma01g01830	Glyma.01g014400	1389107	1393444	304	UniRef100_I1J4R0 Uncharacterized protein n=1 Tax=Glycine max RepID=I1J4R0_SOYBN	0	100	UniRef100_B6TV09 3-beta hydroxysteroid dehydrogenase/isomerase family protein n=1 Tax=Zea mays RepID=B6TV09_MAIZE	7e-151	86.27	AT1G32220.1|Symbols:|NAD(P)-binding Rossmann-fold superfamily protein|chr1:11608038-11609591 FORWARD LENGTH=296	4e-150	102.03	GO:0006979 GO:0042631 GO:0044237	cellular metabolic process; "cellular response to water deprivation"; "response to oxidative stress"	GO:0000166 GO:0003824 GO:0050662	catalytic activity; "coenzyme binding"; "nucleotide binding"	GO:0005739 GO:0009507 GO:0009579 GO:0010287	chloroplast; "mitochondrion"; "plastoglobule"; "thylakoid"	PF01370	NAD dependent epimerase/dehydratase family	PTHR12126	NADH-UBIQUINONE OXIDOREDUCTASE 39 KDA SUBUNIT-RELATED	KOG4288	Predicted_oxidoreductase
Glyma01g01840	Glyma.01g014500	1394486	1397925	308	UniRef100_I1J4R1 Uncharacterized protein n=2 Tax=Glycine max RepID=I1J4R1_SOYBN	0	100	NA	NA	NA	NA	NA	NA	NA	NA	NA	NA	NA	NA	NA	NA	NA	NA	NA	NA
Glyma01g01850	Glyma.01g014600	1404289	1411232	790	UniRef100_I1J4R3 Uncharacterized protein n=1 Tax=Glycine max RepID=I1J4R3_SOYBN	0	100	UniRef100_G7KCC4 Homeobox-leucine zipper protein ROC3 n=1 Tax=Medicago truncatula RepID=G7KCC4_MEDTR	0	98.25	AT5G46880.1|Symbols:HB-7, HDG5|homeobox-7|chr5:19031540-19035388 FORWARD LENGTH=826	0	92.74	GO:0006355 GO:0006944 GO:0048497	cellular membrane fusion; "maintenance of floral organ identity"; "regulation of transcription, DNA-dependent"	GO:0003677 GO:0003700 GO:0043565	DNA binding; "sequence-specific DNA binding"; "sequence-specific DNA binding transcription factor activity"	GO:0005634	nucleus	PF01852 PF00046	START domain; "Homeobox domain"	PTHR24325	FAMILY NOT NAMED	NA	NA
Glyma01g01860	Glyma.01g014700	1427800	1434338	885	UniRef100_K7K186 Uncharacterized protein n=1 Tax=Glycine max RepID=K7K186_SOYBN	0	100	UniRef100_G7KCC8 Lysine-specific demethylase 5B n=1 Tax=Medicago truncatula RepID=G7KCC8_MEDTR	0	101.07	AT5G46910.1|Symbols:|Transcription factor jumonji (jmj) family protein / zinc finger (C5HC2 type) family protein|chr5:19046888-19050880 FORWARD LENGTH=787	0	95.55	GO:0006355 GO:0010200	regulation of transcription, DNA-dependent; "response to chitin"	GO:0003700	sequence-specific DNA binding transcription factor activity	GO:0005634	nucleus	PF02375 PF02373 PF02928	jmjN domain; "JmjC domain, hydroxylase"; "C5HC2 zinc finger"	PTHR10694	JUMONJI DOMAIN CONTAINING PROTEIN	KOG1246	DNA-binding_protein_jumonji/RBP2/SMCY,_contains_JmjC_domain
Glyma01g01875	Glyma.01g014800	1459585	1464612	341	UniRef100_K7K188 Uncharacterized protein n=1 Tax=Glycine max RepID=K7K188_SOYBN	0	100	UniRef100_D2CGQ0 MYB transcription factor MYB34 n=1 Tax=Medicago truncatula RepID=D2CGQ0_MEDTR	8e-152	84.58	AT1G32240.1|Symbols:KAN2|Homeodomain-like superfamily protein|chr1:11625882-11630355 REVERSE LENGTH=388	1e-85	87.11	GO:0006355 GO:0009737 GO:0009793 GO:0009845 GO:0009944 GO:0010162 GO:0048440 GO:0048481	carpel development; "embryo development ending in seed dormancy"; "ovule development"; "polarity specification of adaxial/abaxial axis"; "regulation of transcription, DNA-dependent"; "response to abscisic acid stimulus"; "seed dormancy process"; "seed germination"	GO:0003677 GO:0003700	DNA binding; "sequence-specific DNA binding transcription factor activity"	GO:0005634	nucleus	PF00249	Myb-like DNA-binding domain	NA	NA	NA	NA
Glyma01g01890	Glyma.01g014900	1479986	1484286	370	UniRef100_K7K189 Uncharacterized protein n=2 Tax=Glycine max RepID=K7K189_SOYBN	0	90	UniRef100_G7KCE4 Shikimate kinase-like protein n=1 Tax=Medicago truncatula RepID=G7KCE4_MEDTR	0	95.76	AT2G35500.1|Symbols:SKL2|shikimate kinase like 2|chr2:14914038-14915909 FORWARD LENGTH=387	2e-150	80.88	GO:0000096 GO:0006546 GO:0006636 GO:0006733 GO:0006766 GO:0008652 GO:0009069 GO:0009072 GO:0009073 GO:0009106 GO:0009108 GO:0009117 GO:0009695 GO:0009965 GO:0010207 GO:0015995 GO:0016226 GO:0019288 GO:0019344 GO:0019748 GO:0030154 GO:0042545 GO:0044272 GO:0045893	aromatic amino acid family biosynthetic process; "aromatic amino acid family metabolic process"; "cell differentiation"; "cell wall modification"; "cellular amino acid biosynthetic process"; "chlorophyll biosynthetic process"; "coenzyme biosynthetic process"; "cysteine biosynthetic process"; "glycine catabolic process"; "iron-sulfur cluster assembly"; "isopentenyl diphosphate biosynthetic process…	GO:0004765 GO:0005524	ATP binding; "shikimate kinase activity"	GO:0009507	chloroplast	PF04969 PF01202	CS domain; "Shikimate kinase"	PTHR21087	SHIKIMATE KINASE	NA	NA
Glyma01g01900	Glyma.01g015000	1485325	1491704	584	UniRef100_I1J4R8 Uncharacterized protein n=1 Tax=Glycine max RepID=I1J4R8_SOYBN	0	100	UniRef100_A2Q3R6 Poly(ADP-ribose) polymerase, catalytic region n=1 Tax=Medicago truncatula RepID=A2Q3R6_MEDTR	3e-173	104.2	AT1G32230.1|Symbols:RCD1, CEO, CEO1, ATP8, AtRCD1|WWE protein-protein interaction domain protein family|chr1:11613427-11615894 FORWARD LENGTH=589	5e-146	98.47	GO:0000165 GO:0000303 GO:0006096 GO:0006486 GO:0006612 GO:0006623 GO:0006809 GO:0006833 GO:0006944 GO:0006970 GO:0006972 GO:0006979 GO:0007030 GO:0007154 GO:0008219 GO:0009266 GO:0009409 GO:0009414 GO:0009651 GO:0009723 GO:0009733 GO:0009737 GO:0009738 GO:0009743 GO:0009751 GO:0009790 GO:0009816 GO:0009862 GO:0009863 GO:0009867 GO:0009873 GO:0010102 GO:0010193 GO:0010363 GO:0012501 GO:0016192 GO:…	Golgi organization; "Golgi vesicle transport"; "MAPK cascade"; "abscisic acid mediated signaling pathway"; "cell communication"; "cell death"; "cellular membrane fusion"; "defense response to bacterium, incompatible interaction"; "defense response to fungus"; "embryo development"; "endoplasmic reticulum unfolded protein response"; "ethylene mediated signaling pathway"; "glycolysis"; "hyperosmotic…	GO:0003950 GO:0005515	NAD+ ADP-ribosyltransferase activity; "protein binding"	GO:0005634 GO:0005737	cytoplasm; "nucleus"	PF12174	RCD1-SRO-TAF4 (RST) plant domain	PTHR14453	PARP/ZINC FINGER CCCH TYPE DOMAIN CONTAINING PROTEIN	NA	NA
Glyma01g01910	Glyma.01g015100	1496846	1500010	371	UniRef100_I1J4S3 Uncharacterized protein n=1 Tax=Glycine max RepID=I1J4S3_SOYBN	0	100	UniRef100_Q9ZP40 Plastoglobulin-1, chloroplastic n=1 Tax=Pisum sativum RepID=PG1_PEA	7e-165	98.6	AT2G35490.1|Symbols:|Plastid-lipid associated protein PAP / fibrillin family protein|chr2:14912309-14913797 REVERSE LENGTH=376	7e-122	77.66	GO:0008150	biological process	GO:0005198	structural molecule activity	GO:0009507 GO:0009534 GO:0009535 GO:0009536 GO:0009579 GO:0010287	chloroplast; "chloroplast thylakoid"; "chloroplast thylakoid membrane"; "plastid"; "plastoglobule"; "thylakoid"	PF04755	PAP fibrillin	NA	NA	NA	NA
Glyma01g01920	Glyma.01g015200	1501239	1505312	478	UniRef100_K7K192 Uncharacterized protein n=2 Tax=Glycine max RepID=K7K192_SOYBN	0	77.55	UniRef100_A2Q3R6 Poly(ADP-ribose) polymerase, catalytic region n=1 Tax=Medicago truncatula RepID=A2Q3R6_MEDTR	9e-99	67.82	AT1G32230.3|Symbols:AtRCD1|WWE protein-protein interaction domain protein family|chr1:11613427-11615748 FORWARD LENGTH=570	5e-64	67.72	GO:0000165 GO:0000303 GO:0006096 GO:0006486 GO:0006612 GO:0006623 GO:0006809 GO:0006833 GO:0006944 GO:0006970 GO:0006972 GO:0006979 GO:0007030 GO:0007154 GO:0008219 GO:0009266 GO:0009409 GO:0009414 GO:0009651 GO:0009723 GO:0009733 GO:0009737 GO:0009738 GO:0009743 GO:0009751 GO:0009790 GO:0009816 GO:0009862 GO:0009863 GO:0009867 GO:0009873 GO:0010102 GO:0010193 GO:0010363 GO:0012501 GO:0016192 GO:…	Golgi organization; "Golgi vesicle transport"; "MAPK cascade"; "abscisic acid mediated signaling pathway"; "cell communication"; "cell death"; "cellular membrane fusion"; "defense response to bacterium, incompatible interaction"; "defense response to fungus"; "embryo development"; "endoplasmic reticulum unfolded protein response"; "ethylene mediated signaling pathway"; "glycolysis"; "hyperosmotic…	GO:0003950 GO:0005515	NAD+ ADP-ribosyltransferase activity; "protein binding"	GO:0005634 GO:0005737	cytoplasm; "nucleus"	NA	NA	NA	NA	NA	NA
Glyma01g01930	Glyma.01g015300	1507119	1508864	193	UniRef100_I1J4S6 Uncharacterized protein n=1 Tax=Glycine max RepID=I1J4S6_SOYBN	3e-136	100	NA	NA	NA	AT1G32260.1|Symbols:|unknown protein; FUNCTIONS IN: molecular_function unknown; INVOLVED IN: biological_process unknown; LOCATED IN: mitochondrion; EXPRESSED IN: 22 plant structures; EXPRESSED DURING: 13 growth stages; BEST Arabidopsis thaliana protein match is: unknown protein (TAIR:AT2G35480.1); Has 48 Blast hits to 48 proteins in 14 species: Archae - 0; Bacteria - 0; Metazoa - 0; Fungi - 0; Pl…	2e-64	93.56	GO:0008150	biological process	GO:0003674	molecular function	GO:0005739	mitochondrion	NA	NA	NA	NA	NA	NA
Glyma01g01940	Glyma.01g015400	1510354	1511458	129	UniRef100_I1J4S8 Uncharacterized protein n=1 Tax=Glycine max RepID=I1J4S8_SOYBN	4e-84	100	UniRef100_A3AX00 OSJNBa0009P12.33 protein n=4 Tax=Oryza RepID=A3AX00_ORYSJ	7e-08	102.7	AT2G35470.1|Symbols:|unknown protein; Has 25 Blast hits to 25 proteins in 8 species: Archae - 0; Bacteria - 0; Metazoa - 0; Fungi - 0; Plants - 25; Viruses - 0; Other Eukaryotes - 0 (source: NCBI BLink).|chr2:14909014-14909720 REVERSE LENGTH=167	9e-19	61.68	GO:0008150	biological process	GO:0003674	molecular function	GO:0005739	mitochondrion	NA	NA	NA	NA	NA	NA
Glyma01g01950	Glyma.01g015500	1516447	1519964	280	UniRef100_I1J4S9 Uncharacterized protein n=1 Tax=Glycine max RepID=I1J4S9_SOYBN	0	100	UniRef100_V5N8K0 RNA-binding region RNP-1 n=1 Tax=Phaseolus vulgaris RepID=V5N8K0_PHAVU	4e-164	100.72	AT4G17720.1|Symbols:|RNA-binding (RRM/RBD/RNP motifs) family protein|chr4:9862660-9864498 REVERSE LENGTH=313	1e-129	84.98	GO:0009627 GO:0034976	response to endoplasmic reticulum stress; "systemic acquired resistance"	GO:0000166 GO:0003676	nucleic acid binding; "nucleotide binding"	GO:0005634 GO:0005829	cytosol; "nucleus"	PF00076	RNA recognition motif. (a.k.a. RRM, RBD, or RNP domain)	PTHR11732	ALDO/KETO REDUCTASE	NA	NA
Glyma01g01960	Glyma.01g015600	1522027	1527320	274	UniRef100_I1J4T0 Uncharacterized protein n=1 Tax=Glycine max RepID=I1J4T0_SOYBN	0	100	UniRef100_Q8LJR4 Syntaxin n=1 Tax=Glycine max RepID=Q8LJR4_SOYBN	6e-166	95.6	AT5G46860.1|Symbols:VAM3, ATVAM3, SYP22, ATSYP22, SGR3|Syntaxin/t-SNARE family protein|chr5:19012342-19013795 REVERSE LENGTH=268	4e-144	97.39	GO:0000902 GO:0006623 GO:0006886 GO:0006944 GO:0007030 GO:0007033 GO:0009556 GO:0009660 GO:0009959 GO:0010118 GO:0016049 GO:0016192 GO:0016197 GO:0048193 GO:0052543	Golgi organization; "Golgi vesicle transport"; "amyloplast organization"; "callose deposition in cell wall"; "cell growth"; "cell morphogenesis"; "cellular membrane fusion"; "endosomal transport"; "intracellular protein transport"; "microsporogenesis"; "negative gravitropism"; "protein targeting to vacuole"; "stomatal movement"; "vacuole organization"; "vesicle-mediated transport"	GO:0005484 GO:0005515	SNAP receptor activity; "protein binding"	GO:0000325 GO:0005770 GO:0005773 GO:0005794 GO:0009705 GO:0030140	Golgi apparatus; "late endosome"; "plant-type vacuole"; "plant-type vacuole membrane"; "trans-Golgi network transport vesicle"; "vacuole"	PF00804 PF05739	Syntaxin; "SNARE domain"	PTHR19957	SYNTAXIN	KOG0811	SNARE_protein_PEP12/VAM3/Syntaxin_7/Syntaxin_17
Glyma01g01970	Glyma.01g015700	1528792	1532355	115	UniRef100_I1J4T2 Uncharacterized protein n=1 Tax=Glycine max RepID=I1J4T2_SOYBN	8e-60	85.59	UniRef100_Q9LQM9 F5D14.6 protein n=1 Tax=Arabidopsis thaliana RepID=Q9LQM9_ARATH	1e-20	9.27	AT1G32310.1|Symbols:|unknown protein; Has 28 Blast hits to 28 proteins in 9 species: Archae - 0; Bacteria - 0; Metazoa - 0; Fungi - 0; Plants - 28; Viruses - 0; Other Eukaryotes - 0 (source: NCBI BLink).|chr1:11653619-11654538 FORWARD LENGTH=100	2e-30	94	GO:0007276 GO:0009555 GO:0009556 GO:0032875 GO:0045732 GO:0046621 GO:0051302 GO:0051510	gamete generation; "microsporogenesis"; "negative regulation of organ growth"; "pollen development"; "positive regulation of protein catabolic process"; "regulation of DNA endoreduplication"; "regulation of cell division"; "regulation of unidimensional cell growth"	GO:0005515 GO:0010997	anaphase-promoting complex binding; "protein binding"	NA	NA	NA	NA	NA	NA	NA	NA
Glyma01g01980	Glyma.01g015800	1533147	1534160	338	UniRef100_I1J4T3 Uncharacterized protein n=1 Tax=Glycine max RepID=I1J4T3_SOYBN	0	100	UniRef100_H9D2I3 MAP kinase kinase 10 n=1 Tax=Lotus japonicus RepID=H9D2I3_LOTJA	3e-178	99.7	AT1G32320.1|Symbols:ATMKK10, MKK10|MAP kinase kinase 10|chr1:11655156-11656073 FORWARD LENGTH=305	7e-107	103.61	GO:0006468	protein phosphorylation	GO:0004672 GO:0004674 GO:0004708 GO:0005524 GO:0016301 GO:0016772	ATP binding; "MAP kinase kinase activity"; "kinase activity"; "protein kinase activity"; "protein serine/threonine kinase activity"; "transferase activity, transferring phosphorus-containing groups"	NA	NA	PF00069	Protein kinase domain	PTHR24361	MITOGEN-ACTIVATED KINASE KINASE KINASE	KOG0581	Mitogen-activated_protein_kinase_kinase_(MAP2K)
Glyma01g01990	Glyma.01g015900	1536576	1540311	491	UniRef100_I1J4T4 Uncharacterized protein n=1 Tax=Glycine max RepID=I1J4T4_SOYBN	0	100	UniRef100_G7KDN6 Heat stress transcription factor A-1d n=1 Tax=Medicago truncatula RepID=G7KDN6_MEDTR	0	95.82	AT1G32330.1|Symbols:ATHSFA1D, HSFA1D|heat shock transcription factor A1D|chr1:11657265-11660234 REVERSE LENGTH=485	2e-168	99.59	GO:0006355 GO:0009407 GO:0009408	regulation of transcription, DNA-dependent; "response to heat"; "toxin catabolic process"	GO:0003677 GO:0003700 GO:0005515 GO:0043565	DNA binding; "protein binding"; "sequence-specific DNA binding"; "sequence-specific DNA binding transcription factor activity"	GO:0005634	nucleus	PF00447	HSF-type DNA-binding	PTHR10015	HEAT SHOCK TRANSCRIPTION FACTOR	KOG0627	Heat_shock_transcription_factor
Glyma01g02020	Glyma.01g016000	1547216	1547437	74	UniRef100_K7K196 Uncharacterized protein n=1 Tax=Glycine max RepID=K7K196_SOYBN	1e-44	100	NA	NA	NA	NA	NA	NA	NA	NA	NA	NA	NA	NA	NA	NA	NA	NA	NA	NA
Glyma01g02031	Glyma.01g016100	1548355	1551672	735	UniRef100_K7K197 Uncharacterized protein n=1 Tax=Glycine max RepID=K7K197_SOYBN	0	100	UniRef100_G7KDN7 Pentatricopeptide repeat-containing protein n=1 Tax=Medicago truncatula RepID=G7KDN7_MEDTR	0	78.81	AT1G05670.2|Symbols:|Pentatricopeptide repeat (PPR-like) superfamily protein|chr1:1698574-1700799 REVERSE LENGTH=741	2e-82	79.89	NA	NA	GO:0016757	transferase activity, transferring glycosyl groups	GO:0005739	mitochondrion	PF01535	PPR repeat	PTHR24015	FAMILY NOT NAMED	NA	NA
#N/A	Glyma.01g016200	1553067	1556242	140	UniRef100_K7LF33 Uncharacterized protein n=1 Tax=Glycine max RepID=K7LF33_SOYBN	7e-52	16.5	UniRef100_G7KDN8 E3 ubiquitin-protein ligase RNF14 n=1 Tax=Medicago truncatula RepID=G7KDN8_MEDTR	3e-45	14.76	AT1G32340.1|Symbols:NHL8|NDR1/HIN1-like 8|chr1:11663462-11666037 REVERSE LENGTH=688	3e-36	14.24	GO:0006487 GO:0006499 GO:0008150 GO:0009610	N-terminal protein myristoylation; "biological process"; "protein N-linked glycosylation"; "response to symbiotic fungus"	GO:0008270	zinc ion binding	GO:0005634	nucleus	PF01485	IBR domain	PTHR11685	RBR FAMILY (RING FINGER AND IBR DOMAIN-CONTAINING)	NA	NA
#N/A	Glyma.01g016300	1555182	1556040	97	UniRef100_K7K198 Uncharacterized protein (Fragment) n=1 Tax=Glycine max RepID=K7K198_SOYBN	6e-63	65.31	UniRef100_G7KDN8 E3 ubiquitin-protein ligase RNF14 n=1 Tax=Medicago truncatula RepID=G7KDN8_MEDTR	3e-40	14.13	AT1G32340.1|Symbols:NHL8|NDR1/HIN1-like 8|chr1:11663462-11666037 REVERSE LENGTH=688	7e-19	12.94	GO:0006487 GO:0006499 GO:0008150 GO:0009610	N-terminal protein myristoylation; "biological process"; "protein N-linked glycosylation"; "response to symbiotic fungus"	GO:0008270	zinc ion binding	GO:0005634	nucleus	PF05773	RWD domain	PTHR11685	RBR FAMILY (RING FINGER AND IBR DOMAIN-CONTAINING)	NA	NA
Glyma01g02050	Glyma.01g016400	1560698	1564822	234	UniRef100_I1J4T6 Uncharacterized protein n=1 Tax=Glycine max RepID=I1J4T6_SOYBN	8e-169	100	UniRef100_G5DXJ6 Beta-1,4-N-acetylglucosaminyltransferase (Fragment) n=1 Tax=Silene latifolia RepID=G5DXJ6_SILLA	3e-93	90.91	AT4G18230.1|Symbols:|FUNCTIONS IN: molecular_function unknown; INVOLVED IN: biological_process unknown; LOCATED IN: endomembrane system; EXPRESSED IN: 23 plant structures; EXPRESSED DURING: 13 growth stages; CONTAINS InterPro DOMAIN/s: Oligosaccharide biosynthesis protein Alg14 like (InterPro:IPR013969); Has 640 Blast hits to 640 proteins in 277 species: Archae - 4; Bacteria - 281; Metazoa - 94; …	3e-101	100	GO:0008150	biological process	GO:0003674	molecular function	GO:0005739	mitochondrion	PF08660	Oligosaccharide biosynthesis protein Alg14 like	PTHR12154	GLYCOSYL TRANSFERASE-RELATED	KOG3339	Predicted_glycosyltransferase
Glyma01g02060	Glyma.01g016500	1573790	1583422	1247	UniRef100_I1J4T8 Uncharacterized protein n=5 Tax=Glycine RepID=I1J4T8_SOYBN	0	100	UniRef100_G7KDP1 ABC transporter B family member n=1 Tax=Medicago truncatula RepID=G7KDP1_MEDTR	0	99.76	AT4G25960.1|Symbols:PGP2|P-glycoprotein 2|chr4:13177438-13183425 FORWARD LENGTH=1273	0	97.17	GO:0006200 GO:0006810 GO:0010048 GO:0010315 GO:0010540 GO:0010541 GO:0043481 GO:0048440 GO:0055085	ATP catabolic process; "acropetal auxin transport"; "anthocyanin accumulation in tissues in response to UV light"; "auxin efflux"; "basipetal auxin transport"; "carpel development"; "transmembrane transport"; "transport"; "vernalization response"	GO:0000166 GO:0005524 GO:0016887 GO:0017111 GO:0042626	ATP binding; "ATPase activity"; "ATPase activity, coupled to transmembrane movement of substances"; "nucleoside-triphosphatase activity"; "nucleotide binding"	GO:0005886 GO:0009507 GO:0016020 GO:0016021	chloroplast; "integral to membrane"; "membrane"; "plasma membrane"	PF00664 PF00005	ABC transporter transmembrane region; "ABC transporter"	PTHR24221	FAMILY NOT NAMED	KOG0055	Multidrug/pheromone_exporter,_ABC_superfamily
Glyma01g02070	Glyma.01g016600	1592908	1595410	351	UniRef100_K7K1A1 Uncharacterized protein n=2 Tax=Glycine max RepID=K7K1A1_SOYBN	0	100	UniRef100_G7KDP9 Myb-like transcription factor n=1 Tax=Medicago truncatula RepID=G7KDP9_MEDTR	7e-156	101.5	AT5G16770.2|Symbols:AtMYB9, MYB9|myb domain protein 9|chr5:5515209-5516734 FORWARD LENGTH=336	3e-88	103.57	GO:0006355 GO:0009737	regulation of transcription, DNA-dependent; "response to abscisic acid stimulus"	GO:0003677 GO:0003700	DNA binding; "sequence-specific DNA binding transcription factor activity"	GO:0005634	nucleus	PF00249	Myb-like DNA-binding domain	PTHR10641	MYB-LIKE DNA-BINDING PROTEIN MYB	KOG0048	Transcription_factor,_Myb_superfamily
Glyma01g02080	Glyma.01g016700	1599357	1600466	358	UniRef100_K7K1A2 Uncharacterized protein n=1 Tax=Glycine max RepID=K7K1A2_SOYBN	0	100	UniRef100_G7LH14 Inositol-tetrakisphosphate 1-kinase n=1 Tax=Medicago truncatula RepID=G7LH14_MEDTR	2e-155	92.73	AT5G16760.1|Symbols:|Inositol 1,3,4-trisphosphate 5/6-kinase family protein|chr5:5509890-5510849 FORWARD LENGTH=319	1e-113	94.36	GO:0010264 GO:0052746	inositol phosphorylation; "myo-inositol hexakisphosphate biosynthetic process"	GO:0000287 GO:0003824 GO:0005524 GO:0046872 GO:0047325 GO:0052725 GO:0052726	ATP binding; "catalytic activity"; "inositol-1,3,4-trisphosphate 5-kinase activity"; "inositol-1,3,4-trisphosphate 6-kinase activity"; "inositol tetrakisphosphate 1-kinase activity"; "magnesium ion binding"; "metal ion binding"	GO:0005622 GO:0005829	cytosol; "intracellular"	PF05770	Inositol 1, 3, 4-trisphosphate 5/6-kinase	PTHR14217	FAMILY NOT NAMED	NA	NA
Glyma01g02090	Glyma.01g016800	1609124	1612598	289	UniRef100_I1J4U1 Uncharacterized protein n=2 Tax=Glycine max RepID=I1J4U1_SOYBN	0	100	UniRef100_V5N8P5 SNARE associated Golgi protein n=1 Tax=Phaseolus vulgaris RepID=V5N8P5_PHAVU	2e-171	100.39	AT4G17790.1|Symbols:|SNARE associated Golgi protein family|chr4:9891425-9892675 FORWARD LENGTH=264	2e-136	91.29	GO:0006661 GO:0008150	biological process; "phosphatidylinositol biosynthetic process"	NA	NA	NA	NA	PF09335	SNARE associated Golgi protein	PTHR12677	UNCHARACTERIZED	KOG3140	Predicted_membrane_protein
Glyma01g02100	Glyma.01g016900	1614637	1619559	516	UniRef100_I1J4U2 Uncharacterized protein n=1 Tax=Glycine max RepID=I1J4U2_SOYBN	0	100	UniRef100_G7KDQ5 RNA-binding protein n=1 Tax=Medicago truncatula RepID=G7KDQ5_MEDTR	8e-166	70.85	AT5G46840.1|Symbols:|RNA-binding (RRM/RBD/RNP motifs) family protein|chr5:19005651-19007609 FORWARD LENGTH=501	4e-139	102.4	GO:0006312 GO:0009560	embryo sac egg cell differentiation; "mitotic recombination"	GO:0000166 GO:0003676 GO:0003723	RNA binding; "nucleic acid binding"; "nucleotide binding"	GO:0005737	cytoplasm	PF00076	RNA recognition motif. (a.k.a. RRM, RBD, or RNP domain)	PTHR24011	FAMILY NOT NAMED	KOG0131	Splicing_factor_3b,_subunit_4
Glyma01g02110	Glyma.01g017000	1622886	1624365	292	UniRef100_K7K1A3 Uncharacterized protein n=1 Tax=Glycine max RepID=K7K1A3_SOYBN	0	100	UniRef100_G7KDQ6 TPR domain protein n=1 Tax=Medicago truncatula RepID=G7KDQ6_MEDTR	1e-69	90.51	AT4G17940.1|Symbols:|Tetratricopeptide repeat (TPR)-like superfamily protein|chr4:9965787-9966778 FORWARD LENGTH=274	8e-52	83.58	GO:0008150	biological process	NA	NA	GO:0009507	chloroplast	NA	NA	PTHR26312	FAMILY NOT NAMED	NA	NA
Glyma01g02120	Glyma.01g017100	1634013	1637492	300	UniRef100_I1J4U4 Uncharacterized protein n=1 Tax=Glycine max RepID=I1J4U4_SOYBN	0	100	UniRef100_G7KDR3 Dihydroflavonol-4-reductase n=2 Tax=Medicago truncatula RepID=G7KDR3_MEDTR	0	100.34	AT2G23910.1|Symbols:|NAD(P)-binding Rossmann-fold superfamily protein|chr2:10177902-10179789 FORWARD LENGTH=304	2e-87	95.07	GO:0009744 GO:0009809 GO:0009813 GO:0010224 GO:0044237 GO:0080167	cellular metabolic process; "flavonoid biosynthetic process"; "lignin biosynthetic process"; "response to UV-B"; "response to karrikin"; "response to sucrose stimulus"	GO:0000166 GO:0003824 GO:0016621 GO:0050662	catalytic activity; "cinnamoyl-CoA reductase activity"; "coenzyme binding"; "nucleotide binding"	GO:0005575	cellular component	PF01370	NAD dependent epimerase/dehydratase family	PTHR10366	NAD DEPENDENT EPIMERASE/DEHYDRATASE	KOG1502	Flavonol_reductase/cinnamoyl-CoA_reductase
Glyma01g02130	Glyma.01g017200	1642862	1643728	289	UniRef100_I1J4U5 Uncharacterized protein n=1 Tax=Glycine max RepID=I1J4U5_SOYBN	0	100	UniRef100_G7KFV0 RING finger-like protein n=1 Tax=Medicago truncatula RepID=G7KFV0_MEDTR	4e-80	86.27	AT4G17920.1|Symbols:|RING/U-box superfamily protein|chr4:9963221-9964090 REVERSE LENGTH=289	8e-60	93.08	NA	NA	GO:0008270	zinc ion binding	GO:0005634	nucleus	PF00097	Zinc finger, C3HC4 type (RING finger)	PTHR22765	RING FINGER AND PROTEASE ASSOCIATED DOMAIN-CONTAINING	NA	NA
Glyma01g02140	Glyma.01g017300	1648449	1650121	365	UniRef100_I1J4U6 Uncharacterized protein n=1 Tax=Glycine max RepID=I1J4U6_SOYBN	0	100	UniRef100_G7KDR5 RING-H2 finger protein ATL3A n=1 Tax=Medicago truncatula RepID=G7KDR5_MEDTR	4e-167	75.26	AT3G03550.1|Symbols:|RING/U-box superfamily protein|chr3:850391-851461 REVERSE LENGTH=356	4e-68	88.48	GO:0080167	response to karrikin	GO:0008270	zinc ion binding	GO:0005634	nucleus	PF00097	Zinc finger, C3HC4 type (RING finger)	PTHR14155	RING FINGER DOMAIN-CONTAINING	NA	NA
Glyma01g02150	Glyma.01g017400	1653678	1657140	290	UniRef100_I1J4U7 Uncharacterized protein n=1 Tax=Glycine max RepID=I1J4U7_SOYBN	0	100	UniRef100_B9MU33 33 kDa ribonucleoprotein n=1 Tax=Populus trichocarpa RepID=B9MU33_POPTR	1e-87	88.44	AT2G35410.1|Symbols:|RNA-binding (RRM/RBD/RNP motifs) family protein|chr2:14898341-14899590 FORWARD LENGTH=308	3e-84	84.42	GO:0006364 GO:0009902 GO:0010027 GO:0015979 GO:0015995 GO:0019288 GO:0034660 GO:0042793	chlorophyll biosynthetic process; "chloroplast relocation"; "isopentenyl diphosphate biosynthetic process, mevalonate-independent pathway"; "ncRNA metabolic process"; "photosynthesis"; "rRNA processing"; "thylakoid membrane organization"; "transcription from plastid promoter"	GO:0000166 GO:0003676 GO:0003723	RNA binding; "nucleic acid binding"; "nucleotide binding"	GO:0009507 GO:0009570 GO:0009579	chloroplast; "chloroplast stroma"; "thylakoid"	PF00076	RNA recognition motif. (a.k.a. RRM, RBD, or RNP domain)	PTHR24012	FAMILY NOT NAMED	KOG0131	Splicing_factor_3b,_subunit_4
Glyma01g02160	Glyma.01g017500	1662657	1663915	192	UniRef100_K7K1A6 Uncharacterized protein n=1 Tax=Glycine max RepID=K7K1A6_SOYBN	4e-136	100	UniRef100_B9GZ87 Senescence-associated family protein n=1 Tax=Populus trichocarpa RepID=B9GZ87_POPTR	1e-74	61.71	AT5G46700.1|Symbols:TET1, TRN2|Tetraspanin family protein|chr5:18951035-18952439 FORWARD LENGTH=269	4e-75	61.71	GO:0007389 GO:0007568 GO:0008361 GO:0009855 GO:0009926 GO:0009933 GO:0009944 GO:0009956 GO:0010014 GO:0010015 GO:0010051 GO:0010073 GO:0010075 GO:0010305 GO:0019344 GO:0040007	aging; "auxin polar transport"; "cysteine biosynthetic process"; "determination of bilateral symmetry"; "growth"; "leaf vascular tissue pattern formation"; "meristem initiation"; "meristem maintenance"; "meristem structural organization"; "pattern specification process"; "polarity specification of adaxial/abaxial axis"; "radial pattern formation"; "regulation of cell size"; "regulation of meriste…	GO:0003674	molecular function	GO:0005886 GO:0009506 GO:0016021	integral to membrane; "plasma membrane"; "plasmodesma"	PF00335	Tetraspanin family	PTHR19282	TETRASPANIN	NA	NA
Glyma01g02171	Glyma.01g017600	1673427	1674421	105	UniRef100_UPI0001D62D6B PREDICTED: protein TORNADO 2 n=1 Tax=Glycine max RepID=UPI0001D62D6B	1e-68	38.29	UniRef100_B9MU32 Senescence-associated family protein n=1 Tax=Populus trichocarpa RepID=B9MU32_POPTR	2e-60	38.29	AT2G19580.1|Symbols:TET2|tetraspanin2|chr2:8472393-8475021 REVERSE LENGTH=270	8e-54	37.78	GO:0007568	aging	GO:0003674	molecular function	GO:0009507 GO:0016021	chloroplast; "integral to membrane"	PF00335	Tetraspanin family	PTHR19282	TETRASPANIN	NA	NA
Glyma01g02180	Glyma.01g017700	1689030	1691957	237	UniRef100_I1J4V0 Uncharacterized protein n=1 Tax=Glycine max RepID=I1J4V0_SOYBN	5e-176	100	UniRef100_B9MU31 Zinc-binding family protein n=1 Tax=Populus trichocarpa RepID=B9MU31_POPTR	3e-128	96.97	AT4G17900.1|Symbols:|PLATZ transcription factor family protein|chr4:9946046-9947697 FORWARD LENGTH=227	1e-123	100.88	GO:0008150	biological process	NA	NA	GO:0005739	mitochondrion	PF04640	PLATZ transcription factor	NA	NA	NA	NA
Glyma01g02190	Glyma.01g017800	1722270	1723518	232	UniRef100_I1J4V1 Uncharacterized protein n=1 Tax=Glycine max RepID=I1J4V1_SOYBN	3e-164	100	UniRef100_Q5VSW6 OSJNBa0009P12.10 protein n=5 Tax=Oryza RepID=Q5VSW6_ORYSJ	1e-11	89.13	AT1G32690.1|Symbols:|unknown protein; FUNCTIONS IN: molecular_function unknown; INVOLVED IN: biological_process unknown; LOCATED IN: plasma membrane; EXPRESSED IN: 21 plant structures; EXPRESSED DURING: 11 growth stages; BEST Arabidopsis thaliana protein match is: unknown protein (TAIR:AT2G35200.1); Has 45 Blast hits to 45 proteins in 8 species: Archae - 0; Bacteria - 0; Metazoa - 0; Fungi - 0; P…	3e-29	112	GO:0008150	biological process	GO:0003674	molecular function	GO:0005634 GO:0005886	nucleus; "plasma membrane"	NA	NA	NA	NA	NA	NA
Glyma01g02200	Glyma.01g017900	1734474	1735545	168	UniRef100_I1J4V3 Uncharacterized protein n=1 Tax=Glycine max RepID=I1J4V3_SOYBN	1e-114	100	UniRef100_Q9FIQ3 AIG2-like (Avirulence induced gene) family protein n=1 Tax=Arabidopsis thaliana RepID=Q9FIQ3_ARATH	1e-38	84.57	AT5G46720.1|Symbols:|AIG2-like (avirulence induced gene) family protein|chr5:18959183-18959710 FORWARD LENGTH=175	1e-41	84.57	GO:0008150	biological process	GO:0003674	molecular function	GO:0005575	cellular component	PF06094	AIG2-like family	PTHR12510	TROPONIN C-AKIN-1 PROTEIN	KOG4450	Uncharacterized_conserved_protein
Glyma01g02215	Glyma.01g018000	1736217	1737749	135	UniRef100_K7K1A8 Uncharacterized protein n=2 Tax=Glycine max RepID=K7K1A8_SOYBN	7e-90	100	NA	NA	NA	NA	NA	NA	NA	NA	NA	NA	NA	NA	NA	NA	NA	NA	NA	NA
#N/A	Glyma.01g018100	1745243	1746141	216	NA	NA	NA	NA	NA	NA	NA	NA	NA	NA	NA	NA	NA	NA	NA	NA	NA	NA	NA	NA	NA
Glyma01g02235	Glyma.01g018200	1748639	1749703	85	UniRef100_K7K1B1 Uncharacterized protein (Fragment) n=1 Tax=Glycine max RepID=K7K1B1_SOYBN	3e-53	100	NA	NA	NA	NA	NA	NA	NA	NA	NA	NA	NA	NA	NA	NA	NA	NA	NA	NA
Glyma01g02240	Glyma.01g018300	1750027	1754223	724	UniRef100_I1J4V4 Ubiquitin carboxyl-terminal hydrolase n=1 Tax=Glycine max RepID=I1J4V4_SOYBN	0	100	UniRef100_I1J4V4 Ubiquitin carboxyl-terminal hydrolase n=1 Tax=Glycine max RepID=I1J4V4_SOYBN	0	100	AT4G17895.1|Symbols:UBP20|ubiquitin-specific protease 20|chr4:9939914-9942698 FORWARD LENGTH=695	1e-117	49.78	GO:0006511	ubiquitin-dependent protein catabolic process	GO:0004221 GO:0004843	ubiquitin-specific protease activity; "ubiquitin thiolesterase activity"	GO:0005634	nucleus	PF00443	Ubiquitin carboxyl-terminal hydrolase	PTHR24006	FAMILY NOT NAMED	KOG1865	Ubiquitin_carboxyl-terminal_hydrolase
Glyma01g02251	Glyma.01g018400	1772897	1774869	643	UniRef100_K7K1B2 Uncharacterized protein n=1 Tax=Glycine max RepID=K7K1B2_SOYBN	0	100	UniRef100_Q41102 Phaseolin G-box binding protein PG2 (Fragment) n=1 Tax=Phaseolus vulgaris RepID=Q41102_PHAVU	0	98.21	AT1G32640.1|Symbols:ATMYC2, RD22BP1, JAI1, JIN1, MYC2, ZBF1|Basic helix-loop-helix (bHLH) DNA-binding family protein|chr1:11799042-11800913 REVERSE LENGTH=623	0	102.57	GO:0006568 GO:0006612 GO:0009269 GO:0009611 GO:0009620 GO:0009694 GO:0009695 GO:0009737 GO:0009738 GO:0009753 GO:0009759 GO:0009863 GO:0009867 GO:0009963 GO:0010200 GO:0010363 GO:0043069 GO:0043619 GO:0045893 GO:0048364 GO:0051090 GO:2000068	abscisic acid mediated signaling pathway; "indole glucosinolate biosynthetic process"; "jasmonic acid biosynthetic process"; "jasmonic acid mediated signaling pathway"; "jasmonic acid metabolic process"; "negative regulation of programmed cell death"; "positive regulation of flavonoid biosynthetic process"; "positive regulation of transcription, DNA-dependent"; "protein targeting to membrane"; "r…	GO:0003677 GO:0003700 GO:0005515	DNA binding; "protein binding"; "sequence-specific DNA binding transcription factor activity"	GO:0005634	nucleus	PF00010	Helix-loop-helix DNA-binding domain	PTHR11514	MYC	KOG4029	Transcription_factor_HAND2/Transcription_factor_TAL1/TAL2/LYL1
Glyma01g02260	Glyma.01g018500	1782875	1783916	109	UniRef100_I1J4V6 Uncharacterized protein n=2 Tax=Glycine max RepID=I1J4V6_SOYBN	2e-72	99.07	UniRef100_M4T2L5 Pollen-specific small CDPK-interacting protein 1 n=1 Tax=Petunia integrifolia subsp. inflata RepID=M4T2L5_PETIN	8e-09	99.03	AT2G35215.1|Symbols:|unknown protein; BEST Arabidopsis thaliana protein match is: unknown protein (TAIR:AT5G46770.1); Has 19 Blast hits to 19 proteins in 6 species: Archae - 0; Bacteria - 0; Metazoa - 0; Fungi - 0; Plants - 19; Viruses - 0; Other Eukaryotes - 0 (source: NCBI BLink).|chr2:14839296-14839616 FORWARD LENGTH=106	3e-16	99.06	GO:0008150	biological process	GO:0003674	molecular function	GO:0005634	nucleus	NA	NA	NA	NA	NA	NA
Glyma01g02270	Glyma.01g018600	1783917	1787272	172	UniRef100_I1J4V7 Uncharacterized protein n=2 Tax=Glycine max RepID=I1J4V7_SOYBN	8e-122	89.06	NA	NA	NA	NA	NA	NA	NA	NA	NA	NA	NA	NA	NA	NA	NA	NA	NA	NA
Glyma01g02280	Glyma.01g018700	1790049	1792039	319	UniRef100_I1J4V9 Uncharacterized protein n=1 Tax=Glycine max RepID=I1J4V9_SOYBN	0	100	UniRef100_U5GUQ9 Hydroxyproline-rich glycoprotein n=1 Tax=Populus trichocarpa RepID=U5GUQ9_POPTR	7e-92	89.38	AT2G35230.1|Symbols:IKU1|VQ motif-containing protein|chr2:14842871-14844079 FORWARD LENGTH=402	2e-72	77.61	GO:0009960 GO:0030048 GO:0051645 GO:0051646 GO:0060151 GO:0080113	Golgi localization; "actin filament-based movement"; "endosperm development"; "mitochondrion localization"; "peroxisome localization"; "regulation of seed growth"	GO:0003674	molecular function	GO:0005634 GO:0043078	nucleus; "polar nucleus"	PF05678	VQ motif	NA	NA	NA	NA
Glyma01g02290	Glyma.01g018800	1803842	1805405	222	UniRef100_I1J4W0 Uncharacterized protein n=1 Tax=Glycine max RepID=I1J4W0_SOYBN	2e-161	100	UniRef100_G7KF38 Abscisic acid receptor PYR1 n=1 Tax=Medicago truncatula RepID=G7KF38_MEDTR	1e-110	66.67	AT5G46790.1|Symbols:PYL1, RCAR12|PYR1-like 1|chr5:18984063-18984728 REVERSE LENGTH=221	8e-91	93.21	GO:0006569 GO:0009684 GO:0009738 GO:0019761 GO:0080163	abscisic acid mediated signaling pathway; "glucosinolate biosynthetic process"; "indoleacetic acid biosynthetic process"; "regulation of protein serine/threonine phosphatase activity"; "tryptophan catabolic process"	GO:0004872 GO:0005515 GO:0010427 GO:0042803	abscisic acid binding; "protein binding"; "protein homodimerization activity"; "receptor activity"	GO:0005634	nucleus	PF10604	Polyketide cyclase / dehydrase and lipid transport	NA	NA	NA	NA
Glyma01g02295	Glyma.01g018900	1814560	1817417	130	UniRef100_K7K1B3 Uncharacterized protein n=1 Tax=Glycine max RepID=K7K1B3_SOYBN	1e-88	100	NA	NA	NA	NA	NA	NA	NA	NA	NA	NA	NA	NA	NA	NA	NA	NA	NA	NA
Glyma01g02300	Glyma.01g019000	1818232	1821908	298	UniRef100_I1J4W1 Uncharacterized protein n=1 Tax=Glycine max RepID=I1J4W1_SOYBN	0	100	UniRef100_G7KF41 Mitochondrial carnitine/acylcarnitine carrier-like protein n=1 Tax=Medicago truncatula RepID=G7KF41_MEDTR	0	100	AT5G46800.1|Symbols:BOU|Mitochondrial substrate carrier family protein|chr5:18988779-18989810 REVERSE LENGTH=300	9e-176	99	GO:0006810 GO:0006839 GO:0015822 GO:0055085	mitochondrial transport; "ornithine transport"; "transmembrane transport"; "transport"	GO:0005215	transporter activity	GO:0005739 GO:0005743 GO:0009507 GO:0009536	chloroplast; "mitochondrial inner membrane"; "mitochondrion"; "plastid"	PF00153	Mitochondrial carrier protein	PTHR24089	FAMILY NOT NAMED	KOG0758	Mitochondrial_carnitine-acylcarnitine_carrier_protein
Glyma01g02321	Glyma.01g019100	1826798	1836387	685	UniRef100_K7K1B5 Uncharacterized protein n=1 Tax=Glycine max RepID=K7K1B5_SOYBN	0	100	UniRef100_B2ZGM6 Starch synthase V n=1 Tax=Lotus japonicus RepID=B2ZGM6_LOTJA	0	95.78	AT5G65685.1|Symbols:|UDP-Glycosyltransferase superfamily protein|chr5:26273252-26275864 REVERSE LENGTH=460	2e-165	89.78	NA	NA	GO:0009011	starch synthase activity	GO:0009507	chloroplast	PF08323	Starch synthase catalytic domain	PTHR12526	GLYCOSYLTRANSFERASE	NA	NA
Glyma01g02330	Glyma.01g019200	1839153	1846859	661	UniRef100_I1J4W3 Uncharacterized protein n=1 Tax=Glycine max RepID=I1J4W3_SOYBN	0	100	UniRef100_Q94LX7 Phosphoenolpyruvate carboxykinase n=1 Tax=Flaveria pringlei RepID=Q94LX7_FLAPR	0	100.3	AT4G37870.1|Symbols:PCK1, PEPCK|phosphoenolpyruvate carboxykinase 1|chr4:17802974-17806332 REVERSE LENGTH=671	0	98.06	GO:0006094 GO:0009817 GO:0016036 GO:0046686	cellular response to phosphate starvation; "defense response to fungus, incompatible interaction"; "gluconeogenesis"; "response to cadmium ion"	GO:0004611 GO:0004612 GO:0005524 GO:0017076	ATP binding; "phosphoenolpyruvate carboxykinase (ATP) activity"; "phosphoenolpyruvate carboxykinase activity"; "purine nucleotide binding"	GO:0005634 GO:0005730 GO:0005737 GO:0005829 GO:0016020	cytoplasm; "cytosol"; "membrane"; "nucleolus"; "nucleus"	PF01293	Phosphoenolpyruvate carboxykinase	PTHR11699	ALDEHYDE DEHYDROGENASE-RELATED	NA	NA
Glyma01g02340	Glyma.01g019300	1865692	1868540	681	UniRef100_I1J4W4 Uncharacterized protein n=1 Tax=Glycine max RepID=I1J4W4_SOYBN	0	100	UniRef100_A9YWQ9 Zinc finger protein n=1 Tax=Medicago truncatula RepID=A9YWQ9_MEDTR	0	98.41	AT2G22680.1|Symbols:|Zinc finger (C3HC4-type RING finger) family protein|chr2:9645433-9647484 FORWARD LENGTH=683	0	99.56	GO:0009062 GO:0009690 GO:0016132	brassinosteroid biosynthetic process; "cytokinin metabolic process"; "fatty acid catabolic process"	GO:0004842 GO:0008270	ubiquitin-protein ligase activity; "zinc ion binding"	GO:0005576	extracellular region	PF00092	von Willebrand factor type A domain	PTHR11210	RING BOX	NA	NA
Glyma01g02350	Glyma.01g019400	1886628	1890851	360	UniRef100_I1J4W6 Auxin-induced protein n=2 Tax=Glycine max RepID=I1J4W6_SOYBN	0	100	UniRef100_I1J4W6 Auxin-induced protein n=2 Tax=Glycine max RepID=I1J4W6_SOYBN	0	100	AT5G65670.2|Symbols:IAA9|indole-3-acetic acid inducible 9|chr5:26254463-26256134 FORWARD LENGTH=336	1e-144	106.55	GO:0006355 GO:0009616 GO:0009733 GO:0009734 GO:0010050 GO:0010583	auxin mediated signaling pathway; "regulation of transcription, DNA-dependent"; "response to auxin stimulus"; "response to cyclopentenone"; "vegetative phase change"; "virus induced gene silencing"	GO:0003700 GO:0046983	protein dimerization activity; "sequence-specific DNA binding transcription factor activity"	GO:0005634	nucleus	PF02309	AUX/IAA family	NA	NA	NA	NA
Glyma01g02360	Glyma.01g019500	1905829	1906826	127	UniRef100_I1J4W8 Uncharacterized protein n=1 Tax=Glycine max RepID=I1J4W8_SOYBN	9e-85	100	UniRef100_G7KF59 Hydroxyproline-rich glycoprotein n=2 Tax=Medicago truncatula RepID=G7KF59_MEDTR	5e-45	92.25	AT5G65660.1|Symbols:|hydroxyproline-rich glycoprotein family protein|chr5:26245444-26246245 REVERSE LENGTH=136	2e-47	88.24	GO:0008150	biological process	GO:0003674	molecular function	GO:0005634 GO:0005886	nucleus; "plasma membrane"	NA	NA	NA	NA	NA	NA
Glyma01g02380	Glyma.01g019600	1929870	1932580	510	UniRef100_K7K1B9 Uncharacterized protein n=1 Tax=Glycine max RepID=K7K1B9_SOYBN	0	100	UniRef100_UPI00036F5753 hypothetical protein n=1 Tax=Lactobacillus rossiae RepID=UPI00036F5753	5e-09	91.07	NA	NA	NA	NA	NA	NA	NA	NA	NA	NA	NA	PTHR14000	FAMILY NOT NAMED	NA	NA
Glyma01g02390	Glyma.01g019700	1941089	1943035	335	UniRef100_I1J4X0 Uncharacterized protein n=1 Tax=Glycine max RepID=I1J4X0_SOYBN	0	100	UniRef100_A9YWR2 BHLH transcription factor n=1 Tax=Medicago truncatula RepID=A9YWR2_MEDTR	0	102.77	AT5G65640.1|Symbols:bHLH093|beta HLH protein 93|chr5:26237137-26238904 FORWARD LENGTH=351	4e-87	54.42	NA	NA	GO:0003677 GO:0003700	DNA binding; "sequence-specific DNA binding transcription factor activity"	GO:0005634	nucleus	PF00010	Helix-loop-helix DNA-binding domain	PTHR12565	STEROL REGULATORY ELEMENT-BINDING PROTEIN	NA	NA
Glyma01g02400	Glyma.01g019800	1971084	1977113	853	UniRef100_I1J4X2 Uncharacterized protein n=1 Tax=Glycine max RepID=I1J4X2_SOYBN	0	100	UniRef100_A9YWR4 Glycine-rich protein n=1 Tax=Medicago truncatula RepID=A9YWR4_MEDTR	0	77.59	AT2G22660.2|Symbols:|Protein of unknown function (duplicated DUF1399)|chr2:9627737-9630840 FORWARD LENGTH=819	0	96.83	GO:0008150	biological process	GO:0003674	molecular function	GO:0005634 GO:0005737 GO:0005886	cytoplasm; "nucleus"; "plasma membrane"	PF07173	Protein of unknown function (DUF1399)	NA	NA	KOG4726	Ultrahigh_sulfur_keratin-associated_protein
Glyma01g02420	Glyma.01g019900	1979213	1984198	433	UniRef100_I1J4X3 Uncharacterized protein n=1 Tax=Glycine max RepID=I1J4X3_SOYBN	0	100	UniRef100_Q656E2 Endoribonuclease E-like protein n=1 Tax=Oryza sativa subsp. japonica RepID=Q656E2_ORYSJ	2e-156	74.38	AT4G37920.1|Symbols:|unknown protein; FUNCTIONS IN: molecular_function unknown; INVOLVED IN: biological_process unknown; LOCATED IN: chloroplast thylakoid membrane, chloroplast, chloroplast envelope; BEST Arabidopsis thaliana protein match is: unknown protein (TAIR:AT1G36320.1); Has 123 Blast hits to 120 proteins in 40 species: Archae - 2; Bacteria - 11; Metazoa - 8; Fungi - 0; Plants - 85; Virus…	0	81.5	GO:0008150	biological process	GO:0003674	molecular function	GO:0009507 GO:0009535 GO:0009941	chloroplast; "chloroplast envelope"; "chloroplast thylakoid membrane"	NA	NA	NA	NA	NA	NA
Glyma01g02435	Glyma.01g020000	1990783	1994783	672	UniRef100_K7K1C1 Uncharacterized protein n=1 Tax=Glycine max RepID=K7K1C1_SOYBN	0	100	UniRef100_A9YWR6 ABC transporter n=1 Tax=Medicago truncatula RepID=A9YWR6_MEDTR	0	90.51	AT3G55100.1|Symbols:|ABC-2 type transporter family protein|chr3:20420352-20422340 REVERSE LENGTH=662	5e-127	98.19	NA	NA	GO:0000166 GO:0005524 GO:0016887 GO:0017111 GO:0042626	ATP binding; "ATPase activity"; "ATPase activity, coupled to transmembrane movement of substances"; "nucleoside-triphosphatase activity"; "nucleotide binding"	GO:0016020	membrane	PF01061 PF00005	ABC-2 type transporter; "ABC transporter"	PTHR19241	ATP-BINDING CASSETTE TRANSPORTER	KOG0061	Transporter,_ABC_superfamily_(Breast_cancer_resistance_protein)
Glyma01g02451	Glyma.01g020100	1999880	2008419	920	UniRef100_K7K1C2 Uncharacterized protein n=1 Tax=Glycine max RepID=K7K1C2_SOYBN	0	100	UniRef100_D8V144 Nodulation receptor kinase A n=1 Tax=Glycine max RepID=D8V144_SOYBN	0	100	AT1G67720.1|Symbols:|Leucine-rich repeat protein kinase family protein|chr1:25386494-25390856 FORWARD LENGTH=929	7e-131	92.68	GO:0006468 GO:0007267 GO:0009616 GO:0010267 GO:0035196	cell-cell signaling; "production of miRNAs involved in gene silencing by miRNA"; "production of ta-siRNAs involved in RNA interference"; "protein phosphorylation"; "virus induced gene silencing"	GO:0004672 GO:0004674 GO:0005524 GO:0016301 GO:0016772	ATP binding; "kinase activity"; "protein kinase activity"; "protein serine/threonine kinase activity"; "transferase activity, transferring phosphorus-containing groups"	GO:0005886	plasma membrane	PF11721 PF07714 PF08263	Di-glucose binding within endoplasmic reticulum; "Protein tyrosine kinase"; "Leucine rich repeat N-terminal domain"	PTHR24420	LEUCINE-RICH REPEAT RECEPTOR-LIKE PROTEIN KINASE	KOG1187	Serine/threonine_protein_kinase
Glyma01g02465	Glyma.01g020200	2009725	2010906	86	UniRef100_C6T217 Uncharacterized protein n=1 Tax=Glycine max RepID=C6T217_SOYBN	3e-52	100	UniRef100_Q94JY4 Protein BRICK 1 n=3 Tax=Brassicaceae RepID=BRK1_ARATH	1e-48	100	AT2G22640.1|Symbols:HSPC300, BRK1, ATBRK1|BRICK1, putative|chr2:9623283-9623938 FORWARD LENGTH=85	1e-51	100	GO:0000902 GO:0007163 GO:0010090 GO:0030041 GO:0045010	actin filament polymerization; "actin nucleation"; "cell morphogenesis"; "establishment or maintenance of cell polarity"; "trichome morphogenesis"	GO:0005515 GO:0042802	identical protein binding; "protein binding"	GO:0005737 GO:0005886 GO:0031209 GO:0071944	SCAR complex; "cell periphery"; "cytoplasm"; "plasma membrane"	NA	NA	NA	NA	NA	NA
Glyma01g02480	Glyma.01g020300	2011230	2020186	788	UniRef100_I1J4X9 Uncharacterized protein n=1 Tax=Glycine max RepID=I1J4X9_SOYBN	0	100	UniRef100_G7KGF6 Oligopeptidase A n=3 Tax=Papilionoideae RepID=G7KGF6_MEDTR	0	81.05	AT5G65620.1|Symbols:|Zincin-like metalloproteases family protein|chr5:26221951-26225784 FORWARD LENGTH=791	0	97.72	GO:0006508 GO:0019243	methylglyoxal catabolic process to D-lactate; "proteolysis"	GO:0004222	metalloendopeptidase activity	GO:0005739 GO:0005829 GO:0009507 GO:0009570	chloroplast; "chloroplast stroma"; "cytosol"; "mitochondrion"	PF01432	Peptidase family M3	PTHR11804	PROTEASE M3 THIMET OLIGOPEPTIDASE-RELATED	KOG2089	Metalloendopeptidase_family_-_saccharolysin_&amp;_thimet_oligopeptidase
Glyma01g02510	Glyma.01g020400	2035445	2036241	109	UniRef100_K7K1C3 Uncharacterized protein n=1 Tax=Glycine max RepID=K7K1C3_SOYBN	1e-74	100	NA	NA	NA	NA	NA	NA	NA	NA	NA	NA	NA	NA	NA	NA	NA	NA	NA	NA
Glyma01g02525	Glyma.01g020500	2039275	2056055	223	UniRef100_K7K1C4 Uncharacterized protein n=1 Tax=Glycine max RepID=K7K1C4_SOYBN	3e-162	100	UniRef100_G7KGG1 MADS-box protein n=1 Tax=Medicago truncatula RepID=G7KGG1_MEDTR	8e-124	98.22	AT4G37940.1|Symbols:AGL21|AGAMOUS-like 21|chr4:17835695-17838621 REVERSE LENGTH=228	2e-88	96.49	GO:0006355 GO:0006944 GO:0009556 GO:0009691 GO:0010413 GO:0045492 GO:0048481 GO:0052543	callose deposition in cell wall; "cellular membrane fusion"; "cytokinin biosynthetic process"; "glucuronoxylan metabolic process"; "microsporogenesis"; "ovule development"; "regulation of transcription, DNA-dependent"; "xylan biosynthetic process"	GO:0003700 GO:0005515 GO:0008134	protein binding; "sequence-specific DNA binding transcription factor activity"; "transcription factor binding"	GO:0005634	nucleus	PF01486 PF00319	K-box region; "SRF-type transcription factor (DNA-binding and dimerisation domain)"	PTHR11945	MADS BOX PROTEIN	KOG0014	MADS_box_transcription_factor
Glyma01g02540	Glyma.01g020600	2067151	2067966	272	UniRef100_K7K1C5 Uncharacterized protein n=1 Tax=Glycine max RepID=K7K1C5_SOYBN	0	100	UniRef100_A9YWS2 Lectin n=1 Tax=Medicago truncatula RepID=A9YWS2_MEDTR	3e-114	97.45	AT1G53080.1|Symbols:|Legume lectin family protein|chr1:19781368-19782219 FORWARD LENGTH=283	9e-21	92.23	GO:0008150	biological process	GO:0030246	carbohydrate binding	GO:0005886 GO:0009505	plant-type cell wall; "plasma membrane"	PF00139	Legume lectin domain	NA	NA	NA	NA
Glyma01g02550	Glyma.01g020700	2069065	2069931	289	UniRef100_K7K1C6 Uncharacterized protein n=1 Tax=Glycine max RepID=K7K1C6_SOYBN	0	100	UniRef100_A9YWS6 Lectin n=1 Tax=Medicago truncatula RepID=A9YWS6_MEDTR	8e-111	100.7	AT5G10530.1|Symbols:|Concanavalin A-like lectin protein kinase family protein|chr5:3324978-3326933 REVERSE LENGTH=651	6e-27	37.02	GO:0006468	protein phosphorylation	GO:0004672 GO:0004674 GO:0005524 GO:0016301 GO:0016772	ATP binding; "kinase activity"; "protein kinase activity"; "protein serine/threonine kinase activity"; "transferase activity, transferring phosphorus-containing groups"	GO:0005886	plasma membrane	PF00139	Legume lectin domain	NA	NA	NA	NA
Glyma01g02560	Glyma.01g020800	2092161	2100211	673	UniRef100_I1J4Y6 Uncharacterized protein n=1 Tax=Glycine max RepID=I1J4Y6_SOYBN	0	100	UniRef100_G7LII5 Rhamnogalacturonate lyase n=1 Tax=Medicago truncatula RepID=G7LII5_MEDTR	0	97.08	AT2G22620.1|Symbols:|Rhamnogalacturonate lyase family protein|chr2:9604902-9610156 REVERSE LENGTH=677	0	92.32	GO:0005975	carbohydrate metabolic process	GO:0003824 GO:0016829 GO:0030246	carbohydrate binding; "catalytic activity"; "lyase activity"	GO:0005576	extracellular region	PF06045	Rhamnogalacturonate lyase family	NA	NA	NA	NA
Glyma01g02570	Glyma.01g020900	2104937	2109784	363	UniRef100_C6THI3 Uncharacterized protein n=1 Tax=Glycine max RepID=C6THI3_SOYBN	0	100	UniRef100_B9IIG5 Cinnamyl-alcohol dehydrogenase family protein n=1 Tax=Populus trichocarpa RepID=B9IIG5_POPTR	0	99.45	AT4G37980.1|Symbols:ELI3-1, ELI3, ATCAD7, CAD7|elicitor-activated gene 3-1|chr4:17852670-17854302 FORWARD LENGTH=357	5e-177	98.04	GO:0009617 GO:0009626 GO:0009809 GO:0055114	lignin biosynthetic process; "oxidation-reduction process"; "plant-type hypersensitive response"; "response to bacterium"	GO:0000166 GO:0008270 GO:0016491 GO:0016747 GO:0045551	cinnamyl-alcohol dehydrogenase activity; "nucleotide binding"; "oxidoreductase activity"; "transferase activity, transferring acyl groups other than amino-acyl groups"; "zinc ion binding"	GO:0005737	cytoplasm	PF08240 PF00107	Alcohol dehydrogenase GroES-like domain; "Zinc-binding dehydrogenase"	PTHR11695	ALCOHOL DEHYDROGENASE RELATED	KOG0023	Alcohol_dehydrogenase,_class_V
Glyma01g02580	Glyma.01g021000	2122589	2125447	360	UniRef100_UPI000151E3E2 PREDICTED: probable mannitol dehydrogenase n=1 Tax=Glycine max RepID=UPI000151E3E2	0	100	UniRef100_G7KGI0 Cinnamyl alcohol dehydrogenase n=1 Tax=Medicago truncatula RepID=G7KGI0_MEDTR	0	99.17	AT4G37990.1|Symbols:ELI3-2, ELI3, ATCAD8, CAD-B2|elicitor-activated gene 3-2|chr4:17855964-17857388 FORWARD LENGTH=359	2e-175	96.94	GO:0006865 GO:0009407 GO:0009617 GO:0009626 GO:0009809 GO:0010583 GO:0055114	amino acid transport; "lignin biosynthetic process"; "oxidation-reduction process"; "plant-type hypersensitive response"; "response to bacterium"; "response to cyclopentenone"; "toxin catabolic process"	GO:0000166 GO:0008270 GO:0016491 GO:0045551 GO:0047681	aryl-alcohol dehydrogenase (NADP+) activity; "cinnamyl-alcohol dehydrogenase activity"; "nucleotide binding"; "oxidoreductase activity"; "zinc ion binding"	GO:0005737	cytoplasm	PF08240 PF00107	Alcohol dehydrogenase GroES-like domain; "Zinc-binding dehydrogenase"	PTHR11695	ALCOHOL DEHYDROGENASE RELATED	KOG0023	Alcohol_dehydrogenase,_class_V
Glyma01g02610	Glyma.01g021100	2140441	2142143	338	UniRef100_K7K1C7 Uncharacterized protein n=1 Tax=Glycine max RepID=K7K1C7_SOYBN	0	100	UniRef100_G7KGJ7 Dof zinc finger protein n=1 Tax=Medicago truncatula RepID=G7KGJ7_MEDTR	5e-112	100.3	AT5G65590.1|Symbols:|Dof-type zinc finger DNA-binding family protein|chr5:26212084-26213034 REVERSE LENGTH=316	2e-60	105.38	GO:0006355 GO:0010052 GO:0010118 GO:0045893 GO:1902066	guard cell differentiation; "positive regulation of transcription, DNA-dependent"; "regulation of cell wall pectin metabolic process"; "regulation of transcription, DNA-dependent"; "stomatal movement"	GO:0003677 GO:0003700 GO:0043565	DNA binding; "sequence-specific DNA binding"; "sequence-specific DNA binding transcription factor activity"	GO:0005634	nucleus	PF02701	Dof domain, zinc finger	NA	NA	NA	NA
Glyma01g02620	Glyma.01g021200	2148822	2155157	1063	UniRef100_I1J4Y9 Uncharacterized protein n=1 Tax=Glycine max RepID=I1J4Y9_SOYBN	0	100	UniRef100_G7KGK0 Kinesin-4 n=1 Tax=Medicago truncatula RepID=G7KGK0_MEDTR	0	100.76	AT2G22610.2|Symbols:|Di-glucose binding protein with Kinesin motor domain|chr2:9599550-9604626 FORWARD LENGTH=1062	0	98.02	GO:0000226 GO:0000278 GO:0000911 GO:0006306 GO:0006342 GO:0009909 GO:0016458 GO:0016570 GO:0016572 GO:0031047 GO:0034968 GO:0048449 GO:0048451 GO:0048453 GO:0051567	DNA methylation; "chromatin silencing"; "cytokinesis by cell plate formation"; "floral organ formation"; "gene silencing"; "gene silencing by RNA"; "histone H3-K9 methylation"; "histone lysine methylation"; "histone modification"; "histone phosphorylation"; "microtubule cytoskeleton organization"; "mitotic cell cycle"; "petal formation"; "regulation of flower development"; "sepal formation"	GO:0003777 GO:0005524	ATP binding; "microtubule motor activity"	GO:0005737	cytoplasm	PF00225 PF11721	Kinesin motor domain; "Di-glucose binding within endoplasmic reticulum"	PTHR24115	FAMILY NOT NAMED	KOG0239	Kinesin_(KAR3_subfamily)
Glyma01g02630	Glyma.01g021300	2159641	2163970	405	UniRef100_I1J4Z0 Uncharacterized protein n=1 Tax=Glycine max RepID=I1J4Z0_SOYBN	0	100	UniRef100_G7KGK1 Exostosin-like protein n=1 Tax=Medicago truncatula RepID=G7KGK1_MEDTR	0	97.35	AT4G38040.1|Symbols:|Exostosin family protein|chr4:17867501-17869131 FORWARD LENGTH=425	0	92.94	GO:0008150	biological process	GO:0003824	catalytic activity	GO:0005768 GO:0005794 GO:0005802 GO:0016020	Golgi apparatus; "endosome"; "membrane"; "trans-Golgi network"	PF03016	Exostosin family	PTHR11062	EXOSTOSIN (HEPARAN SULFATE GLYCOSYLTRANSFERASE)-RELATED	KOG1021	Acetylglucosaminyltransferase_EXT1/exostosin_1
Glyma01g02640	Glyma.01g021400	2171115	2176385	617	UniRef100_I1J4Z1 Uncharacterized protein n=1 Tax=Glycine max RepID=I1J4Z1_SOYBN	0	100	UniRef100_G7JWB3 Poly(RC)-binding protein n=1 Tax=Medicago truncatula RepID=G7JWB3_MEDTR	0	93.46	AT2G22600.1|Symbols:|RNA-binding KH domain-containing protein|chr2:9596617-9599050 FORWARD LENGTH=632	9e-107	84.49	GO:0008150	biological process	GO:0003676 GO:0003723	RNA binding; "nucleic acid binding"	GO:0005634	nucleus	PF00013	KH domain	PTHR10288	KH DOMAIN CONTAINING RNA BINDING PROTEIN	KOG2190	PolyC-binding_proteins_alphaCP-1_and_related_KH_domain_proteins
#N/A	Glyma.01g021500	2186117	2186869	150	UniRef100_K7LEY9 Uncharacterized protein n=1 Tax=Glycine max RepID=K7LEY9_SOYBN	3e-07	112	NA	NA	NA	NA	NA	NA	NA	NA	NA	NA	NA	NA	NA	NA	NA	NA	NA	NA
Glyma01g02660	Glyma.01g021600	2189923	2194362	569	UniRef100_I1J4Z4 Uncharacterized protein n=1 Tax=Glycine max RepID=I1J4Z4_SOYBN	0	100	NA	NA	NA	AT5G65540.1|Symbols:|unknown protein; Has 6825 Blast hits to 3811 proteins in 289 species: Archae - 0; Bacteria - 184; Metazoa - 2139; Fungi - 760; Plants - 816; Viruses - 52; Other Eukaryotes - 2874 (source: NCBI BLink).|chr5:26195710-26198112 FORWARD LENGTH=605	2e-147	93.06	GO:0008150	biological process	GO:0003674	molecular function	GO:0005634	nucleus	PF07524	Bromodomain associated	NA	NA	NA	NA
Glyma01g02670	Glyma.01g021700	2197811	2200232	482	UniRef100_I1J4Z6 Uncharacterized protein n=1 Tax=Glycine max RepID=I1J4Z6_SOYBN	0	100	UniRef100_Q8S998 Glucosyltransferase-11 (Fragment) n=1 Tax=Phaseolus angularis RepID=Q8S998_PHAAN	0	99.78	AT1G22380.1|Symbols:AtUGT85A3, UGT85A3|UDP-glucosyl transferase 85A3|chr1:7900522-7902332 REVERSE LENGTH=488	3e-91	96.52	GO:0008152 GO:0015824	metabolic process; "proline transport"	GO:0015020 GO:0016757 GO:0016758	glucuronosyltransferase activity; "transferase activity, transferring glycosyl groups"; "transferase activity, transferring hexosyl groups"	GO:0005575	cellular component	PF00201	UDP-glucoronosyl and UDP-glucosyl transferase	PTHR11926	GLUCOSYL/GLUCURONOSYL TRANSFERASES	KOG1192	UDP-glucuronosyl_and_UDP-glucosyl_transferase
#N/A	Glyma.01g021800	2202117	2203202	301	UniRef100_UPI0003DEB6E6 PREDICTED: uncharacterized protein At2g29880-like n=1 Tax=Glycine max RepID=UPI0003DEB6E6	0	85.97	NA	NA	NA	AT2G29880.1|Symbols:|unknown protein; BEST Arabidopsis thaliana protein match is: unknown protein (TAIR:AT5G27260.1); Has 260 Blast hits to 212 proteins in 20 species: Archae - 0; Bacteria - 0; Metazoa - 1; Fungi - 10; Plants - 240; Viruses - 0; Other Eukaryotes - 9 (source: NCBI BLink).|chr2:12742536-12743545 FORWARD LENGTH=308	3e-39	91.88	GO:0008150	biological process	GO:0003674	molecular function	GO:0005634	nucleus	NA	NA	NA	NA	NA	NA
Glyma01g02691	Glyma.01g021900	2205370	2206736	302	UniRef100_K7K1C8 Uncharacterized protein n=1 Tax=Glycine max RepID=K7K1C8_SOYBN	0	100	UniRef100_Q8S997 Glucosyltransferase-12 n=1 Tax=Phaseolus angularis RepID=Q8S997_PHAAN	2e-150	62.63	AT1G22360.1|Symbols:AtUGT85A2, UGT85A2|UDP-glucosyl transferase 85A2|chr1:7895068-7897527 REVERSE LENGTH=481	6e-39	58.21	GO:0008152	metabolic process	GO:0008194 GO:0015020 GO:0016757 GO:0016758	UDP-glycosyltransferase activity; "glucuronosyltransferase activity"; "transferase activity, transferring glycosyl groups"; "transferase activity, transferring hexosyl groups"	GO:0005634	nucleus	PF00201	UDP-glucoronosyl and UDP-glucosyl transferase	PTHR11926	GLUCOSYL/GLUCURONOSYL TRANSFERASES	NA	NA
Glyma01g02710	Glyma.01g022000	2209688	2210849	145	UniRef100_I1J4Z9 Uncharacterized protein n=1 Tax=Glycine max RepID=I1J4Z9_SOYBN	1e-101	100	NA	NA	NA	AT4G16100.1|Symbols:|Protein of unknown function (DUF789)|chr4:9105809-9107986 FORWARD LENGTH=394	4e-11	13.45	GO:0008150	biological process	GO:0003674	molecular function	GO:0005634	nucleus	PF05623	Protein of unknown function (DUF789)	NA	NA	NA	NA
Glyma01g02720	Glyma.01g022100	2210751	2211738	136	UniRef100_C6SZZ5 Histone H2A n=1 Tax=Glycine max RepID=C6SZZ5_SOYBN	3e-89	100	UniRef100_C6SZZ5 Histone H2A n=1 Tax=Glycine max RepID=C6SZZ5_SOYBN	3e-89	100	AT5G54640.1|Symbols:HTA1, RAT5, ATHTA1|Histone superfamily protein|chr5:22196540-22197279 FORWARD LENGTH=130	2e-82	96.15	GO:0006334 GO:0009294 GO:0009611 GO:0009617	DNA mediated transformation; "nucleosome assembly"; "response to bacterium"; "response to wounding"	GO:0003677 GO:0005515	DNA binding; "protein binding"	GO:0000786 GO:0005634 GO:0005730	nucleolus; "nucleosome"; "nucleus"	PF00125	Core histone H2A/H2B/H3/H4	PTHR23430	HISTONE H2A	KOG1756	Histone_2A
#N/A	Glyma.01g022200	2212834	2213622	121	UniRef100_UPI00023BADC2 PREDICTED: uncharacterized protein LOC102668969 n=1 Tax=Glycine max RepID=UPI00023BADC2	5e-82	100	UniRef100_G1FMF2 Patatin-like phospholipase (Fragment) n=1 Tax=Populus tremula RepID=G1FMF2_POPTN	4e-42	55.61	AT3G63200.1|Symbols:PLP9, PLA IIIB|PATATIN-like protein 9|chr3:23346140-23347379 FORWARD LENGTH=384	5e-40	29.69	GO:0006629 GO:0008152 GO:0010075	lipid metabolic process; "metabolic process"; "regulation of meristem growth"	GO:0045735	nutrient reservoir activity	GO:0005576	extracellular region	NA	NA	PTHR10470	No Available Panther Description	NA	NA
Glyma01g02740	Glyma.01g022300	2215383	2217438	506	UniRef100_K7K1C9 Uncharacterized protein n=1 Tax=Glycine max RepID=K7K1C9_SOYBN	0	100	UniRef100_Q8S9A7 Glucosyltransferase-2 n=1 Tax=Phaseolus angularis RepID=Q8S9A7_PHAAN	0	97.53	AT1G22380.1|Symbols:AtUGT85A3, UGT85A3|UDP-glucosyl transferase 85A3|chr1:7900522-7902332 REVERSE LENGTH=488	2e-96	95.49	GO:0008152 GO:0015824	metabolic process; "proline transport"	GO:0015020 GO:0016757 GO:0016758	glucuronosyltransferase activity; "transferase activity, transferring glycosyl groups"; "transferase activity, transferring hexosyl groups"	GO:0005575	cellular component	PF00201	UDP-glucoronosyl and UDP-glucosyl transferase	PTHR11926	GLUCOSYL/GLUCURONOSYL TRANSFERASES	KOG1192	UDP-glucuronosyl_and_UDP-glucosyl_transferase
Glyma01g02750	Glyma.01g022400	2235786	2241294	453	UniRef100_I1J502 Uncharacterized protein n=2 Tax=Glycine max RepID=I1J502_SOYBN	0	100	UniRef100_G7JWC6 Cysteine-rich receptor-like protein kinase n=1 Tax=Medicago truncatula RepID=G7JWC6_MEDTR	0	99.12	AT5G65530.1|Symbols:|Protein kinase superfamily protein|chr5:26190844-26192826 REVERSE LENGTH=456	3e-180	98.46	GO:0006468 GO:0046777	protein autophosphorylation; "protein phosphorylation"	GO:0004672 GO:0004674 GO:0004713 GO:0005524 GO:0016301 GO:0016772	ATP binding; "kinase activity"; "protein kinase activity"; "protein serine/threonine kinase activity"; "protein tyrosine kinase activity"; "transferase activity, transferring phosphorus-containing groups"	GO:0005737	cytoplasm	PF00069	Protein kinase domain	PTHR24420	LEUCINE-RICH REPEAT RECEPTOR-LIKE PROTEIN KINASE	KOG1187	Serine/threonine_protein_kinase
Glyma01g02760	Glyma.01g022500	2246170	2251398	511	UniRef100_I1J503 Uncharacterized protein n=1 Tax=Glycine max RepID=I1J503_SOYBN	0	100	UniRef100_G7JWC7 AP2-like ethylene-responsive transcription factor BBM n=1 Tax=Medicago truncatula RepID=G7JWC7_MEDTR	0	99.22	AT5G10510.2|Symbols:AIL6|AINTEGUMENTA-like 6|chr5:3315991-3320008 FORWARD LENGTH=581	0	87.78	GO:0006355 GO:0009855 GO:0009887 GO:0009908 GO:0009944 GO:0010014 GO:0010075 GO:0010080 GO:0010089 GO:0010492 GO:0035265 GO:0044036 GO:0048364 GO:0060771 GO:0060772 GO:0060774	auxin mediated signaling pathway involved in phyllotactic patterning; "cell wall macromolecule metabolic process"; "determination of bilateral symmetry"; "flower development"; "leaf phyllotactic patterning"; "maintenance of shoot apical meristem identity"; "meristem initiation"; "organ growth"; "organ morphogenesis"; "phyllotactic patterning"; "polarity specification of adaxial/abaxial axis"; "re…	GO:0003677 GO:0003700	DNA binding; "sequence-specific DNA binding transcription factor activity"	GO:0005634	nucleus	PF00847	AP2 domain	PTHR11795	UNCHARACTERIZED	NA	NA
Glyma01g02780	Glyma.01g022600	2281410	2286917	802	UniRef100_I1J504 Uncharacterized protein n=1 Tax=Glycine max RepID=I1J504_SOYBN	0	100	UniRef100_G7JWD7 U-box domain-containing protein n=1 Tax=Medicago truncatula RepID=G7JWD7_MEDTR	0	99.13	AT5G65500.1|Symbols:|U-box domain-containing protein kinase family protein|chr5:26181093-26183997 REVERSE LENGTH=791	0	100.51	GO:0006468 GO:0016567	protein phosphorylation; "protein ubiquitination"	GO:0004672 GO:0004713 GO:0004842 GO:0005524 GO:0016301 GO:0016772	ATP binding; "kinase activity"; "protein kinase activity"; "protein tyrosine kinase activity"; "transferase activity, transferring phosphorus-containing groups"; "ubiquitin-protein ligase activity"	GO:0000151 GO:0005634	nucleus; "ubiquitin ligase complex"	PF04564 PF07714	U-box domain; "Protein tyrosine kinase"	PTHR24420	LEUCINE-RICH REPEAT RECEPTOR-LIKE PROTEIN KINASE	KOG1187	Serine/threonine_protein_kinase
Glyma01g02790	Glyma.01g022700	2287485	2293185	727	UniRef100_I1J505 Uncharacterized protein n=2 Tax=Glycine max RepID=I1J505_SOYBN	0	100	UniRef100_G7JWD8 Nucleobase-ascorbate transporter n=1 Tax=Medicago truncatula RepID=G7JWD8_MEDTR	0	96.79	AT4G38050.1|Symbols:|Xanthine/uracil permease family protein|chr4:17869529-17872461 REVERSE LENGTH=709	0	97.88	GO:0006810 GO:0055085	transmembrane transport; "transport"	GO:0005215 GO:0022857	transmembrane transporter activity; "transporter activity"	GO:0005886 GO:0016020	membrane; "plasma membrane"	PF00860	Permease family	PTHR11119	XANTHINE-URACIL / VITAMIN C PERMEASE FAMILY MEMBER	KOG1292	Xanthine/uracil_transporters
Glyma01g02800	Glyma.01g022800	2296901	2303966	539	UniRef100_K7K1D1 Uncharacterized protein n=2 Tax=Glycine max RepID=K7K1D1_SOYBN	0	100	UniRef100_G7JWE1 SGT1-like protein n=1 Tax=Medicago truncatula RepID=G7JWE1_MEDTR	0	80.12	AT5G65490.1|Symbols:|FUNCTIONS IN: molecular_function unknown; INVOLVED IN: biological_process unknown; LOCATED IN: chloroplast; EXPRESSED IN: 22 plant structures; EXPRESSED DURING: 13 growth stages; CONTAINS InterPro DOMAIN/s: SGT1 (InterPro:IPR010770); Has 1807 Blast hits to 1807 proteins in 277 species: Archae - 0; Bacteria - 0; Metazoa - 736; Fungi - 347; Plants - 385; Viruses - 0; Other Euka…	0	80.72	GO:0008150	biological process	GO:0003674	molecular function	GO:0009507	chloroplast	PF07093	SGT1 protein	PTHR13060	SGT1 PROTEIN (HSGT1) (SUPPRESSOR OF GCR2)	KOG2406	MADS_box_transcription_factor
Glyma01g02810	Glyma.01g022900	2304042	2308423	998	UniRef100_I1J507 Uncharacterized protein n=1 Tax=Glycine max RepID=I1J507_SOYBN	0	100	UniRef100_F4IJK1 Kinase interacting (KIP1-like) family protein n=2 Tax=Arabidopsis thaliana RepID=F4IJK1_ARATH	0	105.28	AT2G22560.1|Symbols:|Kinase interacting (KIP1-like) family protein|chr2:9585892-9588838 FORWARD LENGTH=947	0	105.28	GO:0008150	biological process	GO:0003674	molecular function	GO:0005886	plasma membrane	PF07765	KIP1-like protein	NA	NA	NA	NA
Glyma01g02820	Glyma.01g023000	2314359	2317518	173	UniRef100_I1J508 Uncharacterized protein n=1 Tax=Glycine max RepID=I1J508_SOYBN	8e-120	100	NA	NA	NA	AT4G38060.2|Symbols:|unknown protein; BEST Arabidopsis thaliana protein match is: unknown protein (TAIR:AT5G65480.1); Has 35333 Blast hits to 34131 proteins in 2444 species: Archae - 798; Bacteria - 22429; Metazoa - 974; Fungi - 991; Plants - 531; Viruses - 0; Other Eukaryotes - 9610 (source: NCBI BLink).|chr4:17873709-17874379 REVERSE LENGTH=136	7e-25	97.06	GO:0008150	biological process	GO:0003674	molecular function	GO:0005739 GO:0009507	chloroplast; "mitochondrion"	NA	NA	NA	NA	NA	NA
Glyma01g02830	Glyma.01g023100	2327716	2330874	747	UniRef100_K7K1D3 Uncharacterized protein n=1 Tax=Glycine max RepID=K7K1D3_SOYBN	0	100	UniRef100_B9I077 BHLH family protein n=1 Tax=Populus trichocarpa RepID=B9I077_POPTR	5e-78	35.6	AT4G38070.1|Symbols:|basic helix-loop-helix (bHLH) DNA-binding superfamily protein|chr4:17876535-17882569 FORWARD LENGTH=1513	1e-43	17.78	NA	NA	GO:0003677 GO:0003700	DNA binding; "sequence-specific DNA binding transcription factor activity"	GO:0005737 GO:0005739	cytoplasm; "mitochondrion"	NA	NA	NA	NA	NA	NA
Glyma01g02840	Glyma.01g023200	2331638	2339135	720	UniRef100_I1J510 Uncharacterized protein n=3 Tax=Glycine max RepID=I1J510_SOYBN	0	100	UniRef100_G7JWE5 MscS-Like mechanosensitive ion channel MSCL8 n=1 Tax=Medicago truncatula RepID=G7JWE5_MEDTR	0	97.82	AT5G10490.1|Symbols:MSL2|MSCS-like 2|chr5:3300376-3304005 REVERSE LENGTH=673	0	106.84	GO:0009657 GO:0010020 GO:0055085	chloroplast fission; "plastid organization"; "transmembrane transport"	GO:0005216	ion channel activity	GO:0005886 GO:0009507 GO:0009526 GO:0016020	chloroplast; "membrane"; "plasma membrane"; "plastid envelope"	PF00924	Mechanosensitive ion channel	NA	NA	NA	NA
Glyma01g02850	Glyma.01g023300	2343215	2348080	517	UniRef100_K7K1D6 Uncharacterized protein n=1 Tax=Glycine max RepID=K7K1D6_SOYBN	0	100	UniRef100_G7JWE6 DUF246 domain-containing protein n=2 Tax=Medicago truncatula RepID=G7JWE6_MEDTR	0	102.39	AT5G65470.1|Symbols:|O-fucosyltransferase family protein|chr5:26172432-26174904 FORWARD LENGTH=504	0	97.42	GO:0008150	biological process	GO:0016757	transferase activity, transferring glycosyl groups	GO:0005794	Golgi apparatus	PF10250	GDP-fucose protein O-fucosyltransferase	NA	NA	NA	NA
#N/A	Glyma.01g023400	2363290	2365720	100	UniRef100_V7CM80 Uncharacterized protein n=1 Tax=Phaseolus vulgaris RepID=V7CM80_PHAVU	2e-26	35.29	UniRef100_B4FQC7 PAS2 n=2 Tax=Zea mays RepID=B4FQC7_MAIZE	2e-22	35.29	AT5G10480.1|Symbols:PAS2, PEP|Protein-tyrosine phosphatase-like, PTPLA|chr5:3298047-3300048 REVERSE LENGTH=221	2e-25	35.29	GO:0000271 GO:0009825 GO:0009932 GO:0010817 GO:0019344 GO:0030154 GO:0042761 GO:0043481 GO:0048640 GO:0048767 GO:0050732 GO:0051302 GO:0071555	anthocyanin accumulation in tissues in response to UV light; "cell differentiation"; "cell tip growth"; "cell wall organization"; "cysteine biosynthetic process"; "multidimensional cell growth"; "negative regulation of developmental growth"; "negative regulation of peptidyl-tyrosine phosphorylation"; "polysaccharide biosynthetic process"; "regulation of cell division"; "regulation of hormone leve…	GO:0004725 GO:0080023	3R-hydroxyacyl-CoA dehydratase activity; "protein tyrosine phosphatase activity"	GO:0005634 GO:0005739 GO:0005783 GO:0005829 GO:0009923 GO:0016021	cytosol; "endoplasmic reticulum"; "fatty acid elongase complex"; "integral to membrane"; "mitochondrion"; "nucleus"	PF04387	Protein tyrosine phosphatase-like protein, PTPLA	PTHR11035	PTPLA DOMAIN PROTEIN	NA	NA
Glyma01g02880	Glyma.01g023500	2367321	2373449	228	UniRef100_I1J514 Uncharacterized protein n=4 Tax=Glycine RepID=I1J514_SOYBN	4e-162	100	UniRef100_E3NYP9 Short vegetative phase-like protein n=3 Tax=Glycine max RepID=E3NYP9_SOYBN	2e-157	100	AT2G22540.1|Symbols:SVP, AGL22|K-box region and MADS-box transcription factor family protein|chr2:9580417-9583603 FORWARD LENGTH=240	4e-115	94.58	GO:0000165 GO:0006355 GO:0006612 GO:0006944 GO:0009266 GO:0009556 GO:0009617 GO:0009862 GO:0009867 GO:0009910 GO:0009965 GO:0010076 GO:0010310 GO:0010363 GO:0010582 GO:0030154 GO:0031348 GO:0035304 GO:0045892 GO:0045893 GO:0048438 GO:0048481 GO:0052543	MAPK cascade; "callose deposition in cell wall"; "cell differentiation"; "cellular membrane fusion"; "floral meristem determinacy"; "floral whorl development"; "jasmonic acid mediated signaling pathway"; "leaf morphogenesis"; "maintenance of floral meristem identity"; "microsporogenesis"; "negative regulation of defense response"; "negative regulation of flower development"; "negative regulation …	GO:0000900 GO:0003700 GO:0005515	protein binding; "sequence-specific DNA binding transcription factor activity"; "translation repressor activity, nucleic acid binding"	GO:0005634	nucleus	PF01486 PF00319	K-box region; "SRF-type transcription factor (DNA-binding and dimerisation domain)"	PTHR11945	MADS BOX PROTEIN	KOG0014	MADS_box_transcription_factor
Glyma01g02890	Glyma.01g023600	2380849	2402441	1281	UniRef100_I1J515 Uncharacterized protein n=2 Tax=Glycine max RepID=I1J515_SOYBN	0	100	UniRef100_Q9LX99-2 Isoform 2 of Geminivirus Rep-interacting motor protein n=1 Tax=Arabidopsis thaliana RepID=Q9LX99-2	0	99.69	AT5G10470.2|Symbols:KAC1|kinesin like protein for actin based chloroplast movement 1|chr5:3290121-3297248 REVERSE LENGTH=1274	0	99.69	GO:0000910 GO:0000913 GO:0007018 GO:0009903 GO:0009904	chloroplast accumulation movement; "chloroplast avoidance movement"; "cytokinesis"; "microtubule-based movement"; "preprophase band assembly"	GO:0003777 GO:0005515 GO:0005524 GO:0008017	ATP binding; "microtubule binding"; "microtubule motor activity"; "protein binding"	GO:0005737 GO:0005829 GO:0005886 GO:0009504 GO:0009524 GO:0009941 GO:0016020	cell plate; "chloroplast envelope"; "cytoplasm"; "cytosol"; "membrane"; "phragmoplast"; "plasma membrane"	PF00225	Kinesin motor domain	PTHR24115	FAMILY NOT NAMED	KOG0239	Kinesin_(KAR3_subfamily)
Glyma01g02900	Glyma.01g023700	2405107	2414341	993	UniRef100_I1J516 Uncharacterized protein n=2 Tax=Glycine max RepID=I1J516_SOYBN	0	100	UniRef100_G7JXN2 GPI ethanolamine phosphate transferase n=1 Tax=Medicago truncatula RepID=G7JXN2_MEDTR	0	94.78	AT2G22530.1|Symbols:|Alkaline-phosphatase-like family protein|chr2:9572971-9577441 REVERSE LENGTH=958	0	99.69	GO:0008152 GO:0008654	metabolic process; "phospholipid biosynthetic process"	GO:0003824 GO:0016740	catalytic activity; "transferase activity"	GO:0005783	endoplasmic reticulum	PF01663	Type I phosphodiesterase / nucleotide pyrophosphatase	PTHR23072	PHOSPHATIDYLINOSITOL GLYCAN-RELATED	KOG2125	Glycosylphosphatidylinositol_anchor_synthesis_protein
#N/A	Glyma.01g023800	2426625	2433075	486	UniRef100_K7K1E0 Uncharacterized protein n=1 Tax=Glycine max RepID=K7K1E0_SOYBN	0	98.56	UniRef100_G7JXP6 Transcription factor bHLH131 n=1 Tax=Medicago truncatula RepID=G7JXP6_MEDTR	0	91.34	AT4G38070.1|Symbols:|basic helix-loop-helix (bHLH) DNA-binding superfamily protein|chr4:17876535-17882569 FORWARD LENGTH=1513	1e-39	12.69	NA	NA	GO:0003677 GO:0003700	DNA binding; "sequence-specific DNA binding transcription factor activity"	GO:0005737 GO:0005739	cytoplasm; "mitochondrion"	PF00010 PF00226	Helix-loop-helix DNA-binding domain; "DnaJ domain"	PTHR12565	STEROL REGULATORY ELEMENT-BINDING PROTEIN	NA	NA
Glyma01g02941	Glyma.01g023900	2433777	2442737	928	UniRef100_K7K1E2 Uncharacterized protein n=1 Tax=Glycine max RepID=K7K1E2_SOYBN	0	100	UniRef100_G7JXP7 Ubiquitin carboxyl-terminal hydrolase n=1 Tax=Medicago truncatula RepID=G7JXP7_MEDTR	0	54.38	AT5G65450.1|Symbols:UBP17|ubiquitin-specific protease 17|chr5:26157863-26161096 FORWARD LENGTH=731	0	113.13	GO:0006511	ubiquitin-dependent protein catabolic process	GO:0004197 GO:0004221 GO:0008270	cysteine-type endopeptidase activity; "ubiquitin thiolesterase activity"; "zinc ion binding"	NA	NA	PF00443 PF01753	Ubiquitin carboxyl-terminal hydrolase; "MYND finger"	PTHR24006	FAMILY NOT NAMED	KOG1865	Ubiquitin_carboxyl-terminal_hydrolase
Glyma01g02950	Glyma.01g024000	2455767	2457198	318	UniRef100_I1J520 Uncharacterized protein n=1 Tax=Glycine max RepID=I1J520_SOYBN	0	100	UniRef100_G7JXQ1 Mitochondrial 2-oxoglutarate/malate carrier protein n=1 Tax=Medicago truncatula RepID=G7JXQ1_MEDTR	0	98.45	AT2G22500.1|Symbols:UCP5, ATPUMP5, DIC1|uncoupling protein 5|chr2:9563531-9564472 REVERSE LENGTH=313	6e-168	101.28	GO:0006810 GO:0006839 GO:0010200 GO:0015992	mitochondrial transport; "proton transport"; "response to chitin"; "transport"	GO:0005310 GO:0017077	dicarboxylic acid transmembrane transporter activity; "oxidative phosphorylation uncoupler activity"	GO:0005739 GO:0005743 GO:0031966	mitochondrial inner membrane; "mitochondrial membrane"; "mitochondrion"	PF00153	Mitochondrial carrier protein	PTHR24089	FAMILY NOT NAMED	KOG0759	Mitochondrial_oxoglutarate/malate_carrier_proteins
Glyma01g02963	Glyma.01g024100	2462884	2465300	758	UniRef100_K7K1E3 Uncharacterized protein n=1 Tax=Glycine max RepID=K7K1E3_SOYBN	0	100	UniRef100_G7JBV6 HAT family dimerization domain containing protein n=1 Tax=Medicago truncatula RepID=G7JBV6_MEDTR	0	90.66	AT1G19260.1|Symbols:|TTF-type zinc finger protein with HAT dimerisation domain|chr1:6657260-6659569 REVERSE LENGTH=769	0	91.55	GO:0008150	biological process	GO:0046983	protein dimerization activity	GO:0005634 GO:0009506	nucleus; "plasmodesma"	NA	NA	PTHR11697	GENERAL TRANSCRIPTION FACTOR 2-RELATED ZINC FINGER PROTEIN	NA	NA
#N/A	Glyma.01g024200	2471111	2473720	86	UniRef100_UPI0003DED2C9 PREDICTED: protein BREVIS RADIX-like n=1 Tax=Glycine max RepID=UPI0003DED2C9	2e-54	100	UniRef100_L0P1C1 Similar to protein BREVIS RADIX-like n=1 Tax=Lupinus angustifolius RepID=L0P1C1_LUPAN	5e-22	21.74	AT1G31880.1|Symbols:NLM9, BRX|DZC (Disease resistance/zinc finger/chromosome condensation-like region) domain containing protein|chr1:11447804-11450053 FORWARD LENGTH=344	2e-21	19.19	GO:0009734 GO:0009736 GO:0009737 GO:0048364 GO:0048527	auxin mediated signaling pathway; "cytokinin mediated signaling pathway"; "lateral root development"; "response to abscisic acid stimulus"; "root development"	GO:0015250 GO:0042802	identical protein binding; "water channel activity"	GO:0005634	nucleus	NA	NA	PTHR22870	REGULATOR OF CHROMOSOME CONDENSATION	NA	NA
Glyma01g02990	Glyma.01g024300	2484222	2486235	338	UniRef100_K7K1E5 Uncharacterized protein n=1 Tax=Glycine max RepID=K7K1E5_SOYBN	0	92.84	UniRef100_G7JZR6 Exocyst complex component n=1 Tax=Medicago truncatula RepID=G7JZR6_MEDTR	9e-32	23.82	NA	NA	NA	NA	NA	NA	NA	NA	NA	NA	NA	NA	NA	NA	NA
#N/A	Glyma.01g024400	2491294	2493664	68	NA	NA	NA	NA	NA	NA	NA	NA	NA	NA	NA	NA	NA	NA	NA	NA	NA	NA	NA	NA	NA
Glyma01g03005	Glyma.01g024500	2502596	2504339	249	UniRef100_K7K1E6 Uncharacterized protein n=1 Tax=Glycine max RepID=K7K1E6_SOYBN	0	100	UniRef100_G7IXC7 WRKY transcription factor n=1 Tax=Medicago truncatula RepID=G7IXC7_MEDTR	8e-38	65.75	NA	NA	NA	NA	NA	NA	NA	NA	NA	NA	NA	NA	NA	NA	NA
Glyma01g03020	Glyma.01g024600	2504633	2507081	198	UniRef100_I1J523 Uncharacterized protein n=1 Tax=Glycine max RepID=I1J523_SOYBN	1e-139	94.71	UniRef100_G7JXQ3 Glutamyl-tRNA synthetase n=1 Tax=Medicago truncatula RepID=G7JXQ3_MEDTR	5e-60	104.4	AT4G38100.1|Symbols:|unknown protein; LOCATED IN: chloroplast thylakoid membrane; EXPRESSED IN: 23 plant structures; EXPRESSED DURING: 13 growth stages; BEST Arabidopsis thaliana protein match is: unknown protein (TAIR:AT4G01150.1); Has 30201 Blast hits to 17322 proteins in 780 species: Archae - 12; Bacteria - 1396; Metazoa - 17338; Fungi - 3422; Plants - 5037; Viruses - 0; Other Eukaryotes - 299…	2e-42	100.52	NA	NA	NA	NA	GO:0009507 GO:0009535	chloroplast; "chloroplast thylakoid membrane"	NA	NA	NA	NA	NA	NA
Glyma01g03030	Glyma.01g024700	2529244	2531919	362	UniRef100_I1J524 Uncharacterized protein n=1 Tax=Glycine max RepID=I1J524_SOYBN	0	100	UniRef100_G7JXR1 Cyclin D2 n=1 Tax=Medicago truncatula RepID=G7JXR1_MEDTR	5e-167	104.05	AT5G65420.1|Symbols:CYCD4;1|CYCLIN D4;1|chr5:26141592-26143750 REVERSE LENGTH=308	3e-88	85.06	GO:0000278 GO:0009744 GO:0010089 GO:0010440 GO:0042023 GO:0044036 GO:0045736 GO:0051726	DNA endoreduplication; "cell wall macromolecule metabolic process"; "mitotic cell cycle"; "negative regulation of cyclin-dependent protein serine/threonine kinase activity"; "regulation of cell cycle"; "response to sucrose stimulus"; "stomatal lineage progression"; "xylem development"	GO:0005515 GO:0016538	cyclin-dependent protein serine/threonine kinase regulator activity; "protein binding"	GO:0005634	nucleus	PF00134 PF02984	Cyclin, N-terminal domain; "Cyclin, C-terminal domain"	PTHR10177	CYCLINE	KOG0656	G1/S-specific_cyclin_D
Glyma01g03040	Glyma.01g024800	2537581	2544862	555	UniRef100_I1J525 Uncharacterized protein n=1 Tax=Glycine max RepID=I1J525_SOYBN	0	100	UniRef100_G7LJ94 6-phosphofructokinase n=1 Tax=Medicago truncatula RepID=G7LJ94_MEDTR	0	100.95	AT2G22480.1|Symbols:PFK5|phosphofructokinase 5|chr2:9545670-9548414 FORWARD LENGTH=537	0	98.7	GO:0006094 GO:0006096 GO:0007010 GO:0010498	cytoskeleton organization; "gluconeogenesis"; "glycolysis"; "proteasomal protein catabolic process"	GO:0003872 GO:0005524	6-phosphofructokinase activity; "ATP binding"	GO:0005945 GO:0009507	6-phosphofructokinase complex; "chloroplast"	PF00365	Phosphofructokinase	PTHR13697	PHOSPHOFRUCTOKINASE	KOG2440	Pyrophosphate-dependent_phosphofructo-1-kinase
Glyma01g03050	Glyma.01g024900	2550549	2551651	185	UniRef100_K7K1E7 Uncharacterized protein n=1 Tax=Glycine max RepID=K7K1E7_SOYBN	2e-128	100	NA	NA	NA	AT1G26290.1|Symbols:|unknown protein; Has 126 Blast hits to 112 proteins in 36 species: Archae - 0; Bacteria - 6; Metazoa - 14; Fungi - 3; Plants - 14; Viruses - 0; Other Eukaryotes - 89 (source: NCBI BLink).|chr1:9098051-9098555 FORWARD LENGTH=142	2e-19	61.27	GO:0008150	biological process	GO:0003674	molecular function	GO:0005739	mitochondrion	NA	NA	NA	NA	NA	NA
Glyma01g03060	Glyma.01g025000	2558045	2560286	255	UniRef100_I1J527 Uncharacterized protein n=1 Tax=Glycine max RepID=I1J527_SOYBN	0	100	UniRef100_G7JXR5 Zinc finger-homeodomain protein n=1 Tax=Medicago truncatula RepID=G7JXR5_MEDTR	2e-80	65.64	AT4G24660.1|Symbols:ATHB22, MEE68, HB22, ZHD2|homeobox protein 22|chr4:12724851-12725513 REVERSE LENGTH=220	1e-66	112.27	GO:0009686 GO:0009737 GO:0009740 GO:0009793 GO:0009845 GO:0010162 GO:0048608	embryo development ending in seed dormancy; "gibberellic acid mediated signaling pathway"; "gibberellin biosynthetic process"; "reproductive structure development"; "response to abscisic acid stimulus"; "seed dormancy process"; "seed germination"	GO:0003677 GO:0003700 GO:0005515	DNA binding; "protein binding"; "sequence-specific DNA binding transcription factor activity"	GO:0005634	nucleus	PF04770	ZF-HD protein dimerisation region	NA	NA	NA	NA
Glyma01g03070	Glyma.01g025100	2601431	2602687	160	UniRef100_I1J528 Uncharacterized protein n=1 Tax=Glycine max RepID=I1J528_SOYBN	2e-83	100	NA	NA	NA	NA	NA	NA	NA	NA	NA	NA	NA	NA	NA	NA	NA	NA	NA	NA
Glyma01g03090	Glyma.01g025200	2616281	2621186	492	UniRef100_UPI00018C668B PREDICTED: protein TRANSPARENT TESTA 12 n=1 Tax=Glycine max RepID=UPI00018C668B	0	100	UniRef100_V7CN94 MATE efflux family protein n=1 Tax=Phaseolus vulgaris RepID=V7CN94_PHAVU	0	100.61	AT5G65380.1|Symbols:|MATE efflux family protein|chr5:26123241-26126352 REVERSE LENGTH=486	0	97.74	GO:0006855 GO:0009835 GO:0055085	drug transmembrane transport; "fruit ripening"; "transmembrane transport"	GO:0005215 GO:0015238 GO:0015297	antiporter activity; "drug transmembrane transporter activity"; "transporter activity"	GO:0005886 GO:0016020	membrane; "plasma membrane"	PF01554	MatE	PTHR11206	MULTIDRUG RESISTANCE PROTEIN	KOG1347	Uncharacterized_membrane_protein,_predicted_efflux_pump
Glyma01g03100	Glyma.01g025300	2649510	2652292	616	UniRef100_I1J530 Uncharacterized protein n=1 Tax=Glycine max RepID=I1J530_SOYBN	0	100	UniRef100_G7JXS6 BTB/POZ domain-containing protein n=1 Tax=Medicago truncatula RepID=G7JXS6_MEDTR	0	96.7	AT1G67900.3|Symbols:|Phototropic-responsive NPH3 family protein|chr1:25467737-25469888 FORWARD LENGTH=631	0	96.67	GO:0009416	response to light stimulus	GO:0004871	signal transducer activity	GO:0005886	plasma membrane	PF03000	NPH3 family	PTHR13690	FAMILY NOT NAMED	NA	NA
Glyma01g03110	Glyma.01g025400	2683720	2685268	364	UniRef100_K7K1E8 Uncharacterized protein n=1 Tax=Glycine max RepID=K7K1E8_SOYBN	0	100	UniRef100_J7FHR3 Ethylene-responsive transcription factor ESR1 n=1 Tax=Glycine max RepID=J7FHR3_SOYBN	6e-141	109.82	AT1G24590.1|Symbols:DRNL, DRN-LIKE, SOB2, ESR2|DORNROSCHEN-like|chr1:8714389-8715309 REVERSE LENGTH=306	3e-39	92.16	GO:0006355 GO:0009733 GO:0009880 GO:0048825 GO:0051726	cotyledon development; "embryonic pattern specification"; "regulation of cell cycle"; "regulation of transcription, DNA-dependent"; "response to auxin stimulus"	GO:0003677 GO:0003700 GO:0005515	DNA binding; "protein binding"; "sequence-specific DNA binding transcription factor activity"	GO:0005634	nucleus	PF00847	AP2 domain	NA	NA	NA	NA
Glyma01g03120	Glyma.01g025500	2699503	2701968	351	UniRef100_C6F121 Uncharacterized protein n=1 Tax=Glycine max RepID=C6F121_SOYBN	0	100	UniRef100_G7JXT3 1-aminocyclopropane-1-carboxylate oxidase n=1 Tax=Medicago truncatula RepID=G7JXT3_MEDTR	0	100.86	AT4G10500.1|Symbols:|2-oxoglutarate (2OG) and Fe(II)-dependent oxygenase superfamily protein|chr4:6491089-6492342 FORWARD LENGTH=349	1e-85	98.57	GO:0009627 GO:0009697 GO:0019748 GO:0055114	oxidation-reduction process; "salicylic acid biosynthetic process"; "secondary metabolic process"; "systemic acquired resistance"	GO:0016491 GO:0016706	oxidoreductase activity; "oxidoreductase activity, acting on paired donors, with incorporation or reduction of molecular oxygen, 2-oxoglutarate as one donor, and incorporation of one atom each of oxygen into both donors"	NA	NA	PF03171	2OG-Fe(II) oxygenase superfamily	PTHR10209	OXIDOREDUCTASE, 2OG-FE(II) OXYGENASE FAMILY PROTEIN	KOG0143	Iron/ascorbate_family_oxidoreductases
Glyma01g03130	Glyma.01g025600	2702813	2706006	462	UniRef100_I1J534 Uncharacterized protein n=1 Tax=Glycine max RepID=I1J534_SOYBN	0	100	UniRef100_G7JYW1 Leucine-rich-repeat protein-like protein n=1 Tax=Medicago truncatula RepID=G7JYW1_MEDTR	0	101.1	AT1G12970.1|Symbols:PIRL3|plant intracellular ras group-related LRR 3|chr1:4423727-4425632 FORWARD LENGTH=464	2e-162	97.41	GO:0046777	protein autophosphorylation	GO:0004674	protein serine/threonine kinase activity	NA	NA	PF00560	Leucine Rich Repeat	PTHR23155	LEUCINE-RICH REPEAT-CONTAINING PROTEIN	KOG0617	Ras_suppressor_protein_(contains_leucine-rich_repeats)
Glyma01g03140	Glyma.01g025700	2712747	2712902	52	UniRef100_K7K1E9 Uncharacterized protein n=1 Tax=Glycine max RepID=K7K1E9_SOYBN	1e-28	100	NA	NA	NA	NA	NA	NA	NA	NA	NA	NA	NA	NA	NA	NA	NA	NA	NA	NA
Glyma01g03150	Glyma.01g025800	2714436	2715928	232	UniRef100_I1J535 Uncharacterized protein n=1 Tax=Glycine max RepID=I1J535_SOYBN	1e-165	100	UniRef100_B9HLQ7 Octicosapeptide/Phox/Bem1p domain-containing family protein n=1 Tax=Populus trichocarpa RepID=B9HLQ7_POPTR	3e-47	110.99	AT3G26510.4|Symbols:|Octicosapeptide/Phox/Bem1p family protein|chr3:9711886-9712588 REVERSE LENGTH=196	2e-47	55.1	GO:0008150	biological process	GO:0005515	protein binding	GO:0005634	nucleus	PF00564	PB1 domain	NA	NA	NA	NA
#N/A	Glyma.01g025900	2731088	2731862	243	UniRef100_V7CJT7 Uncharacterized protein n=1 Tax=Phaseolus vulgaris RepID=V7CJT7_PHAVU	2e-98	94.88	UniRef100_G7LJC4 UDP-galactose:fucoside alpha-3-galactosyltransferase n=1 Tax=Medicago truncatula RepID=G7LJC4_MEDTR	1e-32	12.01	NA	NA	NA	NA	NA	NA	NA	NA	NA	NA	NA	NA	NA	NA	NA
Glyma01g03160	Glyma.01g026000	2732449	2740742	702	UniRef100_I1J537 Uncharacterized protein n=2 Tax=Glycine max RepID=I1J537_SOYBN	0	100	UniRef100_G7JYX3 ABC transporter B family member n=1 Tax=Medicago truncatula RepID=G7JYX3_MEDTR	0	89.61	AT1G70610.1|Symbols:ATTAP1, TAP1|transporter associated with antigen processing protein 1|chr1:26622086-26626331 FORWARD LENGTH=700	0	92.29	GO:0000302 GO:0006810 GO:0010039 GO:0015996 GO:0055072 GO:0055085	chlorophyll catabolic process; "iron ion homeostasis"; "response to iron ion"; "response to reactive oxygen species"; "transmembrane transport"; "transport"	GO:0000166 GO:0005215 GO:0005524 GO:0016887 GO:0017111 GO:0042626	ATP binding; "ATPase activity"; "ATPase activity, coupled to transmembrane movement of substances"; "nucleoside-triphosphatase activity"; "nucleotide binding"; "transporter activity"	GO:0009507 GO:0009941 GO:0016021	chloroplast; "chloroplast envelope"; "integral to membrane"	PF00005 PF00664	ABC transporter; "ABC transporter transmembrane region"	PTHR24222	FAMILY NOT NAMED	KOG0058	Peptide_exporter,_ABC_superfamily
Glyma01g03180	Glyma.01g026100	2741832	2744918	149	UniRef100_C6T670 Uncharacterized protein n=1 Tax=Glycine max RepID=C6T670_SOYBN	3e-101	100	UniRef100_B9H9L0 60S ribosomal protein L27a-2 n=3 Tax=Populus trichocarpa RepID=B9H9L0_POPTR	4e-91	101.37	AT1G70600.1|Symbols:|Ribosomal protein L18e/L15 superfamily protein|chr1:26621168-26621608 REVERSE LENGTH=146	2e-89	101.37	GO:0006412	translation	GO:0003735	structural constituent of ribosome	GO:0005622 GO:0005737 GO:0005829 GO:0005840 GO:0009506 GO:0016020 GO:0022625 GO:0022626	cytoplasm; "cytosol"; "cytosolic large ribosomal subunit"; "cytosolic ribosome"; "intracellular"; "membrane"; "plasmodesma"; "ribosome"	PF00828	Ribosomal protein L18e/L15	PTHR11721	60S RIBOSOMAL PROTEIN L27A	KOG1742	60s_ribosomal_protein_L15/L27
Glyma01g03190	Glyma.01g026200	2747392	2755356	519	UniRef100_K7K1F1 MATE efflux family protein n=1 Tax=Glycine max RepID=K7K1F1_SOYBN	0	100	UniRef100_K7K1F1 MATE efflux family protein n=1 Tax=Glycine max RepID=K7K1F1_SOYBN	0	100	AT3G26590.1|Symbols:|MATE efflux family protein|chr3:9761927-9765259 REVERSE LENGTH=500	0	99	GO:0006855 GO:0055085	drug transmembrane transport; "transmembrane transport"	GO:0005215 GO:0015238 GO:0015297	antiporter activity; "drug transmembrane transporter activity"; "transporter activity"	GO:0005773 GO:0005774 GO:0005886 GO:0016020	membrane; "plasma membrane"; "vacuolar membrane"; "vacuole"	PF01554	MatE	PTHR11206	MULTIDRUG RESISTANCE PROTEIN	KOG1347	Uncharacterized_membrane_protein,_predicted_efflux_pump
#N/A	Glyma.01g026300	2757742	2760499	306	UniRef100_I1J542 Uncharacterized protein n=1 Tax=Glycine max RepID=I1J542_SOYBN	1e-142	102.68	UniRef100_G7JYY1 Copper amine oxidase n=1 Tax=Medicago truncatula RepID=G7JYY1_MEDTR	5e-111	36.4	AT2G42490.1|Symbols:|Copper amine oxidase family protein|chr2:17691600-17695526 REVERSE LENGTH=776	5e-101	35.18	GO:0009308 GO:0055114	amine metabolic process; "oxidation-reduction process"	GO:0005507 GO:0008131 GO:0048038	copper ion binding; "primary amine oxidase activity"; "quinone binding"	GO:0005777 GO:0009507	chloroplast; "peroxisome"	PF01179	Copper amine oxidase, enzyme domain	PTHR10638	COPPER AMINE OXIDASE	NA	NA
Glyma01g03210	Glyma.01g026400	2765244	2767576	612	UniRef100_UPI0002337802 PREDICTED: uncharacterized protein LOC100779659 n=1 Tax=Glycine max RepID=UPI0002337802	0	100	UniRef100_B9HTU1 Armadillo/beta-catenin repeat family protein n=1 Tax=Populus trichocarpa RepID=B9HTU1_POPTR	0	99.34	AT3G26600.1|Symbols:ARO4|armadillo repeat only 4|chr3:9769889-9771736 FORWARD LENGTH=615	0	98.54	GO:0008150	biological process	NA	NA	GO:0009506	plasmodesma	NA	NA	PTHR23315	BETA CATENIN-RELATED ARMADILLO REPEAT-CONTAINING	NA	NA
Glyma01g03220	Glyma.01g026500	2768571	2771462	328	UniRef100_I1J544 Uncharacterized protein n=1 Tax=Glycine max RepID=I1J544_SOYBN	0	100	UniRef100_B9HTU2 F-box family protein n=1 Tax=Populus trichocarpa RepID=B9HTU2_POPTR	1e-150	97.9	AT1G70590.1|Symbols:|F-box family protein|chr1:26618403-26620159 FORWARD LENGTH=351	2e-136	81.2	GO:0006944 GO:0008150 GO:0010200 GO:0048193	Golgi vesicle transport; "biological process"; "cellular membrane fusion"; "response to chitin"	NA	NA	NA	NA	PF08238	Sel1 repeat	PTHR11102	SEL-1-LIKE PROTEIN	NA	NA
Glyma01g03240	Glyma.01g026600	2781491	2782600	108	UniRef100_I1J545 Uncharacterized protein n=1 Tax=Glycine max RepID=I1J545_SOYBN	7e-70	100	NA	NA	NA	AT5G40460.1|Symbols:|unknown protein; BEST Arabidopsis thaliana protein match is: unknown protein (TAIR:AT3G27630.1); Has 87 Blast hits to 87 proteins in 12 species: Archae - 0; Bacteria - 0; Metazoa - 0; Fungi - 0; Plants - 87; Viruses - 0; Other Eukaryotes - 0 (source: NCBI BLink).|chr5:16202465-16202803 FORWARD LENGTH=112	5e-26	91.07	GO:0008150 GO:0009694 GO:0009753	biological process; "jasmonic acid metabolic process"; "response to jasmonic acid stimulus"	GO:0005515	protein binding	GO:0005575	cellular component	NA	NA	NA	NA	NA	NA
Glyma01g03260	Glyma.01g026700	2800909	2808407	482	UniRef100_I1J547 Uncharacterized protein n=1 Tax=Glycine max RepID=I1J547_SOYBN	0	100	UniRef100_A8IKE9 Alanine aminotransferase 3 n=1 Tax=Glycine max RepID=A8IKE9_SOYBN	0	100.21	AT1G70580.4|Symbols:AOAT2, GGT2|alanine-2-oxoglutarate aminotransferase 2|chr1:26613222-26615845 FORWARD LENGTH=481	0	100	GO:0009058 GO:0009853 GO:0010264 GO:0042218	1-aminocyclopropane-1-carboxylate biosynthetic process; "biosynthetic process"; "myo-inositol hexakisphosphate biosynthetic process"; "photorespiration"	GO:0003824 GO:0004021 GO:0008453 GO:0016740 GO:0016847 GO:0030170 GO:0047958	1-aminocyclopropane-1-carboxylate synthase activity; "L-alanine:2-oxoglutarate aminotransferase activity"; "alanine-glyoxylate transaminase activity"; "catalytic activity"; "glycine:2-oxoglutarate aminotransferase activity"; "pyridoxal phosphate binding"; "transferase activity"	GO:0005737 GO:0005777 GO:0009507 GO:0009570	chloroplast; "chloroplast stroma"; "cytoplasm"; "peroxisome"	PF00155	Aminotransferase class I and II	PTHR11751	SUBGROUP I AMINOTRANSFERASE RELATED	KOG0258	Alanine_aminotransferase
Glyma01g03270	Glyma.01g026800	2819064	2823273	409	UniRef100_I1J550 Uncharacterized protein n=1 Tax=Glycine max RepID=I1J550_SOYBN	0	100	UniRef100_G7JYZ5 Ribose-phosphate pyrophosphokinase n=1 Tax=Medicago truncatula RepID=G7JYZ5_MEDTR	0	93.02	AT1G10700.1|Symbols:PRS3|phosphoribosyl pyrophosphate (PRPP) synthase 3|chr1:3554157-3556274 FORWARD LENGTH=411	0	89.78	GO:0006783 GO:0009116 GO:0009165	heme biosynthetic process; "nucleoside metabolic process"; "nucleotide biosynthetic process"	GO:0000287 GO:0004749	magnesium ion binding; "ribose phosphate diphosphokinase activity"	GO:0009507	chloroplast	PF00156	Phosphoribosyl transferase domain	PTHR10210	RIBOSE-PHOSPHATE PYROPHOSPHOKINASE	KOG1448	Ribose-phosphate_pyrophosphokinase
#N/A	Glyma.01g026900	2829921	2833313	66	UniRef100_K7K1F4 Uncharacterized protein n=1 Tax=Glycine max RepID=K7K1F4_SOYBN	5e-18	56.06	UniRef100_G7K2V8 Nucleic acid binding protein n=1 Tax=Medicago truncatula RepID=G7K2V8_MEDTR	8e-09	12.39	AT1G24095.1|Symbols:|Putative thiol-disulphide oxidoreductase DCC|chr1:8523345-8524690 FORWARD LENGTH=213	1e-06	12.68	NA	NA	NA	NA	GO:0005739	mitochondrion	NA	NA	NA	NA	NA	NA
Glyma01g03310	Glyma.01g027000	2836310	2838537	381	UniRef100_I1J551 Uncharacterized protein n=1 Tax=Glycine max RepID=I1J551_SOYBN	0	100	UniRef100_G7JZ11 Peroxidase n=1 Tax=Medicago truncatula RepID=G7JZ11_MEDTR	5e-152	100.8	AT4G08770.1|Symbols:Prx37|Peroxidase superfamily protein|chr4:5598259-5600262 REVERSE LENGTH=346	9e-68	88.15	GO:0006979 GO:0009684 GO:0042742 GO:0045926 GO:0055114	defense response to bacterium; "indoleacetic acid biosynthetic process"; "negative regulation of growth"; "oxidation-reduction process"; "response to oxidative stress"	GO:0004601 GO:0020037	heme binding; "peroxidase activity"	GO:0005576 GO:0005773	extracellular region; "vacuole"	PF00141	Peroxidase	NA	NA	NA	NA
Glyma01g03321	Glyma.01g027100	2841569	2846006	620	UniRef100_UPI0002336FE6 PREDICTED: lysM domain receptor-like kinase 3-like n=1 Tax=Glycine max RepID=UPI0002336FE6	0	96.87	UniRef100_G7JZ13 Wall-associated receptor kinase-like protein n=1 Tax=Medicago truncatula RepID=G7JZ13_MEDTR	0	99.2	AT1G51940.1|Symbols:|protein kinase family protein / peptidoglycan-binding LysM domain-containing protein|chr1:19296092-19298941 REVERSE LENGTH=651	9e-113	49.92	GO:0006468 GO:0007020 GO:0016998	cell wall macromolecule catabolic process; "microtubule nucleation"; "protein phosphorylation"	GO:0004672 GO:0004674 GO:0004713 GO:0005524 GO:0016301 GO:0016772	ATP binding; "kinase activity"; "protein kinase activity"; "protein serine/threonine kinase activity"; "protein tyrosine kinase activity"; "transferase activity, transferring phosphorus-containing groups"	GO:0005886	plasma membrane	PF00069 PF01476	Protein kinase domain; "LysM domain"	PTHR24420	LEUCINE-RICH REPEAT RECEPTOR-LIKE PROTEIN KINASE	KOG1187	Serine/threonine_protein_kinase
#N/A	Glyma.01g027200	2848182	2849925	61	NA	NA	NA	NA	NA	NA	NA	NA	NA	NA	NA	NA	NA	NA	NA	NA	NA	NA	NA	NA	NA
Glyma01g03330	Glyma.01g027300	2852073	2856865	429	UniRef100_I1J553 Uncharacterized protein n=1 Tax=Glycine max RepID=I1J553_SOYBN	0	100	UniRef100_G7K043 AP-1 complex subunit mu n=1 Tax=Medicago truncatula RepID=G7K043_MEDTR	0	100	AT1G60780.1|Symbols:HAP13|Clathrin adaptor complexes medium subunit family protein|chr1:22369289-22371885 REVERSE LENGTH=428	0	100	GO:0006810 GO:0006886 GO:0016192	intracellular protein transport; "transport"; "vesicle-mediated transport"	NA	NA	GO:0005829 GO:0030125 GO:0030131	clathrin adaptor complex; "clathrin vesicle coat"; "cytosol"	PF01217 PF00928	Clathrin adaptor complex small chain; "Adaptor complexes medium subunit family"	PTHR11998	CLATHRIN COAT ASSEMBLY PROTEIN	KOG0937	Adaptor_complexes_medium_subunit_family
Glyma01g03340	Glyma.01g027400	2859609	2863397	392	UniRef100_I1J558 Uncharacterized protein n=1 Tax=Glycine max RepID=I1J558_SOYBN	0	100	UniRef100_G7K044 Alliin lyase n=1 Tax=Medicago truncatula RepID=G7K044_MEDTR	0	96.51	AT1G70560.1|Symbols:WEI8, TAA1, SAV3|tryptophan aminotransferase of Arabidopsis 1|chr1:26604894-26607319 FORWARD LENGTH=391	1e-145	92.84	GO:0009641 GO:0009684 GO:0009723 GO:0009793 GO:0009908 GO:0009958 GO:0010078 GO:0010087 GO:0010588 GO:0016126 GO:0042742 GO:0048364 GO:0048366 GO:0048367 GO:0048467 GO:0048825 GO:0080022	cotyledon development; "cotyledon vascular tissue pattern formation"; "defense response to bacterium"; "embryo development ending in seed dormancy"; "flower development"; "gynoecium development"; "indoleacetic acid biosynthetic process"; "leaf development"; "maintenance of root meristem identity"; "phloem or xylem histogenesis"; "positive gravitropism"; "primary root development"; "response to et…	GO:0003824 GO:0004021 GO:0004838 GO:0016846 GO:0030170 GO:0047312 GO:0050048 GO:0050362 GO:0080097 GO:0080098 GO:0080099 GO:0080100 GO:0080130	L-alanine:2-oxoglutarate aminotransferase activity; "L-glutamine:2-oxoglutarate aminotransferase activity"; "L-leucine:2-oxoglutarate aminotransferase activity"; "L-methionine:2-oxoglutarate aminotransferase activity"; "L-phenylalanine:2-oxoglutarate aminotransferase activity"; "L-phenylalanine:pyruvate aminotransferase activity"; "L-tryptophan:2-oxoglutarate aminotransferase activity"; "L-trypto…	GO:0005634 GO:0005737	cytoplasm; "nucleus"	PF04864	Allinase	PTHR11751	SUBGROUP I AMINOTRANSFERASE RELATED	NA	NA
Glyma01g03360	Glyma.01g027500	2874408	2877212	451	UniRef100_C6TBW3 Uncharacterized protein n=1 Tax=Glycine max RepID=C6TBW3_SOYBN	0	97.61	UniRef100_G7K048 Lipase n=1 Tax=Medicago truncatula RepID=G7K048_MEDTR	0	96.77	AT1G10740.4|Symbols:|alpha/beta-Hydrolases superfamily protein|chr1:3568343-3570466 REVERSE LENGTH=473	0	94.5	GO:0006114	glycerol biosynthetic process	NA	NA	GO:0005576	extracellular region	NA	NA	NA	NA	NA	NA
Glyma01g03371	Glyma.01g027600	2884478	2887943	236	UniRef100_K7K1F8 Uncharacterized protein n=1 Tax=Glycine max RepID=K7K1F8_SOYBN	5e-173	100	UniRef100_T1QFU2 TLD family protein n=1 Tax=Elaeis guineensis var. tenera RepID=T1QFU2_ELAGV	1e-58	42.82	AT4G39870.2|Symbols:|TLD-domain containing nucleolar protein|chr4:18502234-18504275 FORWARD LENGTH=394	2e-52	40.36	GO:0008150	biological process	GO:0003674	molecular function	GO:0005739	mitochondrion	PF07534	TLD	PTHR23354	NUCLEOLAR PROTEIN 7/ESTROGEN RECEPTOR COACTIVATOR-RELATED	NA	NA
Glyma01g03380	Glyma.01g027700	2889242	2892328	178	UniRef100_I1J561 Uncharacterized protein n=1 Tax=Glycine max RepID=I1J561_SOYBN	2e-122	100	NA	NA	NA	AT2G44820.1|Symbols:|unknown protein; Has 70 Blast hits to 70 proteins in 25 species: Archae - 0; Bacteria - 0; Metazoa - 9; Fungi - 4; Plants - 47; Viruses - 0; Other Eukaryotes - 10 (source: NCBI BLink).|chr2:18484690-18485517 FORWARD LENGTH=194	6e-36	65.98	GO:0008150	biological process	GO:0003674	molecular function	GO:0005575	cellular component	NA	NA	NA	NA	NA	NA
Glyma01g03390	Glyma.01g027800	2895690	2900577	472	UniRef100_I1J562 Uncharacterized protein n=1 Tax=Glycine max RepID=I1J562_SOYBN	0	100	UniRef100_G7K053 Carboxyl-terminal proteinase-like protein n=1 Tax=Medicago truncatula RepID=G7K053_MEDTR	0	92.83	AT1G70550.2|Symbols:|Protein of Unknown Function (DUF239)|chr1:26597675-26599888 FORWARD LENGTH=410	0	92.68	GO:0008150 GO:0009736 GO:0010413 GO:0045492	biological process; "cytokinin mediated signaling pathway"; "glucuronoxylan metabolic process"; "xylan biosynthetic process"	NA	NA	GO:0005576 GO:0005739	extracellular region; "mitochondrion"	PF03080	Domain of unknown function (DUF239)	NA	NA	NA	NA
Glyma01g03400	Glyma.01g027900	2912340	2915599	462	UniRef100_I1J563 Uncharacterized protein n=1 Tax=Glycine max RepID=I1J563_SOYBN	0	100	UniRef100_G7K056 Polygalacturonase n=1 Tax=Medicago truncatula RepID=G7K056_MEDTR	0	93.46	AT3G26610.1|Symbols:|Pectin lyase-like superfamily protein|chr3:9777025-9780267 FORWARD LENGTH=470	0	97.87	GO:0005975	carbohydrate metabolic process	GO:0004650	polygalacturonase activity	GO:0005576	extracellular region	PF00295	Glycosyl hydrolases family 28	NA	NA	NA	NA
Glyma01g03410	Glyma.01g028000	2923915	2927479	545	UniRef100_I1J564 Uncharacterized protein n=1 Tax=Glycine max RepID=I1J564_SOYBN	0	100	UniRef100_Q9CAL2 Cysteine-rich receptor-like protein kinase 3 n=1 Tax=Arabidopsis thaliana RepID=CRK3_ARATH	4e-115	77.86	AT1G70530.1|Symbols:CRK3|cysteine-rich RLK (RECEPTOR-like protein kinase) 3|chr1:26588750-26591379 REVERSE LENGTH=646	4e-118	77.86	GO:0006468 GO:0009627 GO:0031347	protein phosphorylation; "regulation of defense response"; "systemic acquired resistance"	GO:0004672 GO:0004674 GO:0005524 GO:0016301 GO:0016772	ATP binding; "kinase activity"; "protein kinase activity"; "protein serine/threonine kinase activity"; "transferase activity, transferring phosphorus-containing groups"	GO:0005576 GO:0005886	extracellular region; "plasma membrane"	PF01657 PF07714	Salt stress response/antifungal; "Protein tyrosine kinase"	PTHR24420	LEUCINE-RICH REPEAT RECEPTOR-LIKE PROTEIN KINASE	KOG0198	MEKK_and_related_serine/threonine_protein_kinases
Glyma01g03420	Glyma.01g028100	2929035	2934455	653	UniRef100_K7K1F9 Uncharacterized protein n=1 Tax=Glycine max RepID=K7K1F9_SOYBN	0	100	UniRef100_G7K057 Cysteine-rich receptor-like protein kinase n=1 Tax=Medicago truncatula RepID=G7K057_MEDTR	0	100.62	AT1G70520.1|Symbols:CRK2|cysteine-rich RLK (RECEPTOR-like protein kinase) 2|chr1:26584888-26587334 REVERSE LENGTH=649	0	98.15	GO:0006457 GO:0006468 GO:0006857 GO:0009408 GO:0009644 GO:0010193 GO:0034976 GO:0042542 GO:0046777	oligopeptide transport; "protein autophosphorylation"; "protein folding"; "protein phosphorylation"; "response to endoplasmic reticulum stress"; "response to heat"; "response to high light intensity"; "response to hydrogen peroxide"; "response to ozone"	GO:0004672 GO:0004674 GO:0005524 GO:0016301 GO:0016772	ATP binding; "kinase activity"; "protein kinase activity"; "protein serine/threonine kinase activity"; "transferase activity, transferring phosphorus-containing groups"	GO:0005576 GO:0005886 GO:0009506	extracellular region; "plasma membrane"; "plasmodesma"	PF01657 PF00069	Salt stress response/antifungal; "Protein kinase domain"	PTHR24420	LEUCINE-RICH REPEAT RECEPTOR-LIKE PROTEIN KINASE	KOG1187	Serine/threonine_protein_kinase
Glyma01g03430	Glyma.01g028200	2934903	2938421	254	UniRef100_I1J566 Uncharacterized protein n=1 Tax=Glycine max RepID=I1J566_SOYBN	0	94.76	UniRef100_G7K058 Menaquinone biosynthesis methyltransferase ubiE n=1 Tax=Medicago truncatula RepID=G7K058_MEDTR	3e-141	93.7	AT1G23360.1|Symbols:MENG|S-adenosyl-L-methionine-dependent methyltransferases superfamily protein|chr1:8295421-8296893 REVERSE LENGTH=261	3e-117	93.49	GO:0042372	phylloquinone biosynthetic process	GO:0008168 GO:0052624	2-phytyl-1,4-naphthoquinone methyltransferase activity; "methyltransferase activity"	GO:0005739 GO:0009507	chloroplast; "mitochondrion"	PF01209	ubiE/COQ5 methyltransferase family	PTHR10108	METHYLTRANSFERASE	KOG1540	Ubiquinone_biosynthesis_methyltransferase_COQ5
Glyma01g03450	Glyma.01g028300	2948608	2957378	310	UniRef100_I1J568 Uncharacterized protein n=1 Tax=Glycine max RepID=I1J568_SOYBN	0	100	UniRef100_R9R650 Knotted-1 homeobox protein n=1 Tax=Caragana korshinskii RepID=R9R650_9FABA	4e-179	99.68	AT1G23380.1|Symbols:KNAT6, KNAT6L, KNAT6S|KNOTTED1-like homeobox gene 6|chr1:8297499-8302492 REVERSE LENGTH=327	1e-140	94.5	GO:0006355 GO:0009062 GO:0009855 GO:0010014 GO:0010073 GO:0048513	determination of bilateral symmetry; "fatty acid catabolic process"; "meristem initiation"; "meristem maintenance"; "organ development"; "regulation of transcription, DNA-dependent"	GO:0003677 GO:0003700 GO:0043565	DNA binding; "sequence-specific DNA binding"; "sequence-specific DNA binding transcription factor activity"	GO:0005634	nucleus	PF03789 PF03790 PF00046 PF03791	ELK domain ; "KNOX1 domain "; "Homeobox domain"; "KNOX2 domain "	PTHR11850	HOMEOBOX PROTEIN TRANSCRIPTION FACTORS	KOG0773	Transcription_factor_MEIS1_and_related_HOX_domain_proteins
#N/A	Glyma.01g028400	2998371	2999567	59	NA	NA	NA	NA	NA	NA	NA	NA	NA	NA	NA	NA	NA	NA	NA	NA	NA	NA	NA	NA	NA
Glyma01g03470	Glyma.01g028500	2999967	3001495	91	UniRef100_Q02918 Early nodulin-36A n=1 Tax=Glycine max RepID=NO36A_SOYBN	3e-58	100	UniRef100_Q02918 Early nodulin-36A n=1 Tax=Glycine max RepID=NO36A_SOYBN	3e-58	100	NA	NA	NA	NA	NA	NA	NA	NA	NA	NA	NA	NA	NA	NA	NA
Glyma01g03480	Glyma.01g028600	3002314	3007143	526	UniRef100_K7K1G2 Uncharacterized protein n=1 Tax=Glycine max RepID=K7K1G2_SOYBN	0	100	UniRef100_Q8VYR3 Protein trichome birefringence-like 2 n=1 Tax=Arabidopsis thaliana RepID=TBL2_ARATH	0	95.93	AT1G60790.1|Symbols:TBL2|Plant protein of unknown function (DUF828)|chr1:22380193-22382216 REVERSE LENGTH=541	0	95.93	GO:0008150	biological process	NA	NA	NA	NA	PF03005	PF03005	PTHR13533	FAMILY NOT NAMED	NA	NA
Glyma01g03490	Glyma.01g028700	3014195	3020497	624	UniRef100_I1J570 Uncharacterized protein n=1 Tax=Glycine max RepID=I1J570_SOYBN	0	100	UniRef100_E2IXG6 Leucine-rich repeat receptor-like kinase n=1 Tax=Medicago truncatula RepID=E2IXG6_MEDTR	0	96.8	AT1G60800.1|Symbols:NIK3|NSP-interacting kinase 3|chr1:22383601-22386931 REVERSE LENGTH=632	0	98.58	GO:0006468 GO:0007020 GO:0010075 GO:0048653	anther development; "microtubule nucleation"; "protein phosphorylation"; "regulation of meristem growth"	GO:0004672 GO:0004674 GO:0005524 GO:0016301 GO:0016772	ATP binding; "kinase activity"; "protein kinase activity"; "protein serine/threonine kinase activity"; "transferase activity, transferring phosphorus-containing groups"	GO:0005576 GO:0005886	extracellular region; "plasma membrane"	PF00069 PF00560 PF08263	Protein kinase domain; "Leucine Rich Repeat"; "Leucine rich repeat N-terminal domain"	PTHR24420	LEUCINE-RICH REPEAT RECEPTOR-LIKE PROTEIN KINASE	KOG1187	Serine/threonine_protein_kinase
Glyma01g03500	Glyma.01g028800	3037245	3038559	372	UniRef100_I1J572 Uncharacterized protein n=1 Tax=Glycine max RepID=I1J572_SOYBN	0	100	UniRef100_G7JXX3 F-box/kelch-repeat protein n=1 Tax=Medicago truncatula RepID=G7JXX3_MEDTR	4e-171	97.59	AT1G23390.1|Symbols:|Kelch repeat-containing F-box family protein|chr1:8309449-8310633 REVERSE LENGTH=394	7e-84	89.59	GO:0008150	biological process	GO:0003674	molecular function	GO:0005634	nucleus	PF00646	F-box domain	NA	NA	NA	NA
Glyma01g03530	Glyma.01g028900	3060271	3064492	424	UniRef100_I1J574 Uncharacterized protein n=1 Tax=Glycine max RepID=I1J574_SOYBN	0	100	UniRef100_Q93YH3 ATP citrate lyase b-subunit n=1 Tax=Lupinus albus RepID=Q93YH3_LUPAL	0	100	AT1G10670.4|Symbols:ACLA-1|ATP-citrate lyase A-1|chr1:3535787-3538098 FORWARD LENGTH=423	0	100	GO:0000271 GO:0006084 GO:0006085 GO:0006633 GO:0007568 GO:0009825 GO:0009911 GO:0009932 GO:0010025 GO:0010817 GO:0015995 GO:0016117 GO:0019252 GO:0019344 GO:0030244 GO:0043481 GO:0045793 GO:0045995 GO:0048193 GO:0048366 GO:0048767 GO:0071555	Golgi vesicle transport; "acetyl-CoA biosynthetic process"; "acetyl-CoA metabolic process"; "aging"; "anthocyanin accumulation in tissues in response to UV light"; "carotenoid biosynthetic process"; "cell tip growth"; "cell wall organization"; "cellulose biosynthetic process"; "chlorophyll biosynthetic process"; "cysteine biosynthetic process"; "fatty acid biosynthetic process"; "leaf development…	GO:0003878 GO:0005524 GO:0016874	ATP binding; "ATP citrate synthase activity"; "ligase activity"	GO:0005737 GO:0005829 GO:0009346	citrate lyase complex; "cytoplasm"; "cytosol"	PF08442	ATP-grasp domain	PTHR23118	ATP-CITRATE SYNTHASE	KOG1254	ATP-citrate_lyase
Glyma01g03540	Glyma.01g029000	3079661	3082412	260	UniRef100_I1J575 Uncharacterized protein n=1 Tax=Glycine max RepID=I1J575_SOYBN	0	100	UniRef100_G7JJT7 Signal recognition particle receptor subunit beta n=1 Tax=Medicago truncatula RepID=G7JJT7_MEDTR	1e-154	98.85	AT5G05670.1|Symbols:|signal recognition particle binding|chr5:1695916-1697534 REVERSE LENGTH=260	7e-136	99.23	GO:0006302 GO:0006312 GO:0007062 GO:0007129 GO:0007131 GO:0007264 GO:0009560 GO:0009855 GO:0009909 GO:0009944 GO:0010014 GO:0010075 GO:0016126 GO:0016570 GO:0031507 GO:0042138 GO:0045132 GO:0045787 GO:0046520 GO:0048449	determination of bilateral symmetry; "double-strand break repair"; "embryo sac egg cell differentiation"; "floral organ formation"; "heterochromatin assembly"; "histone modification"; "meiotic DNA double-strand break formation"; "meiotic chromosome segregation"; "meristem initiation"; "mitotic recombination"; "polarity specification of adaxial/abaxial axis"; "positive regulation of cell cycle"; "…	GO:0005047 GO:0005525	GTP binding; "signal recognition particle binding"	GO:0005622 GO:0005737 GO:0005783 GO:0005886	cytoplasm; "endoplasmic reticulum"; "intracellular"; "plasma membrane"	PF09439	Signal recognition particle receptor beta subunit	PTHR19326	SIGNAL RECOGNITION PARTICLE RECEPTOR BETA SUBUNIT RELATED	KOG0090	Signal_recognition_particle_receptor,_beta_subunit_(small_G_protein_superfamily)
Glyma01g03550	Glyma.01g029100	3084233	3090081	334	UniRef100_I1J576 Uncharacterized protein n=1 Tax=Glycine max RepID=I1J576_SOYBN	0	100	NA	NA	NA	AT1G10660.1|Symbols:|unknown protein; LOCATED IN: endomembrane system; EXPRESSED IN: 24 plant structures; EXPRESSED DURING: 15 growth stages; BEST Arabidopsis thaliana protein match is: unknown protein (TAIR:AT5G62960.1); Has 155 Blast hits to 154 proteins in 22 species: Archae - 0; Bacteria - 0; Metazoa - 10; Fungi - 4; Plants - 139; Viruses - 0; Other Eukaryotes - 2 (source: NCBI BLink).|chr1:3…	2e-125	100.94	GO:0008150	biological process	GO:0003674	molecular function	GO:0005575	cellular component	NA	NA	NA	NA	NA	NA
Glyma01g03570	Glyma.01g029200	3098701	3100169	156	UniRef100_C6T4R9 Uncharacterized protein n=1 Tax=Glycine max RepID=C6T4R9_SOYBN	7e-109	100	UniRef100_G7K080 Ubiquitin n=1 Tax=Medicago truncatula RepID=G7K080_MEDTR	1e-107	100	AT1G23410.1|Symbols:|Ribosomal protein S27a / Ubiquitin family protein|chr1:8314940-8315410 FORWARD LENGTH=156	1e-89	98.72	GO:0006342 GO:0006412 GO:0009165 GO:0042787 GO:0051567 GO:0052541 GO:0052546	cell wall pectin metabolic process; "chromatin silencing"; "histone H3-K9 methylation"; "nucleotide biosynthetic process"; "plant-type cell wall cellulose metabolic process"; "protein ubiquitination involved in ubiquitin-dependent protein catabolic process"; "translation"	GO:0003735	structural constituent of ribosome	GO:0005622 GO:0005794 GO:0005840 GO:0005886 GO:0009506 GO:0022627	Golgi apparatus; "cytosolic small ribosomal subunit"; "intracellular"; "plasma membrane"; "plasmodesma"; "ribosome"	PF00240 PF01599	Ubiquitin family; "Ribosomal protein S27a"	PTHR10666	UBIQUITIN	KOG0004	Ubiquitin/40S_ribosomal_protein_S27a_fusion
Glyma01g03580	Glyma.01g029300	3107239	3109811	265	UniRef100_K7K1G3 Uncharacterized protein n=2 Tax=Glycine max RepID=K7K1G3_SOYBN	0	100	UniRef100_G7K086 Axial regulator YABBY n=1 Tax=Medicago truncatula RepID=G7K086_MEDTR	5e-127	99.54	AT1G23420.1|Symbols:INO|Plant-specific transcription factor YABBY family protein|chr1:8317423-8319104 FORWARD LENGTH=231	3e-71	93.07	GO:0006333 GO:0009944 GO:0048481	chromatin assembly or disassembly; "ovule development"; "polarity specification of adaxial/abaxial axis"	GO:0003700 GO:0005515	protein binding; "sequence-specific DNA binding transcription factor activity"	GO:0005634	nucleus	PF04690	YABBY protein	NA	NA	KOG0381	HMG_box-containing_protein
Glyma01g03590	Glyma.01g029400	3123489	3124811	77	UniRef100_I1K9Q6 Uncharacterized protein n=1 Tax=Glycine max RepID=I1K9Q6_SOYBN	1e-39	94.2	UniRef100_M8D4I9 DNA-directed RNA polymerases I, II, and III subunit RPABC5 n=1 Tax=Aegilops tauschii RepID=M8D4I9_AEGTA	2e-37	27.39	AT1G61700.1|Symbols:|RNA polymerases N / 8 kDa subunit|chr1:22787105-22788112 FORWARD LENGTH=71	3e-40	90.14	GO:0006351	transcription, DNA-dependent	GO:0003677 GO:0003899 GO:0008270	DNA-directed RNA polymerase activity; "DNA binding"; "zinc ion binding"	GO:0005634	nucleus	PF01194	RNA polymerases N / 8 kDa subunit	PTHR23413	60S RIBOSOMAL PROTEIN L32 AND DNA-DIRECTED RNA POLYMERASE II, SUBUNIT N	KOG3497	DNA-directed_RNA_polymerase,_subunit_RPB10
Glyma01g03600	Glyma.01g029500	3130778	3135499	338	UniRef100_I1J580 Uncharacterized protein n=1 Tax=Glycine max RepID=I1J580_SOYBN	0	100	UniRef100_Q9SGY4 F20B24.9 n=1 Tax=Arabidopsis thaliana RepID=Q9SGY4_ARATH	9e-121	91.58	AT1G10650.1|Symbols:|SBP (S-ribonuclease binding protein) family protein|chr1:3524122-3525318 REVERSE LENGTH=339	2e-130	99.41	GO:0008150	biological process	GO:0008270	zinc ion binding	GO:0005737	cytoplasm	NA	NA	PTHR14493	UNCHARACTERIZED	KOG1100	Predicted_E3_ubiquitin_ligase
Glyma01g03610	Glyma.01g029600	3137027	3140461	327	UniRef100_I1J582 Eukaryotic translation initiation factor 3 subunit I n=1 Tax=Glycine max RepID=I1J582_SOYBN	0	100	UniRef100_I1J582 Eukaryotic translation initiation factor 3 subunit I n=1 Tax=Glycine max RepID=I1J582_SOYBN	0	100	AT2G46290.1|Symbols:|Transducin/WD40 repeat-like superfamily protein|chr2:19005910-19007797 REVERSE LENGTH=355	0	91.83	NA	NA	GO:0000166	nucleotide binding	GO:0005737 GO:0009506 GO:0080008	CUL4-RING ubiquitin ligase complex; "cytoplasm"; "plasmodesma"	PF00400	WD domain, G-beta repeat	PTHR19877	WD40 REPEAT PROTEIN	KOG0643	Translation_initiation_factor_3,_subunit_i_(eIF-3i)/TGF-beta_receptor-interacting_protein_(TRIP-1)
Glyma01g03621	Glyma.01g029700	3140702	3142591	79	UniRef100_K7K1H0 Uncharacterized protein n=1 Tax=Glycine max RepID=K7K1H0_SOYBN	2e-50	100	NA	NA	NA	NA	NA	NA	NA	NA	NA	NA	NA	NA	NA	NA	NA	NA	NA	NA
Glyma01g03650	Glyma.01g029800	3148712	3151772	191	UniRef100_I1J584 Uncharacterized protein n=2 Tax=Pentapetalae RepID=I1J584_SOYBN	1e-137	100	UniRef100_N1QZZ4 ADP-ribosylation factor 2 n=1 Tax=Aegilops tauschii RepID=N1QZZ4_AEGTA	3e-130	97.93	AT5G14670.1|Symbols:ATARFA1B, ARFA1B|ADP-ribosylation factor A1B|chr5:4729319-4730495 FORWARD LENGTH=188	4e-131	96.28	GO:0006499 GO:0007264	N-terminal protein myristoylation; "small GTPase mediated signal transduction"	GO:0005525 GO:0016004	GTP binding; "phospholipase activator activity"	GO:0005622 GO:0005794	Golgi apparatus; "intracellular"	PF00025	ADP-ribosylation factor family	PTHR11711	ADP RIBOSYLATION FACTOR-RELATED	KOG0070	GTP-binding_ADP-ribosylation_factor_Arf1
Glyma0430s00250	Glyma.01g029900	3152131	3157338	535	UniRef100_UPI0003DEBC9B PREDICTED: uncharacterized protein LOC100790078 n=1 Tax=Glycine max RepID=UPI0003DEBC9B	0	90.77	UniRef100_O22692 F8A5.1 protein n=1 Tax=Arabidopsis thaliana RepID=O22692_ARATH	2e-87	89.3	AT1G60460.1|Symbols:|unknown protein; FUNCTIONS IN: molecular_function unknown; INVOLVED IN: biological_process unknown; LOCATED IN: endomembrane system; EXPRESSED IN: 6 plant structures; EXPRESSED DURING: petal differentiation and expansion stage, E expanded cotyledon stage, D bilateral stage; Has 23 Blast hits to 23 proteins in 8 species: Archae - 0; Bacteria - 0; Metazoa - 0; Fungi - 0; Plants…	5e-128	92.09	GO:0008150	biological process	GO:0003674	molecular function	GO:0009507	chloroplast	NA	NA	NA	NA	NA	NA
Glyma01g03670	Glyma.01g030000	3159945	3161005	150	UniRef100_I1J589 Uncharacterized protein n=1 Tax=Glycine max RepID=I1J589_SOYBN	3e-103	100	NA	NA	NA	AT1G23530.1|Symbols:|unknown protein; BEST Arabidopsis thaliana protein match is: unknown protein (TAIR:AT1G70470.1); Has 38 Blast hits to 38 proteins in 12 species: Archae - 0; Bacteria - 0; Metazoa - 0; Fungi - 0; Plants - 37; Viruses - 0; Other Eukaryotes - 1 (source: NCBI BLink).|chr1:8345861-8346430 FORWARD LENGTH=189	1e-16	58.2	GO:0008150	biological process	GO:0003674	molecular function	GO:0005634	nucleus	NA	NA	NA	NA	NA	NA
#N/A	Glyma.01g030100	3163363	3164551	271	UniRef100_I1J657 Uncharacterized protein n=1 Tax=Glycine max RepID=I1J657_SOYBN	2e-77	23.7	UniRef100_G7K2V7 Resistance protein n=1 Tax=Medicago truncatula RepID=G7K2V7_MEDTR	3e-70	42.08	AT3G14470.1|Symbols:|NB-ARC domain-containing disease resistance protein|chr3:4857940-4861104 FORWARD LENGTH=1054	1e-16	19.54	GO:0006952 GO:0009627 GO:0009697	defense response; "salicylic acid biosynthetic process"; "systemic acquired resistance"	GO:0005515 GO:0043531	ADP binding; "protein binding"	GO:0005576	extracellular region	NA	NA	PTHR23155	LEUCINE-RICH REPEAT-CONTAINING PROTEIN	NA	NA
Glyma01g03690	Glyma.01g030200	3167272	3172978	687	UniRef100_I1J590 Uncharacterized protein n=1 Tax=Glycine max RepID=I1J590_SOYBN	0	100	UniRef100_G7K1D0 Receptor-like-kinase n=1 Tax=Medicago truncatula RepID=G7K1D0_MEDTR	0	84.77	AT1G23540.1|Symbols:IGI1, AtPERK12|Protein kinase superfamily protein|chr1:8346942-8349786 REVERSE LENGTH=720	0	80.14	GO:0006468 GO:0032502 GO:0048610 GO:0048868 GO:0051510	cellular process involved in reproduction; "developmental process"; "pollen tube development"; "protein phosphorylation"; "regulation of unidimensional cell growth"	GO:0004672 GO:0004674 GO:0004713 GO:0005524 GO:0016301 GO:0016772	ATP binding; "kinase activity"; "protein kinase activity"; "protein serine/threonine kinase activity"; "protein tyrosine kinase activity"; "transferase activity, transferring phosphorus-containing groups"	GO:0005886	plasma membrane	PF07714	Protein tyrosine kinase	PTHR24420	LEUCINE-RICH REPEAT RECEPTOR-LIKE PROTEIN KINASE	KOG1187	Serine/threonine_protein_kinase
Glyma01g03700	Glyma.01g030300	3178070	3179538	252	UniRef100_I1J591 Uncharacterized protein n=1 Tax=Glycine max RepID=I1J591_SOYBN	0	100	NA	NA	NA	AT1G70420.1|Symbols:|Protein of unknown function (DUF1645)|chr1:26539840-26540658 REVERSE LENGTH=272	4e-56	86.4	GO:0080167	response to karrikin	GO:0003674	molecular function	GO:0005634	nucleus	PF07816	Protein of unknown function (DUF1645)	NA	NA	NA	NA
Glyma01g03710	Glyma.01g030400	3182949	3187700	292	UniRef100_UPI000189D607 PREDICTED: AMSH-like ubiquitin thiolesterase 2-like isoform X1 n=1 Tax=Glycine max RepID=UPI000189D607	0	100	UniRef100_G7K1D2 STAM-binding protein n=1 Tax=Medicago truncatula RepID=G7K1D2_MEDTR	8e-141	95.32	AT1G10600.1|Symbols:AMSH2|associated molecule with the SH3 domain of STAM 2|chr1:3503765-3505190 FORWARD LENGTH=223	6e-106	88.34	GO:0006511	ubiquitin-dependent protein catabolic process	GO:0003674	molecular function	GO:0005634 GO:0005739	mitochondrion; "nucleus"	PF01398	JAB1/Mov34/MPN/PAD-1 ubiquitin protease	PTHR12947	AMSH	NA	NA
Glyma01g03720	Glyma.01g030500	3189212	3200277	279	UniRef100_I1J593 Carbonic anhydrase n=2 Tax=Glycine max RepID=I1J593_SOYBN	0	100	UniRef100_I1J593 Carbonic anhydrase n=2 Tax=Glycine max RepID=I1J593_SOYBN	0	100	AT5G14740.2|Symbols:CA2, CA18, BETA CA2|carbonic anhydrase 2|chr5:4760536-4762382 FORWARD LENGTH=259	8e-133	98.84	GO:0000165 GO:0006612 GO:0009409 GO:0009595 GO:0009697 GO:0009814 GO:0009862 GO:0009867 GO:0010200 GO:0010310 GO:0010363 GO:0015976 GO:0019243 GO:0019684 GO:0031348 GO:0042742 GO:0043900 GO:0050832	MAPK cascade; "carbon utilization"; "defense response, incompatible interaction"; "defense response to bacterium"; "defense response to fungus"; "detection of biotic stimulus"; "jasmonic acid mediated signaling pathway"; "methylglyoxal catabolic process to D-lactate"; "negative regulation of defense response"; "photosynthesis, light reaction"; "protein targeting to membrane"; "regulation of hydro…	GO:0004089 GO:0008270	carbonate dehydratase activity; "zinc ion binding"	GO:0005737 GO:0005829 GO:0009507 GO:0009535 GO:0009570 GO:0009941 GO:0048046	apoplast; "chloroplast"; "chloroplast envelope"; "chloroplast stroma"; "chloroplast thylakoid membrane"; "cytoplasm"; "cytosol"	PF00484	Carbonic anhydrase	PTHR11002	CARBONIC ANHYDRASE	KOG1578	Predicted_carbonic_anhydrase_involved_in_protection_against_oxidative_damage
Glyma01g03730	Glyma.01g030600	3202613	3206095	138	UniRef100_C6SXG4 Uncharacterized protein n=1 Tax=Glycine max RepID=C6SXG4_SOYBN	2e-95	100	UniRef100_B9HU68 DNA-binding family protein n=3 Tax=Populus trichocarpa RepID=B9HU68_POPTR	8e-82	100	AT1G23750.1|Symbols:|Nucleic acid-binding, OB-fold-like protein|chr1:8400638-8401171 FORWARD LENGTH=137	7e-78	98.54	GO:0008150	biological process	NA	NA	NA	NA	NA	NA	NA	NA	NA	NA
#N/A	Glyma.01g030700	3204824	3205142	74	NA	NA	NA	NA	NA	NA	NA	NA	NA	NA	NA	NA	NA	NA	NA	NA	NA	NA	NA	NA	NA
Glyma01g03750	Glyma.01g030800	3208232	3215706	138	UniRef100_C6T2Y3 Uncharacterized protein n=1 Tax=Glycine max RepID=C6T2Y3_SOYBN	3e-95	100	UniRef100_B9HU68 DNA-binding family protein n=3 Tax=Populus trichocarpa RepID=B9HU68_POPTR	4e-84	100	AT1G23750.1|Symbols:|Nucleic acid-binding, OB-fold-like protein|chr1:8400638-8401171 FORWARD LENGTH=137	3e-81	98.54	GO:0008150	biological process	NA	NA	NA	NA	NA	NA	NA	NA	KOG3416	Predicted_nucleic_acid_binding_protein
Glyma01g03760	Glyma.01g030900	3234395	3237574	630	UniRef100_K7K1H7 Uncharacterized protein n=1 Tax=Glycine max RepID=K7K1H7_SOYBN	0	100	UniRef100_G7K1D9 Polygalacturonase-1 non-catalytic subunit beta n=1 Tax=Medicago truncatula RepID=G7K1D9_MEDTR	0	99.52	AT1G70370.2|Symbols:PG2|polygalacturonase 2|chr1:26513003-26514998 REVERSE LENGTH=626	0	100.16	GO:0000271 GO:0000272 GO:0005982 GO:0007389 GO:0008150 GO:0008361 GO:0009664 GO:0009825 GO:0009832 GO:0009926 GO:0009932 GO:0010015 GO:0010075 GO:0010817 GO:0040007 GO:0043481 GO:0048653 GO:0048767 GO:0071555	anther development; "anthocyanin accumulation in tissues in response to UV light"; "auxin polar transport"; "biological process"; "cell tip growth"; "cell wall organization"; "growth"; "multidimensional cell growth"; "pattern specification process"; "plant-type cell wall biogenesis"; "plant-type cell wall organization"; "polysaccharide biosynthetic process"; "polysaccharide catabolic process"; "r…	GO:0004650	polygalacturonase activity	GO:0005576	extracellular region	PF03181	BURP domain	NA	NA	NA	NA
#N/A	Glyma.01g031000	3242360	3244328	287	UniRef100_UPI0003DED5D3 PREDICTED: uncharacterized protein LOC102659769 n=1 Tax=Glycine max RepID=UPI0003DED5D3	4e-104	112.42	UniRef100_G7JYD0 PIF-like protein n=1 Tax=Medicago truncatula RepID=G7JYD0_MEDTR	4e-67	90.85	NA	NA	NA	NA	NA	NA	NA	NA	NA	NA	NA	NA	NA	NA	NA
#N/A	Glyma.01g031100	3245447	3246270	152	UniRef100_K7K1X6 Uncharacterized protein (Fragment) n=1 Tax=Glycine max RepID=K7K1X6_SOYBN	9e-34	61.93	UniRef100_Q1WIR8 PIF-like transposase n=1 Tax=Daucus carota RepID=Q1WIR8_DAUCA	2e-14	20.94	AT1G43722.1|Symbols:|unknown protein; BEST Arabidopsis thaliana protein match is: unknown protein (TAIR:AT5G28730.1); Has 924 Blast hits to 912 proteins in 109 species: Archae - 0; Bacteria - 0; Metazoa - 222; Fungi - 31; Plants - 661; Viruses - 0; Other Eukaryotes - 10 (source: NCBI BLink).|chr1:16496403-16497377 FORWARD LENGTH=324	3e-08	29.63	GO:0008150	biological process	GO:0003674	molecular function	GO:0005634	nucleus	NA	NA	NA	NA	NA	NA
Glyma01g03780	Glyma.01g031200	3248437	3251412	131	UniRef100_UPI0003DEB000 PREDICTED: uncharacterized protein LOC100808351 n=1 Tax=Glycine max RepID=UPI0003DEB000	9e-65	59.09	UniRef100_O64601 F17O7.11 n=1 Tax=Arabidopsis thaliana RepID=O64601_ARATH	1e-07	86.26	AT1G70350.1|Symbols:|unknown protein; Has 98 Blast hits to 98 proteins in 11 species: Archae - 0; Bacteria - 0; Metazoa - 0; Fungi - 0; Plants - 98; Viruses - 0; Other Eukaryotes - 0 (source: NCBI BLink).|chr1:26507341-26508262 REVERSE LENGTH=105	1e-09	85.71	GO:0008150	biological process	GO:0003674	molecular function	GO:0005886	plasma membrane	NA	NA	NA	NA	NA	NA
Glyma01g03790	Glyma.01g031300	3257841	3260562	589	UniRef100_I1J5A3 Uncharacterized protein n=1 Tax=Glycine max RepID=I1J5A3_SOYBN	0	100	NA	NA	NA	AT1G23790.1|Symbols:|Plant protein of unknown function (DUF936)|chr1:8410099-8411917 FORWARD LENGTH=518	0	113.51	GO:0000226 GO:0000911 GO:0008150 GO:0008283 GO:0048451 GO:0048453	biological process; "cell proliferation"; "cytokinesis by cell plate formation"; "microtubule cytoskeleton organization"; "petal formation"; "sepal formation"	GO:0003674	molecular function	GO:0005634	nucleus	PF06075	Plant protein of unknown function (DUF936)	NA	NA	NA	NA
Glyma01g03810	Glyma.01g031400	3264673	3271140	928	UniRef100_I1J5A4 Uncharacterized protein n=2 Tax=Glycine max RepID=I1J5A4_SOYBN	0	100	UniRef100_G7K1E8 RNA-binding protein n=1 Tax=Medicago truncatula RepID=G7K1E8_MEDTR	0	99.61	AT1G60200.1|Symbols:|splicing factor PWI domain-containing protein / RNA recognition motif (RRM)-containing protein|chr1:22200882-22205241 REVERSE LENGTH=899	0	103.11	GO:0006397	mRNA processing	GO:0000166 GO:0003676	nucleic acid binding; "nucleotide binding"	GO:0005886	plasma membrane	PF01480 PF00076	PWI domain; "RNA recognition motif. (a.k.a. RRM, RBD, or RNP domain)"	PTHR18806	RBM25 PROTEIN	KOG2253	U1_snRNP_complex,_subunit_SNU71_and_related_PWI-motif_proteins
Glyma01g03820	Glyma.01g031500	3278502	3282846	539	UniRef100_I1J5A5 Uncharacterized protein n=1 Tax=Glycine max RepID=I1J5A5_SOYBN	0	100	UniRef100_C7A2A0 Mitochondrial benzaldehyde dehydrogenase n=1 Tax=Antirrhinum majus RepID=C7A2A0_ANTMA	0	100.37	AT1G23800.1|Symbols:ALDH2B7, ALDH2B|aldehyde dehydrogenase 2B7|chr1:8412238-8414804 REVERSE LENGTH=534	0	94.94	GO:0008152 GO:0010228 GO:0016926 GO:0050665 GO:0055114	hydrogen peroxide biosynthetic process; "metabolic process"; "oxidation-reduction process"; "protein desumoylation"; "vegetative to reproductive phase transition of meristem"	GO:0004028 GO:0004029 GO:0016491	3-chloroallyl aldehyde dehydrogenase activity; "aldehyde dehydrogenase (NAD) activity"; "oxidoreductase activity"	GO:0009507	chloroplast	PF00171	Aldehyde dehydrogenase family	PTHR11699	ALDEHYDE DEHYDROGENASE-RELATED	KOG2450	Aldehyde_dehydrogenase
#N/A	Glyma.01g031600	3292411	3295255	519	UniRef100_K7N1R7 Uncharacterized protein n=1 Tax=Glycine max RepID=K7N1R7_SOYBN	0	68.56	UniRef100_G7LIC7 HAT family dimerization domain containing protein n=1 Tax=Medicago truncatula RepID=G7LIC7_MEDTR	2e-130	75.62	AT3G17450.1|Symbols:|hAT dimerisation domain-containing protein|chr3:5972793-5975684 REVERSE LENGTH=877	3e-55	41.62	GO:0008150	biological process	GO:0003677 GO:0046983	DNA binding; "protein dimerization activity"	GO:0005634	nucleus	PF04937 PF05699 PF02892	Protein of unknown function (DUF 659); "hAT family C-terminal dimerisation region"; "BED zinc finger"	PTHR10775	UNCHARACTERIZED	NA	NA
Glyma01g03830	Glyma.01g031700	3298861	3302133	339	UniRef100_C6T918 Uncharacterized protein n=1 Tax=Glycine max RepID=C6T918_SOYBN	0	100	UniRef100_G7K1F1 Spermidine synthase n=1 Tax=Medicago truncatula RepID=G7K1F1_MEDTR	0	98.25	AT1G23820.1|Symbols:SPDS1|spermidine synthase 1|chr1:8420278-8422724 FORWARD LENGTH=378	0	87.04	GO:0008295	spermidine biosynthetic process	GO:0003824 GO:0004766 GO:0005515	catalytic activity; "protein binding"; "spermidine synthase activity"	GO:0005829 GO:0009507	chloroplast; "cytosol"	PF01564	Spermine/spermidine synthase	PTHR11558	SPERMIDINE/SPERMINE SYNTHASE	KOG1562	Spermidine_synthase
Glyma01g03850	Glyma.01g031800	3328121	3334148	789	UniRef100_I1J5A7 Potassium transporter n=2 Tax=Glycine max RepID=I1J5A7_SOYBN	0	100	UniRef100_I1J5A7 Potassium transporter n=2 Tax=Glycine max RepID=I1J5A7_SOYBN	0	100	AT1G70300.1|Symbols:KUP6|K+ uptake permease 6|chr1:26477993-26481233 REVERSE LENGTH=782	0	99.74	GO:0006813 GO:0071805	potassium ion transmembrane transport; "potassium ion transport"	GO:0015079	potassium ion transmembrane transporter activity	GO:0005886 GO:0016020	membrane; "plasma membrane"	PF02705	K+ potassium transporter	NA	NA	NA	NA
Glyma01g03870	Glyma.01g031900	3342396	3347771	861	UniRef100_K7K1I3 Uncharacterized protein n=1 Tax=Glycine max RepID=K7K1I3_SOYBN	0	100	UniRef100_G8XR07 Trehalose 6-phosphate synthase n=1 Tax=Gossypium arboreum RepID=G8XR07_GOSAR	0	99.77	AT1G23870.1|Symbols:ATTPS9, TPS9|trehalose-phosphatase/synthase 9|chr1:8432695-8435506 FORWARD LENGTH=867	0	99.19	GO:0005992 GO:0008152 GO:0009744 GO:0009750	metabolic process; "response to fructose stimulus"; "response to sucrose stimulus"; "trehalose biosynthetic process"	GO:0003824 GO:0004805 GO:0016757	catalytic activity; "transferase activity, transferring glycosyl groups"; "trehalose-phosphatase activity"	GO:0005634	nucleus	PF02358 PF00982	Trehalose-phosphatase; "Glycosyltransferase family 20"	PTHR10788	TREHALOSE-6-PHOSPHATE SYNTHASE	KOG1050	Trehalose-6-phosphate_synthase_component_TPS1_and_related_subunits
Glyma01g03880	Glyma.01g032000	3363639	3366996	508	UniRef100_I1J5A9 Uncharacterized protein n=1 Tax=Glycine max RepID=I1J5A9_SOYBN	0	100	UniRef100_B9HJT0 NHL repeat-containing family protein n=1 Tax=Populus trichocarpa RepID=B9HJT0_POPTR	0	102.63	AT1G70280.2|Symbols:|NHL domain-containing protein|chr1:26466086-26468471 REVERSE LENGTH=509	0	90.77	GO:0000394 GO:0008150 GO:0009086	RNA splicing, via endonucleolytic cleavage and ligation; "biological process"; "methionine biosynthetic process"	GO:0003674	molecular function	GO:0005576 GO:0005634	extracellular region; "nucleus"	PF01436	NHL repeat	PTHR13833	FAMILY NOT NAMED	NA	NA
Glyma01g03890	Glyma.01g032100	3374233	3387279	872	UniRef100_I1J5B0 Uncharacterized protein n=1 Tax=Glycine max RepID=I1J5B0_SOYBN	0	100	UniRef100_G7K1H7 AP-1 complex subunit gamma-1 n=1 Tax=Medicago truncatula RepID=G7K1H7_MEDTR	0	99.89	AT1G60070.1|Symbols:|Adaptor protein complex AP-1, gamma subunit|chr1:22142944-22149296 REVERSE LENGTH=862	0	101.04	GO:0006886 GO:0015031 GO:0016192	intracellular protein transport; "protein transport"; "vesicle-mediated transport"	GO:0008565 GO:0030276	clathrin binding; "protein transporter activity"	GO:0005794 GO:0005829 GO:0030117 GO:0030131	Golgi apparatus; "clathrin adaptor complex"; "cytosol"; "membrane coat"	PF01602 PF02883	Adaptin N terminal region; "Adaptin C-terminal domain"	PTHR22780	ADAPTIN, ALPHA/GAMMA/EPSILON	KOG1062	Vesicle_coat_complex_AP-1,_gamma_subunit
Glyma01g03900	Glyma.01g032200	3392970	3394819	377	UniRef100_I1J5B1 Uncharacterized protein n=1 Tax=Glycine max RepID=I1J5B1_SOYBN	0	100	UniRef100_G7K1H8 RING finger protein n=1 Tax=Medicago truncatula RepID=G7K1H8_MEDTR	1e-162	102.17	AT5G40250.1|Symbols:|RING/U-box superfamily protein|chr5:16086056-16087186 FORWARD LENGTH=376	2e-114	85.37	NA	NA	GO:0008270	zinc ion binding	GO:0005634	nucleus	PF00097	Zinc finger, C3HC4 type (RING finger)	PTHR14155	RING FINGER DOMAIN-CONTAINING	KOG1493	Anaphase-promoting_complex_(APC),_subunit_11
Glyma01g03910	Glyma.01g032300	3396704	3399050	274	UniRef100_I1J5B2 Uncharacterized protein n=1 Tax=Glycine max RepID=I1J5B2_SOYBN	0	100	UniRef100_G7J2A2 NBS/LRR resistance protein-like protein n=1 Tax=Medicago truncatula RepID=G7J2A2_MEDTR	1e-17	10.04	NA	NA	NA	NA	NA	NA	NA	NA	NA	NA	NA	NA	NA	NA	NA
Glyma01g03921	Glyma.01g032400	3404831	3411453	1454	UniRef100_K7K1I4 Uncharacterized protein n=1 Tax=Glycine max RepID=K7K1I4_SOYBN	0	100	UniRef100_G7J6M1 Tir-nbs-lrr resistance protein n=1 Tax=Medicago truncatula RepID=G7J6M1_MEDTR	0	70.49	AT5G17680.1|Symbols:|disease resistance protein (TIR-NBS-LRR class), putative|chr5:5822999-5827153 FORWARD LENGTH=1294	0	65.53	GO:0006952 GO:0007165	defense response; "signal transduction"	GO:0043531	ADP binding	GO:0005622	intracellular	PF07725 PF00931 PF01582	Leucine Rich Repeat; "NB-ARC domain"; "TIR domain"	PTHR11017	LEUCINE-RICH REPEAT-CONTAINING PROTEIN	KOG4658	Apoptotic_ATPase
Glyma01g03930	Glyma.01g032500	3415166	3425683	718	UniRef100_I1J5B4 Uncharacterized protein n=1 Tax=Glycine max RepID=I1J5B4_SOYBN	0	100	UniRef100_G7K2Q8 Threonyl-tRNA synthetase n=1 Tax=Medicago truncatula RepID=G7K2Q8_MEDTR	0	100.7	AT5G26830.1|Symbols:|Threonyl-tRNA synthetase|chr5:9437351-9441568 FORWARD LENGTH=709	0	94.64	GO:0006094 GO:0006418 GO:0006435 GO:0007010 GO:0010498 GO:0043039	cytoskeleton organization; "gluconeogenesis"; "proteasomal protein catabolic process"; "tRNA aminoacylation"; "tRNA aminoacylation for protein translation"; "threonyl-tRNA aminoacylation"	GO:0000166 GO:0004812 GO:0004829 GO:0005524 GO:0016876	ATP binding; "aminoacyl-tRNA ligase activity"; "ligase activity, forming aminoacyl-tRNA and related compounds"; "nucleotide binding"; "threonine-tRNA ligase activity"	GO:0005618 GO:0005737 GO:0005739 GO:0005829 GO:0005886 GO:0009507 GO:0016020	cell wall; "chloroplast"; "cytoplasm"; "cytosol"; "membrane"; "mitochondrion"; "plasma membrane"	PF03129 PF02824 PF00587 PF07973	Anticodon binding domain; "TGS domain"; "tRNA synthetase class II core domain (G, H, P, S and T)"; "Threonyl and Alanyl tRNA synthetase second additional domain"	PTHR11451	TRNA SYNTHETASE-RELATED	KOG1637	Threonyl-tRNA_synthetase
Glyma01g03940	Glyma.01g032600	3428092	3430571	377	UniRef100_I1J5B5 Uncharacterized protein n=1 Tax=Glycine max RepID=I1J5B5_SOYBN	0	100	NA	NA	NA	AT1G60060.1|Symbols:|Serine/threonine-protein kinase WNK (With No Lysine)-related|chr1:22139282-22141585 FORWARD LENGTH=386	1e-155	75.91	GO:0008150	biological process	GO:0003674	molecular function	GO:0005576	extracellular region	NA	NA	PTHR13902	SERINE/THREONINE-PROTEIN KINASE WNK (WITH NO LYSINE)-RELATED	NA	NA
#N/A	Glyma.01g032700	3430682	3431061	81	NA	NA	NA	NA	NA	NA	NA	NA	NA	NA	NA	NA	NA	NA	NA	NA	NA	NA	NA	NA	NA
Glyma01g03972	Glyma.01g032800	3440071	3441480	106	UniRef100_K7K1J1 Uncharacterized protein n=1 Tax=Glycine max RepID=K7K1J1_SOYBN	4e-71	100	NA	NA	NA	NA	NA	NA	NA	NA	NA	NA	NA	NA	NA	NA	NA	NA	NA	NA
Glyma01g03980	Glyma.01g032900	3455319	3459556	957	UniRef100_K7K1J3 Uncharacterized protein n=1 Tax=Glycine max RepID=K7K1J3_SOYBN	0	100	UniRef100_Q3IA99 Disease resistance protein (Fragment) n=1 Tax=Phaseolus vulgaris RepID=Q3IA99_PHAVU	0	85.66	AT5G17680.1|Symbols:|disease resistance protein (TIR-NBS-LRR class), putative|chr5:5822999-5827153 FORWARD LENGTH=1294	3e-167	72.57	GO:0006952 GO:0007165	defense response; "signal transduction"	GO:0043531	ADP binding	GO:0005622	intracellular	PF01582 PF00931 PF07725 PF00560	TIR domain; "NB-ARC domain"; "Leucine Rich Repeat"; "Leucine Rich Repeat"	PTHR11017	LEUCINE-RICH REPEAT-CONTAINING PROTEIN	KOG1947	Leucine_rich_repeat_proteins,_some_proteins_contain_F-box
#N/A	Glyma.01g033000	3459557	3462334	358	UniRef100_UPI0003DED616 PREDICTED: protein SUPPRESSOR OF npr1-1, CONSTITUTIVE 1-like isoform X7 n=1 Tax=Glycine max RepID=UPI0003DED616	0	31.37	UniRef100_G7LBH1 NBS-LRR resistance-like protein n=1 Tax=Medicago truncatula RepID=G7LBH1_MEDTR	8e-64	27.36	AT5G45060.1|Symbols:|Disease resistance protein (TIR-NBS-LRR class) family|chr5:18182038-18186067 FORWARD LENGTH=1165	2e-18	29.44	GO:0006952 GO:0007165	defense response; "signal transduction"	GO:0000166 GO:0017111 GO:0043531	ADP binding; "nucleoside-triphosphatase activity"; "nucleotide binding"	GO:0005622 GO:0005634	intracellular; "nucleus"	PF00560	Leucine Rich Repeat	PTHR11017	LEUCINE-RICH REPEAT-CONTAINING PROTEIN	NA	NA
Glyma03g16296	Glyma.01g033100	3469089	3471498	216	UniRef100_K7KDL7 Uncharacterized protein n=1 Tax=Glycine max RepID=K7KDL7_SOYBN	2e-155	100	UniRef100_U5NDF3 7-deoxyloganetic acid UDP-glucosyltransferase-like protein n=1 Tax=Amsonia hubrichtii RepID=U5NDF3_9GENT	4e-69	41.08	AT1G22400.1|Symbols:UGT85A1, ATUGT85A1|UDP-Glycosyltransferase superfamily protein|chr1:7903851-7906607 REVERSE LENGTH=489	7e-55	40.7	GO:0006612 GO:0008152 GO:0009863 GO:0009867 GO:0010363 GO:0030968	endoplasmic reticulum unfolded protein response; "jasmonic acid mediated signaling pathway"; "metabolic process"; "protein targeting to membrane"; "regulation of plant-type hypersensitive response"; "salicylic acid mediated signaling pathway"	GO:0008194 GO:0015020 GO:0016757 GO:0016758 GO:0050403 GO:0050502	UDP-glycosyltransferase activity; "cis-zeatin O-beta-D-glucosyltransferase activity"; "glucuronosyltransferase activity"; "trans-zeatin O-beta-D-glucosyltransferase activity"; "transferase activity, transferring glycosyl groups"; "transferase activity, transferring hexosyl groups"	NA	NA	PF00201	UDP-glucoronosyl and UDP-glucosyl transferase	PTHR11926	GLUCOSYL/GLUCURONOSYL TRANSFERASES	NA	NA
#N/A	Glyma.01g033200	3487315	3493797	1418	UniRef100_K7K1J0 Uncharacterized protein (Fragment) n=1 Tax=Glycine max RepID=K7K1J0_SOYBN	0	98.09	UniRef100_G7LBH1 NBS-LRR resistance-like protein n=1 Tax=Medicago truncatula RepID=G7LBH1_MEDTR	0	115.97	AT1G69550.1|Symbols:|disease resistance protein (TIR-NBS-LRR class)|chr1:26148836-26153374 REVERSE LENGTH=1400	1e-177	86.93	GO:0006952 GO:0007165	defense response; "signal transduction"	GO:0000166 GO:0017111 GO:0043531	ADP binding; "nucleoside-triphosphatase activity"; "nucleotide binding"	GO:0005622	intracellular	PF01582 PF00560 PF00931	TIR domain; "Leucine Rich Repeat"; "NB-ARC domain"	PTHR11017	LEUCINE-RICH REPEAT-CONTAINING PROTEIN	KOG4658	Apoptotic_ATPase
Glyma01g04000	Glyma.01g033300	3499474	3504138	1202	UniRef100_I1J5B8 Uncharacterized protein n=1 Tax=Glycine max RepID=I1J5B8_SOYBN	0	97.62	UniRef100_Q3IA99 Disease resistance protein (Fragment) n=1 Tax=Phaseolus vulgaris RepID=Q3IA99_PHAVU	0	99.6	AT5G17680.1|Symbols:|disease resistance protein (TIR-NBS-LRR class), putative|chr5:5822999-5827153 FORWARD LENGTH=1294	1e-163	80.76	GO:0006952 GO:0007165	defense response; "signal transduction"	GO:0043531	ADP binding	GO:0005622	intracellular	PF00560 PF00931 PF01582	Leucine Rich Repeat; "NB-ARC domain"; "TIR domain"	PTHR11017	LEUCINE-RICH REPEAT-CONTAINING PROTEIN	KOG4658	Apoptotic_ATPase
#N/A	Glyma.01g033400	3504407	3505708	32	NA	NA	NA	NA	NA	NA	NA	NA	NA	NA	NA	NA	NA	NA	NA	NA	NA	NA	NA	NA	NA
Glyma01g04015	Glyma.01g033500	3514070	3519602	354	UniRef100_K7K1J4 Uncharacterized protein n=1 Tax=Glycine max RepID=K7K1J4_SOYBN	0	100	UniRef100_H2D7G7 Auxin-induced nodulin n=1 Tax=Copaifera officinalis RepID=H2D7G7_9FABA	2e-131	100.29	AT5G40240.1|Symbols:|nodulin MtN21 /EamA-like transporter family protein|chr5:16082325-16084466 REVERSE LENGTH=368	8e-77	93.21	NA	NA	GO:0003674	molecular function	GO:0016020	membrane	PF00892	EamA-like transporter family	NA	NA	NA	NA
Glyma01g04030	Glyma.01g033600	3524820	3525113	98	UniRef100_K7K1J5 Uncharacterized protein n=1 Tax=Glycine max RepID=K7K1J5_SOYBN	1e-64	100	UniRef100_E5RDC4 Serine/threonine protein kinase n=1 Tax=Cucumis melo subsp. melo RepID=E5RDC4_CUCME	9e-48	13.59	AT4G10730.1|Symbols:|Protein kinase superfamily protein|chr4:6609793-6614786 REVERSE LENGTH=711	7e-45	13.64	GO:0006468	protein phosphorylation	GO:0004672 GO:0004713 GO:0005524 GO:0016301 GO:0016772	ATP binding; "kinase activity"; "protein kinase activity"; "protein tyrosine kinase activity"; "transferase activity, transferring phosphorus-containing groups"	GO:0005886	plasma membrane	PF00069	Protein kinase domain	PTHR24361	MITOGEN-ACTIVATED KINASE KINASE KINASE	NA	NA
Glyma01g04040	Glyma.01g033700	3526381	3533019	353	UniRef100_K7K1J6 Uncharacterized protein n=1 Tax=Glycine max RepID=K7K1J6_SOYBN	0	100	UniRef100_G7K2R8 Auxin-induced protein 5NG4 n=1 Tax=Medicago truncatula RepID=G7K2R8_MEDTR	3e-124	94.19	AT5G40210.1|Symbols:|nodulin MtN21 /EamA-like transporter family protein|chr5:16073725-16076088 REVERSE LENGTH=339	1e-74	101.77	GO:0006863	purine nucleobase transport	NA	NA	GO:0016020	membrane	PF00892	EamA-like transporter family	NA	NA	NA	NA
Glyma01g04050	Glyma.01g033800	3535699	3539383	271	UniRef100_K7K1J7 Uncharacterized protein n=1 Tax=Glycine max RepID=K7K1J7_SOYBN	0	100	UniRef100_G7K2S7 Auxin-induced protein 5NG4 n=1 Tax=Medicago truncatula RepID=G7K2S7_MEDTR	4e-102	38.8	AT5G40240.1|Symbols:|nodulin MtN21 /EamA-like transporter family protein|chr5:16082325-16084466 REVERSE LENGTH=368	3e-46	60.05	NA	NA	GO:0003674	molecular function	GO:0016020	membrane	PF00892	EamA-like transporter family	NA	NA	NA	NA
Glyma01g04060	Glyma.01g033900	3545086	3549390	348	UniRef100_I1J5C1 Uncharacterized protein n=1 Tax=Glycine max RepID=I1J5C1_SOYBN	0	100	UniRef100_G7K2S7 Auxin-induced protein 5NG4 n=1 Tax=Medicago truncatula RepID=G7K2S7_MEDTR	7e-157	57.19	AT5G40240.1|Symbols:|nodulin MtN21 /EamA-like transporter family protein|chr5:16082325-16084466 REVERSE LENGTH=368	4e-73	90.76	NA	NA	GO:0003674	molecular function	GO:0016020	membrane	PF00892	EamA-like transporter family	NA	NA	NA	NA
Glyma01g04070	Glyma.01g034000	3552796	3554812	154	UniRef100_C6SYW1 Uncharacterized protein n=1 Tax=Glycine max RepID=C6SYW1_SOYBN	1e-106	100	UniRef100_B7FKA0 MLP-like protein n=1 Tax=Medicago truncatula RepID=B7FKA0_MEDTR	6e-74	98.08	AT1G24020.2|Symbols:MLP423|MLP-like protein 423|chr1:8500653-8501458 REVERSE LENGTH=155	6e-60	96.13	GO:0006952 GO:0016556	defense response; "mRNA modification"	NA	NA	GO:0009507 GO:0016020	chloroplast; "membrane"	PF00407	Pathogenesis-related protein Bet v I family	NA	NA	NA	NA
Glyma01g04080	Glyma.01g034100	3564064	3569598	364	UniRef100_K7K1J9 Uncharacterized protein n=1 Tax=Glycine max RepID=K7K1J9_SOYBN	0	100	UniRef100_G7K2T1 Protein kinase family protein n=1 Tax=Medicago truncatula RepID=G7K2T1_MEDTR	0	100.55	AT1G24030.2|Symbols:|Protein kinase superfamily protein|chr1:8503394-8505195 FORWARD LENGTH=361	0	100	GO:0006468 GO:0010228 GO:0010413 GO:0016926 GO:0042546 GO:0044036 GO:0045492 GO:0050665	cell wall biogenesis; "cell wall macromolecule metabolic process"; "glucuronoxylan metabolic process"; "hydrogen peroxide biosynthetic process"; "protein desumoylation"; "protein phosphorylation"; "vegetative to reproductive phase transition of meristem"; "xylan biosynthetic process"	GO:0004672 GO:0004674 GO:0004713 GO:0005524 GO:0016301 GO:0016772	ATP binding; "kinase activity"; "protein kinase activity"; "protein serine/threonine kinase activity"; "protein tyrosine kinase activity"; "transferase activity, transferring phosphorus-containing groups"	GO:0005886	plasma membrane	PF00069	Protein kinase domain	PTHR24420	LEUCINE-RICH REPEAT RECEPTOR-LIKE PROTEIN KINASE	KOG1187	Serine/threonine_protein_kinase
Glyma01g04090	Glyma.01g034200	3565380	3572403	292	UniRef100_I1J5C5 Uncharacterized protein n=1 Tax=Glycine max RepID=I1J5C5_SOYBN	0	100	UniRef100_Q9LR91 Acyl-CoA N-acyltransferases-like protein n=1 Tax=Arabidopsis thaliana RepID=Q9LR91_ARATH	4e-103	89.97	AT1G24040.2|Symbols:|Acyl-CoA N-acyltransferases (NAT) superfamily protein|chr1:8505794-8506753 REVERSE LENGTH=319	5e-106	89.97	GO:0008152	metabolic process	GO:0008080	N-acetyltransferase activity	GO:0009507	chloroplast	PF00583	Acetyltransferase (GNAT) family	PTHR23091	N-TERMINAL ACETYLTRANSFERASE	NA	NA
Glyma01g04100	Glyma.01g034300	3573149	3579461	441	UniRef100_I1J5C7 Uncharacterized protein n=1 Tax=Glycine max RepID=I1J5C7_SOYBN	0	100	UniRef100_O04523 Protein ALTERED XYLOGLUCAN 4 n=1 Tax=Arabidopsis thaliana RepID=TBL27_ARATH	9e-175	102.16	AT1G70230.1|Symbols:TBL27|TRICHOME BIREFRINGENCE-LIKE 27|chr1:26450389-26451724 FORWARD LENGTH=416	1e-177	102.16	GO:0010167 GO:0010411 GO:0015706	nitrate transport; "response to nitrate"; "xyloglucan metabolic process"	NA	NA	GO:0005634 GO:0005794	Golgi apparatus; "nucleus"	PF03005	PF03005	PTHR13533	FAMILY NOT NAMED	NA	NA
Glyma01g04107	Glyma.01g034400	3582060	3583811	384	UniRef100_K7K1K2 Uncharacterized protein n=1 Tax=Glycine max RepID=K7K1K2_SOYBN	0	89.54	NA	NA	NA	AT1G70230.1|Symbols:TBL27|TRICHOME BIREFRINGENCE-LIKE 27|chr1:26450389-26451724 FORWARD LENGTH=416	6e-100	78.12	GO:0010167 GO:0010411 GO:0015706	nitrate transport; "response to nitrate"; "xyloglucan metabolic process"	NA	NA	GO:0005634 GO:0005794	Golgi apparatus; "nucleus"	PF03005	PF03005	PTHR13533	FAMILY NOT NAMED	NA	NA
Glyma01g04114	Glyma.01g034500	3585569	3588054	87	UniRef100_K7K1K3 Uncharacterized protein n=1 Tax=Glycine max RepID=K7K1K3_SOYBN	2e-57	100	NA	NA	NA	NA	NA	NA	NA	NA	NA	NA	NA	NA	NA	NA	NA	NA	NA	NA
Glyma01g04122	Glyma.01g034600	3588552	3590901	439	UniRef100_K7K1K5 Uncharacterized protein n=1 Tax=Glycine max RepID=K7K1K5_SOYBN	0	100	UniRef100_O04523 Protein ALTERED XYLOGLUCAN 4 n=1 Tax=Arabidopsis thaliana RepID=TBL27_ARATH	1e-153	102.16	AT1G70230.1|Symbols:TBL27|TRICHOME BIREFRINGENCE-LIKE 27|chr1:26450389-26451724 FORWARD LENGTH=416	1e-156	102.16	GO:0010167 GO:0010411 GO:0015706	nitrate transport; "response to nitrate"; "xyloglucan metabolic process"	NA	NA	GO:0005634 GO:0005794	Golgi apparatus; "nucleus"	PF03005	PF03005	PTHR13533	FAMILY NOT NAMED	NA	NA
Glyma01g04130	Glyma.01g034700	3599923	3602578	479	UniRef100_I1J5D0 Uncharacterized protein n=1 Tax=Glycine max RepID=I1J5D0_SOYBN	0	100	UniRef100_O04523 Protein ALTERED XYLOGLUCAN 4 n=1 Tax=Arabidopsis thaliana RepID=TBL27_ARATH	6e-119	86.78	AT1G70230.1|Symbols:TBL27|TRICHOME BIREFRINGENCE-LIKE 27|chr1:26450389-26451724 FORWARD LENGTH=416	7e-122	86.78	GO:0010167 GO:0010411 GO:0015706	nitrate transport; "response to nitrate"; "xyloglucan metabolic process"	NA	NA	GO:0005634 GO:0005794	Golgi apparatus; "nucleus"	PF03005	PF03005	PTHR13533	FAMILY NOT NAMED	NA	NA
Glyma01g04140	Glyma.01g034800	3605528	3607302	422	UniRef100_I1J5D1 Uncharacterized protein n=1 Tax=Glycine max RepID=I1J5D1_SOYBN	0	97.68	NA	NA	NA	AT1G70230.1|Symbols:TBL27|TRICHOME BIREFRINGENCE-LIKE 27|chr1:26450389-26451724 FORWARD LENGTH=416	1e-101	95.67	GO:0010167 GO:0010411 GO:0015706	nitrate transport; "response to nitrate"; "xyloglucan metabolic process"	NA	NA	GO:0005634 GO:0005794	Golgi apparatus; "nucleus"	PF03005	PF03005	NA	NA	NA	NA
Glyma01g04151	Glyma.01g034900	3613545	3615901	438	UniRef100_K7K1K6 Uncharacterized protein n=1 Tax=Glycine max RepID=K7K1K6_SOYBN	0	100	UniRef100_O04523 Protein ALTERED XYLOGLUCAN 4 n=1 Tax=Arabidopsis thaliana RepID=TBL27_ARATH	1e-147	84.62	AT1G70230.1|Symbols:TBL27|TRICHOME BIREFRINGENCE-LIKE 27|chr1:26450389-26451724 FORWARD LENGTH=416	1e-150	84.62	GO:0010167 GO:0010411 GO:0015706	nitrate transport; "response to nitrate"; "xyloglucan metabolic process"	NA	NA	GO:0005634 GO:0005794	Golgi apparatus; "nucleus"	PF03005	PF03005	PTHR13533	FAMILY NOT NAMED	NA	NA
Glyma01g04160	Glyma.01g035000	3626092	3630869	570	UniRef100_K7K1K7 Uncharacterized protein n=2 Tax=Glycine max RepID=K7K1K7_SOYBN	0	100	UniRef100_G7LFG1 Nucleobase ascorbate transporter n=1 Tax=Medicago truncatula RepID=G7LFG1_MEDTR	0	96.54	AT1G60030.1|Symbols:ATNAT7, NAT7|nucleobase-ascorbate transporter 7|chr1:22113993-22116648 REVERSE LENGTH=538	0	97.96	GO:0006810 GO:0055085	transmembrane transport; "transport"	GO:0005215 GO:0022857	transmembrane transporter activity; "transporter activity"	GO:0005886 GO:0009506 GO:0016020	membrane; "plasma membrane"; "plasmodesma"	PF00860	Permease family	PTHR11119	XANTHINE-URACIL / VITAMIN C PERMEASE FAMILY MEMBER	KOG1292	Xanthine/uracil_transporters
Glyma01g04170	Glyma.01g035100	3634033	3639674	272	UniRef100_C6TIA6 Uncharacterized protein n=2 Tax=Glycine max RepID=C6TIA6_SOYBN	0	100	UniRef100_G7K2U6 Sterol 4-alpha-methyl-oxidase n=1 Tax=Medicago truncatula RepID=G7K2U6_MEDTR	0	100	AT1G07420.1|Symbols:ATSMO2, SMO2-1|sterol 4-alpha-methyl-oxidase 2-1|chr1:2277910-2280033 FORWARD LENGTH=266	2e-168	98.12	GO:0006333 GO:0006633 GO:0016126 GO:0046520 GO:0055114	chromatin assembly or disassembly; "fatty acid biosynthetic process"; "oxidation-reduction process"; "sphingoid biosynthetic process"; "sterol biosynthetic process"	GO:0000254 GO:0005506 GO:0016491 GO:0080065	4-alpha-methyl-delta7-sterol-4alpha-methyl oxidase activity; "C-4 methylsterol oxidase activity"; "iron ion binding"; "oxidoreductase activity"	GO:0009941	chloroplast envelope	PF04116	Fatty acid hydroxylase superfamily	PTHR11863	STEROL DESATURASE	KOG0873	C-4_sterol_methyl_oxidase
#N/A	Glyma.01g035200	3645633	3650030	284	UniRef100_V7CH70 Uncharacterized protein n=1 Tax=Phaseolus vulgaris RepID=V7CH70_PHAVU	9e-86	68.75	UniRef100_G7K2U6 Sterol 4-alpha-methyl-oxidase n=1 Tax=Medicago truncatula RepID=G7K2U6_MEDTR	3e-80	69	AT1G07420.1|Symbols:ATSMO2, SMO2-1|sterol 4-alpha-methyl-oxidase 2-1|chr1:2277910-2280033 FORWARD LENGTH=266	1e-80	70.3	GO:0006333 GO:0006633 GO:0016126 GO:0046520 GO:0055114	chromatin assembly or disassembly; "fatty acid biosynthetic process"; "oxidation-reduction process"; "sphingoid biosynthetic process"; "sterol biosynthetic process"	GO:0000254 GO:0005506 GO:0016491 GO:0080065	4-alpha-methyl-delta7-sterol-4alpha-methyl oxidase activity; "C-4 methylsterol oxidase activity"; "iron ion binding"; "oxidoreductase activity"	GO:0009941	chloroplast envelope	NA	NA	PTHR11863	STEROL DESATURASE	KOG0873	C-4_sterol_methyl_oxidase
Glyma01g04190	Glyma.01g035300	3678713	3680543	173	UniRef100_I1J5D8 Uncharacterized protein n=1 Tax=Glycine max RepID=I1J5D8_SOYBN	1e-122	100	UniRef100_Q9XIJ9 T10O24.15 n=2 Tax=Arabidopsis thaliana RepID=Q9XIJ9_ARATH	1e-45	83.5	AT1G60010.1|Symbols:|unknown protein; FUNCTIONS IN: molecular_function unknown; INVOLVED IN: N-terminal protein myristoylation; LOCATED IN: cellular_component unknown; EXPRESSED IN: 22 plant structures; EXPRESSED DURING: 13 growth stages; BEST Arabidopsis thaliana protein match is: unknown protein (TAIR:AT1G10530.1); Has 185 Blast hits to 185 proteins in 18 species: Archae - 0; Bacteria - 0; Meta…	8e-58	99.42	GO:0006499 GO:0006833 GO:0009651 GO:0009750	N-terminal protein myristoylation; "response to fructose stimulus"; "response to salt stress"; "water transport"	GO:0003674	molecular function	GO:0005634	nucleus	NA	NA	NA	NA	NA	NA
Glyma01g04200	Glyma.01g035400	3692399	3696760	871	UniRef100_K7K1K9 Uncharacterized protein n=2 Tax=Glycine max RepID=K7K1K9_SOYBN	0	100	UniRef100_V5UN18 CC-NBS-LRR disease resistance protein n=1 Tax=Cicer arietinum RepID=V5UN18_CICAR	0	78.75	AT3G14470.1|Symbols:|NB-ARC domain-containing disease resistance protein|chr3:4857940-4861104 FORWARD LENGTH=1054	5e-115	74.1	GO:0006952 GO:0009627 GO:0009697	defense response; "salicylic acid biosynthetic process"; "systemic acquired resistance"	GO:0005515 GO:0043531	ADP binding; "protein binding"	GO:0005576	extracellular region	PF00931	NB-ARC domain	PTHR23155	LEUCINE-RICH REPEAT-CONTAINING PROTEIN	KOG4658	Apoptotic_ATPase
Glyma01g04210	Glyma.01g035500	3717226	3717396	57	UniRef100_K7K1L0 Uncharacterized protein n=1 Tax=Glycine max RepID=K7K1L0_SOYBN	1e-30	100	NA	NA	NA	NA	NA	NA	NA	NA	NA	NA	NA	NA	NA	NA	NA	NA	NA	NA
Glyma01g04220	Glyma.01g035600	3717548	3720581	383	UniRef100_I1J5E0 Uncharacterized protein n=1 Tax=Glycine max RepID=I1J5E0_SOYBN	0	100	UniRef100_G7K443 Cyclin-D1-1 n=1 Tax=Medicago truncatula RepID=G7K443_MEDTR	9e-166	101.5	AT1G70210.1|Symbols:CYCD1;1, ATCYCD1;1|CYCLIN D1;1|chr1:26440015-26441980 FORWARD LENGTH=339	8e-131	101.47	GO:0000278 GO:0010440 GO:0042023 GO:0045736 GO:0051726	DNA endoreduplication; "mitotic cell cycle"; "negative regulation of cyclin-dependent protein serine/threonine kinase activity"; "regulation of cell cycle"; "stomatal lineage progression"	GO:0005515 GO:0016538	cyclin-dependent protein serine/threonine kinase regulator activity; "protein binding"	GO:0005634	nucleus	PF00134 PF02984	Cyclin, N-terminal domain; "Cyclin, C-terminal domain"	PTHR10177	CYCLINE	KOG0656	G1/S-specific_cyclin_D
Glyma01g04230	Glyma.01g035700	3738152	3741884	447	UniRef100_K7K1L1 Uncharacterized protein n=1 Tax=Glycine max RepID=K7K1L1_SOYBN	0	100	UniRef100_G7K2V9 RNA recognition motif (RRM)-containing protein-like protein n=1 Tax=Medicago truncatula RepID=G7K2V9_MEDTR	2e-147	105.44	AT1G70200.1|Symbols:|RNA-binding (RRM/RBD/RNP motifs) family protein|chr1:26432514-26434351 REVERSE LENGTH=538	8e-54	31.23	GO:0006364 GO:0006399 GO:0009658 GO:0010027 GO:0045036	chloroplast organization; "protein targeting to chloroplast"; "rRNA processing"; "tRNA metabolic process"; "thylakoid membrane organization"	GO:0003676	nucleic acid binding	GO:0009507	chloroplast	NA	NA	NA	NA	NA	NA
Glyma01g04241	Glyma.01g035800	3755286	3756659	442	UniRef100_K7K1L2 Uncharacterized protein n=1 Tax=Glycine max RepID=K7K1L2_SOYBN	0	100.92	UniRef100_G7K2V7 Resistance protein n=1 Tax=Medicago truncatula RepID=G7K2V7_MEDTR	0	88.18	AT3G14470.1|Symbols:|NB-ARC domain-containing disease resistance protein|chr3:4857940-4861104 FORWARD LENGTH=1054	8e-81	37.57	GO:0006952 GO:0009627 GO:0009697	defense response; "salicylic acid biosynthetic process"; "systemic acquired resistance"	GO:0005515 GO:0043531	ADP binding; "protein binding"	GO:0005576	extracellular region	PF00931	NB-ARC domain	PTHR23155	LEUCINE-RICH REPEAT-CONTAINING PROTEIN	NA	NA
#N/A	Glyma.01g035900	3761748	3762981	391	UniRef100_V7CJF6 Uncharacterized protein n=1 Tax=Phaseolus vulgaris RepID=V7CJF6_PHAVU	2e-101	58.64	UniRef100_G7K2U8 Cc-nbs-lrr resistance protein n=1 Tax=Medicago truncatula RepID=G7K2U8_MEDTR	2e-79	58.35	AT1G69550.1|Symbols:|disease resistance protein (TIR-NBS-LRR class)|chr1:26148836-26153374 REVERSE LENGTH=1400	3e-12	19.14	GO:0006952 GO:0007165	defense response; "signal transduction"	GO:0000166 GO:0017111 GO:0043531	ADP binding; "nucleoside-triphosphatase activity"; "nucleotide binding"	GO:0005622	intracellular	PF00560	Leucine Rich Repeat	PTHR23155	LEUCINE-RICH REPEAT-CONTAINING PROTEIN	NA	NA
Glyma01g04250	Glyma.01g036000	3770841	3773093	466	UniRef100_I1J5E3 Uncharacterized protein n=1 Tax=Glycine max RepID=I1J5E3_SOYBN	0	100	UniRef100_G7K464 N-hydroxythioamide S-beta-glucosyltransferase n=1 Tax=Medicago truncatula RepID=G7K464_MEDTR	0	98.93	AT1G24100.1|Symbols:UGT74B1|UDP-glucosyl transferase 74B1|chr1:8525547-8527010 REVERSE LENGTH=460	9e-167	96.52	GO:0006569 GO:0008152 GO:0009684 GO:0019761 GO:0042742 GO:0048767 GO:0052544	defense response by callose deposition in cell wall; "defense response to bacterium"; "glucosinolate biosynthetic process"; "indoleacetic acid biosynthetic process"; "metabolic process"; "root hair elongation"; "tryptophan catabolic process"	GO:0008194 GO:0016757 GO:0016758 GO:0047251	UDP-glycosyltransferase activity; "thiohydroximate beta-D-glucosyltransferase activity"; "transferase activity, transferring glycosyl groups"; "transferase activity, transferring hexosyl groups"	GO:0005634	nucleus	PF00201	UDP-glucoronosyl and UDP-glucosyl transferase	PTHR11926	GLUCOSYL/GLUCURONOSYL TRANSFERASES	KOG1192	UDP-glucuronosyl_and_UDP-glucosyl_transferase
#N/A	Glyma.01g036100	3789732	3790606	273	UniRef100_K7K1L3 Uncharacterized protein n=1 Tax=Glycine max RepID=K7K1L3_SOYBN	0	49.34	UniRef100_G7K2V7 Resistance protein n=1 Tax=Medicago truncatula RepID=G7K2V7_MEDTR	6e-74	51.5	AT3G14470.1|Symbols:|NB-ARC domain-containing disease resistance protein|chr3:4857940-4861104 FORWARD LENGTH=1054	2e-24	21.82	GO:0006952 GO:0009627 GO:0009697	defense response; "salicylic acid biosynthetic process"; "systemic acquired resistance"	GO:0005515 GO:0043531	ADP binding; "protein binding"	GO:0005576	extracellular region	PF00931	NB-ARC domain	PTHR23155	LEUCINE-RICH REPEAT-CONTAINING PROTEIN	NA	NA
Glyma01g04270	Glyma.01g036200	3791180	3811591	607	UniRef100_K7K653 Uncharacterized protein n=1 Tax=Glycine max RepID=K7K653_SOYBN	0	100	UniRef100_G7K465 Nucleotide-binding oligomerization domain-containing protein n=2 Tax=Medicago truncatula RepID=G7K465_MEDTR	0	99.5	AT1G10510.1|Symbols:emb2004|RNI-like superfamily protein|chr1:3461771-3465590 FORWARD LENGTH=605	0	92.4	GO:0009793	embryo development ending in seed dormancy	NA	NA	GO:0005739 GO:0009507 GO:0009536 GO:0009941	chloroplast; "chloroplast envelope"; "mitochondrion"; "plastid"	NA	NA	PTHR24106	FAMILY NOT NAMED	KOG4308	LRR-containing_protein
Glyma01g04285	Glyma.01g036300	3813757	3814433	67	UniRef100_K7K1L5 Uncharacterized protein n=1 Tax=Glycine max RepID=K7K1L5_SOYBN	1e-37	75	NA	NA	NA	NA	NA	NA	NA	NA	NA	NA	NA	NA	NA	NA	NA	NA	NA	NA
#N/A	Glyma.01g036400	3817388	3817609	74	UniRef100_K7K652 Uncharacterized protein n=1 Tax=Glycine max RepID=K7K652_SOYBN	1e-35	98.65	NA	NA	NA	NA	NA	NA	NA	NA	NA	NA	NA	NA	NA	NA	NA	NA	NA	NA
Glyma01g04300	Glyma.01g036500	3821377	3825854	411	UniRef100_K7K1L7 Uncharacterized protein n=1 Tax=Glycine max RepID=K7K1L7_SOYBN	0	100	UniRef100_G7K481 Chaperone protein dnaJ n=2 Tax=Medicago truncatula RepID=G7K481_MEDTR	0	99.03	AT1G24120.1|Symbols:ARL1|ARG1-like 1|chr1:8529283-8531946 REVERSE LENGTH=436	0	94.04	GO:0006457 GO:0009737	protein folding; "response to abscisic acid stimulus"	GO:0031072 GO:0051082	heat shock protein binding; "unfolded protein binding"	GO:0005634	nucleus	PF00226	DnaJ domain	PTHR24078	DNAJ HOMOLOG SUBFAMILY C MEMBER	KOG0713	Molecular_chaperone_(DnaJ_superfamily)
Glyma01g04310	Glyma.01g036600	3860214	3861413	242	UniRef100_I1J5E7 Uncharacterized protein n=1 Tax=Glycine max RepID=I1J5E7_SOYBN	3e-178	100	UniRef100_G7K484 Zinc finger protein n=1 Tax=Medicago truncatula RepID=G7K484_MEDTR	7e-77	99.55	AT1G68360.1|Symbols:|C2H2 and C2HC zinc fingers superfamily protein|chr1:25621678-25622412 REVERSE LENGTH=244	3e-16	50	GO:0006355	regulation of transcription, DNA-dependent	GO:0003700 GO:0008270	sequence-specific DNA binding transcription factor activity; "zinc ion binding"	GO:0005622 GO:0005634	intracellular; "nucleus"	NA	NA	PTHR10032	ZINC FINGER PROTEIN WITH KRAB AND SCAN DOMAINS	NA	NA
Glyma01g04320	Glyma.01g036700	3865168	3872478	337	UniRef100_I1J5E8 Uncharacterized protein n=1 Tax=Glycine max RepID=I1J5E8_SOYBN	0	100	UniRef100_G7K485 SAM domain family protein n=1 Tax=Medicago truncatula RepID=G7K485_MEDTR	2e-163	99.7	AT1G70180.2|Symbols:|Sterile alpha motif (SAM) domain-containing protein|chr1:26426768-26429097 FORWARD LENGTH=460	4e-23	39.57	GO:0007062 GO:0007131 GO:0031048 GO:0033044 GO:0042138 GO:0045132	chromatin silencing by small RNA; "meiotic DNA double-strand break formation"; "meiotic chromosome segregation"; "reciprocal meiotic recombination"; "regulation of chromosome organization"; "sister chromatid cohesion"	NA	NA	GO:0005634	nucleus	PF00536	SAM domain (Sterile alpha motif)	PTHR10627	SCP160	NA	NA
Glyma01g04340	Glyma.01g036800	3916138	3918004	434	UniRef100_I1J5E9 Uncharacterized protein n=1 Tax=Glycine max RepID=I1J5E9_SOYBN	0	100	UniRef100_G7K5I2 WD repeat-containing protein-like protein n=1 Tax=Medicago truncatula RepID=G7K5I2_MEDTR	9e-177	95.76	AT1G24130.1|Symbols:|Transducin/WD40 repeat-like superfamily protein|chr1:8534183-8535430 REVERSE LENGTH=415	3e-136	94.46	GO:0008150	biological process	GO:0000166	nucleotide binding	GO:0005737 GO:0005834	cytoplasm; "heterotrimeric G-protein complex"	PF00400 PF11715	WD domain, G-beta repeat; "Nucleoporin Nup120/160"	PTHR22844	F-BOX AND WD40 DOMAIN PROTEIN	KOG0645	WD40_repeat_protein
Glyma01g04350	Glyma.01g036900	3922226	3924037	358	UniRef100_C6TMH1 Uncharacterized protein n=1 Tax=Glycine max RepID=C6TMH1_SOYBN	0	100	UniRef100_Q93Z89 Matrix metalloproteinase MMP2 n=1 Tax=Glycine max RepID=Q93Z89_SOYBN	0	100	AT1G59970.1|Symbols:|Matrixin family protein|chr1:22073601-22074683 FORWARD LENGTH=360	2e-37	68.61	GO:0006508 GO:0008152	metabolic process; "proteolysis"	GO:0004222 GO:0008237 GO:0008270	metalloendopeptidase activity; "metallopeptidase activity"; "zinc ion binding"	GO:0005576 GO:0005886 GO:0031012 GO:0031225	anchored to membrane; "extracellular matrix"; "extracellular region"; "plasma membrane"	PF00413 PF01471	Matrixin; "Putative peptidoglycan binding domain"	PTHR10201	MATRIX METALLOPROTEINASE	NA	NA
Glyma01g04361	Glyma.01g037000	3927491	3927844	118	UniRef100_K7K1M1 Uncharacterized protein n=1 Tax=Glycine max RepID=K7K1M1_SOYBN	4e-77	100	UniRef100_G7K5I8 Matrix metalloproteinase-14 n=1 Tax=Medicago truncatula RepID=G7K5I8_MEDTR	3e-15	11.33	NA	NA	NA	NA	NA	NA	NA	NA	NA	PF01471	Putative peptidoglycan binding domain	NA	NA	NA	NA
Glyma01g04370	Glyma.01g037100	3931848	3933221	341	UniRef100_I1J5F1 Uncharacterized protein n=1 Tax=Glycine max RepID=I1J5F1_SOYBN	0	100	UniRef100_Q93Z89 Matrix metalloproteinase MMP2 n=1 Tax=Glycine max RepID=Q93Z89_SOYBN	8e-103	81.23	AT1G59970.1|Symbols:|Matrixin family protein|chr1:22073601-22074683 FORWARD LENGTH=360	2e-42	75	GO:0006508 GO:0008152	metabolic process; "proteolysis"	GO:0004222 GO:0008237 GO:0008270	metalloendopeptidase activity; "metallopeptidase activity"; "zinc ion binding"	GO:0005576 GO:0005886 GO:0031012 GO:0031225	anchored to membrane; "extracellular matrix"; "extracellular region"; "plasma membrane"	PF01471 PF00413	Putative peptidoglycan binding domain; "Matrixin"	PTHR10201	MATRIX METALLOPROTEINASE	NA	NA
Glyma01g04380	Glyma.01g037200	3946315	3948100	380	UniRef100_I1J5F2 Uncharacterized protein n=1 Tax=Glycine max RepID=I1J5F2_SOYBN	0	100	UniRef100_G7K5L1 Matrix metalloproteinase-9 n=1 Tax=Medicago truncatula RepID=G7K5L1_MEDTR	1e-177	91.09	AT1G24140.1|Symbols:|Matrixin family protein|chr1:8536131-8537285 REVERSE LENGTH=384	2e-128	95.57	GO:0006508 GO:0008152 GO:0009693 GO:0010200 GO:0030968	endoplasmic reticulum unfolded protein response; "ethylene biosynthetic process"; "metabolic process"; "proteolysis"; "response to chitin"	GO:0004222 GO:0008237 GO:0008270	metalloendopeptidase activity; "metallopeptidase activity"; "zinc ion binding"	GO:0005576 GO:0031012 GO:0031225	anchored to membrane; "extracellular matrix"; "extracellular region"	PF00413 PF01471	Matrixin; "Putative peptidoglycan binding domain"	PTHR10201	MATRIX METALLOPROTEINASE	NA	NA
Glyma01g04400	Glyma.01g037300	3957877	3962517	519	UniRef100_I1J5F4 Uncharacterized protein n=1 Tax=Glycine max RepID=I1J5F4_SOYBN	0	100	UniRef100_E4MW90 mRNA, clone: RTFL01-05-M08 n=1 Tax=Thellungiella halophila RepID=E4MW90_THEHA	0	92.9	AT1G70160.1|Symbols:|unknown protein; FUNCTIONS IN: molecular_function unknown; INVOLVED IN: biological_process unknown; LOCATED IN: endomembrane system; EXPRESSED IN: 24 plant structures; EXPRESSED DURING: 15 growth stages; BEST Arabidopsis thaliana protein match is: unknown protein (TAIR:AT4G27020.1); Has 108 Blast hits to 108 proteins in 20 species: Archae - 0; Bacteria - 0; Metazoa - 0; Fungi…	0	94.46	GO:0008150	biological process	GO:0003674	molecular function	GO:0005576	extracellular region	NA	NA	NA	NA	NA	NA
Glyma01g04410	Glyma.01g037400	3971832	3976198	381	UniRef100_I1J5F5 Uncharacterized protein n=1 Tax=Glycine max RepID=I1J5F5_SOYBN	0	100	UniRef100_F4I3Y1 Zinc ion binding protein n=1 Tax=Arabidopsis thaliana RepID=F4I3Y1_ARATH	4e-173	101.6	AT1G70150.1|Symbols:|zinc ion binding|chr1:26416898-26419521 FORWARD LENGTH=374	4e-176	101.6	GO:0008150	biological process	GO:0008270	zinc ion binding	GO:0005634	nucleus	PF01753	MYND finger	PTHR12197	SET AND MYND DOMAIN CONTAINING	NA	NA
Glyma01g04421	Glyma.01g037500	3986684	3988230	245	UniRef100_K7K1M2 Uncharacterized protein n=1 Tax=Glycine max RepID=K7K1M2_SOYBN	1e-172	100	UniRef100_B0YGG5 Type A response regulator RR1 n=1 Tax=Phaseolus vulgaris RepID=B0YGG5_PHAVU	2e-110	107.49	AT1G59940.1|Symbols:ARR3|response regulator 3|chr1:22065894-22066895 REVERSE LENGTH=231	1e-69	96.54	GO:0000160 GO:0006355 GO:0007623 GO:0009735 GO:0009736 GO:0010114 GO:0010161 GO:0042752	circadian rhythm; "cytokinin mediated signaling pathway"; "phosphorelay signal transduction system"; "red light signaling pathway"; "regulation of circadian rhythm"; "regulation of transcription, DNA-dependent"; "response to cytokinin stimulus"; "response to red light"	GO:0000156	phosphorelay response regulator activity	GO:0005634 GO:0005737	cytoplasm; "nucleus"	PF00072	Response regulator receiver domain	PTHR26402	RESPONSE REGULATOR OF TWO-COMPONENT SYSTEM	NA	NA
Glyma01g04430	Glyma.01g037600	4002360	4005512	813	UniRef100_I1J5F7 Uncharacterized protein n=1 Tax=Glycine max RepID=I1J5F7_SOYBN	0	100	UniRef100_G7K5M3 Formin-like protein n=1 Tax=Medicago truncatula RepID=G7K5M3_MEDTR	0	95.52	AT1G70140.1|Symbols:ATFH8, FH8|formin 8|chr1:26412688-26415048 REVERSE LENGTH=760	3e-176	59.61	GO:0000278 GO:0002679 GO:0006396 GO:0006865 GO:0009407 GO:0009932 GO:0010200 GO:0010583 GO:0015824 GO:0045010	RNA processing; "actin nucleation"; "amino acid transport"; "cell tip growth"; "mitotic cell cycle"; "proline transport"; "respiratory burst involved in defense response"; "response to chitin"; "response to cyclopentenone"; "toxin catabolic process"	GO:0003779 GO:0005522 GO:0051015	actin binding; "actin filament binding"; "profilin binding"	GO:0005886 GO:0005911	cell-cell junction; "plasma membrane"	PF02181	Formin Homology 2 Domain	PTHR23213	FORMIN-RELATED	KOG1922	Rho_GTPase_effector_BNI1_and_related_formins
Glyma01g04440	Glyma.01g037700	4005744	4011110	544	UniRef100_I1J5F8 Uncharacterized protein n=1 Tax=Glycine max RepID=I1J5F8_SOYBN	0	98.98	UniRef100_O04535 F20P5.17 protein n=1 Tax=Arabidopsis thaliana RepID=O04535_ARATH	1e-50	75	AT1G70100.4|Symbols:|unknown protein; FUNCTIONS IN: molecular_function unknown; INVOLVED IN: biological_process unknown; LOCATED IN: cellular_component unknown; EXPRESSED IN: 22 plant structures; EXPRESSED DURING: 13 growth stages; BEST Arabidopsis thaliana protein match is: unknown protein (TAIR:AT1G24160.2); Has 3305 Blast hits to 2533 proteins in 359 species: Archae - 8; Bacteria - 641; Metazo…	2e-57	89.83	GO:0008150	biological process	GO:0003674	molecular function	GO:0005634	nucleus	NA	NA	NA	NA	NA	NA
Glyma01g04450	Glyma.01g037800	4011644	4013152	221	UniRef100_C7S8B9 Germin-like protein 5 n=1 Tax=Glycine max RepID=C7S8B9_SOYBN	2e-156	100	UniRef100_C7S8B9 Germin-like protein 5 n=1 Tax=Glycine max RepID=C7S8B9_SOYBN	2e-156	100	AT1G10460.1|Symbols:GLP7|germin-like protein 7|chr1:3439578-3440231 REVERSE LENGTH=217	2e-82	92.63	GO:0008150	biological process	GO:0030145 GO:0045735	manganese ion binding; "nutrient reservoir activity"	GO:0005576 GO:0048046	apoplast; "extracellular region"	PF00190	Cupin	NA	NA	NA	NA
Glyma01g04460	Glyma.01g037900	4014621	4016821	379	UniRef100_UPI000189D461 PREDICTED: probable galacturonosyltransferase-like 9-like n=1 Tax=Glycine max RepID=UPI000189D461	0	100	UniRef100_G7K5M7 Glycosyltransferase CAZy family GT8 n=1 Tax=Medicago truncatula RepID=G7K5M7_MEDTR	0	95.7	AT1G70090.2|Symbols:GATL9, LGT8|glucosyl transferase family 8|chr1:26400927-26402099 FORWARD LENGTH=390	0	93.33	GO:0016051	carbohydrate biosynthetic process	GO:0016757 GO:0016758 GO:0047262	polygalacturonate 4-alpha-galacturonosyltransferase activity; "transferase activity, transferring glycosyl groups"; "transferase activity, transferring hexosyl groups"	GO:0005794	Golgi apparatus	PF01501	Glycosyl transferase family 8	PTHR13778	GLYCOSYLTRANSFERASE 8 DOMAIN-CONTAINING PROTEIN	NA	NA
Glyma01g04468	Glyma.01g038000	4026873	4032291	367	UniRef100_K7K1M5 Uncharacterized protein n=1 Tax=Glycine max RepID=K7K1M5_SOYBN	0	100	UniRef100_P52902 Pyruvate dehydrogenase E1 component subunit alpha, mitochondrial n=1 Tax=Pisum sativum RepID=ODPA_PEA	0	88.92	AT1G59900.1|Symbols:AT-E1 ALPHA, E1 ALPHA|pyruvate dehydrogenase complex E1 alpha subunit|chr1:22051368-22053660 FORWARD LENGTH=389	0	94.09	GO:0006096 GO:0008152 GO:0046686 GO:0055114	glycolysis; "metabolic process"; "oxidation-reduction process"; "response to cadmium ion"	GO:0004739 GO:0016624	oxidoreductase activity, acting on the aldehyde or oxo group of donors, disulfide as acceptor; "pyruvate dehydrogenase (acetyl-transferring) activity"	GO:0005634 GO:0005739 GO:0005829 GO:0043231	cytosol; "intracellular membrane-bounded organelle"; "mitochondrion"; "nucleus"	PF00676	Dehydrogenase E1 component	PTHR11516	PYRUVATE DEHYDROGENASE E1 COMPONENT, ALPHA SUBUNIT (BACTERIAL AND ORGANELLAR)	KOG0225	Pyruvate_dehydrogenase_E1,_alpha_subunit
Glyma01g04476	Glyma.01g038100	4033780	4041344	1163	UniRef100_K7K1N0 Uncharacterized protein n=3 Tax=Glycine RepID=K7K1N0_SOYBN	0	100	UniRef100_G7K5N2 ATP-dependent RNA helicase DOB1 n=1 Tax=Medicago truncatula RepID=G7K5N2_MEDTR	0	96.75	AT1G70070.1|Symbols:EMB25, PDE317, ISE2|DEAD/DEAH box helicase, putative|chr1:26390016-26394148 REVERSE LENGTH=1171	0	89.67	GO:0009793 GO:0010497 GO:0016441 GO:0016556	embryo development ending in seed dormancy; "mRNA modification"; "plasmodesmata-mediated intercellular transport"; "posttranscriptional gene silencing"	GO:0003676 GO:0003724 GO:0004386 GO:0005524 GO:0008026 GO:0016818	ATP-dependent helicase activity; "ATP binding"; "RNA helicase activity"; "helicase activity"; "hydrolase activity, acting on acid anhydrides, in phosphorus-containing anhydrides"; "nucleic acid binding"	GO:0009507 GO:0009570 GO:0010494	chloroplast; "chloroplast stroma"; "cytoplasmic stress granule"	PF00271 PF08148 PF00270	Helicase conserved C-terminal domain; "DSHCT (NUC185) domain"; "DEAD/DEAH box helicase"	PTHR11752	HELICASE SKI2W	KOG0947	Cytoplasmic_exosomal_RNA_helicase_SKI2,_DEAD-box_superfamily
Glyma01g04484	Glyma.01g038200	4044806	4045467	42	UniRef100_K7K1N1 Uncharacterized protein n=1 Tax=Glycine max RepID=K7K1N1_SOYBN	8e-15	100	NA	NA	NA	NA	NA	NA	NA	NA	NA	NA	NA	NA	NA	NA	NA	NA	NA	NA
Glyma01g04492	Glyma.01g038300	4045495	4058118	1316	UniRef100_UPI0003DEB655 PREDICTED: paired amphipathic helix protein Sin3-like 4-like isoform X1 n=1 Tax=Glycine max RepID=UPI0003DEB655	0	72.87	UniRef100_D9ZJF7 WRKY domain class transcription factor n=1 Tax=Malus domestica RepID=D9ZJF7_MALDO	0	73.43	AT1G70060.1|Symbols:SNL4|SIN3-like 4|chr1:26383789-26389568 FORWARD LENGTH=1326	0	76.4	GO:0006355 GO:0010048 GO:0043481 GO:0048440	anthocyanin accumulation in tissues in response to UV light; "carpel development"; "regulation of transcription, DNA-dependent"; "vernalization response"	NA	NA	GO:0005634	nucleus	PF02671 PF08295	Paired amphipathic helix repeat; "Sin3 family co-repressor"	PTHR12346	SIN3B-RELATED	KOG4204	Histone_deacetylase_complex,_SIN3_component
Glyma01g04500	Glyma.01g038400	4092064	4096596	668	UniRef100_I1J5G7 Uncharacterized protein n=1 Tax=Glycine max RepID=I1J5G7_SOYBN	0	100	UniRef100_G7K6Y7 Microtubule-associated protein TORTIFOLIA1 n=1 Tax=Medicago truncatula RepID=G7K6Y7_MEDTR	0	88.67	AT1G27210.1|Symbols:|ARM repeat superfamily protein|chr1:9455669-9457917 REVERSE LENGTH=625	3e-175	88.16	NA	NA	NA	NA	GO:0009507	chloroplast	PF02985	HEAT repeat	NA	NA	NA	NA
Glyma01g04515	Glyma.01g038500	4115990	4118441	606	UniRef100_K7K1N3 Uncharacterized protein n=1 Tax=Glycine max RepID=K7K1N3_SOYBN	0	100	UniRef100_B9S2H4 UPF0392 protein RCOM_0530710 n=1 Tax=Ricinus communis RepID=Y232_RICCO	0	104.33	AT1G27200.1|Symbols:|Domain of unknown function (DUF23)|chr1:9449812-9451539 REVERSE LENGTH=575	0	96	GO:0008150	biological process	NA	NA	GO:0005634 GO:0005794	Golgi apparatus; "nucleus"	PF01697	Glycosyltransferase family 92	NA	NA	NA	NA
Glyma01g04530	Glyma.01g038600	4130643	4133350	301	UniRef100_I1J5G9 Uncharacterized protein n=1 Tax=Glycine max RepID=I1J5G9_SOYBN	0	100	UniRef100_Q0PJI4 MYB transcription factor MYB138 n=1 Tax=Glycine max RepID=Q0PJI4_SOYBN	3e-168	101.35	AT1G70000.2|Symbols:|myb-like transcription factor family protein|chr1:26363674-26364635 REVERSE LENGTH=261	2e-80	114.94	GO:0006355 GO:0009651 GO:0009723 GO:0009733 GO:0009737 GO:0009739 GO:0009751 GO:0009753 GO:0046686 GO:0080167	regulation of transcription, DNA-dependent; "response to abscisic acid stimulus"; "response to auxin stimulus"; "response to cadmium ion"; "response to ethylene stimulus"; "response to gibberellin stimulus"; "response to jasmonic acid stimulus"; "response to karrikin"; "response to salicylic acid stimulus"; "response to salt stress"	GO:0003676 GO:0003677 GO:0003700 GO:0008270	DNA binding; "nucleic acid binding"; "sequence-specific DNA binding transcription factor activity"; "zinc ion binding"	GO:0005634	nucleus	PF00249	Myb-like DNA-binding domain	PTHR12374	TRANSCRIPTIONAL ADAPTOR 2 (ADA2)-RELATED	NA	NA
Glyma01g04560	Glyma.01g038700	4156739	4160713	220	UniRef100_K7K1N5 Uncharacterized protein n=1 Tax=Glycine max RepID=K7K1N5_SOYBN	7e-160	100	UniRef100_O04546 F20P5.28 protein n=1 Tax=Arabidopsis thaliana RepID=O04546_ARATH	6e-33	55.31	AT1G69980.1|Symbols:|unknown protein; LOCATED IN: endomembrane system; EXPRESSED IN: 24 plant structures; EXPRESSED DURING: 15 growth stages; Has 30 Blast hits to 30 proteins in 12 species: Archae - 0; Bacteria - 0; Metazoa - 0; Fungi - 0; Plants - 30; Viruses - 0; Other Eukaryotes - 0 (source: NCBI BLink).|chr1:26356559-26357647 REVERSE LENGTH=205	6e-49	106.83	NA	NA	NA	NA	GO:0009507	chloroplast	NA	NA	NA	NA	NA	NA
Glyma01g04570	Glyma.01g038800	4162465	4166783	307	UniRef100_I1J5H1 Uncharacterized protein n=1 Tax=Glycine max RepID=I1J5H1_SOYBN	0	100	UniRef100_Q9MB06 Type 2A protein phosphatase-1 n=1 Tax=Vicia faba RepID=Q9MB06_VICFA	0	100	AT1G10430.1|Symbols:PP2A-2|protein phosphatase 2A-2|chr1:3428705-3430437 REVERSE LENGTH=306	0	100	GO:0006470 GO:0006499 GO:0009903 GO:0034613	N-terminal protein myristoylation; "cellular protein localization"; "chloroplast avoidance movement"; "protein dephosphorylation"	GO:0004722 GO:0016787	hydrolase activity; "protein serine/threonine phosphatase activity"	GO:0005623 GO:0005634 GO:0005737 GO:0005829 GO:0005886	cell; "cytoplasm"; "cytosol"; "nucleus"; "plasma membrane"	PF00149	Calcineurin-like phosphoesterase	PTHR11668	SERINE/THREONINE PROTEIN PHOSPHATASE	KOG0371	Serine/threonine_protein_phosphatase_2A,_catalytic_subunit
Glyma01g04580	Glyma.01g038900	4182744	4185349	109	UniRef100_I1J5H3 Uncharacterized protein n=1 Tax=Glycine max RepID=I1J5H3_SOYBN	1e-70	100	UniRef100_E9L548 CLE02 protein n=1 Tax=Glycine max RepID=E9L548_SOYBN	7e-62	73.28	AT1G69970.2|Symbols:CLE26|CLAVATA3/ESR-RELATED 26|chr1:26353079-26354256 REVERSE LENGTH=102	4e-12	93.14	GO:0007165	signal transduction	GO:0005102 GO:0033612	receptor binding; "receptor serine/threonine kinase binding"	GO:0005576 GO:0048046	apoplast; "extracellular region"	NA	NA	NA	NA	NA	NA
Glyma01g04590	Glyma.01g039000	4212429	4221344	1380	UniRef100_I1J5H4 Uncharacterized protein n=2 Tax=Glycine max RepID=I1J5H4_SOYBN	0	100	UniRef100_V5UP77 TIR-NBS-LRR disease resistance protein n=1 Tax=Cicer arietinum RepID=V5UP77_CICAR	0	97.63	AT1G27170.1|Symbols:|transmembrane receptors;ATP binding|chr1:9434718-9439219 FORWARD LENGTH=1384	0	98.55	GO:0006952 GO:0007165	defense response; "signal transduction"	GO:0043531	ADP binding	GO:0005622 GO:0005737 GO:0009506 GO:0009507	chloroplast; "cytoplasm"; "intracellular"; "plasmodesma"	PF01582 PF00560 PF00931	TIR domain; "Leucine Rich Repeat"; "NB-ARC domain"	PTHR23155	LEUCINE-RICH REPEAT-CONTAINING PROTEIN	KOG4658	Apoptotic_ATPase
Glyma01g04600	Glyma.01g039100	4235182	4237298	196	UniRef100_I1J5H5 Uncharacterized protein n=1 Tax=Glycine max RepID=I1J5H5_SOYBN	5e-141	100	UniRef100_Q8LGA9 SHW1 protein n=1 Tax=Arabidopsis thaliana RepID=Q8LGA9_ARATH	2e-37	46.88	AT1G69935.1|Symbols:SHW1|short hypocotyl in white light1|chr1:26342072-26343082 REVERSE LENGTH=192	8e-40	46.88	GO:0010100	negative regulation of photomorphogenesis	GO:0003674	molecular function	GO:0005634 GO:0005739	mitochondrion; "nucleus"	NA	NA	NA	NA	NA	NA
Glyma01g04610	Glyma.01g039200	4239455	4243315	265	UniRef100_I1J5H6 Uncharacterized protein n=1 Tax=Glycine max RepID=I1J5H6_SOYBN	0	100	UniRef100_G7LEL6 Transcription factor bHLH79 n=1 Tax=Medicago truncatula RepID=G7LEL6_MEDTR	1e-101	94.96	AT1G59640.1|Symbols:ZCW32, BPE, BPEub|BIG PETAL P|chr1:21909464-21911030 REVERSE LENGTH=264	1e-89	100	GO:0006355 GO:0009062 GO:0009694 GO:0009753 GO:0009827 GO:0009860 GO:0010162 GO:0048441 GO:0048443 GO:0048446 GO:0048481	fatty acid catabolic process; "jasmonic acid metabolic process"; "ovule development"; "petal development"; "petal morphogenesis"; "plant-type cell wall modification"; "pollen tube growth"; "regulation of transcription, DNA-dependent"; "response to jasmonic acid stimulus"; "seed dormancy process"; "stamen development"	GO:0003677 GO:0003700	DNA binding; "sequence-specific DNA binding transcription factor activity"	GO:0005634	nucleus	PF00010	Helix-loop-helix DNA-binding domain	PTHR12565	STEROL REGULATORY ELEMENT-BINDING PROTEIN	NA	NA
Glyma01g04616	Glyma.01g039300	4256747	4258161	162	UniRef100_K7K1N9 Auxin-induced protein n=1 Tax=Glycine max RepID=K7K1N9_SOYBN	1e-116	80.5	UniRef100_K7K1N9 Auxin-induced protein n=1 Tax=Glycine max RepID=K7K1N9_SOYBN	1e-116	80.5	AT4G29080.1|Symbols:PAP2, IAA27|phytochrome-associated protein 2|chr4:14323665-14325213 REVERSE LENGTH=305	1e-58	45.57	GO:0006355 GO:0006417 GO:0007389 GO:0009733 GO:0048438 GO:0048439	floral whorl development; "flower morphogenesis"; "pattern specification process"; "regulation of transcription, DNA-dependent"; "regulation of translation"; "response to auxin stimulus"	GO:0003700 GO:0046983	protein dimerization activity; "sequence-specific DNA binding transcription factor activity"	GO:0005622 GO:0005634	intracellular; "nucleus"	PF02309	AUX/IAA family	NA	NA	NA	NA
Glyma01g04623	Glyma.01g039400	4270598	4275060	320	UniRef100_K7K1P0 Uncharacterized protein n=1 Tax=Glycine max RepID=K7K1P0_SOYBN	0	100	NA	NA	NA	AT1G10417.1|Symbols:|Encodes protein with unknown function whose expression is repressed by inoculation with Agrobacterium tumerifaciens.|chr1:3424616-3427457 REVERSE LENGTH=431	2e-86	66.59	GO:0008150	biological process	GO:0003674	molecular function	GO:0005737	cytoplasm	NA	NA	NA	NA	NA	NA
Glyma01g04630	Glyma.01g039500	4289457	4295700	513	UniRef100_I1J5H8 Uncharacterized protein n=1 Tax=Glycine max RepID=I1J5H8_SOYBN	0	100	UniRef100_Q9SLT5 CW14 protein n=1 Tax=Arabidopsis thaliana RepID=Q9SLT5_ARATH	0	104.07	AT1G59650.1|Symbols:CW14|Protein of unknown function (DUF1336)|chr1:21920099-21922670 FORWARD LENGTH=492	0	104.07	GO:0006499	N-terminal protein myristoylation	GO:0003674	molecular function	GO:0005634 GO:0005886	nucleus; "plasma membrane"	PF07059	Protein of unknown function (DUF1336)	NA	NA	NA	NA
Glyma01g04640	Glyma.01g039600	4300332	4302844	639	UniRef100_C6ZS05 Receptor-kinase like protein n=2 Tax=Glycine max RepID=C6ZS05_SOYBN	0	100	UniRef100_C6ZS05 Receptor-kinase like protein n=2 Tax=Glycine max RepID=C6ZS05_SOYBN	0	100	AT5G23400.1|Symbols:|Leucine-rich repeat (LRR) family protein|chr5:7880603-7882372 FORWARD LENGTH=589	6e-94	103.74	GO:0006952 GO:0007165	defense response; "signal transduction"	NA	NA	GO:0005618 GO:0005886 GO:0009506	cell wall; "plasma membrane"; "plasmodesma"	PF08263 PF00560	Leucine rich repeat N-terminal domain; "Leucine Rich Repeat"	PTHR24420	LEUCINE-RICH REPEAT RECEPTOR-LIKE PROTEIN KINASE	KOG0472	Leucine-rich_repeat_protein
Glyma01g04650	Glyma.01g039700	4304713	4310259	751	UniRef100_K7K1P3 Uncharacterized protein n=1 Tax=Glycine max RepID=K7K1P3_SOYBN	0	100	UniRef100_F4I4B6 Exocyst complex component EXO84A n=1 Tax=Arabidopsis thaliana RepID=EX84A_ARATH	0	98.01	AT1G10385.1|Symbols:|Vps51/Vps67 family (components of vesicular transport) protein|chr1:3403224-3405856 FORWARD LENGTH=754	0	98.01	NA	NA	GO:0003674	molecular function	GO:0005575	cellular component	PF08700	Vps51/Vps67	PTHR21426	FAMILY NOT NAMED	KOG2215	Exocyst_complex_subunit
Glyma01g04660	Glyma.01g039800	4316464	4321369	630	UniRef100_I1J5I1 Uncharacterized protein n=1 Tax=Glycine max RepID=I1J5I1_SOYBN	0	100	UniRef100_S1RTK1 Galactosyltransferase family protein n=1 Tax=Theobroma cacao RepID=S1RTK1_THECC	0	92.99	AT5G62620.1|Symbols:|Galactosyltransferase family protein|chr5:25137136-25139764 FORWARD LENGTH=681	0	91.48	GO:0006486	protein glycosylation	GO:0008378 GO:0016758 GO:0030246	carbohydrate binding; "galactosyltransferase activity"; "transferase activity, transferring hexosyl groups"	GO:0005794 GO:0009507 GO:0016020	Golgi apparatus; "chloroplast"; "membrane"	PF01762 PF00337	Galactosyltransferase; "Galactoside-binding lectin"	PTHR11214	BETA-1,3-N-ACETYLGLUCOSAMINYLTRANSFERASE	KOG2287	Galactosyltransferases
Glyma01g04670	Glyma.01g039900	4324079	4325876	295	UniRef100_I1J5I2 Uncharacterized protein n=1 Tax=Glycine max RepID=I1J5I2_SOYBN	0	100	UniRef100_G7K8A0 Wall-associated receptor kinase-like protein n=1 Tax=Medicago truncatula RepID=G7K8A0_MEDTR	1e-176	99.32	AT1G10380.1|Symbols:|Putative membrane lipoprotein|chr1:3400706-3402110 FORWARD LENGTH=305	4e-102	88.85	GO:0008150	biological process	GO:0003674	molecular function	GO:0005576	extracellular region	NA	NA	NA	NA	NA	NA
Glyma01g04690	Glyma.01g040000	4336374	4338196	236	UniRef100_C6T188 Uncharacterized protein n=1 Tax=Glycine max RepID=C6T188_SOYBN	4e-170	100	UniRef100_Q9FQF3 Glutathione S-transferase GST 5 n=1 Tax=Glycine max RepID=Q9FQF3_SOYBN	5e-122	98.29	AT1G10360.1|Symbols:ATGSTU18, GST29, GSTU18|glutathione S-transferase TAU 18|chr1:3395738-3396806 REVERSE LENGTH=227	3e-83	98.24	GO:0006098 GO:0009407 GO:0010304 GO:0010583	PSII associated light-harvesting complex II catabolic process; "pentose-phosphate shunt"; "response to cyclopentenone"; "toxin catabolic process"	GO:0004364	glutathione transferase activity	GO:0005737	cytoplasm	PF02798 PF00043	Glutathione S-transferase, N-terminal domain; "Glutathione S-transferase, C-terminal domain"	PTHR11260	GLUTATHIONE S-TRANSFERASE, GST, SUPERFAMILY, GST DOMAIN CONTAINING	KOG0406	Glutathione_S-transferase
#N/A	Glyma.01g040100	4341457	4342817	97	UniRef100_K7K1P4 Uncharacterized protein n=1 Tax=Glycine max RepID=K7K1P4_SOYBN	4e-44	52.9	UniRef100_Q9FQF3 Glutathione S-transferase GST 5 n=1 Tax=Glycine max RepID=Q9FQF3_SOYBN	1e-38	38.89	AT1G10360.1|Symbols:ATGSTU18, GST29, GSTU18|glutathione S-transferase TAU 18|chr1:3395738-3396806 REVERSE LENGTH=227	8e-26	40.09	GO:0006098 GO:0009407 GO:0010304 GO:0010583	PSII associated light-harvesting complex II catabolic process; "pentose-phosphate shunt"; "response to cyclopentenone"; "toxin catabolic process"	GO:0004364	glutathione transferase activity	GO:0005737	cytoplasm	NA	NA	PTHR11260	GLUTATHIONE S-TRANSFERASE, GST, SUPERFAMILY, GST DOMAIN CONTAINING	NA	NA
Glyma01g04710	Glyma.01g040200	4345723	4347332	235	UniRef100_Q9FQF3 Glutathione S-transferase GST 5 n=1 Tax=Glycine max RepID=Q9FQF3_SOYBN	2e-168	100	UniRef100_Q9FQF3 Glutathione S-transferase GST 5 n=1 Tax=Glycine max RepID=Q9FQF3_SOYBN	2e-168	100	AT1G10360.1|Symbols:ATGSTU18, GST29, GSTU18|glutathione S-transferase TAU 18|chr1:3395738-3396806 REVERSE LENGTH=227	2e-86	96.04	GO:0006098 GO:0009407 GO:0010304 GO:0010583	PSII associated light-harvesting complex II catabolic process; "pentose-phosphate shunt"; "response to cyclopentenone"; "toxin catabolic process"	GO:0004364	glutathione transferase activity	GO:0005737	cytoplasm	PF02798 PF00043	Glutathione S-transferase, N-terminal domain; "Glutathione S-transferase, C-terminal domain"	PTHR11260	GLUTATHIONE S-TRANSFERASE, GST, SUPERFAMILY, GST DOMAIN CONTAINING	KOG0406	Glutathione_S-transferase
Glyma01g04720	Glyma.01g040300	4353053	4358969	470	UniRef100_K7K1P5 Uncharacterized protein n=1 Tax=Glycine max RepID=K7K1P5_SOYBN	0	100	UniRef100_G7K8A8 Tetratricopeptide repeat protein n=1 Tax=Medicago truncatula RepID=G7K8A8_MEDTR	0	100.21	AT1G27150.1|Symbols:|Tetratricopeptide repeat (TPR)-like superfamily protein|chr1:9429177-9432068 FORWARD LENGTH=468	0	98.29	GO:0008150	biological process	NA	NA	GO:0005634	nucleus	NA	NA	PTHR16263	FAMILY NOT NAMED	KOG2610	Uncharacterized_conserved_protein
Glyma01g04730	Glyma.01g040400	4369831	4378842	516	UniRef100_I1J5I7 Uncharacterized protein n=1 Tax=Glycine max RepID=I1J5I7_SOYBN	0	100	UniRef100_Q0WQH3 Actin cross-linking protein n=2 Tax=Arabidopsis thaliana RepID=Q0WQH3_ARATH	6e-167	96.92	AT1G27100.1|Symbols:|Actin cross-linking protein|chr1:9407557-9411074 REVERSE LENGTH=519	7e-170	96.92	GO:0006612 GO:0008150 GO:0009963 GO:0010363	biological process; "positive regulation of flavonoid biosynthetic process"; "protein targeting to membrane"; "regulation of plant-type hypersensitive response"	GO:0003674	molecular function	GO:0005634 GO:0005773	nucleus; "vacuole"	PF04601	Protein of unknown function (DUF569)	NA	NA	NA	NA
Glyma01g04740	Glyma.01g040500	4380966	4383169	322	UniRef100_C6T8D0 Uncharacterized protein n=1 Tax=Glycine max RepID=C6T8D0_SOYBN	0	100	UniRef100_G7K8C6 Small multi-drug export protein n=1 Tax=Medicago truncatula RepID=G7K8C6_MEDTR	2e-116	86.25	AT2G02590.1|Symbols:|FUNCTIONS IN: molecular_function unknown; INVOLVED IN: biological_process unknown; LOCATED IN: chloroplast; EXPRESSED IN: 21 plant structures; EXPRESSED DURING: 13 growth stages; CONTAINS InterPro DOMAIN/s: Putative small multi-drug export (InterPro:IPR009577); Has 405 Blast hits to 405 proteins in 185 species: Archae - 65; Bacteria - 295; Metazoa - 0; Fungi - 0; Plants - 23;…	1e-104	70.37	GO:0008150	biological process	GO:0003674	molecular function	GO:0009507	chloroplast	PF06695	Putative small multi-drug export protein	NA	NA	NA	NA
Glyma01g04750	Glyma.01g040600	4389420	4392033	278	UniRef100_I1J5I9 Uncharacterized protein n=1 Tax=Glycine max RepID=I1J5I9_SOYBN	0	100	UniRef100_G7K8E9 DnaJ homolog subfamily B member n=1 Tax=Medicago truncatula RepID=G7K8E9_MEDTR	4e-118	97.86	AT1G59725.1|Symbols:|DNAJ heat shock family protein|chr1:21950738-21952210 FORWARD LENGTH=331	4e-108	80.97	GO:0006457	protein folding	GO:0031072 GO:0051082	heat shock protein binding; "unfolded protein binding"	GO:0005737	cytoplasm	PF00226 PF01556	DnaJ domain; "DnaJ C terminal domain"	PTHR24077	FAMILY NOT NAMED	KOG0712	Molecular_chaperone_(DnaJ_superfamily)
Glyma01g04760	Glyma.01g040700	4392159	4393458	139	UniRef100_C6T3W8 Thioredoxin n=1 Tax=Glycine max RepID=C6T3W8_SOYBN	1e-97	100	UniRef100_C6T3W8 Thioredoxin n=1 Tax=Glycine max RepID=C6T3W8_SOYBN	1e-97	100	AT5G39950.1|Symbols:ATTRX2, ATH2, ATTRXH2, TRXH2, TRX2|thioredoxin 2|chr5:15990885-15991881 REVERSE LENGTH=133	8e-41	96.99	GO:0000103 GO:0000280 GO:0006499 GO:0006662 GO:0007000 GO:0045454	N-terminal protein myristoylation; "cell redox homeostasis"; "glycerol ether metabolic process"; "nuclear division"; "nucleolus organization"; "sulfate assimilation"	GO:0009055 GO:0015035 GO:0016671	electron carrier activity; "oxidoreductase activity, acting on a sulfur group of donors, disulfide as acceptor"; "protein disulfide oxidoreductase activity"	GO:0005737 GO:0005739 GO:0005829 GO:0005886	cytoplasm; "cytosol"; "mitochondrion"; "plasma membrane"	PF00085	Thioredoxin	PTHR10438	THIOREDOXIN	KOG0907	Thioredoxin
Glyma01g04770	Glyma.01g040800	4395069	4395257	63	UniRef100_K7K1P6 Uncharacterized protein n=1 Tax=Glycine max RepID=K7K1P6_SOYBN	2e-37	100	UniRef100_Q2HUC4 Polynucleotidyl transferase, Ribonuclease H fold n=1 Tax=Medicago truncatula RepID=Q2HUC4_MEDTR	6e-07	12.47	NA	NA	NA	NA	NA	NA	NA	NA	NA	NA	NA	NA	NA	NA	NA
Glyma01g04791	Glyma.01g040900	4396965	4402461	1033	UniRef100_K7K1P9 Uncharacterized protein n=1 Tax=Glycine max RepID=K7K1P9_SOYBN	0	100	UniRef100_U5FLI1 RNA helicase family protein n=1 Tax=Populus trichocarpa RepID=U5FLI1_POPTR	0	97.35	AT1G32490.1|Symbols:EMB2733, ESP3|RNA helicase family protein|chr1:11742356-11749286 REVERSE LENGTH=1044	0	98.37	GO:0006306 GO:0006342 GO:0007267 GO:0008380 GO:0009616 GO:0009793 GO:0010267 GO:0035194 GO:0035196	DNA methylation; "RNA splicing"; "cell-cell signaling"; "chromatin silencing"; "embryo development ending in seed dormancy"; "posttranscriptional gene silencing by RNA"; "production of miRNAs involved in gene silencing by miRNA"; "production of ta-siRNAs involved in RNA interference"; "virus induced gene silencing"	GO:0003676 GO:0004004 GO:0004386 GO:0005524 GO:0008026	ATP-dependent RNA helicase activity; "ATP-dependent helicase activity"; "ATP binding"; "helicase activity"; "nucleic acid binding"	GO:0005634 GO:0016020	membrane; "nucleus"	PF00271 PF04408 PF07717 PF00270	Helicase conserved C-terminal domain; "Helicase associated domain (HA2)"; "Oligonucleotide/oligosaccharide-binding (OB)-fold"; "DEAD/DEAH box helicase"	PTHR18934	ATP-DEPENDENT RNA HELICASE	KOG0923	mRNA_splicing_factor_ATP-dependent_RNA_helicase
Glyma01g04780	Glyma.01g041000	4397506	4397703	66	UniRef100_K7K1P7 Uncharacterized protein n=1 Tax=Glycine max RepID=K7K1P7_SOYBN	2e-39	100	NA	NA	NA	NA	NA	NA	NA	NA	NA	NA	NA	NA	NA	NA	NA	NA	NA	NA
Glyma01g04800	Glyma.01g041100	4403613	4404643	125	UniRef100_I1J5J3 Thioredoxin n=1 Tax=Glycine max RepID=I1J5J3_SOYBN	9e-86	100	UniRef100_I1J5J3 Thioredoxin n=1 Tax=Glycine max RepID=I1J5J3_SOYBN	9e-86	100	AT1G59730.1|Symbols:ATH7, TH7|thioredoxin H-type 7|chr1:21952759-21953392 REVERSE LENGTH=129	2e-41	94.57	GO:0000280 GO:0006499 GO:0006662 GO:0007000 GO:0045454	N-terminal protein myristoylation; "cell redox homeostasis"; "glycerol ether metabolic process"; "nuclear division"; "nucleolus organization"	GO:0009055 GO:0015035	electron carrier activity; "protein disulfide oxidoreductase activity"	GO:0005737	cytoplasm	PF00085	Thioredoxin	PTHR10438	THIOREDOXIN	KOG0907	Thioredoxin
Glyma01g04810	Glyma.01g041200	4420529	4421978	127	UniRef100_C6T543 Thioredoxin n=1 Tax=Glycine max RepID=C6T543_SOYBN	2e-86	100	UniRef100_C6T543 Thioredoxin n=1 Tax=Glycine max RepID=C6T543_SOYBN	2e-86	100	AT5G39950.1|Symbols:ATTRX2, ATH2, ATTRXH2, TRXH2, TRX2|thioredoxin 2|chr5:15990885-15991881 REVERSE LENGTH=133	1e-43	83.46	GO:0000103 GO:0000280 GO:0006499 GO:0006662 GO:0007000 GO:0045454	N-terminal protein myristoylation; "cell redox homeostasis"; "glycerol ether metabolic process"; "nuclear division"; "nucleolus organization"; "sulfate assimilation"	GO:0009055 GO:0015035 GO:0016671	electron carrier activity; "oxidoreductase activity, acting on a sulfur group of donors, disulfide as acceptor"; "protein disulfide oxidoreductase activity"	GO:0005737 GO:0005739 GO:0005829 GO:0005886	cytoplasm; "cytosol"; "mitochondrion"; "plasma membrane"	PF00085	Thioredoxin	PTHR10438	THIOREDOXIN	KOG0907	Thioredoxin
Glyma01g04820	Glyma.01g041300	4428651	4434734	447	UniRef100_I1J5J5 Uncharacterized protein n=1 Tax=Glycine max RepID=I1J5J5_SOYBN	0	100	UniRef100_B9HLX2 Glycine-rich family protein n=1 Tax=Populus trichocarpa RepID=B9HLX2_POPTR	3e-138	102.3	AT1G27090.1|Symbols:|glycine-rich protein|chr1:9404041-9406098 REVERSE LENGTH=420	2e-118	87.14	GO:0006007 GO:0008150	biological process; "glucose catabolic process"	GO:0003674	molecular function	GO:0005829 GO:0009507	chloroplast; "cytosol"	NA	NA	NA	NA	NA	NA
Glyma01g04830	Glyma.01g041400	4457128	4461721	621	UniRef100_I1J5J6 Uncharacterized protein n=1 Tax=Glycine max RepID=I1J5J6_SOYBN	0	100	UniRef100_G7K9P5 Peptide transporter PTR1 n=1 Tax=Medicago truncatula RepID=G7K9P5_MEDTR	0	98.36	AT1G69870.1|Symbols:NRT1.7|nitrate transporter 1.7|chr1:26316208-26320097 FORWARD LENGTH=620	0	91.29	GO:0006857 GO:0015706 GO:0019761 GO:0080055	glucosinolate biosynthetic process; "low affinity nitrate transport"; "nitrate transport"; "oligopeptide transport"	GO:0005215 GO:0080054	low affinity nitrate transmembrane transporter activity; "transporter activity"	GO:0005886 GO:0016020	membrane; "plasma membrane"	PF00854	POT family	PTHR11654	OLIGOPEPTIDE TRANSPORTER-RELATED	KOG1237	H+/oligopeptide_symporter
Glyma01g04860	Glyma.01g041500	4485002	4490713	518	UniRef100_K7K1Q1 Uncharacterized protein n=1 Tax=Glycine max RepID=K7K1Q1_SOYBN	0	100	UniRef100_G7K9Q9 5'-AMP-activated protein kinase subunit beta-2 n=1 Tax=Medicago truncatula RepID=G7K9Q9_MEDTR	0	92.86	AT1G27070.1|Symbols:|5'-AMP-activated protein kinase-related|chr1:9396945-9399225 REVERSE LENGTH=532	8e-117	86.84	NA	NA	NA	NA	NA	NA	NA	NA	PTHR10343	5'-AMP-ACTIVATED PROTEIN KINASE , BETA SUBUNIT	NA	NA
#N/A	Glyma.01g041600	4490538	4496387	564	UniRef100_UPI00032A8247 PREDICTED: ultraviolet-B receptor UVR8-like n=1 Tax=Cicer arietinum RepID=UPI00032A8247	0	95.57	UniRef100_G7K9R0 RCC1 and BTB domain-containing protein n=1 Tax=Medicago truncatula RepID=G7K9R0_MEDTR	0	91.54	AT1G27060.1|Symbols:|Regulator of chromosome condensation (RCC1) family protein|chr1:9395023-9396673 FORWARD LENGTH=386	1e-145	95.85	GO:0008150	biological process	GO:0008536	Ran GTPase binding	GO:0005737	cytoplasm	PF00076 PF00415	RNA recognition motif. (a.k.a. RRM, RBD, or RNP domain); "Regulator of chromosome condensation (RCC1) repeat"	PTHR22870	REGULATOR OF CHROMOSOME CONDENSATION	NA	NA
Glyma01g04890	Glyma.01g041700	4530106	4532731	346	UniRef100_I1J5K2 Uncharacterized protein n=2 Tax=Glycine max RepID=I1J5K2_SOYBN	0	100	UniRef100_Q93XA4 Homeodomain leucine zipper protein HDZ2 n=1 Tax=Phaseolus vulgaris RepID=Q93XA4_PHAVU	0	105.5	AT3G01470.1|Symbols:ATHB-1, ATHB1, HD-ZIP-1, HAT5, HB-1|homeobox 1|chr3:182648-184034 REVERSE LENGTH=272	1e-43	51.47	GO:0006355 GO:0009637 GO:0009651 GO:0009965 GO:0010167 GO:0015706 GO:0015996 GO:0045893	chlorophyll catabolic process; "leaf morphogenesis"; "nitrate transport"; "positive regulation of transcription, DNA-dependent"; "regulation of transcription, DNA-dependent"; "response to blue light"; "response to nitrate"; "response to salt stress"	GO:0000976 GO:0003677 GO:0003700 GO:0042803 GO:0043565	DNA binding; "protein homodimerization activity"; "sequence-specific DNA binding"; "sequence-specific DNA binding transcription factor activity"; "transcription regulatory region sequence-specific DNA binding"	GO:0005634	nucleus	PF02183 PF00046	Homeobox associated leucine zipper; "Homeobox domain"	PTHR24326	FAMILY NOT NAMED	KOG0483	Transcription_factor_HEX,_contains_HOX_and_HALZ_domains
#N/A	Glyma.01g041800	4557097	4557489	86	UniRef100_UPI000351271B PREDICTED: uncharacterized protein LOC101755601 n=1 Tax=Setaria italica RepID=UPI000351271B	4e-07	86.44	NA	NA	NA	NA	NA	NA	NA	NA	NA	NA	NA	NA	NA	NA	NA	NA	NA	NA
Glyma01g04895	Glyma.01g041900	4559162	4561594	422	UniRef100_K7K1Q4 Uncharacterized protein n=1 Tax=Glycine max RepID=K7K1Q4_SOYBN	0	87.16	NA	NA	NA	AT2G05642.1|Symbols:|Nucleic acid-binding, OB-fold-like protein|chr2:2098253-2100867 REVERSE LENGTH=532	5e-13	57.33	GO:0008150	biological process	GO:0003674	molecular function	GO:0009507	chloroplast	PF08646	Replication factor-A C terminal domain	NA	NA	NA	NA
#N/A	Glyma.01g042000	4584964	4585226	76	UniRef100_G7JTT6 Putative uncharacterized protein n=1 Tax=Medicago truncatula RepID=G7JTT6_MEDTR	1e-11	40.33	UniRef100_G7K6U6 Replication protein A 70 kDa DNA-binding subunit n=1 Tax=Medicago truncatula RepID=G7K6U6_MEDTR	8e-09	4.24	NA	NA	NA	NA	NA	NA	NA	NA	NA	NA	NA	NA	NA	NA	NA
Glyma01g04900	Glyma.01g042100	4603561	4610141	580	UniRef100_I1J5K4 Uncharacterized protein n=2 Tax=Glycine max RepID=I1J5K4_SOYBN	0	100	UniRef100_G7K9S1 Nitrate transporter NTL1 n=1 Tax=Medicago truncatula RepID=G7K9S1_MEDTR	0	98.97	AT1G69850.1|Symbols:ATNRT1:2, NTL1, NRT1:2|nitrate transporter 1:2|chr1:26296945-26300407 REVERSE LENGTH=585	0	98.97	GO:0009624 GO:0010119 GO:0080168	abscisic acid transport; "regulation of stomatal movement"; "response to nematode"	GO:0005215 GO:0005509 GO:0090440	abscisic acid transporter activity; "calcium ion binding"; "transporter activity"	GO:0005886 GO:0016020	membrane; "plasma membrane"	PF00854	POT family	PTHR11654	OLIGOPEPTIDE TRANSPORTER-RELATED	KOG1237	H+/oligopeptide_symporter
#N/A	Glyma.01g042200	4610171	4612525	66	NA	NA	NA	NA	NA	NA	NA	NA	NA	NA	NA	NA	NA	NA	NA	NA	NA	NA	NA	NA	NA
Glyma01g04920	Glyma.01g042300	4613542	4618432	389	UniRef100_I1J5K5 Uncharacterized protein n=1 Tax=Glycine max RepID=I1J5K5_SOYBN	0	100	UniRef100_D0PPG4 PAS/LOV protein 1 n=2 Tax=Glycine max RepID=D0PPG4_SOYBN	0	99.49	AT2G02710.2|Symbols:PLP, PLPA|PAS/LOV protein B|chr2:758812-760608 REVERSE LENGTH=397	7e-149	88.92	GO:0000160 GO:0006355 GO:0006468 GO:0007165 GO:0010155 GO:0023014 GO:0046777	phosphorelay signal transduction system; "protein autophosphorylation"; "protein phosphorylation"; "regulation of proton transport"; "regulation of transcription, DNA-dependent"; "signal transduction"; "signal transduction by phosphorylation"	GO:0000155 GO:0004871	phosphorelay sensor kinase activity; "signal transducer activity"	GO:0005886	plasma membrane	PF00989	PAS fold	PTHR23244	KELCH REPEAT DOMAIN	NA	NA
Glyma01g04930	Glyma.01g042400	4639124	4643385	492	UniRef100_I1J5K6 Uncharacterized protein n=1 Tax=Glycine max RepID=I1J5K6_SOYBN	0	100	UniRef100_C6ZRY6 Serine/threonine protein kinase-like protein n=1 Tax=Glycine max RepID=C6ZRY6_SOYBN	0	101.24	AT5G15080.1|Symbols:|Protein kinase superfamily protein|chr5:4886414-4888555 FORWARD LENGTH=493	0	93.71	GO:0006468 GO:0006499	N-terminal protein myristoylation; "protein phosphorylation"	GO:0004672 GO:0004674 GO:0005524 GO:0016301 GO:0016772	ATP binding; "kinase activity"; "protein kinase activity"; "protein serine/threonine kinase activity"; "transferase activity, transferring phosphorus-containing groups"	GO:0005886	plasma membrane	PF00069	Protein kinase domain	PTHR24420	LEUCINE-RICH REPEAT RECEPTOR-LIKE PROTEIN KINASE	KOG1187	Serine/threonine_protein_kinase
#N/A	Glyma.01g042500	4645926	4649577	272	UniRef100_I1JBQ4 Uncharacterized protein n=2 Tax=Glycine max RepID=I1JBQ4_SOYBN	5e-156	72.27	UniRef100_E4MWL6 mRNA, clone: RTFL01-15-D07 n=2 Tax=Eutrema RepID=E4MWL6_THEHA	1e-81	52.55	AT1G07040.1|Symbols:|unknown protein; INVOLVED IN: biological_process unknown; LOCATED IN: chloroplast; EXPRESSED IN: 24 plant structures; EXPRESSED DURING: 14 growth stages; BEST Arabidopsis thaliana protein match is: unknown protein (TAIR:AT1G27030.1); Has 540 Blast hits to 538 proteins in 187 species: Archae - 0; Bacteria - 333; Metazoa - 0; Fungi - 0; Plants - 67; Viruses - 0; Other Eukaryote…	7e-86	52.83	GO:0008150	biological process	NA	NA	GO:0009507	chloroplast	NA	NA	NA	NA	NA	NA
Glyma01g04950	Glyma.01g042600	4650283	4652980	287	UniRef100_I1J5K8 Uncharacterized protein n=2 Tax=Glycine max RepID=I1J5K8_SOYBN	0	100	UniRef100_Q5KSB6 Hypersensitive-induced response protein n=1 Tax=Lotus japonicus RepID=Q5KSB6_LOTJA	0	100	AT5G62740.1|Symbols:HIR1, ATHIR1|SPFH/Band 7/PHB domain-containing membrane-associated protein family|chr5:25201320-25202535 FORWARD LENGTH=286	4e-174	98.95	GO:0006499	N-terminal protein myristoylation	GO:0005515 GO:0043424	protein binding; "protein histidine kinase binding"	GO:0005773 GO:0005774 GO:0005794 GO:0005886 GO:0009506 GO:0016020	Golgi apparatus; "membrane"; "plasma membrane"; "plasmodesma"; "vacuolar membrane"; "vacuole"	PF01145	SPFH domain / Band 7 family	PTHR10264	BAND 7 PROTEIN-RELATED	KOG2620	Prohibitins_and_stomatins_of_the_PID_superfamily
Glyma01g04970	Glyma.01g042700	4664908	4668011	449	UniRef100_I1J5K9 Uncharacterized protein n=1 Tax=Glycine max RepID=I1J5K9_SOYBN	0	100	UniRef100_G7K9T3 Pectate lyase n=1 Tax=Medicago truncatula RepID=G7K9T3_MEDTR	0	99.78	AT1G14420.1|Symbols:AT59|Pectate lyase family protein|chr1:4931844-4933405 REVERSE LENGTH=459	0	90.41	GO:0009664 GO:0009827	plant-type cell wall modification; "plant-type cell wall organization"	GO:0016829 GO:0030570	lyase activity; "pectate lyase activity"	GO:0005576	extracellular region	PF04431 PF00544	Pectate lyase, N terminus; "Pectate lyase"	NA	NA	NA	NA
Glyma01g04980	Glyma.01g042800	4671215	4677520	340	UniRef100_I1J5L0 Uncharacterized protein n=1 Tax=Glycine max RepID=I1J5L0_SOYBN	0	100	UniRef100_Q0GPG4 BZIP transcription factor bZIP109 n=1 Tax=Glycine max RepID=Q0GPG4_SOYBN	0	92.45	AT1G27000.1|Symbols:|Protein of unknown function (DUF1664)|chr1:9374068-9376422 FORWARD LENGTH=304	2e-94	89.47	GO:0006355	regulation of transcription, DNA-dependent	GO:0003677	DNA binding	NA	NA	PF07889	Protein of unknown function (DUF1664)	NA	NA	NA	NA
Glyma01g04991	Glyma.01g042900	4680672	4682282	537	UniRef100_K7K1Q9 Uncharacterized protein n=1 Tax=Glycine max RepID=K7K1Q9_SOYBN	0	100	UniRef100_D7MCZ5 Zinc ion binding protein n=1 Tax=Arabidopsis lyrata subsp. lyrata RepID=D7MCZ5_ARALL	6e-149	99.62	AT4G35540.1|Symbols:|zinc ion binding;transcription regulators|chr4:16873939-16875522 FORWARD LENGTH=527	7e-145	100.57	GO:0009793 GO:0009846 GO:0010440	embryo development ending in seed dormancy; "pollen germination"; "stomatal lineage progression"	GO:0001093 GO:0003690 GO:0070063	RNA polymerase binding; "TFIIB-class transcription factor binding"; "double-stranded DNA binding"	GO:0005634	nucleus	NA	NA	PTHR11618	TRANSCRIPTION INITIATION FACTOR IIB-RELATED	KOG1598	Transcription_initiation_factor_TFIIIB,_Brf1_subunit
Glyma01g05000	Glyma.01g043000	4683289	4687883	264	UniRef100_I1J5L3 Uncharacterized protein n=1 Tax=Glycine max RepID=I1J5L3_SOYBN	0	100	UniRef100_Q9M9S3 Single-stranded DNA-binding protein WHY1, chloroplastic n=1 Tax=Arabidopsis thaliana RepID=WHY1_ARATH	1e-72	83.65	AT1G14410.1|Symbols:ATWHY1, PTAC1, WHY1|ssDNA-binding transcriptional regulator|chr1:4929352-4930810 REVERSE LENGTH=263	2e-75	83.65	GO:0006281 GO:0006952 GO:0032211	DNA repair; "defense response"; "negative regulation of telomere maintenance via telomerase"	GO:0003677 GO:0003697 GO:0042162	DNA binding; "single-stranded DNA binding"; "telomeric DNA binding"	GO:0005697 GO:0009295 GO:0009507 GO:0009508	chloroplast; "nucleoid"; "plastid chromosome"; "telomerase holoenzyme complex"	PF08536	Whirly transcription factor	NA	NA	NA	NA
Glyma01g05020	Glyma.01g043100	4693924	4694964	329	UniRef100_I1J5L5 Uncharacterized protein n=1 Tax=Glycine max RepID=I1J5L5_SOYBN	0	100	UniRef100_G3ECQ9 Rsmv23 protein n=1 Tax=Glycine max RepID=G3ECQ9_SOYBN	6e-142	96.19	AT4G36950.1|Symbols:MAPKKK21|mitogen-activated protein kinase kinase kinase 21|chr4:17422834-17423844 REVERSE LENGTH=336	1e-102	97.62	GO:0006468	protein phosphorylation	GO:0004672 GO:0004674 GO:0005524 GO:0016772	ATP binding; "protein kinase activity"; "protein serine/threonine kinase activity"; "transferase activity, transferring phosphorus-containing groups"	GO:0005886	plasma membrane	PF00069	Protein kinase domain	PTHR24361	MITOGEN-ACTIVATED KINASE KINASE KINASE	KOG0198	MEKK_and_related_serine/threonine_protein_kinases
#N/A	Glyma.01g043200	4696767	4697324	186	UniRef100_K7K1R0 Uncharacterized protein n=1 Tax=Glycine max RepID=K7K1R0_SOYBN	2e-132	66.31	UniRef100_G7KYG9 B3 domain-containing protein n=1 Tax=Medicago truncatula RepID=G7KYG9_MEDTR	3e-31	51.29	AT2G24670.1|Symbols:|Domain of unknown function (DUF313) _x0001_|chr2:10492812-10493567 FORWARD LENGTH=251	5e-14	46.61	GO:0008150	biological process	GO:0003674	molecular function	GO:0005634	nucleus	PF03754	Domain of unknown function (DUF313)	NA	NA	NA	NA
Glyma01g05050	Glyma.01g043300	4707961	4714222	510	UniRef100_I1J5L7 Uncharacterized protein n=1 Tax=Glycine max RepID=I1J5L7_SOYBN	0	100	UniRef100_S5CH50 WRKY transcription factor 35 n=1 Tax=Jatropha curcas RepID=S5CH50_JATCU	3e-82	79.42	AT5G15130.1|Symbols:WRKY72, ATWRKY72|WRKY DNA-binding protein 72|chr5:4904426-4906879 FORWARD LENGTH=548	1e-58	58.39	GO:0006355 GO:0006952	defense response; "regulation of transcription, DNA-dependent"	GO:0003700 GO:0043565	sequence-specific DNA binding; "sequence-specific DNA binding transcription factor activity"	GO:0005634	nucleus	PF03106	WRKY DNA -binding domain	NA	NA	NA	NA
Glyma01g05060	Glyma.01g043400	4728360	4732325	444	UniRef100_K7K1R2 Uncharacterized protein n=1 Tax=Glycine max RepID=K7K1R2_SOYBN	0	100	UniRef100_U5FLM3 CBS domain-containing family protein n=2 Tax=Populus trichocarpa RepID=U5FLM3_POPTR	0	100	AT1G69800.1|Symbols:|Cystathionine beta-synthase (CBS) protein|chr1:26274416-26276105 REVERSE LENGTH=447	0	98.66	GO:0008150	biological process	NA	NA	NA	NA	PF00571	CBS domain	PTHR13780	AMP-ACTIVATED PROTEIN KINASE, GAMMA REGULATORY SUBUNIT	KOG1764	5'-AMP-activated_protein_kinase,_gamma_subunit
#N/A	Glyma.01g043500	4732281	4733326	329	UniRef100_K7K1R4 Uncharacterized protein n=1 Tax=Glycine max RepID=K7K1R4_SOYBN	0	77.73	UniRef100_G7KB21 Pentatricopeptide repeat-containing protein n=1 Tax=Medicago truncatula RepID=G7KB21_MEDTR	3e-159	51.94	AT2G02750.1|Symbols:|Pentatricopeptide repeat (PPR) superfamily protein|chr2:771641-773482 REVERSE LENGTH=613	6e-107	51.88	GO:0008150	biological process	NA	NA	GO:0005739	mitochondrion	PF01535	PPR repeat	PTHR24015	FAMILY NOT NAMED	NA	NA
Glyma01g05080	Glyma.01g043600	4751167	4754842	153	UniRef100_C6T263 Uncharacterized protein n=1 Tax=Glycine max RepID=C6T263_SOYBN	1e-107	100	UniRef100_A9PBR0 Ubiquitin-conjugating enzyme E2-17 kDa family protein n=15 Tax=Spermatophyta RepID=A9PBR0_POPTR	5e-104	100	AT1G14400.2|Symbols:UBC1, ATUBC1|ubiquitin carrier protein 1|chr1:4927294-4928136 REVERSE LENGTH=152	2e-105	100	GO:0006301 GO:0006511 GO:0006605 GO:0006623 GO:0006661 GO:0006944 GO:0009910 GO:0009965 GO:0010228 GO:0016197 GO:0033523	cellular membrane fusion; "endosomal transport"; "histone H2B ubiquitination"; "leaf morphogenesis"; "negative regulation of flower development"; "phosphatidylinositol biosynthetic process"; "postreplication repair"; "protein targeting"; "protein targeting to vacuole"; "ubiquitin-dependent protein catabolic process"; "vegetative to reproductive phase transition of meristem"	GO:0004842 GO:0016881	acid-amino acid ligase activity; "ubiquitin-protein ligase activity"	GO:0005634	nucleus	PF00179	Ubiquitin-conjugating enzyme	PTHR24067	UBIQUITIN-CONJUGATING ENZYME E2	KOG0419	Ubiquitin-protein_ligase
Glyma01g05090	Glyma.01g043700	4755228	4758910	745	UniRef100_I1J5M1 Uncharacterized protein n=1 Tax=Glycine max RepID=I1J5M1_SOYBN	0	100	UniRef100_U5GNC1 Leucine-rich repeat transmembrane protein kinase n=1 Tax=Populus trichocarpa RepID=U5GNC1_POPTR	0	97.45	AT1G14390.1|Symbols:|Leucine-rich repeat protein kinase family protein|chr1:4924277-4926794 FORWARD LENGTH=747	0	95.72	GO:0006468 GO:0007169	protein phosphorylation; "transmembrane receptor protein tyrosine kinase signaling pathway"	GO:0004672 GO:0004674 GO:0004713 GO:0005524 GO:0016772	ATP binding; "protein kinase activity"; "protein serine/threonine kinase activity"; "protein tyrosine kinase activity"; "transferase activity, transferring phosphorus-containing groups"	GO:0005886	plasma membrane	PF00069 PF00560	Protein kinase domain; "Leucine Rich Repeat"	PTHR24420	LEUCINE-RICH REPEAT RECEPTOR-LIKE PROTEIN KINASE	KOG1187	Serine/threonine_protein_kinase
Glyma01g05100	Glyma.01g043800	4771957	4777439	564	UniRef100_I1J5M2 Uncharacterized protein n=1 Tax=Glycine max RepID=I1J5M2_SOYBN	0	100	UniRef100_G7KB25 IQ domain-containing protein n=1 Tax=Medicago truncatula RepID=G7KB25_MEDTR	4e-150	55.03	AT1G14380.2|Symbols:IQD28|IQ-domain 28|chr1:4918279-4920761 REVERSE LENGTH=602	9e-76	93.02	GO:0008150	biological process	GO:0005516	calmodulin binding	GO:0005737 GO:0005886	cytoplasm; "plasma membrane"	PF00612	IQ calmodulin-binding motif	PTHR13140	MYOSIN	NA	NA
Glyma01g05110	Glyma.01g043900	4789684	4789977	98	UniRef100_K7K1R7 Uncharacterized protein (Fragment) n=2 Tax=Glycine max RepID=K7K1R7_SOYBN	4e-51	95.1	NA	NA	NA	NA	NA	NA	NA	NA	NA	NA	NA	NA	NA	NA	NA	NA	NA	NA
Glyma01g05150	Glyma.01g044000	4828066	4829670	235	UniRef100_C6TFW8 Uncharacterized protein (Fragment) n=1 Tax=Glycine max RepID=C6TFW8_SOYBN	2e-172	100	UniRef100_B9GGX3 SOUL heme-binding family protein n=1 Tax=Populus trichocarpa RepID=B9GGX3_POPTR	7e-103	87.17	AT1G17100.1|Symbols:|SOUL heme-binding family protein|chr1:5844766-5845539 FORWARD LENGTH=232	3e-95	84.05	GO:0008150 GO:0019761	biological process; "glucosinolate biosynthetic process"	NA	NA	GO:0005773 GO:0005774 GO:0009507	chloroplast; "vacuolar membrane"; "vacuole"	PF04832	SOUL heme-binding protein	PTHR11220	HEME-BINDING PROTEIN-RELATED	NA	NA
Glyma01g05160	Glyma.01g044100	4844360	4848720	412	UniRef100_I1J5M4 Uncharacterized protein n=2 Tax=Glycine max RepID=I1J5M4_SOYBN	0	100	UniRef100_Q2HTW4 Protein kinase n=1 Tax=Medicago truncatula RepID=Q2HTW4_MEDTR	0	100.24	AT2G02800.2|Symbols:APK2B|protein kinase 2B|chr2:796889-799250 REVERSE LENGTH=426	0	96.24	GO:0006468	protein phosphorylation	GO:0004672 GO:0004674 GO:0005524 GO:0016301 GO:0016772	ATP binding; "kinase activity"; "protein kinase activity"; "protein serine/threonine kinase activity"; "transferase activity, transferring phosphorus-containing groups"	GO:0005634 GO:0005737 GO:0005886 GO:0009507	chloroplast; "cytoplasm"; "nucleus"; "plasma membrane"	PF07714	Protein tyrosine kinase	PTHR24420	LEUCINE-RICH REPEAT RECEPTOR-LIKE PROTEIN KINASE	KOG1187	Serine/threonine_protein_kinase
Glyma01g05170	Glyma.01g044200	4872768	4876635	331	UniRef100_I1J5M6 Uncharacterized protein n=1 Tax=Glycine max RepID=I1J5M6_SOYBN	0	100	UniRef100_Q2HTW1 Solute carrier family protein n=2 Tax=Medicago truncatula RepID=Q2HTW1_MEDTR	0	95.48	AT1G14360.1|Symbols:ATUTR3, UTR3|UDP-galactose transporter 3|chr1:4911362-4913029 REVERSE LENGTH=331	0	99.4	GO:0006457 GO:0009408 GO:0009553 GO:0009555 GO:0009627 GO:0009644 GO:0030968 GO:0034976 GO:0042542 GO:0055085	embryo sac development; "endoplasmic reticulum unfolded protein response"; "pollen development"; "protein folding"; "response to endoplasmic reticulum stress"; "response to heat"; "response to high light intensity"; "response to hydrogen peroxide"; "systemic acquired resistance"; "transmembrane transport"	GO:0005460 GO:0015165	UDP-glucose transmembrane transporter activity; "pyrimidine nucleotide-sugar transmembrane transporter activity"	GO:0030173 GO:0030176	integral to Golgi membrane; "integral to endoplasmic reticulum membrane"	PF08449	UAA transporter family	PTHR10778	SOLUTE CARRIER FAMILY 35 MEMBER B	KOG1581	UDP-galactose_transporter_related_protein
Glyma01g05190	Glyma.01g044300	4877269	4885185	473	UniRef100_K7K1S1 Uncharacterized protein n=1 Tax=Glycine max RepID=K7K1S1_SOYBN	0	100	UniRef100_D9ZJ68 MYB domain class transcription factor n=1 Tax=Malus domestica RepID=D9ZJ68_MALDO	0	97.44	AT2G02820.2|Symbols:MYB88|myb domain protein 88|chr2:804716-807139 REVERSE LENGTH=484	3e-177	97.31	GO:0006355 GO:0010052	guard cell differentiation; "regulation of transcription, DNA-dependent"	GO:0003677 GO:0003700	DNA binding; "sequence-specific DNA binding transcription factor activity"	GO:0005634	nucleus	PF00249	Myb-like DNA-binding domain	PTHR10641	MYB-LIKE DNA-BINDING PROTEIN MYB	KOG0048	Transcription_factor,_Myb_superfamily
Glyma01g05180	Glyma.01g044400	4877822	4878133	104	UniRef100_K7K1S0 Uncharacterized protein n=1 Tax=Glycine max RepID=K7K1S0_SOYBN	2e-69	100	NA	NA	NA	NA	NA	NA	NA	NA	NA	NA	NA	NA	NA	NA	NA	NA	NA	NA
Glyma01g05220	Glyma.01g044500	4914070	4915216	196	UniRef100_I1J5M8 Uncharacterized protein n=1 Tax=Glycine max RepID=I1J5M8_SOYBN	4e-138	100	UniRef100_G7KB58 Putativ eribonuclease P n=1 Tax=Medicago truncatula RepID=G7KB58_MEDTR	3e-83	96.98	AT1G14345.1|Symbols:|NAD(P)-linked oxidoreductase superfamily protein|chr1:4899176-4899766 FORWARD LENGTH=196	9e-80	95.41	GO:0006098 GO:0010207 GO:0019288	isopentenyl diphosphate biosynthetic process, mevalonate-independent pathway; "pentose-phosphate shunt"; "photosystem II assembly"	NA	NA	GO:0009507 GO:0009534 GO:0009535 GO:0016020	chloroplast; "chloroplast thylakoid"; "chloroplast thylakoid membrane"; "membrane"	NA	NA	PTHR25005	No Available Panther Description	NA	NA
Glyma01g05230	Glyma.01g044600	4922421	4925287	292	UniRef100_UPI0003DED812 PREDICTED: uncharacterized protein LOC100814080 isoform X2 n=1 Tax=Glycine max RepID=UPI0003DED812	0	100	UniRef100_D9ZJ08 HD domain class transcription factor n=1 Tax=Malus domestica RepID=D9ZJ08_MALDO	9e-157	100.35	AT1G69780.1|Symbols:ATHB13|Homeobox-leucine zipper protein family|chr1:26259166-26260465 FORWARD LENGTH=294	3e-122	97.62	GO:0006355 GO:0009744 GO:0009965 GO:0048826	cotyledon morphogenesis; "leaf morphogenesis"; "regulation of transcription, DNA-dependent"; "response to sucrose stimulus"	GO:0000976 GO:0003677 GO:0003700 GO:0043565	DNA binding; "sequence-specific DNA binding"; "sequence-specific DNA binding transcription factor activity"; "transcription regulatory region sequence-specific DNA binding"	GO:0005634	nucleus	PF02183 PF00046	Homeobox associated leucine zipper; "Homeobox domain"	PTHR24326	FAMILY NOT NAMED	KOG0483	Transcription_factor_HEX,_contains_HOX_and_HALZ_domains
#N/A	Glyma.01g044700	4972924	4974140	232	UniRef100_I1KSR3 Uncharacterized protein n=2 Tax=Glycine max RepID=I1KSR3_SOYBN	1e-121	63.64	UniRef100_Q9LM58 F2E2.8 n=1 Tax=Arabidopsis thaliana RepID=Q9LM58_ARATH	6e-36	60.96	AT1G22030.1|Symbols:|CONTAINS InterPro DOMAIN/s: Protein BYPASS related (InterPro:IPR008511); BEST Arabidopsis thaliana protein match is: unknown protein (TAIR:AT1G77855.1); Has 99 Blast hits to 99 proteins in 17 species: Archae - 0; Bacteria - 0; Metazoa - 3; Fungi - 0; Plants - 96; Viruses - 0; Other Eukaryotes - 0 (source: NCBI BLink).|chr1:7759337-7760415 REVERSE LENGTH=333	7e-39	60.96	GO:0008150	biological process	GO:0003674	molecular function	GO:0005575	cellular component	NA	NA	NA	NA	NA	NA
Glyma01g05310	Glyma.01g044800	4983755	4985423	94	UniRef100_I1J5N3 Uncharacterized protein n=1 Tax=Glycine max RepID=I1J5N3_SOYBN	4e-57	100	UniRef100_G7KCF8 Transcription factor bHLH135 n=1 Tax=Medicago truncatula RepID=G7KCF8_MEDTR	2e-41	83.87	AT1G26945.1|Symbols:KDR|basic helix-loop-helix (bHLH) DNA-binding superfamily protein|chr1:9351571-9352474 FORWARD LENGTH=94	5e-39	78.72	GO:0009416	response to light stimulus	NA	NA	GO:0005634	nucleus	PF00010	Helix-loop-helix DNA-binding domain	PTHR12565	STEROL REGULATORY ELEMENT-BINDING PROTEIN	NA	NA
Glyma01g05321	Glyma.01g044900	5023297	5032196	168	UniRef100_C6TFM6 Putative uncharacterized protein n=2 Tax=Glycine max RepID=C6TFM6_SOYBN	1e-106	72.61	UniRef100_B7FMU5 Peptidyl-prolyl cis-trans isomerase-like protein n=1 Tax=Medicago truncatula RepID=B7FMU5_MEDTR	9e-88	70	AT1G26940.1|Symbols:|Cyclophilin-like peptidyl-prolyl cis-trans isomerase family protein|chr1:9343193-9344962 FORWARD LENGTH=226	3e-87	70.35	GO:0006457	protein folding	GO:0003755	peptidyl-prolyl cis-trans isomerase activity	GO:0005576 GO:0005768 GO:0005794 GO:0005802	Golgi apparatus; "endosome"; "extracellular region"; "trans-Golgi network"	PF00160	Cyclophilin type peptidyl-prolyl cis-trans isomerase/CLD	PTHR11071	PEPTIDYL-PROLYL CIS-TRANS ISOMERASE	KOG0884	Similar_to_cyclophilin-type_peptidyl-prolyl_cis-trans_isomerase
#N/A	Glyma.01g045000	5041216	5041816	69	NA	NA	NA	NA	NA	NA	NA	NA	NA	NA	NA	NA	NA	NA	NA	NA	NA	NA	NA	NA	NA
Glyma01g05340	Glyma.01g045100	5059854	5063734	538	UniRef100_I1J5N5 Uncharacterized protein n=1 Tax=Glycine max RepID=I1J5N5_SOYBN	0	100	UniRef100_G7KCH5 F-box/kelch-repeat protein SKIP11 n=1 Tax=Medicago truncatula RepID=G7KCH5_MEDTR	0	111.67	AT2G02870.3|Symbols:|Galactose oxidase/kelch repeat superfamily protein|chr2:838378-839781 FORWARD LENGTH=467	0	78.8	GO:0008150 GO:0009610 GO:0016036 GO:0019375 GO:0042631	biological process; "cellular response to phosphate starvation"; "cellular response to water deprivation"; "galactolipid biosynthetic process"; "response to symbiotic fungus"	GO:0003674	molecular function	GO:0005634 GO:0009507	chloroplast; "nucleus"	PF01344	Kelch motif	PTHR24413	FAMILY NOT NAMED	NA	NA
Glyma01g05350	Glyma.01g045200	5106053	5107135	183	UniRef100_I1J5N7 Uncharacterized protein n=1 Tax=Glycine max RepID=I1J5N7_SOYBN	1e-129	100	UniRef100_Q3LVG1 TO109-12 (Fragment) n=1 Tax=Taraxacum officinale RepID=Q3LVG1_TAROF	3e-12	75.53	AT1G69760.1|Symbols:|unknown protein; BEST Arabidopsis thaliana protein match is: unknown protein (TAIR:AT1G26920.1); Has 51 Blast hits to 51 proteins in 15 species: Archae - 0; Bacteria - 2; Metazoa - 2; Fungi - 7; Plants - 29; Viruses - 0; Other Eukaryotes - 11 (source: NCBI BLink).|chr1:26240094-26240627 REVERSE LENGTH=177	7e-23	96.05	GO:0008150	biological process	GO:0003674	molecular function	GO:0005634	nucleus	NA	NA	NA	NA	NA	NA
Glyma01g05360	Glyma.01g045300	5132710	5135851	306	UniRef100_K7K1S8 Uncharacterized protein n=1 Tax=Glycine max RepID=K7K1S8_SOYBN	0	100	UniRef100_T2DP97 Mucin-like protein n=1 Tax=Phaseolus vulgaris RepID=T2DP97_PHAVU	5e-155	95.61	AT2G02880.1|Symbols:|mucin-related|chr2:841303-843151 FORWARD LENGTH=314	3e-113	92.04	GO:0008150 GO:0009560	biological process; "embryo sac egg cell differentiation"	GO:0003674	molecular function	GO:0009507	chloroplast	NA	NA	NA	NA	NA	NA
Glyma01g05370	Glyma.01g045400	5140834	5144197	186	UniRef100_C6SZI3 Uncharacterized protein n=1 Tax=Glycine max RepID=C6SZI3_SOYBN	3e-135	100	UniRef100_G7KCI8 HVA22-like protein c n=1 Tax=Medicago truncatula RepID=G7KCI8_MEDTR	5e-116	100.55	AT1G69700.1|Symbols:ATHVA22C, HVA22C|HVA22 homologue C|chr1:26220337-26221663 FORWARD LENGTH=184	4e-78	98.91	GO:0009414 GO:0009737 GO:0042538	hyperosmotic salinity response; "response to abscisic acid stimulus"; "response to water deprivation"	GO:0003674	molecular function	GO:0005634 GO:0009506	nucleus; "plasmodesma"	PF03134	TB2/DP1, HVA22 family	PTHR12300	HVA22-LIKE PROTEINS	KOG1725	Protein_involved_in_membrane_traffic_(YOP1/TB2/DP1/HVA22_family)
Glyma01g05410	Glyma.01g045500	5226449	5228845	386	UniRef100_K7K1T1 Uncharacterized protein n=1 Tax=Glycine max RepID=K7K1T1_SOYBN	0	100	UniRef100_G7KCJ2 TCP family transcription factor-like protein n=1 Tax=Medicago truncatula RepID=G7KCJ2_MEDTR	4e-157	85.34	AT3G47620.1|Symbols:AtTCP14, TCP14|TEOSINTE BRANCHED, cycloidea and PCF (TCP) 14|chr3:17559004-17560473 FORWARD LENGTH=489	1e-53	69.53	GO:0006355 GO:0008283 GO:0009735 GO:0009737 GO:0009739 GO:0010029 GO:0010229 GO:0031347	cell proliferation; "inflorescence development"; "regulation of defense response"; "regulation of seed germination"; "regulation of transcription, DNA-dependent"; "response to abscisic acid stimulus"; "response to cytokinin stimulus"; "response to gibberellin stimulus"	GO:0003700 GO:0005515	protein binding; "sequence-specific DNA binding transcription factor activity"	GO:0005634	nucleus	PF03634	TCP family transcription factor	PTHR11584	SERINE/THREONINE PROTEIN KINASE	NA	NA
#N/A	Glyma.01g045600	5242432	5245038	238	UniRef100_UPI0003DEBDCF PREDICTED: uncharacterized protein LOC102666701 n=1 Tax=Glycine max RepID=UPI0003DEBDCF	1e-100	63.16	UniRef100_O04523 Protein ALTERED XYLOGLUCAN 4 n=1 Tax=Arabidopsis thaliana RepID=TBL27_ARATH	6e-39	42.31	AT1G70230.1|Symbols:TBL27|TRICHOME BIREFRINGENCE-LIKE 27|chr1:26450389-26451724 FORWARD LENGTH=416	7e-42	42.31	GO:0010167 GO:0010411 GO:0015706	nitrate transport; "response to nitrate"; "xyloglucan metabolic process"	NA	NA	GO:0005634 GO:0005794	Golgi apparatus; "nucleus"	NA	NA	PTHR13533	FAMILY NOT NAMED	NA	NA
Glyma01g05430	Glyma.01g045700	5265956	5271379	199	UniRef100_C6THV2 Uncharacterized protein n=1 Tax=Glycine max RepID=C6THV2_SOYBN	2e-142	100	UniRef100_G7KCJ8 Ran guanine nucleotide release factor n=1 Tax=Medicago truncatula RepID=G7KCJ8_MEDTR	5e-123	49.25	AT1G69680.1|Symbols:|Mog1/PsbP/DUF1795-like photosystem II reaction center PsbP family protein|chr1:26205148-26206568 FORWARD LENGTH=202	6e-102	98.02	GO:0008150	biological process	GO:0003674	molecular function	NA	NA	PF04603	Ran-interacting Mog1 protein	PTHR15837	FAMILY NOT NAMED	KOG3329	RAN_guanine_nucleotide_release_factor
Glyma01g05440	Glyma.01g045800	5277237	5281549	337	UniRef100_I1J5P2 Uncharacterized protein n=1 Tax=Glycine max RepID=I1J5P2_SOYBN	0	100	UniRef100_B6ZJZ9 Peroxisomal adenine nucleotide carrier 1 n=1 Tax=Glycine max RepID=PNC1_SOYBN	0	100	AT3G05290.1|Symbols:PNC1|peroxisomal adenine nucleotide carrier 1|chr3:1506129-1507614 REVERSE LENGTH=322	3e-169	98.45	GO:0006635 GO:0006810 GO:0006839 GO:0007031 GO:0009407 GO:0015866 GO:0015867 GO:0043161 GO:0051788 GO:0080024 GO:0080129 GO:0090351	ADP transport; "ATP transport"; "fatty acid beta-oxidation"; "indolebutyric acid metabolic process"; "mitochondrial transport"; "peroxisome organization"; "proteasomal ubiquitin-dependent protein catabolic process"; "proteasome core complex assembly"; "response to misfolded protein"; "seedling development"; "toxin catabolic process"; "transport"	GO:0005347 GO:0015217	ADP transmembrane transporter activity; "ATP transmembrane transporter activity"	GO:0005739 GO:0005743 GO:0005777	mitochondrial inner membrane; "mitochondrion"; "peroxisome"	PF00153	Mitochondrial carrier protein	PTHR24089	FAMILY NOT NAMED	KOG0769	Predicted_mitochondrial_carrier_protein
Glyma01g05450	Glyma.01g045900	5299765	5300990	208	UniRef100_I1J5P3 Uncharacterized protein n=1 Tax=Glycine max RepID=I1J5P3_SOYBN	2e-151	100	UniRef100_Q84JK8 Probable membrane-associated kinase regulator 6 n=1 Tax=Arabidopsis thaliana RepID=MAKR6_ARATH	4e-06	83.4	AT5G52900.1|Symbols:|unknown protein; Has 30201 Blast hits to 17322 proteins in 780 species: Archae - 12; Bacteria - 1396; Metazoa - 17338; Fungi - 3422; Plants - 5037; Viruses - 0; Other Eukaryotes - 2996 (source: NCBI BLink).|chr5:21452893-21453692 REVERSE LENGTH=235	4e-09	83.4	GO:0008150 GO:0009741	biological process; "response to brassinosteroid stimulus"	GO:0003674	molecular function	GO:0005634	nucleus	NA	NA	NA	NA	NA	NA
Glyma01g05470	Glyma.01g046000	5317206	5321170	451	UniRef100_I1J5P4 Uncharacterized protein n=1 Tax=Glycine max RepID=I1J5P4_SOYBN	0	100	UniRef100_B9GQE8 Fatty acid desaturase/cytochrome b5 fusion protein mRNA n=1 Tax=Populus trichocarpa RepID=B9GQE8_POPTR	0	100	AT2G46210.1|Symbols:|Fatty acid/sphingolipid desaturase|chr2:18977542-18978891 FORWARD LENGTH=449	0	99.33	GO:0006629 GO:0006633 GO:0055114	fatty acid biosynthetic process; "lipid metabolic process"; "oxidation-reduction process"	GO:0005506 GO:0016491 GO:0016717 GO:0020037	heme binding; "iron ion binding"; "oxidoreductase activity"; "oxidoreductase activity, acting on paired donors, with oxidation of a pair of donors resulting in the reduction of molecular oxygen to two molecules of water"	NA	NA	PF00173 PF00487	Cytochrome b5-like Heme/Steroid binding domain; "Fatty acid desaturase"	PTHR19353	FATTY ACID DESATURASE 2	KOG4232	Delta_6-fatty_acid_desaturase/delta-8_sphingolipid_desaturase
#N/A	Glyma.01g046100	5324168	5326096	86	NA	NA	NA	NA	NA	NA	NA	NA	NA	NA	NA	NA	NA	NA	NA	NA	NA	NA	NA	NA	NA
Glyma01g05490	Glyma.01g046200	5327037	5330677	257	UniRef100_I1J5P6 Uncharacterized protein n=1 Tax=Glycine max RepID=I1J5P6_SOYBN	0	100	UniRef100_G7KDV9 Haloacid dehalogenase-like hydrolase domain-containing protein n=1 Tax=Medicago truncatula RepID=G7KDV9_MEDTR	2e-143	91.37	AT1G14310.1|Symbols:|Haloacid dehalogenase-like hydrolase (HAD) superfamily protein|chr1:4885049-4886672 FORWARD LENGTH=254	5e-119	98.43	GO:0008152	metabolic process	GO:0003824 GO:0008967 GO:0016787	catalytic activity; "hydrolase activity"; "phosphoglycolate phosphatase activity"	GO:0005575	cellular component	PF00702	haloacid dehalogenase-like hydrolase	PTHR12725	HALOACID DEHALOGENASE-LIKE HYDROLASE	KOG3085	Predicted_hydrolase_(HAD_superfamily)
Glyma01g05500	Glyma.01g046300	5337434	5338915	494	UniRef100_I1J5P9 Uncharacterized protein n=1 Tax=Glycine max RepID=I1J5P9_SOYBN	0	100	UniRef100_G7KDU4 Anthocyanin 3'-O-beta-glucosyltransferase n=1 Tax=Medicago truncatula RepID=G7KDU4_MEDTR	0	95.58	AT2G15480.2|Symbols:UGT73B5|UDP-glucosyl transferase 73B5|chr2:6758817-6763398 FORWARD LENGTH=494	7e-117	95.14	GO:0008152 GO:0009407 GO:0009723 GO:0010583 GO:0051707	metabolic process; "response to cyclopentenone"; "response to ethylene stimulus"; "response to other organism"; "toxin catabolic process"	GO:0008194 GO:0016757 GO:0016758 GO:0035251 GO:0080043	UDP-glucosyltransferase activity; "UDP-glycosyltransferase activity"; "quercetin 3-O-glucosyltransferase activity"; "transferase activity, transferring glycosyl groups"; "transferase activity, transferring hexosyl groups"	NA	NA	PF00201	UDP-glucoronosyl and UDP-glucosyl transferase	PTHR11926	GLUCOSYL/GLUCURONOSYL TRANSFERASES	KOG1192	UDP-glucuronosyl_and_UDP-glucosyl_transferase
Glyma01g05540	Glyma.01g046400	5353518	5356554	287	UniRef100_I1J5Q0 Uncharacterized protein n=1 Tax=Glycine max RepID=I1J5Q0_SOYBN	0	100	UniRef100_G7KDX2 Origin recognition complex subunit n=1 Tax=Medicago truncatula RepID=G7KDX2_MEDTR	1e-168	99.65	AT1G26840.1|Symbols:ORC6, ATORC6|origin recognition complex protein 6|chr1:9298822-9300603 FORWARD LENGTH=284	7e-131	100	GO:0006260 GO:0006261	DNA-dependent DNA replication; "DNA replication"	GO:0003677 GO:0005515	DNA binding; "protein binding"	GO:0000808 GO:0005634 GO:0005664	nuclear origin of replication recognition complex; "nucleus"; "origin recognition complex"	PF05460	Origin recognition complex subunit 6 (ORC6)	PTHR13394	ORIGIN RECOGNITION COMPLEX SUBUNIT 6	KOG4557	Origin_recognition_complex,_subunit_6
Glyma01g05550	Glyma.01g046500	5361968	5365535	260	UniRef100_I1J5Q1 Uncharacterized protein n=1 Tax=Glycine max RepID=I1J5Q1_SOYBN	0	100	UniRef100_D2D2D3 Sphingolipid C4 hydroxylase n=1 Tax=Helianthus annuus RepID=D2D2D3_HELAN	1e-145	100.39	AT1G14290.1|Symbols:SBH2|sphingoid base hydroxylase 2|chr1:4880307-4881784 REVERSE LENGTH=259	2e-148	100	GO:0006633 GO:0009640 GO:0016126 GO:0046520 GO:0055114	fatty acid biosynthetic process; "oxidation-reduction process"; "photomorphogenesis"; "sphingoid biosynthetic process"; "sterol biosynthetic process"	GO:0000170 GO:0003824 GO:0005506 GO:0016491	catalytic activity; "iron ion binding"; "oxidoreductase activity"; "sphingosine hydroxylase activity"	GO:0005783 GO:0005794	Golgi apparatus; "endoplasmic reticulum"	PF04116	Fatty acid hydroxylase superfamily	PTHR11863	STEROL DESATURASE	KOG0874	Sphingolipid_hydroxylase
Glyma01g05565	Glyma.01g046600	5379316	5382027	494	UniRef100_K7K1T8 Uncharacterized protein n=2 Tax=Glycine max RepID=K7K1T8_SOYBN	0	100	UniRef100_G7KDX6 Phytochrome kinase substrate n=3 Tax=Medicago truncatula RepID=G7KDX6_MEDTR	2e-154	102.58	AT1G14280.1|Symbols:PKS2|phytochrome kinase substrate 2|chr1:4877657-4878985 FORWARD LENGTH=442	1e-24	47.06	GO:0009637 GO:0009638 GO:0010155 GO:0046777 GO:0048366	leaf development; "phototropism"; "protein autophosphorylation"; "regulation of proton transport"; "response to blue light"	GO:0003674	molecular function	GO:0005886	plasma membrane	NA	NA	NA	NA	NA	NA
Glyma01g05580	Glyma.01g046700	5385859	5391055	608	UniRef100_I1J5Q3 Uncharacterized protein n=1 Tax=Glycine max RepID=I1J5Q3_SOYBN	0	100	UniRef100_D7KPN7 Dehydration-responsive family protein n=1 Tax=Arabidopsis lyrata subsp. lyrata RepID=D7KPN7_ARALL	0	98.21	AT1G26850.2|Symbols:|S-adenosyl-L-methionine-dependent methyltransferases superfamily protein|chr1:9301146-9303432 REVERSE LENGTH=616	0	98.21	NA	NA	GO:0008168	methyltransferase activity	GO:0005768 GO:0005794 GO:0005802 GO:0016020	Golgi apparatus; "endosome"; "membrane"; "trans-Golgi network"	PF03141	Putative S-adenosyl-L-methionine-dependent methyltransferase	PTHR10108	METHYLTRANSFERASE	NA	NA
Glyma01g05680	Glyma.01g046800	5448322	5450706	439	UniRef100_I1J5Q4 Uncharacterized protein n=1 Tax=Glycine max RepID=I1J5Q4_SOYBN	0	100	UniRef100_G7KDY3 NAC domain protein n=1 Tax=Medicago truncatula RepID=G7KDY3_MEDTR	2e-168	111.76	AT1G26870.1|Symbols:FEZ, ANAC009|NAC (No Apical Meristem) domain transcriptional regulator superfamily protein|chr1:9312856-9314983 FORWARD LENGTH=425	8e-108	89.41	GO:0006355 GO:0007275 GO:0009733 GO:0045770 GO:0048103 GO:0048829	multicellular organismal development; "positive regulation of asymmetric cell division"; "regulation of transcription, DNA-dependent"; "response to auxin stimulus"; "root cap development"; "somatic stem cell division"	GO:0003677 GO:0003700	DNA binding; "sequence-specific DNA binding transcription factor activity"	GO:0005634	nucleus	PF02365	No apical meristem (NAM) protein	NA	NA	NA	NA
Glyma01g05710	Glyma.01g046900	5465664	5469257	1036	UniRef100_K7K1U0 Uncharacterized protein n=1 Tax=Glycine max RepID=K7K1U0_SOYBN	0	99.42	UniRef100_G7KDY8 Disease resistance-like protein n=1 Tax=Medicago truncatula RepID=G7KDY8_MEDTR	0	94.06	AT5G36930.1|Symbols:|Disease resistance protein (TIR-NBS-LRR class) family|chr5:14567771-14571907 REVERSE LENGTH=1188	2e-163	72.14	GO:0006952 GO:0007165	defense response; "signal transduction"	GO:0043531	ADP binding	GO:0005622 GO:0005737	cytoplasm; "intracellular"	PF01582 PF00931	TIR domain; "NB-ARC domain"	PTHR11017	LEUCINE-RICH REPEAT-CONTAINING PROTEIN	KOG4658	Apoptotic_ATPase
Glyma01g05740	Glyma.01g047000	5484606	5486622	121	UniRef100_I1J5Q7 Uncharacterized protein n=1 Tax=Glycine max RepID=I1J5Q7_SOYBN	1e-78	100	UniRef100_A9PDF8 Ribosomal protein L34 n=2 Tax=Populus trichocarpa RepID=A9PDF8_POPTR	3e-77	100	AT1G26880.1|Symbols:|Ribosomal protein L34e superfamily protein|chr1:9315640-9316681 REVERSE LENGTH=120	7e-76	100	GO:0001510 GO:0006412 GO:0042254	RNA methylation; "ribosome biogenesis"; "translation"	GO:0003735	structural constituent of ribosome	GO:0005622 GO:0005730 GO:0005737 GO:0005840 GO:0009507	chloroplast; "cytoplasm"; "intracellular"; "nucleolus"; "ribosome"	PF01199	Ribosomal protein L34e	PTHR10759	60S RIBOSOMAL PROTEIN L34	KOG1790	60s_ribosomal_protein_L34
Glyma01g05750	Glyma.01g047100	5503526	5511806	540	UniRef100_I1J5Q8 Uncharacterized protein n=1 Tax=Glycine max RepID=I1J5Q8_SOYBN	0	100	UniRef100_G7KF86 Ectonucleoside triphosphate diphosphohydrolase n=1 Tax=Medicago truncatula RepID=G7KF86_MEDTR	0	92.11	AT2G02970.1|Symbols:|GDA1/CD39 nucleoside phosphatase family protein|chr2:865395-868007 REVERSE LENGTH=555	0	96.76	GO:0009901 GO:0010584	anther dehiscence; "pollen exine formation"	GO:0016787	hydrolase activity	NA	NA	PF01150	GDA1/CD39 (nucleoside phosphatase) family	PTHR11782	ADENOSINE/GUANOSINE DIPHOSPHATASE	KOG1386	Nucleoside_phosphatase
Glyma01g05760	Glyma.01g047200	5509567	5510429	91	UniRef100_K7K1U1 Uncharacterized protein n=1 Tax=Glycine max RepID=K7K1U1_SOYBN	6e-57	100	NA	NA	NA	NA	NA	NA	NA	NA	NA	NA	NA	NA	NA	NA	NA	NA	NA	NA
Glyma01g05765	Glyma.01g047300	5514127	5517339	371	UniRef100_UPI0003DEBCE6 PREDICTED: uncharacterized protein LOC100816385 n=1 Tax=Glycine max RepID=UPI0003DEBCE6	0	100	UniRef100_U5G0R0 Glycine-rich family protein n=1 Tax=Populus trichocarpa RepID=U5G0R0_POPTR	4e-92	110.99	AT1G27090.1|Symbols:|glycine-rich protein|chr1:9404041-9406098 REVERSE LENGTH=420	6e-88	59.05	GO:0006007 GO:0008150	biological process; "glucose catabolic process"	GO:0003674	molecular function	GO:0005829 GO:0009507	chloroplast; "cytosol"	PF00067	Cytochrome P450	PTHR24286	FAMILY NOT NAMED	NA	NA
Glyma01g05770	Glyma.01g047400	5520517	5524259	456	UniRef100_K7K1U3 Uncharacterized protein n=1 Tax=Glycine max RepID=K7K1U3_SOYBN	0	116.97	UniRef100_G7KF85 Histone-lysine N-methyltransferase MLL5 n=1 Tax=Medicago truncatula RepID=G7KF85_MEDTR	0	68.32	AT5G22260.1|Symbols:MS1|RING/FYVE/PHD zinc finger superfamily protein|chr5:7367707-7370192 REVERSE LENGTH=672	1e-119	48.81	GO:0006355 GO:0009556 GO:0009846 GO:0010208 GO:0045893 GO:0048655 GO:0055046 GO:0071367	anther wall tapetum morphogenesis; "cellular response to brassinosteroid stimulus"; "microgametogenesis"; "microsporogenesis"; "pollen germination"; "pollen wall assembly"; "positive regulation of transcription, DNA-dependent"; "regulation of transcription, DNA-dependent"	GO:0003677 GO:0003700 GO:0008270	DNA binding; "sequence-specific DNA binding transcription factor activity"; "zinc ion binding"	GO:0005634 GO:0005739	mitochondrion; "nucleus"	NA	NA	PTHR16286	MIXED-LINEAGE LEUKEMIA 5, MLL5	NA	NA
Glyma01g05775	Glyma.01g047500	5528742	5532260	523	UniRef100_K7K1U4 Uncharacterized protein n=1 Tax=Glycine max RepID=K7K1U4_SOYBN	0	100	UniRef100_Q2R194 HAT family dimerisation domain containing protein n=2 Tax=Oryza sativa RepID=Q2R194_ORYSJ	8e-38	40.9	AT3G42170.1|Symbols:|BED zinc finger ;hAT family dimerisation domain|chr3:14321838-14323928 FORWARD LENGTH=696	8e-26	40.09	GO:0009791	post-embryonic development	GO:0003677 GO:0046983	DNA binding; "protein dimerization activity"	GO:0005634 GO:0005829	cytosol; "nucleus"	PF05699	hAT family C-terminal dimerisation region	PTHR10775	UNCHARACTERIZED	NA	NA
Glyma01g05780	Glyma.01g047600	5545562	5545978	104	UniRef100_K7K1U5 Uncharacterized protein n=2 Tax=Glycine max RepID=K7K1U5_SOYBN	2e-68	100	NA	NA	NA	NA	NA	NA	NA	NA	NA	NA	NA	NA	NA	NA	NA	NA	NA	NA
Glyma01g05800	Glyma.01g047700	5549606	5554165	287	UniRef100_UPI00018C6E5A PREDICTED: uncharacterized protein LOC100812998 n=1 Tax=Glycine max RepID=UPI00018C6E5A	0	100	UniRef100_G7KF80 E3 ubiquitin-protein ligase MARCH3 n=1 Tax=Medicago truncatula RepID=G7KF80_MEDTR	2e-140	98.62	AT2G02960.3|Symbols:|RING/FYVE/PHD zinc finger superfamily protein|chr2:862346-863980 REVERSE LENGTH=271	1e-106	90.41	NA	NA	GO:0008270	zinc ion binding	GO:0005634	nucleus	PF12428 PF00097	Protein of unknown function (DUF3675) ; "Zinc finger, C3HC4 type (RING finger)"	PTHR23012	MEMBRANE ASSOCIATED RING FINGER	KOG1609	Protein_involved_in_mRNA_turnover_and_stability
Glyma01g05805	Glyma.01g047800	5559528	5560353	109	UniRef100_K7K1U6 Uncharacterized protein n=1 Tax=Glycine max RepID=K7K1U6_SOYBN	2e-71	100	NA	NA	NA	AT1G69588.1|Symbols:CLE45|CLAVATA3/ESR-RELATED 45|chr1:26178150-26178524 FORWARD LENGTH=124	3e-08	70.16	NA	NA	NA	NA	NA	NA	NA	NA	NA	NA	NA	NA
Glyma01g05810	Glyma.01g047900	5585129	5586802	297	UniRef100_I1J5R0 Uncharacterized protein n=1 Tax=Glycine max RepID=I1J5R0_SOYBN	0	100	UniRef100_Q9ARE0 ZF-HD homeobox protein n=1 Tax=Flaveria trinervia RepID=Q9ARE0_FLATR	1e-55	82.13	AT5G15210.1|Symbols:ATHB30, ZFHD3, HB30, ZHD8|homeobox protein 30|chr5:4937874-4938689 REVERSE LENGTH=271	8e-52	95.94	NA	NA	GO:0003677 GO:0003700 GO:0005515	DNA binding; "protein binding"; "sequence-specific DNA binding transcription factor activity"	GO:0005634	nucleus	PF04770	ZF-HD protein dimerisation region	NA	NA	NA	NA
Glyma01g05820	Glyma.01g048000	5589570	5601987	1008	UniRef100_K7K1U7 Uncharacterized protein n=2 Tax=Glycine max RepID=K7K1U7_SOYBN	0	100	NA	NA	NA	AT5G39785.1|Symbols:|Protein of unknown function (DUF1666)|chr5:15929257-15932215 FORWARD LENGTH=606	1e-100	65.18	GO:0006412	translation	GO:0003735	structural constituent of ribosome	GO:0005622 GO:0005634 GO:0005840	intracellular; "nucleus"; "ribosome"	PF07891	Protein of unknown function (DUF1666)	PTHR10759	60S RIBOSOMAL PROTEIN L34	NA	NA
Glyma01g05830	Glyma.01g048100	5605305	5607452	610	UniRef100_I1J5R2 Uncharacterized protein n=1 Tax=Glycine max RepID=I1J5R2_SOYBN	0	100	UniRef100_G7KF99 Pentatricopeptide repeat-containing protein n=1 Tax=Medicago truncatula RepID=G7KF99_MEDTR	0	103.24	AT2G02980.1|Symbols:OTP85|Pentatricopeptide repeat (PPR) superfamily protein|chr2:868468-870279 FORWARD LENGTH=603	0	94.36	GO:0016556 GO:0031425	chloroplast RNA processing; "mRNA modification"	NA	NA	GO:0005739 GO:0009507	chloroplast; "mitochondrion"	PF01535	PPR repeat	PTHR24015	FAMILY NOT NAMED	NA	NA
Glyma01g05840	Glyma.01g048200	5615672	5619252	239	UniRef100_I1J5R3 Uncharacterized protein n=1 Tax=Glycine max RepID=I1J5R3_SOYBN	2e-166	100	UniRef100_G7KFA1 Ribonuclease T2 n=1 Tax=Medicago truncatula RepID=G7KFA1_MEDTR	9e-131	99.56	AT2G02990.1|Symbols:RNS1, ATRNS1|ribonuclease 1|chr2:873714-874667 FORWARD LENGTH=230	5e-115	99.13	GO:0006865 GO:0007568 GO:0009611 GO:0009718 GO:0015824 GO:0016036	aging; "amino acid transport"; "anthocyanin-containing compound biosynthetic process"; "cellular response to phosphate starvation"; "proline transport"; "response to wounding"	GO:0003723 GO:0004521 GO:0004540 GO:0033897	RNA binding; "endoribonuclease activity"; "ribonuclease T2 activity"; "ribonuclease activity"	GO:0005576 GO:0005618 GO:0005886	cell wall; "extracellular region"; "plasma membrane"	PF00445	Ribonuclease T2 family	PTHR11240	RIBONUCLEASE T2	KOG1642	Ribonuclease,_T2_family
#N/A	Glyma.01g048300	5620361	5624143	85	UniRef100_UPI0003DE9277 PREDICTED: uncharacterized protein LOC102663923 n=1 Tax=Glycine max RepID=UPI0003DE9277	7e-10	7.61	UniRef100_A2Q518 RNA-directed DNA polymerase (Reverse transcriptase) n=1 Tax=Medicago truncatula RepID=A2Q518_MEDTR	1e-06	15.31	NA	NA	NA	NA	NA	NA	NA	NA	NA	NA	NA	NA	NA	NA	NA
Glyma01g05850	Glyma.01g048400	5627602	5631187	227	UniRef100_I1J5R4 Uncharacterized protein n=1 Tax=Glycine max RepID=I1J5R4_SOYBN	8e-167	100	UniRef100_G7KFA7 LCR-like protein n=1 Tax=Medicago truncatula RepID=G7KFA7_MEDTR	2e-144	99.56	AT1G14220.1|Symbols:|Ribonuclease T2 family protein|chr1:4858642-4859601 REVERSE LENGTH=228	8e-120	96.93	GO:0006499	N-terminal protein myristoylation	GO:0003723 GO:0004521 GO:0033897	RNA binding; "endoribonuclease activity"; "ribonuclease T2 activity"	GO:0005576	extracellular region	PF00445	Ribonuclease T2 family	PTHR11240	RIBONUCLEASE T2	KOG1642	Ribonuclease,_T2_family
Glyma01g05860	Glyma.01g048500	5659553	5665638	640	UniRef100_K7K1V0 Uncharacterized protein n=1 Tax=Glycine max RepID=K7K1V0_SOYBN	0	100	UniRef100_G7KFC0 Beta-1,3-galactosyltransferase n=1 Tax=Medicago truncatula RepID=G7KFC0_MEDTR	0	100	AT1G26810.1|Symbols:GALT1|galactosyltransferase1|chr1:9286862-9289327 REVERSE LENGTH=643	0	98.6	GO:0006486 GO:0010493	Lewis a epitope biosynthetic process; "protein glycosylation"	GO:0008378 GO:0010488 GO:0016757 GO:0016758 GO:0030246	UDP-galactose:N-glycan beta-1,3-galactosyltransferase activity; "carbohydrate binding"; "galactosyltransferase activity"; "transferase activity, transferring glycosyl groups"; "transferase activity, transferring hexosyl groups"	GO:0005794 GO:0016020	Golgi apparatus; "membrane"	PF00337 PF01762	Galactoside-binding lectin; "Galactosyltransferase"	PTHR11214	BETA-1,3-N-ACETYLGLUCOSAMINYLTRANSFERASE	KOG2287	Galactosyltransferases
Glyma01g05871	Glyma.01g048600	5668640	5670346	151	UniRef100_K7K1V2 Uncharacterized protein n=1 Tax=Glycine max RepID=K7K1V2_SOYBN	6e-105	100	UniRef100_G7KFC6 50S ribosomal protein L18 n=1 Tax=Medicago truncatula RepID=G7KFC6_MEDTR	7e-21	49.74	AT1G14205.1|Symbols:|Ribosomal L18p/L5e family protein|chr1:4855582-4856762 FORWARD LENGTH=165	2e-12	55.76	GO:0006412	translation	GO:0003735	structural constituent of ribosome	GO:0005622 GO:0005840 GO:0009507	chloroplast; "intracellular"; "ribosome"	NA	NA	NA	NA	NA	NA
Glyma01g05880	Glyma.01g048700	5680982	5681671	230	UniRef100_I1J5R7 Uncharacterized protein n=1 Tax=Glycine max RepID=I1J5R7_SOYBN	3e-165	100	UniRef100_A9PB64 Zinc finger family protein n=1 Tax=Populus trichocarpa RepID=A9PB64_POPTR	4e-74	99.54	AT1G26800.1|Symbols:|RING/U-box superfamily protein|chr1:9285576-9286190 REVERSE LENGTH=204	1e-56	95.59	NA	NA	GO:0008270	zinc ion binding	GO:0005634	nucleus	PF00097	Zinc finger, C3HC4 type (RING finger)	PTHR22763	RING ZINC FINGER PROTEIN	NA	NA
Glyma01g05890	Glyma.01g048800	5681940	5684496	572	UniRef100_K7K1V3 Uncharacterized protein n=1 Tax=Glycine max RepID=K7K1V3_SOYBN	0	100	UniRef100_G7KGL1 (R)-mandelonitrile lyase n=1 Tax=Medicago truncatula RepID=G7KGL1_MEDTR	0	99.45	AT1G14190.1|Symbols:|Glucose-methanol-choline (GMC) oxidoreductase family protein|chr1:4852802-4854307 FORWARD LENGTH=501	0	98	GO:0006066 GO:0055114	alcohol metabolic process; "oxidation-reduction process"	GO:0008812 GO:0016614 GO:0016832 GO:0050660	aldehyde-lyase activity; "choline dehydrogenase activity"; "flavin adenine dinucleotide binding"; "oxidoreductase activity, acting on CH-OH group of donors"	GO:0005634	nucleus	PF05199 PF00732	GMC oxidoreductase; "GMC oxidoreductase"	PTHR11552	GLUCOSE-METHANOL-CHOLINE (GMC) OXIDOREDUCTASE	KOG1238	Glucose_dehydrogenase/choline_dehydrogenase/mandelonitrile_lyase_(GMC_oxidoreductase_family)
#N/A	Glyma.01g048900	5695082	5697378	414	UniRef100_K7K1V3 Uncharacterized protein n=1 Tax=Glycine max RepID=K7K1V3_SOYBN	3e-134	42.21	UniRef100_G7KGL1 (R)-mandelonitrile lyase n=1 Tax=Medicago truncatula RepID=G7KGL1_MEDTR	3e-113	44.2	AT1G14185.1|Symbols:|Glucose-methanol-choline (GMC) oxidoreductase family protein|chr1:4850284-4851885 FORWARD LENGTH=503	5e-79	42.54	GO:0006066 GO:0055114	alcohol metabolic process; "oxidation-reduction process"	GO:0008812 GO:0016614 GO:0016832 GO:0050660	aldehyde-lyase activity; "choline dehydrogenase activity"; "flavin adenine dinucleotide binding"; "oxidoreductase activity, acting on CH-OH group of donors"	GO:0009507	chloroplast	PF05199 PF00732	GMC oxidoreductase; "GMC oxidoreductase"	PTHR11552	GLUCOSE-METHANOL-CHOLINE (GMC) OXIDOREDUCTASE	NA	NA
#N/A	Glyma.01g049000	5710637	5711191	185	UniRef100_UPI00023BB030 PREDICTED: glutathione S-transferase T3-like n=1 Tax=Glycine max RepID=UPI00023BB030	4e-134	100	UniRef100_G8A1A6 Myb protein-like protein n=1 Tax=Medicago truncatula RepID=G8A1A6_MEDTR	9e-25	54.19	AT5G41220.1|Symbols:ATGSTT3, GST10C, GSTT3|glutathione S-transferase THETA 3|chr5:16494560-16496969 REVERSE LENGTH=590	9e-12	21.36	GO:0009407	toxin catabolic process	GO:0004364	glutathione transferase activity	GO:0005737	cytoplasm	NA	NA	NA	NA	NA	NA
Glyma01g05920	Glyma.01g049100	5717569	5719993	345	UniRef100_K7K1V4 Uncharacterized protein n=2 Tax=Glycine max RepID=K7K1V4_SOYBN	0	100	UniRef100_G7KGL2 Myb family transcription factor APL n=2 Tax=Medicago truncatula RepID=G7KGL2_MEDTR	3e-152	97.45	AT1G69580.1|Symbols:|Homeodomain-like superfamily protein|chr1:26172127-26173612 FORWARD LENGTH=336	3e-79	88.1	GO:0006355 GO:0009736	cytokinin mediated signaling pathway; "regulation of transcription, DNA-dependent"	GO:0003700	sequence-specific DNA binding transcription factor activity	GO:0005634	nucleus	PF00249	Myb-like DNA-binding domain	NA	NA	NA	NA
Glyma01g05933	Glyma.01g049200	5736667	5737599	311	UniRef100_K7K1V5 Uncharacterized protein n=1 Tax=Glycine max RepID=K7K1V5_SOYBN	0	100	NA	NA	NA	AT2G30990.2|Symbols:|Protein of unknown function (DUF688)|chr2:13187776-13189761 REVERSE LENGTH=593	1e-42	51.94	GO:0006569 GO:0008150 GO:0009684	biological process; "indoleacetic acid biosynthetic process"; "tryptophan catabolic process"	GO:0003674	molecular function	GO:0005634	nucleus	PF05097	Protein of unknown function (DUF688)	NA	NA	NA	NA
Glyma01g05946	Glyma.01g049300	5740729	5741566	214	UniRef100_K7K1V6 Uncharacterized protein n=1 Tax=Glycine max RepID=K7K1V6_SOYBN	2e-149	100	UniRef100_G7KXH6 F-box/LRR-repeat protein n=1 Tax=Medicago truncatula RepID=G7KXH6_MEDTR	6e-71	26.81	AT5G27920.1|Symbols:|F-box family protein|chr5:9942063-9944507 REVERSE LENGTH=642	1e-37	26.01	GO:0008150 GO:0009407	biological process; "toxin catabolic process"	GO:0004842	ubiquitin-protein ligase activity	GO:0005634	nucleus	NA	NA	PTHR23125	F-BOX/LEUCINE RICH REPEAT PROTEIN	NA	NA
Glyma01g05960	Glyma.01g049400	5763611	5767687	480	UniRef100_K7K1V7 Uncharacterized protein n=1 Tax=Glycine max RepID=K7K1V7_SOYBN	0	100	UniRef100_B9H0C1 Ascorbate oxidase promoter-binding family protein n=1 Tax=Populus trichocarpa RepID=B9H0C1_POPTR	5e-133	93.64	AT3G47500.1|Symbols:CDF3|cycling DOF factor 3|chr3:17504276-17505964 REVERSE LENGTH=448	2e-79	105.36	GO:0006355	regulation of transcription, DNA-dependent	GO:0003677 GO:0003700 GO:0005515 GO:0008270	DNA binding; "protein binding"; "sequence-specific DNA binding transcription factor activity"; "zinc ion binding"	GO:0005634	nucleus	PF02701	Dof domain, zinc finger	NA	NA	NA	NA
Glyma01g05970	Glyma.01g049500	5802428	5803205	188	UniRef100_C6TFQ8 Uncharacterized protein n=1 Tax=Glycine max RepID=C6TFQ8_SOYBN	2e-130	100	UniRef100_G7JG95 Calmodulin n=1 Tax=Medicago truncatula RepID=G7JG95_MEDTR	7e-39	71.61	AT3G29000.1|Symbols:|Calcium-binding EF-hand family protein|chr3:11005791-11006375 FORWARD LENGTH=194	3e-23	91.24	GO:0008150	biological process	GO:0005509	calcium ion binding	GO:0005886	plasma membrane	PF00036	EF hand	PTHR10891	EF-HAND CALCIUM-BINDING DOMAIN CONTAINING PROTEIN	KOG0027	Calmodulin_and_related_proteins_(EF-Hand_superfamily)
Glyma01g05980	Glyma.01g049600	5814082	5816546	466	UniRef100_K7K1V8 Uncharacterized protein n=1 Tax=Glycine max RepID=K7K1V8_SOYBN	0	100	UniRef100_G7KGM9 Myb-like protein AA n=1 Tax=Medicago truncatula RepID=G7KGM9_MEDTR	1e-143	100.23	AT1G69560.1|Symbols:MYB105, LOF2, ATMYB105|myb domain protein 105|chr1:26157755-26158906 FORWARD LENGTH=330	5e-76	45.76	GO:0006355 GO:0010199	organ boundary specification between lateral organs and the meristem; "regulation of transcription, DNA-dependent"	GO:0003677 GO:0003700	DNA binding; "sequence-specific DNA binding transcription factor activity"	GO:0005634	nucleus	PF00249	Myb-like DNA-binding domain	PTHR10641	MYB-LIKE DNA-BINDING PROTEIN MYB	KOG0048	Transcription_factor,_Myb_superfamily
#N/A	Glyma.01g049700	5828540	5829148	203	UniRef100_K7K1V9 Uncharacterized protein n=1 Tax=Glycine max RepID=K7K1V9_SOYBN	2e-142	100	UniRef100_G7JJ89 Glucan endo-1,3-beta-glucosidase n=1 Tax=Medicago truncatula RepID=G7JJ89_MEDTR	6e-81	35.25	AT1G11820.1|Symbols:|O-Glycosyl hydrolases family 17 protein|chr1:3991259-3993327 REVERSE LENGTH=384	7e-76	47.4	GO:0005975	carbohydrate metabolic process	GO:0003824 GO:0004553 GO:0043169	catalytic activity; "cation binding"; "hydrolase activity, hydrolyzing O-glycosyl compounds"	GO:0005576 GO:0005886	extracellular region; "plasma membrane"	PF00332	Glycosyl hydrolases family 17	PTHR16631	FAMILY NOT NAMED	NA	NA
Glyma01g06001	Glyma.01g049800	5833564	5834341	90	UniRef100_K7K1W0 Uncharacterized protein n=1 Tax=Glycine max RepID=K7K1W0_SOYBN	7e-52	100	UniRef100_I1M0W9 Structural maintenance of chromosomes protein n=1 Tax=Glycine max RepID=I1M0W9_SOYBN	3e-42	7.31	AT5G62410.1|Symbols:SMC2, TTN3, ATCAP-E1, ATSMC4|structural maintenance of chromosomes 2|chr5:25056308-25062436 FORWARD LENGTH=1175	8e-23	7.32	GO:0000911 GO:0006260 GO:0006261 GO:0006270 GO:0006275 GO:0006306 GO:0006342 GO:0006346 GO:0008283 GO:0009909 GO:0010267 GO:0010389 GO:0016458 GO:0016570 GO:0031047 GO:0031048 GO:0034968 GO:0035196 GO:0048449 GO:0051276 GO:0051567 GO:0051607 GO:0051726	DNA-dependent DNA replication; "DNA methylation"; "DNA replication"; "DNA replication initiation"; "cell proliferation"; "chromatin silencing"; "chromatin silencing by small RNA"; "chromosome organization"; "cytokinesis by cell plate formation"; "defense response to virus"; "floral organ formation"; "gene silencing"; "gene silencing by RNA"; "histone H3-K9 methylation"; "histone lysine methylatio…	GO:0005215 GO:0005524	ATP binding; "transporter activity"	GO:0000796 GO:0005634 GO:0005694	chromosome; "condensin complex"; "nucleus"	NA	NA	NA	NA	NA	NA
Glyma01g06010	Glyma.01g049900	5863028	5863825	266	UniRef100_I1J5S4 Uncharacterized protein (Fragment) n=2 Tax=Glycine max RepID=I1J5S4_SOYBN	0	100	UniRef100_O64685 Mitochondrial transcription termination factor family protein n=2 Tax=Arabidopsis thaliana RepID=O64685_ARATH	8e-54	84.49	AT2G03050.1|Symbols:EMB93, SOLDAT10|Mitochondrial transcription termination factor family protein|chr2:900094-900945 REVERSE LENGTH=283	3e-97	87.99	GO:0009793 GO:0071452	cellular response to singlet oxygen; "embryo development ending in seed dormancy"	GO:0003674	molecular function	GO:0005739 GO:0009507	chloroplast; "mitochondrion"	PF02536	mTERF	PTHR13068	CGI-12 PROTEIN-RELATED	NA	NA
#N/A	Glyma.01g050000	5869189	5875883	386	UniRef100_UPI0003DE7F66 PREDICTED: LOW QUALITY PROTEIN: developmental protein SEPALLATA 2-like n=1 Tax=Glycine max RepID=UPI0003DE7F66	1e-139	83.9	UniRef100_G7KGN7 MADS-box transcription factor n=1 Tax=Medicago truncatula RepID=G7KGN7_MEDTR	3e-115	72.99	AT2G03060.2|Symbols:AGL30|AGAMOUS-like 30|chr2:901614-903569 FORWARD LENGTH=386	3e-62	70.21	GO:0009555 GO:0010584	pollen development; "pollen exine formation"	GO:0003677 GO:0003700 GO:0046983	DNA binding; "protein dimerization activity"; "sequence-specific DNA binding transcription factor activity"	GO:0005634	nucleus	PF00319	SRF-type transcription factor (DNA-binding and dimerisation domain)	PTHR11945	MADS BOX PROTEIN	KOG0014	MADS_box_transcription_factor
Glyma01g06030	Glyma.01g050100	5887154	5889544	251	UniRef100_I1J5S5 Uncharacterized protein n=1 Tax=Glycine max RepID=I1J5S5_SOYBN	0	100	UniRef100_C6TN48 Expansin A4 n=1 Tax=Glycine max RepID=C6TN48_SOYBN	2e-180	100	AT1G69530.2|Symbols:ATEXPA1, EXP1, AT-EXP1, ATEXP1, ATHEXP ALPHA 1.2, EXPA1|expansin A1|chr1:26142034-26143051 FORWARD LENGTH=250	1e-151	100	GO:0006949 GO:0009664 GO:0009739 GO:0009826 GO:0009828 GO:0010114 GO:0010119	plant-type cell wall loosening; "plant-type cell wall organization"; "regulation of stomatal movement"; "response to gibberellin stimulus"; "response to red light"; "syncytium formation"; "unidimensional cell growth"	NA	NA	GO:0005576 GO:0009505	extracellular region; "plant-type cell wall"	PF01357 PF03330	Pollen allergen; "Rare lipoprotein A (RlpA)-like double-psi beta-barrel"	NA	NA	NA	NA
#N/A	Glyma.01g050200	5937299	5938795	224	UniRef100_I1JHF8 Uncharacterized protein n=1 Tax=Glycine max RepID=I1JHF8_SOYBN	2e-122	29.01	UniRef100_Q84U00 Ser-thr protein kinase (Fragment) n=1 Tax=Gossypium hirsutum RepID=Q84U00_GOSHI	3e-80	60.67	AT3G56050.2|Symbols:|Protein kinase family protein|chr3:20798322-20800706 REVERSE LENGTH=499	8e-57	39.08	GO:0006468	protein phosphorylation	GO:0004672 GO:0005524 GO:0016301 GO:0016772	ATP binding; "kinase activity"; "protein kinase activity"; "transferase activity, transferring phosphorus-containing groups"	GO:0005886	plasma membrane	PF07714	Protein tyrosine kinase	PTHR24420	LEUCINE-RICH REPEAT RECEPTOR-LIKE PROTEIN KINASE	NA	NA
#N/A	Glyma.01g050300	5945707	5945982	92	UniRef100_UPI0003DE9D87 PREDICTED: uncharacterized protein LOC102669339 n=1 Tax=Glycine max RepID=UPI0003DE9D87	4e-33	28.09	UniRef100_Q69F85 Gag-pol polyprotein n=1 Tax=Phaseolus vulgaris RepID=Q69F85_PHAVU	2e-14	4.68	NA	NA	NA	NA	NA	NA	NA	NA	NA	NA	NA	NA	NA	NA	NA
Glyma01g06060	Glyma.01g050400	5963947	5970745	372	UniRef100_K7K1W1 Uncharacterized protein n=1 Tax=Glycine max RepID=K7K1W1_SOYBN	0	100	UniRef100_B6SVJ2 Mandelonitrile lyase n=1 Tax=Zea mays RepID=B6SVJ2_MAIZE	1e-75	84.87	AT1G14180.1|Symbols:|RING/U-box superfamily protein|chr1:4847828-4848970 FORWARD LENGTH=348	3e-66	105.75	GO:0000911 GO:0008150 GO:0042127 GO:0048451 GO:0048453	biological process; "cytokinesis by cell plate formation"; "petal formation"; "regulation of cell proliferation"; "sepal formation"	GO:0008270	zinc ion binding	GO:0005576 GO:0005634	extracellular region; "nucleus"	NA	NA	NA	NA	NA	NA
Glyma01g06080	Glyma.01g050500	5994189	5997069	161	UniRef100_I1J5S9 Uncharacterized protein n=1 Tax=Glycine max RepID=I1J5S9_SOYBN	1e-110	100	UniRef100_B6SN23 Negatively light-regulated protein n=1 Tax=Zea mays RepID=B6SN23_MAIZE	3e-41	76.71	AT5G64130.1|Symbols:|cAMP-regulated phosphoprotein 19-related protein|chr5:25664547-25665339 REVERSE LENGTH=115	2e-45	89.57	GO:0008150	biological process	GO:0003674	molecular function	GO:0005634 GO:0005737 GO:0005739 GO:0005886	cytoplasm; "mitochondrion"; "nucleus"; "plasma membrane"	PF04667	cAMP-regulated phosphoprotein/endosulfine conserved region	NA	NA	NA	NA
Glyma01g06091	Glyma.01g050600	6015600	6015962	69	UniRef100_K7K1W3 Uncharacterized protein n=1 Tax=Glycine max RepID=K7K1W3_SOYBN	4e-40	100	UniRef100_G7L2Z6 121F-specific p53 inducible RNA n=1 Tax=Medicago truncatula RepID=G7L2Z6_MEDTR	4e-18	4.95	AT5G18410.2|Symbols:PIR, KLK, PIR121, SRA1, PIRP|transcription activators|chr5:6097456-6104783 REVERSE LENGTH=1282	1e-18	5.15	GO:0000226 GO:0006342 GO:0007020 GO:0009860 GO:0009965 GO:0010090 GO:0016572 GO:0030036 GO:0045010 GO:0051225 GO:0051258 GO:0051567	actin cytoskeleton organization; "actin nucleation"; "chromatin silencing"; "histone H3-K9 methylation"; "histone phosphorylation"; "leaf morphogenesis"; "microtubule cytoskeleton organization"; "microtubule nucleation"; "pollen tube growth"; "protein polymerization"; "spindle assembly"; "trichome morphogenesis"	GO:0005515	protein binding	GO:0005737 GO:0031209	SCAR complex; "cytoplasm"	PF05994	Cytoplasmic Fragile-X interacting family	NA	NA	NA	NA
#N/A	Glyma.01g050700	6026181	6027108	92	UniRef100_K7K1W4 Uncharacterized protein n=1 Tax=Glycine max RepID=K7K1W4_SOYBN	1e-50	54.25	UniRef100_C6T1G0 CASP-like protein 1 n=1 Tax=Glycine max RepID=CSPL1_SOYBN	5e-49	48.92	AT5G15290.1|Symbols:|Uncharacterised protein family (UPF0497)|chr5:4967094-4967846 FORWARD LENGTH=187	9e-26	48.66	GO:0007043 GO:0042545	cell-cell junction assembly; "cell wall modification"	GO:0005515 GO:0042803	protein binding; "protein homodimerization activity"	GO:0005739 GO:0048226	Casparian strip; "mitochondrion"	PF04535	Domain of unknown function (DUF588)	PTHR11615	NITRATE, FROMATE, IRON DEHYDROGENASE	NA	NA
#N/A	Glyma.01g050800	6027753	6027965	71	UniRef100_K7K1W4 Uncharacterized protein n=1 Tax=Glycine max RepID=K7K1W4_SOYBN	2e-40	45.75	UniRef100_C6T1G0 CASP-like protein 1 n=1 Tax=Glycine max RepID=CSPL1_SOYBN	5e-37	37.63	AT1G14160.1|Symbols:|Uncharacterised protein family (UPF0497)|chr1:4840798-4841660 REVERSE LENGTH=209	2e-22	33.49	GO:0008150	biological process	GO:0003674	molecular function	GO:0005575	cellular component	PF04535	Domain of unknown function (DUF588)	PTHR11615	NITRATE, FROMATE, IRON DEHYDROGENASE	NA	NA
Glyma01g06110	Glyma.01g050900	6028164	6030169	246	UniRef100_K7K1W5 Uncharacterized protein n=1 Tax=Glycine max RepID=K7K1W5_SOYBN	8e-177	100	UniRef100_G7KGQ5 Oxygen-evolving enhancer protein 3-2 n=2 Tax=Medicago truncatula RepID=G7KGQ5_MEDTR	2e-91	77.78	AT1G14150.1|Symbols:PQL1, PQL2|PsbQ-like 2|chr1:4839885-4840632 FORWARD LENGTH=190	5e-64	101.05	GO:0006098 GO:0009767 GO:0015979	pentose-phosphate shunt; "photosynthesis"; "photosynthetic electron transport chain"	GO:0005509 GO:0045156	calcium ion binding; "electron transporter, transferring electrons within the cyclic electron transport pathway of photosynthesis activity"	GO:0009344 GO:0009507 GO:0009523 GO:0009534 GO:0009535 GO:0009543 GO:0009654 GO:0019898 GO:0030095	chloroplast; "chloroplast photosystem II"; "chloroplast thylakoid"; "chloroplast thylakoid lumen"; "chloroplast thylakoid membrane"; "extrinsic to membrane"; "nitrite reductase complex [NAD(P)H]"; "oxygen evolving complex"; "photosystem II"	PF05757	Oxygen evolving enhancer protein 3 (PsbQ)	NA	NA	NA	NA
Glyma01g06121	Glyma.01g051000	6037670	6039017	108	UniRef100_K7K1W6 Uncharacterized protein n=1 Tax=Glycine max RepID=K7K1W6_SOYBN	1e-72	100	UniRef100_G7JGA9 Anaphase-promoting complex subunit n=1 Tax=Medicago truncatula RepID=G7JGA9_MEDTR	9e-31	30.48	AT2G04660.1|Symbols:APC2|anaphase-promoting complex/cyclosome 2|chr2:1624933-1629039 FORWARD LENGTH=865	4e-16	4.39	GO:0006511 GO:0007267 GO:0007276 GO:0009561 GO:0009616 GO:0010267 GO:0032875 GO:0035196 GO:0051302 GO:0051510	cell-cell signaling; "gamete generation"; "megagametogenesis"; "production of miRNAs involved in gene silencing by miRNA"; "production of ta-siRNAs involved in RNA interference"; "regulation of DNA endoreduplication"; "regulation of cell division"; "regulation of unidimensional cell growth"; "ubiquitin-dependent protein catabolic process"; "virus induced gene silencing"	GO:0004842 GO:0005515 GO:0031625	protein binding; "ubiquitin-protein ligase activity"; "ubiquitin protein ligase binding"	GO:0000151 GO:0005634 GO:0005819 GO:0031461	cullin-RING ubiquitin ligase complex; "nucleus"; "spindle"; "ubiquitin ligase complex"	PF08672	Anaphase promoting complex (APC) subunit 2	PTHR11932	CULLIN	NA	NA
Glyma01g06131	Glyma.01g051100	6040337	6040909	81	UniRef100_K7K1W7 Uncharacterized protein n=1 Tax=Glycine max RepID=K7K1W7_SOYBN	4e-51	100	UniRef100_A5YT86 OAS-TL3 cysteine synthase n=1 Tax=Glycine max RepID=A5YT86_SOYBN	6e-29	18.55	AT3G61440.3|Symbols:CYSC1|cysteine synthase C1|chr3:22736550-22737792 FORWARD LENGTH=247	9e-28	27.94	GO:0006096 GO:0006535 GO:0006833 GO:0006972 GO:0007030 GO:0008152 GO:0009266 GO:0009651 GO:0009684 GO:0009750 GO:0019288 GO:0019344 GO:0019499 GO:0019500 GO:0019761 GO:0032880 GO:0042744 GO:0046686 GO:0051410 GO:0080147	Golgi organization; "cyanide catabolic process"; "cyanide metabolic process"; "cysteine biosynthetic process"; "cysteine biosynthetic process from serine"; "detoxification of nitrogen compound"; "glucosinolate biosynthetic process"; "glycolysis"; "hydrogen peroxide catabolic process"; "hyperosmotic response"; "indoleacetic acid biosynthetic process"; "isopentenyl diphosphate biosynthetic process,…	GO:0003824 GO:0004124 GO:0005507 GO:0030170 GO:0050017	L-3-cyanoalanine synthase activity; "catalytic activity"; "copper ion binding"; "cysteine synthase activity"; "pyridoxal phosphate binding"	GO:0005739 GO:0009507	chloroplast; "mitochondrion"	PF00291	Pyridoxal-phosphate dependent enzyme	PTHR10314	SER/THR DEHYDRATASE, TRP SYNTHASE	NA	NA
Glyma01g06140	Glyma.01g051200	6050101	6055660	174	UniRef100_K7K1W8 Uncharacterized protein n=1 Tax=Glycine max RepID=K7K1W8_SOYBN	2e-121	100	UniRef100_O65074 YGL010w-like protein n=1 Tax=Picea mariana RepID=O65074_PICMA	3e-24	66.5	AT1G18720.1|Symbols:|Protein of unknown function (DUF962)|chr1:6458020-6459658 REVERSE LENGTH=206	3e-28	64.56	GO:0008150	biological process	GO:0003674	molecular function	GO:0009507	chloroplast	PF06127	Protein of unknown function (DUF962)	NA	NA	KOG3292	Predicted_membrane_protein
Glyma01g06150	Glyma.01g051300	6060477	6062256	280	UniRef100_Q52QR5 NAC domain protein NAC1 n=1 Tax=Glycine max RepID=Q52QR5_SOYBN	0	100	UniRef100_Q52QR5 NAC domain protein NAC1 n=1 Tax=Glycine max RepID=Q52QR5_SOYBN	0	100	AT1G69490.1|Symbols:NAP, ANAC029, ATNAP|NAC-like, activated by AP3/PI|chr1:26122233-26123222 FORWARD LENGTH=268	4e-112	80.6	GO:0006355 GO:0007275 GO:0009617 GO:0009825 GO:0009908 GO:0010150 GO:0045087	flower development; "innate immune response"; "leaf senescence"; "multicellular organismal development"; "multidimensional cell growth"; "regulation of transcription, DNA-dependent"; "response to bacterium"	GO:0003677 GO:0003700	DNA binding; "sequence-specific DNA binding transcription factor activity"	GO:0005634	nucleus	PF02365	No apical meristem (NAM) protein	NA	NA	NA	NA
Glyma01g06170	Glyma.01g051400	6084443	6094775	1443	UniRef100_I1J5T5 Uncharacterized protein n=1 Tax=Glycine max RepID=I1J5T5_SOYBN	0	100	UniRef100_G7JWF9 Cell division cycle and apoptosis regulator protein n=1 Tax=Medicago truncatula RepID=G7JWF9_MEDTR	1e-160	21.8	AT2G03150.1|Symbols:emb1579|ATP/GTP-binding protein family|chr2:952313-959004 FORWARD LENGTH=1340	2e-118	31.34	GO:0009630 GO:0009793 GO:0030244 GO:0048193	Golgi vesicle transport; "cellulose biosynthetic process"; "embryo development ending in seed dormancy"; "gravitropism"	GO:0005509	calcium ion binding	GO:0005737 GO:0005829	cytoplasm; "cytosol"	NA	NA	PTHR14304	P30 DBC PROTEIN	KOG4246	Predicted_DNA-binding_protein,_contains_SAP_domain
#N/A	Glyma.01g051500	6104538	6105839	383	UniRef100_G8A282 Craniofacial development protein n=1 Tax=Medicago truncatula RepID=G8A282_MEDTR	0	98.57	UniRef100_G8A282 Craniofacial development protein n=1 Tax=Medicago truncatula RepID=G8A282_MEDTR	0	98.57	NA	NA	NA	NA	NA	NA	NA	NA	NA	PF03372	Endonuclease/Exonuclease/phosphatase family	PTHR23227	BUCENTAUR RELATED	NA	NA
Glyma01g06181	Glyma.01g051600	6114439	6115803	290	UniRef100_K7K1W9 Uncharacterized protein n=1 Tax=Glycine max RepID=K7K1W9_SOYBN	0	100	UniRef100_L0N1P6 R2R3-MYB transcription factor n=1 Tax=Gentiana triflora RepID=L0N1P6_GENTR	2e-74	49.17	AT5G15310.1|Symbols:ATMYB16, ATMIXTA, MYB16|myb domain protein 16|chr5:4974894-4976106 FORWARD LENGTH=326	3e-72	53.99	GO:0000902 GO:0006355 GO:0009651 GO:0009723 GO:0009733 GO:0009739 GO:0009751 GO:0009753 GO:0046686	cell morphogenesis; "regulation of transcription, DNA-dependent"; "response to auxin stimulus"; "response to cadmium ion"; "response to ethylene stimulus"; "response to gibberellin stimulus"; "response to jasmonic acid stimulus"; "response to salicylic acid stimulus"; "response to salt stress"	GO:0003677 GO:0003700	DNA binding; "sequence-specific DNA binding transcription factor activity"	GO:0005634	nucleus	PF00249	Myb-like DNA-binding domain	PTHR10641	MYB-LIKE DNA-BINDING PROTEIN MYB	KOG0048	Transcription_factor,_Myb_superfamily
Glyma01g06192	Glyma.01g051700	6252995	6254510	317	UniRef100_K7K1X0 Uncharacterized protein n=1 Tax=Glycine max RepID=K7K1X0_SOYBN	0	100	UniRef100_G7JGA6 MYB transcription factor n=1 Tax=Medicago truncatula RepID=G7JGA6_MEDTR	6e-85	76.92	AT5G15310.1|Symbols:ATMYB16, ATMIXTA, MYB16|myb domain protein 16|chr5:4974894-4976106 FORWARD LENGTH=326	3e-82	50.92	GO:0000902 GO:0006355 GO:0009651 GO:0009723 GO:0009733 GO:0009739 GO:0009751 GO:0009753 GO:0046686	cell morphogenesis; "regulation of transcription, DNA-dependent"; "response to auxin stimulus"; "response to cadmium ion"; "response to ethylene stimulus"; "response to gibberellin stimulus"; "response to jasmonic acid stimulus"; "response to salicylic acid stimulus"; "response to salt stress"	GO:0003677 GO:0003700	DNA binding; "sequence-specific DNA binding transcription factor activity"	GO:0005634	nucleus	PF00249	Myb-like DNA-binding domain	PTHR10641	MYB-LIKE DNA-BINDING PROTEIN MYB	KOG0048	Transcription_factor,_Myb_superfamily
Glyma01g06203	Glyma.01g051800	6280631	6282369	141	UniRef100_K7K1X1 Uncharacterized protein n=1 Tax=Glycine max RepID=K7K1X1_SOYBN	2e-95	100	UniRef100_Q38IX0 Glyceraldehyde-3-phosphate dehydrogenase B subunit n=1 Tax=Glycine max RepID=Q38IX0_SOYBN	8e-55	21.95	AT1G42970.1|Symbols:GAPB|glyceraldehyde-3-phosphate dehydrogenase B subunit|chr1:16127552-16129584 FORWARD LENGTH=447	2e-50	22.15	GO:0006006 GO:0006096 GO:0006098 GO:0006364 GO:0006636 GO:0009409 GO:0009416 GO:0009637 GO:0009644 GO:0009657 GO:0009744 GO:0009749 GO:0009773 GO:0009902 GO:0010114 GO:0010155 GO:0010207 GO:0010218 GO:0010304 GO:0015994 GO:0015995 GO:0019216 GO:0019253 GO:0019288 GO:0019344 GO:0031408 GO:0042742 GO:0042744 GO:0046686 GO:0055114	PSII associated light-harvesting complex II catabolic process; "chlorophyll biosynthetic process"; "chlorophyll metabolic process"; "chloroplast relocation"; "cysteine biosynthetic process"; "defense response to bacterium"; "glucose metabolic process"; "glycolysis"; "hydrogen peroxide catabolic process"; "isopentenyl diphosphate biosynthetic process, mevalonate-independent pathway"; "oxidation-re…	GO:0000166 GO:0004365 GO:0016620 GO:0047100 GO:0050661 GO:0051287	NADP binding; "NAD binding"; "glyceraldehyde-3-phosphate dehydrogenase (NAD+) (phosphorylating) activity"; "glyceraldehyde-3-phosphate dehydrogenase (NADP+) (phosphorylating) activity"; "nucleotide binding"; "oxidoreductase activity, acting on the aldehyde or oxo group of donors, NAD or NADP as acceptor"	GO:0009507 GO:0009535 GO:0009570 GO:0009941 GO:0010319 GO:0016020 GO:0048046	apoplast; "chloroplast"; "chloroplast envelope"; "chloroplast stroma"; "chloroplast thylakoid membrane"; "membrane"; "stromule"	PF00044	Glyceraldehyde 3-phosphate dehydrogenase, NAD binding domain	PTHR10836	GLYCERALDEHYDE 3-PHOSPHATE DEHYDROGENASE	NA	NA
Glyma01g06214	Glyma.01g051900	6298045	6299600	436	UniRef100_K7K1X2 Uncharacterized protein n=1 Tax=Glycine max RepID=K7K1X2_SOYBN	0	100	NA	NA	NA	NA	NA	NA	NA	NA	NA	NA	NA	NA	NA	NA	PTHR10492	UNCHARACTERIZED	NA	NA
Glyma01g06250	Glyma.01g052000	6318111	6319197	334	UniRef100_UPI0003DEA97C PREDICTED: uncharacterized protein LOC102667740 n=1 Tax=Glycine max RepID=UPI0003DEA97C	0	100	UniRef100_G7IB81 PIF-like protein n=1 Tax=Medicago truncatula RepID=G7IB81_MEDTR	1e-113	99.69	AT5G05800.2|Symbols:|unknown protein; FUNCTIONS IN: molecular_function unknown; INVOLVED IN: biological_process unknown; LOCATED IN: cellular_component unknown; EXPRESSED IN: 24 plant structures; EXPRESSED DURING: 15 growth stages; BEST Arabidopsis thaliana protein match is: unknown protein (TAIR:AT3G11290.1); Has 881 Blast hits to 512 proteins in 30 species: Archae - 0; Bacteria - 2; Metazoa - 0…	1e-19	67.04	GO:0008150 GO:0048573	biological process; "photoperiodism, flowering"	GO:0003674	molecular function	GO:0005634	nucleus	NA	NA	NA	NA	NA	NA
#N/A	Glyma.01g052100	6319418	6320580	244	UniRef100_K7K1X6 Uncharacterized protein (Fragment) n=1 Tax=Glycine max RepID=K7K1X6_SOYBN	4e-103	74.11	UniRef100_Q1WIR8 PIF-like transposase n=1 Tax=Daucus carota RepID=Q1WIR8_DAUCA	4e-43	31.53	AT5G35695.1|Symbols:|CONTAINS InterPro DOMAIN/s: Putative harbinger transposase-derived nuclease (InterPro:IPR006912); BEST Arabidopsis thaliana protein match is: unknown protein (TAIR:AT5G41980.1); Has 30201 Blast hits to 17322 proteins in 780 species: Archae - 12; Bacteria - 1396; Metazoa - 17338; Fungi - 3422; Plants - 5037; Viruses - 0; Other Eukaryotes - 2996 (source: NCBI BLink).|chr5:13869…	3e-22	64.45	NA	NA	GO:0016788	hydrolase activity, acting on ester bonds	GO:0005634	nucleus	PF01609	Transposase DDE domain	PTHR22930	UNCHARACTERIZED	NA	NA
Glyma01g06260	Glyma.01g052200	6327782	6335321	187	UniRef100_I1J5T9 Uncharacterized protein n=1 Tax=Glycine max RepID=I1J5T9_SOYBN	2e-131	100	NA	NA	NA	AT1G26750.1|Symbols:|unknown protein; Has 44 Blast hits to 44 proteins in 16 species: Archae - 0; Bacteria - 0; Metazoa - 0; Fungi - 0; Plants - 44; Viruses - 0; Other Eukaryotes - 0 (source: NCBI BLink).|chr1:9246857-9248053 FORWARD LENGTH=195	1e-53	89.23	GO:0008150	biological process	GO:0003674	molecular function	GO:0005575	cellular component	NA	NA	NA	NA	NA	NA
Glyma01g06265	Glyma.01g052300	6337006	6343767	500	UniRef100_K7K1X7 Uncharacterized protein n=1 Tax=Glycine max RepID=K7K1X7_SOYBN	0	100	UniRef100_Q93ZE3 Arabinanase/levansucrase/invertase n=1 Tax=Arabidopsis thaliana RepID=Q93ZE3_ARATH	7e-155	84.91	AT1G26761.1|Symbols:|Arabinanase/levansucrase/invertase|chr1:9250269-9251603 REVERSE LENGTH=444	8e-158	84.91	GO:0008150	biological process	GO:0003674	molecular function	NA	NA	NA	NA	NA	NA	NA	NA
Glyma01g06270	Glyma.01g052400	6366733	6370404	238	UniRef100_V7CHP2 Uncharacterized protein n=1 Tax=Phaseolus vulgaris RepID=V7CHP2_PHAVU	5e-133	100	UniRef100_G7JWG8 Multiple myeloma tumor-associated protein-like protein n=1 Tax=Medicago truncatula RepID=G7JWG8_MEDTR	3e-100	103.49	AT3G52220.1|Symbols:|CONTAINS InterPro DOMAIN/s: Kinase phosphorylation domain (InterPro:IPR019315); Has 8882 Blast hits to 4920 proteins in 346 species: Archae - 10; Bacteria - 184; Metazoa - 3955; Fungi - 1221; Plants - 712; Viruses - 24; Other Eukaryotes - 2776 (source: NCBI BLink).|chr3:19369580-19370980 REVERSE LENGTH=237	6e-92	93.25	GO:0008150	biological process	GO:0003674	molecular function	GO:0005634	nucleus	PF10159	Kinase phosphorylation protein	PTHR14580	UNCHARACTERIZED	KOG4520	Predicted_coiled-coil_protein
Glyma01g06281	Glyma.01g052500	6371600	6378261	507	UniRef100_K7K1X8 Uncharacterized protein n=1 Tax=Glycine max RepID=K7K1X8_SOYBN	0	100	UniRef100_G7JWH1 DUF246 domain-containing protein n=1 Tax=Medicago truncatula RepID=G7JWH1_MEDTR	0	102.02	AT1G14020.1|Symbols:|O-fucosyltransferase family protein|chr1:4802930-4805111 FORWARD LENGTH=499	0	100.2	GO:0008150	biological process	GO:0016757	transferase activity, transferring glycosyl groups	GO:0005794	Golgi apparatus	PF10250	GDP-fucose protein O-fucosyltransferase	NA	NA	NA	NA
Glyma01g06290	Glyma.01g052600	6429215	6439635	428	UniRef100_I1J5U2 Uncharacterized protein n=1 Tax=Glycine max RepID=I1J5U2_SOYBN	0	100	UniRef100_V9LYD5 Mitogen-activated protein kinase kinase kinase Raf17.1 n=1 Tax=Brassica napus RepID=V9LYD5_BRANA	0	97.26	AT1G14000.1|Symbols:VIK|VH1-interacting kinase|chr1:4797606-4800043 FORWARD LENGTH=438	0	97.26	GO:0000165 GO:0006468 GO:0006612 GO:0007154 GO:0007165 GO:0009409 GO:0009414 GO:0009723 GO:0009733 GO:0009734 GO:0009738 GO:0009742 GO:0009753 GO:0009862 GO:0009863 GO:0009867 GO:0009966 GO:0010305 GO:0010363 GO:0030968 GO:0031348 GO:0035556 GO:0042538 GO:0043069 GO:0050832	MAPK cascade; "abscisic acid mediated signaling pathway"; "auxin mediated signaling pathway"; "brassinosteroid mediated signaling pathway"; "cell communication"; "defense response to fungus"; "endoplasmic reticulum unfolded protein response"; "hyperosmotic salinity response"; "intracellular signal transduction"; "jasmonic acid mediated signaling pathway"; "leaf vascular tissue pattern formation";…	GO:0004672 GO:0004674 GO:0004712 GO:0005524 GO:0016772	ATP binding; "protein kinase activity"; "protein serine/threonine/tyrosine kinase activity"; "protein serine/threonine kinase activity"; "transferase activity, transferring phosphorus-containing groups"	GO:0005634	nucleus	PF00023 PF00069	Ankyrin repeat; "Protein kinase domain"	PTHR23257	SERINE-THREONINE PROTEIN KINASE	KOG0192	Tyrosine_kinase_specific_for_activated_(GTP-bound)_p21cdc42Hs
Glyma01g06300	Glyma.01g052700	6440815	6444119	255	UniRef100_I1J5U4 Uncharacterized protein n=1 Tax=Glycine max RepID=I1J5U4_SOYBN	0	100	UniRef100_Q9LMF9 F16A14.21 n=1 Tax=Arabidopsis thaliana RepID=Q9LMF9_ARATH	6e-88	79	AT1G13990.1|Symbols:|unknown protein; FUNCTIONS IN: molecular_function unknown; INVOLVED IN: biological_process unknown; LOCATED IN: chloroplast; EXPRESSED IN: 23 plant structures; EXPRESSED DURING: 13 growth stages; CONTAINS InterPro DOMAIN/s: Protein of unknown function DUF3110 (InterPro:IPR021503); Has 25 Blast hits to 25 proteins in 8 species: Archae - 0; Bacteria - 0; Metazoa - 0; Fungi - 0;…	1e-100	90.97	GO:0008150 GO:0009646	biological process; "response to absence of light"	GO:0003674	molecular function	GO:0009507	chloroplast	PF11360	Protein of unknown function (DUF3110)	NA	NA	NA	NA
Glyma01g06320	Glyma.01g052800	6451907	6456616	223	UniRef100_I1J5U5 Uncharacterized protein n=1 Tax=Glycine max RepID=I1J5U5_SOYBN	5e-159	100	UniRef100_G7JWJ8 Vesicle transport v-SNARE n=1 Tax=Medicago truncatula RepID=G7JWJ8_MEDTR	1e-138	100	AT1G26670.1|Symbols:VTI12, ATVTI12, VTI1B|Vesicle transport v-SNARE family protein|chr1:9216103-9217793 FORWARD LENGTH=222	2e-115	100	GO:0000902 GO:0006623 GO:0006869 GO:0006886 GO:0006891 GO:0006944 GO:0010351 GO:0016049 GO:0016192 GO:0016197 GO:0016558 GO:0046907 GO:0048193	Golgi vesicle transport; "cell growth"; "cell morphogenesis"; "cellular membrane fusion"; "endosomal transport"; "intra-Golgi vesicle-mediated transport"; "intracellular protein transport"; "intracellular transport"; "lipid transport"; "lithium ion transport"; "protein import into peroxisome matrix"; "protein targeting to vacuole"; "vesicle-mediated transport"	GO:0000149 GO:0004872 GO:0005483 GO:0005515	SNARE binding; "protein binding"; "receptor activity"; "soluble NSF attachment protein activity"	GO:0005634 GO:0005768 GO:0005770 GO:0005794 GO:0005802 GO:0005886	Golgi apparatus; "endosome"; "late endosome"; "nucleus"; "plasma membrane"; "trans-Golgi network"	PF05008 PF12352	Vesicle transport v-SNARE protein N-terminus; "Snare region anchored in the vesicle membrane C-terminus"	PTHR21230	VESICLE TRANSPORT V-SNARE PROTEIN VTI1-RELATED	KOG1666	V-SNARE
#N/A	Glyma.01g052900	6518999	6538971	504	UniRef100_UPI0003DEB9EC PREDICTED: uncharacterized membrane protein C24H6.13-like n=1 Tax=Glycine max RepID=UPI0003DEB9EC	0	77.15	UniRef100_F4I248 Early-responsive to dehydration stress protein (ERD4) n=1 Tax=Arabidopsis thaliana RepID=F4I248_ARATH	0	62.45	AT1G69450.2|Symbols:|Early-responsive to dehydration stress protein (ERD4)|chr1:26107120-26110006 REVERSE LENGTH=711	0	62.45	NA	NA	NA	NA	GO:0005886 GO:0016020	membrane; "plasma membrane"	PF02714	Domain of unknown function DUF221	PTHR13018	PROBABLE MEMBRANE PROTEIN DUF221-RELATED	NA	NA
#N/A	Glyma.01g053000	6569222	6569868	150	UniRef100_G7LEX5 Putative uncharacterized protein n=1 Tax=Medicago truncatula RepID=G7LEX5_MEDTR	3e-51	56.02	NA	NA	NA	NA	NA	NA	NA	NA	NA	NA	NA	NA	NA	NA	NA	NA	NA	NA
Glyma01g06370	Glyma.01g053100	6620086	6625502	1030	UniRef100_K7K1Y3 Uncharacterized protein n=1 Tax=Glycine max RepID=K7K1Y3_SOYBN	0	100	UniRef100_D3GBV1 Reduced leaflet 3 n=1 Tax=Lotus japonicus RepID=D3GBV1_LOTJA	0	100.88	AT1G69440.1|Symbols:AGO7, ZIP|Argonaute family protein|chr1:26101565-26105016 REVERSE LENGTH=990	0	87.88	GO:0010050 GO:0010267 GO:0010599 GO:0035195 GO:0040034	gene silencing by miRNA; "production of lsiRNA involved in RNA interference"; "production of ta-siRNAs involved in RNA interference"; "regulation of development, heterochronic"; "vegetative phase change"	GO:0003676	nucleic acid binding	GO:0005737	cytoplasm	PF02170 PF02171 PF08699	PAZ domain; "Piwi domain"; "Domain of unknown function (DUF1785)"	PTHR22891	EUKARYOTIC TRANSLATION INITIATION FACTOR 2C	KOG1041	Translation_initiation_factor_2C_(eIF-2C)_and_related_proteins
Glyma01g06380	Glyma.01g053200	6632524	6638087	152	UniRef100_C6SY11 Uncharacterized protein n=1 Tax=Glycine max RepID=C6SY11_SOYBN	2e-104	100	UniRef100_A9P9F9 C-myc binding family protein n=1 Tax=Populus trichocarpa RepID=A9P9F9_POPTR	2e-84	100	AT1G26660.1|Symbols:|Prefoldin chaperone subunit family protein|chr1:9212298-9213765 FORWARD LENGTH=152	5e-57	99.34	GO:0006312 GO:0006457 GO:0009560	embryo sac egg cell differentiation; "mitotic recombination"; "protein folding"	GO:0051082	unfolded protein binding	GO:0005737 GO:0016272	cytoplasm; "prefoldin complex"	PF02996	Prefoldin subunit	PTHR13345	NUT2 AND UXT	KOG3047	Predicted_transcriptional_regulator_UXT
Glyma01g06450	Glyma.01g053300	6710590	6717720	624	UniRef100_I1J5V1 S-acyltransferase n=1 Tax=Glycine max RepID=I1J5V1_SOYBN	0	100	UniRef100_I1J5V1 S-acyltransferase n=1 Tax=Glycine max RepID=I1J5V1_SOYBN	0	100	AT1G69420.1|Symbols:|DHHC-type zinc finger family protein|chr1:26093690-26096736 FORWARD LENGTH=596	0	99.33	GO:0007020 GO:0008150 GO:0009664 GO:0009832 GO:0010075	biological process; "microtubule nucleation"; "plant-type cell wall biogenesis"; "plant-type cell wall organization"; "regulation of meristem growth"	GO:0008270	zinc ion binding	NA	NA	PF01529	DHHC palmitoyltransferase	PTHR13433	No Available Panther Description	KOG1311	DHHC-type_Zn-finger_proteins
#N/A	Glyma.01g053400	6750381	6758391	70	UniRef100_F2ELI1 Predicted protein (Fragment) n=1 Tax=Hordeum vulgare var. distichum RepID=F2ELI1_HORVD	3e-14	37.68	UniRef100_M8BPB0 Serine/threonine-protein kinase CTR1 n=1 Tax=Aegilops tauschii RepID=M8BPB0_AEGTA	2e-12	11.19	NA	NA	NA	NA	NA	NA	NA	NA	NA	PF07714	Protein tyrosine kinase	PTHR23257	SERINE-THREONINE PROTEIN KINASE	NA	NA
Glyma01g06480	Glyma.01g053500	6750513	6750737	75	UniRef100_K7K1Y7 Uncharacterized protein n=1 Tax=Glycine max RepID=K7K1Y7_SOYBN	5e-44	100	NA	NA	NA	NA	NA	NA	NA	NA	NA	NA	NA	NA	NA	NA	NA	NA	NA	NA
Glyma01g06530	Glyma.01g053600	6787041	6793340	508	UniRef100_K7K1Y8 Uncharacterized protein n=1 Tax=Glycine max RepID=K7K1Y8_SOYBN	0	100	UniRef100_Q9XI89 F7A19.6 protein n=1 Tax=Arabidopsis thaliana RepID=Q9XI89_ARATH	2e-176	96.43	AT1G13970.1|Symbols:|Protein of unknown function (DUF1336)|chr1:4779742-4781882 REVERSE LENGTH=504	2e-179	96.43	GO:0006499 GO:0010359	N-terminal protein myristoylation; "regulation of anion channel activity"	GO:0003674	molecular function	GO:0005739	mitochondrion	PF07059	Protein of unknown function (DUF1336)	NA	NA	NA	NA
Glyma01g06540	Glyma.01g053700	6798695	6804489	241	UniRef100_K7K1Z2 Uncharacterized protein n=1 Tax=Glycine max RepID=K7K1Z2_SOYBN	6e-177	100	UniRef100_B7FLI0 Exosome complex exonuclease RRP40 n=1 Tax=Medicago truncatula RepID=B7FLI0_MEDTR	1e-149	100	AT4G32175.1|Symbols:|PNAS-3 related|chr4:15535555-15537537 FORWARD LENGTH=241	7e-128	99.17	GO:0008150	biological process	NA	NA	GO:0009507	chloroplast	NA	NA	PTHR21321	PNAS-3 RELATED	KOG1004	Exosomal_3'-5'_exoribonuclease_complex_subunit_Rrp40
Glyma01g06550	Glyma.01g053800	6810996	6816226	456	UniRef100_I1J5V4 Uncharacterized protein n=1 Tax=Glycine max RepID=I1J5V4_SOYBN	0	100	UniRef100_G7JWM9 WRKY transcription factor n=2 Tax=rosids RepID=G7JWM9_MEDTR	0	103.46	AT1G13960.1|Symbols:WRKY4|WRKY DNA-binding protein 4|chr1:4776622-4779043 FORWARD LENGTH=514	2e-150	85.8	GO:0006355	regulation of transcription, DNA-dependent	GO:0003677 GO:0003700 GO:0043565	DNA binding; "sequence-specific DNA binding"; "sequence-specific DNA binding transcription factor activity"	GO:0005634	nucleus	PF03106	WRKY DNA -binding domain	NA	NA	NA	NA
Glyma01g06575	Glyma.01g053900	6835875	6836372	94	UniRef100_K7K1Z3 Uncharacterized protein n=1 Tax=Glycine max RepID=K7K1Z3_SOYBN	4e-59	100	UniRef100_G7JYQ8 Aconitate hydratase n=1 Tax=Medicago truncatula RepID=G7JYQ8_MEDTR	5e-44	9.66	AT4G26970.1|Symbols:ACO2|aconitase 2|chr4:13543077-13548427 FORWARD LENGTH=995	1e-45	9.05	GO:0006094 GO:0006096 GO:0006101 GO:0006102 GO:0006487 GO:0006979 GO:0007010 GO:0008152 GO:0009060 GO:0010167 GO:0010498 GO:0015706 GO:0046686	aerobic respiration; "citrate metabolic process"; "cytoskeleton organization"; "gluconeogenesis"; "glycolysis"; "isocitrate metabolic process"; "metabolic process"; "nitrate transport"; "proteasomal protein catabolic process"; "protein N-linked glycosylation"; "response to cadmium ion"; "response to nitrate"; "response to oxidative stress"	GO:0003994 GO:0005507 GO:0051539	4 iron, 4 sulfur cluster binding; "aconitate hydratase activity"; "copper ion binding"	GO:0005739 GO:0005829 GO:0009507	chloroplast; "cytosol"; "mitochondrion"	PF00330	Aconitase family (aconitate hydratase)	PTHR11670	ACONITASE	NA	NA
Glyma01g06600	Glyma.01g054000	6955912	6957783	160	UniRef100_C6SVG2 Uncharacterized protein n=1 Tax=Glycine max RepID=C6SVG2_SOYBN	3e-112	100	UniRef100_A6YGE9 Translation initiation factor n=1 Tax=Carica papaya RepID=A6YGE9_CARPA	4e-108	100	AT1G13950.1|Symbols:EIF-5A, ELF5A-1, ATELF5A-1, EIF5A|eukaryotic elongation factor 5A-1|chr1:4773631-4774668 FORWARD LENGTH=158	3e-99	100.63	GO:0006413 GO:0006452 GO:0008612 GO:0010089 GO:0045901 GO:0045905	peptidyl-lysine modification to hypusine; "positive regulation of translational elongation"; "positive regulation of translational termination"; "translational frameshifting"; "translational initiation"; "xylem development"	GO:0003723 GO:0003743 GO:0003746 GO:0043022	RNA binding; "ribosome binding"; "translation elongation factor activity"; "translation initiation factor activity"	GO:0005737	cytoplasm	PF00467 PF01287	KOW motif; "Eukaryotic elongation factor 5A hypusine, DNA-binding OB fold"	PTHR11673	TRANSLATION INITIATION FACTOR 5A-RELATED	KOG3271	Translation_initiation_factor_5A_(eIF-5A)
Glyma01g06610	Glyma.01g054100	6959413	6966690	331	UniRef100_I1J5W0 Uncharacterized protein n=3 Tax=Glycine max RepID=I1J5W0_SOYBN	0	100	UniRef100_G7JWN6 Mitotic checkpoint protein bub3 n=1 Tax=Medicago truncatula RepID=G7JWN6_MEDTR	3e-166	91.62	AT1G69400.1|Symbols:|Transducin/WD40 repeat-like superfamily protein|chr1:26087027-26088806 FORWARD LENGTH=314	1e-115	100.64	NA	NA	GO:0000166 GO:0005515	nucleotide binding; "protein binding"	GO:0005634 GO:0080008	CUL4-RING ubiquitin ligase complex; "nucleus"	PF00400	WD domain, G-beta repeat	PTHR10971	MRNA EXPORT FACTOR AND BUB3	KOG1036	Mitotic_spindle_checkpoint_protein_BUB3,_WD_repeat_superfamily
Glyma01g06620	Glyma.01g054200	6973767	6977347	233	UniRef100_I1J5W1 Uncharacterized protein n=1 Tax=Glycine max RepID=I1J5W1_SOYBN	2e-168	100	UniRef100_Q45RR9 Plastid division regulator MinE n=1 Tax=Glycine max RepID=Q45RR9_SOYBN	2e-154	100	AT1G69390.1|Symbols:ATMINE1, MINE1, ARC12|homologue of bacterial MinE 1|chr1:26084721-26086284 FORWARD LENGTH=229	1e-90	99.13	GO:0010020 GO:0032955 GO:0051301	cell division; "chloroplast fission"; "regulation of barrier septum assembly"	GO:0005515 GO:0042802 GO:0051117	ATPase binding; "identical protein binding"; "protein binding"	GO:0009507 GO:0009706	chloroplast; "chloroplast inner membrane"	PF03776	Septum formation topological specificity factor MinE	NA	NA	NA	NA
Glyma01g06630	Glyma.01g054300	6997115	7000465	346	UniRef100_I1J5W2 Uncharacterized protein n=1 Tax=Glycine max RepID=I1J5W2_SOYBN	0	100	UniRef100_G7JWQ1 Sporulation protein RMD1 n=2 Tax=Medicago truncatula RepID=G7JWQ1_MEDTR	0	83.74	AT1G69380.1|Symbols:|Protein of unknown function (DUF155)|chr1:26081729-26083431 REVERSE LENGTH=373	9e-150	91.96	GO:0009560 GO:0010082 GO:0032875 GO:0051302	embryo sac egg cell differentiation; "regulation of DNA endoreduplication"; "regulation of cell division"; "regulation of root meristem growth"	GO:0003674	molecular function	GO:0005739	mitochondrion	PF02582	Uncharacterised ACR, YagE family COG1723	PTHR16255	UNCHARACTERIZED	KOG2861	Uncharacterized_conserved_protein
Glyma01g06640	Glyma.01g054400	7002015	7004894	181	UniRef100_I1J5W4 Uncharacterized protein n=1 Tax=Glycine max RepID=I1J5W4_SOYBN	1e-126	100	NA	NA	NA	AT2G03350.1|Symbols:|Protein of unknown function, DUF538|chr2:1019733-1021071 REVERSE LENGTH=179	5e-98	98.88	GO:0008150	biological process	NA	NA	GO:0005575	cellular component	PF04398	Protein of unknown function, DUF538	NA	NA	NA	NA
Glyma01g06660	Glyma.01g054500	7017265	7022863	315	UniRef100_K7K1Z6 Uncharacterized protein n=1 Tax=Glycine max RepID=K7K1Z6_SOYBN	0	100	UniRef100_G7JWQ4 Chorismate mutase n=1 Tax=Medicago truncatula RepID=G7JWQ4_MEDTR	8e-140	85.02	AT1G69370.1|Symbols:CM3, cm-3|chorismate mutase 3|chr1:26080098-26081559 FORWARD LENGTH=316	1e-137	94.94	GO:0000162 GO:0009073 GO:0042742 GO:0046417	aromatic amino acid family biosynthetic process; "chorismate metabolic process"; "defense response to bacterium"; "tryptophan biosynthetic process"	GO:0004106	chorismate mutase activity	GO:0009507 GO:0009536	chloroplast; "plastid"	PF01817	Chorismate mutase type II	PTHR21145	CHORISMATE MUTASE	KOG0795	Chorismate_mutase
#N/A	Glyma.01g054600	7023096	7025153	166	UniRef100_K7MVY8 Uncharacterized protein n=1 Tax=Glycine max RepID=K7MVY8_SOYBN	1e-09	58.25	NA	NA	NA	NA	NA	NA	NA	NA	NA	NA	NA	NA	NA	NA	NA	NA	NA	NA
Glyma01g06671	Glyma.01g054700	7072113	7074464	749	UniRef100_K7K202 Uncharacterized protein n=1 Tax=Glycine max RepID=K7K202_SOYBN	0	99.86	UniRef100_G7K6B6 Zinc finger MYM-type protein n=1 Tax=Medicago truncatula RepID=G7K6B6_MEDTR	0	83.86	AT1G19260.1|Symbols:|TTF-type zinc finger protein with HAT dimerisation domain|chr1:6657260-6659569 REVERSE LENGTH=769	0	97.27	GO:0008150	biological process	GO:0046983	protein dimerization activity	GO:0005634 GO:0009506	nucleus; "plasmodesma"	NA	NA	PTHR11697	GENERAL TRANSCRIPTION FACTOR 2-RELATED ZINC FINGER PROTEIN	NA	NA
Glyma01g06681	Glyma.01g054800	7093897	7097567	1009	UniRef100_K7K203 Uncharacterized protein n=1 Tax=Glycine max RepID=K7K203_SOYBN	0	100	UniRef100_Q9LMG4 F16A14.15 n=1 Tax=Arabidopsis thaliana RepID=Q9LMG4_ARATH	5e-112	99.2	AT1G13940.1|Symbols:|Plant protein of unknown function (DUF863)|chr1:4762703-4765923 REVERSE LENGTH=1005	6e-115	99.2	GO:0008150	biological process	GO:0003674	molecular function	GO:0005634	nucleus	PF05904	Plant protein of unknown function (DUF863)	NA	NA	NA	NA
Glyma01g06690	Glyma.01g054900	7108035	7110521	829	UniRef100_K7K204 Uncharacterized protein n=1 Tax=Glycine max RepID=K7K204_SOYBN	0	100	UniRef100_B9HIC3 Pentatricopeptide repeat-containing family protein n=1 Tax=Populus trichocarpa RepID=B9HIC3_POPTR	0	100.4	AT1G69350.1|Symbols:|Tetratricopeptide repeat (TPR)-like superfamily protein|chr1:26069882-26072245 FORWARD LENGTH=787	0	99.75	GO:0008150	biological process	GO:0003674	molecular function	GO:0005739	mitochondrion	PF01535	PPR repeat	PTHR24015	FAMILY NOT NAMED	NA	NA
Glyma01g06700	Glyma.01g055000	7113117	7115770	312	UniRef100_K7K205 Uncharacterized protein n=1 Tax=Glycine max RepID=K7K205_SOYBN	0	109.89	UniRef100_G7JXU8 F-box only protein n=1 Tax=Medicago truncatula RepID=G7JXU8_MEDTR	1e-131	87.67	AT2G03390.1|Symbols:|uvrB/uvrC motif-containing protein|chr2:1030635-1032354 REVERSE LENGTH=330	4e-118	81.82	GO:0006289	nucleotide-excision repair	GO:0003677 GO:0004518	DNA binding; "nuclease activity"	GO:0005634 GO:0009507	chloroplast; "nucleus"	PF02151 PF08755	UvrB/uvrC motif; "Hemimethylated DNA-binding protein YccV like"	NA	NA	NA	NA
#N/A	Glyma.01g055100	7122525	7123323	233	UniRef100_I1J657 Uncharacterized protein n=1 Tax=Glycine max RepID=I1J657_SOYBN	1e-100	25.17	UniRef100_G7K2V7 Resistance protein n=1 Tax=Medicago truncatula RepID=G7K2V7_MEDTR	1e-89	44.69	AT3G14470.1|Symbols:|NB-ARC domain-containing disease resistance protein|chr3:4857940-4861104 FORWARD LENGTH=1054	2e-33	19.45	GO:0006952 GO:0009627 GO:0009697	defense response; "salicylic acid biosynthetic process"; "systemic acquired resistance"	GO:0005515 GO:0043531	ADP binding; "protein binding"	GO:0005576	extracellular region	PF00931	NB-ARC domain	NA	NA	NA	NA
Glyma01g06720	Glyma.01g055200	7147570	7149067	297	UniRef100_I1J5W9 Uncharacterized protein n=1 Tax=Glycine max RepID=I1J5W9_SOYBN	0	100	UniRef100_G7JXV4 Class III acidic chitinase n=1 Tax=Medicago truncatula RepID=G7JXV4_MEDTR	0	100.68	AT5G24090.1|Symbols:ATCHIA, CHIA|chitinase A|chr5:8143805-8145153 REVERSE LENGTH=302	9e-130	93.71	GO:0005975 GO:0009409 GO:0009611 GO:0009642 GO:0009651 GO:0010228 GO:0016926 GO:0042631 GO:0050665	carbohydrate metabolic process; "cellular response to water deprivation"; "hydrogen peroxide biosynthetic process"; "protein desumoylation"; "response to cold"; "response to light intensity"; "response to salt stress"; "response to wounding"; "vegetative to reproductive phase transition of meristem"	GO:0003824 GO:0004553 GO:0043169	catalytic activity; "cation binding"; "hydrolase activity, hydrolyzing O-glycosyl compounds"	GO:0005576	extracellular region	PF00704	Glycosyl hydrolases family 18	NA	NA	NA	NA
Glyma01g06730	Glyma.01g055300	7150244	7159553	563	UniRef100_I1J5X0 Uncharacterized protein n=1 Tax=Glycine max RepID=I1J5X0_SOYBN	0	100	UniRef100_G7JXV5 Ganglioside-induced differentiation-associated protein n=1 Tax=Medicago truncatula RepID=G7JXV5_MEDTR	0	100.36	AT1G69340.1|Symbols:|appr-1-p processing enzyme family protein|chr1:26066298-26069644 FORWARD LENGTH=562	0	100	GO:0008150	biological process	GO:0003674	molecular function	GO:0005634	nucleus	PF01661	Macro domain	PTHR11106	GANGLIOSIDE INDUCED DIFFERENTIATION ASSOCIATED PROTEIN 2-RELATED	KOG2633	Hismacro_and_SEC14_domain-containing_proteins
Glyma01g06740	Glyma.01g055400	7165678	7167174	186	UniRef100_C6TFB5 Uncharacterized protein n=1 Tax=Glycine max RepID=C6TFB5_SOYBN	3e-132	100	NA	NA	NA	AT2G03420.1|Symbols:|unknown protein; Has 38 Blast hits to 38 proteins in 17 species: Archae - 0; Bacteria - 0; Metazoa - 0; Fungi - 0; Plants - 38; Viruses - 0; Other Eukaryotes - 0 (source: NCBI BLink).|chr2:1035100-1035937 REVERSE LENGTH=170	4e-51	82.35	GO:0000023 GO:0008150 GO:0010103 GO:0019252 GO:0019288 GO:0045893	biological process; "isopentenyl diphosphate biosynthetic process, mevalonate-independent pathway"; "maltose metabolic process"; "positive regulation of transcription, DNA-dependent"; "starch biosynthetic process"; "stomatal complex morphogenesis"	GO:0003674	molecular function	GO:0009507	chloroplast	NA	NA	NA	NA	NA	NA
Glyma01g06750	Glyma.01g055500	7168367	7171683	276	UniRef100_I1J5X4 Uncharacterized protein n=2 Tax=Glycine max RepID=I1J5X4_SOYBN	0	100	UniRef100_G7JXW1 Ankyrin repeat domain-containing protein n=1 Tax=Medicago truncatula RepID=G7JXW1_MEDTR	2e-130	98.79	AT2G03430.1|Symbols:|Ankyrin repeat family protein|chr2:1036192-1037536 REVERSE LENGTH=240	1e-121	101.25	GO:0000724 GO:0006259 GO:0007059 GO:0007062 GO:0007126 GO:0007129 GO:0007131 GO:0007140 GO:0008150 GO:0010332 GO:0016444 GO:0032204 GO:0032504 GO:0033044 GO:0042023 GO:0042138 GO:0043161 GO:0043247 GO:0043248 GO:0045132 GO:0051510 GO:0051788	DNA endoreduplication; "DNA metabolic process"; "biological process"; "chromosome segregation"; "double-strand break repair via homologous recombination"; "male meiosis"; "meiosis"; "meiotic DNA double-strand break formation"; "meiotic chromosome segregation"; "multicellular organism reproduction"; "proteasomal ubiquitin-dependent protein catabolic process"; "proteasome assembly"; "reciprocal mei…	NA	NA	GO:0005618	cell wall	PF00023	Ankyrin repeat	PTHR24199	FAMILY NOT NAMED	KOG4412	26S_proteasome_regulatory_complex,_subunit_PSMD10
Glyma01g06762	Glyma.01g055600	7178083	7180147	542	UniRef100_K7K207 Uncharacterized protein n=1 Tax=Glycine max RepID=K7K207_SOYBN	0	100	UniRef100_G7JLV8 Helicase-like protein n=1 Tax=Medicago truncatula RepID=G7JLV8_MEDTR	0	32.03	NA	NA	NA	NA	NA	NA	NA	NA	NA	NA	NA	PTHR10492	UNCHARACTERIZED	NA	NA
Glyma01g06774	Glyma.01g055700	7212719	7214922	84	UniRef100_K7K208 Uncharacterized protein n=2 Tax=Glycine max RepID=K7K208_SOYBN	8e-55	100	UniRef100_B9GKZ0 Anion exchange family protein n=1 Tax=Populus trichocarpa RepID=B9GKZ0_POPTR	1e-18	8.27	AT1G15460.1|Symbols:ATBOR4, BOR4|HCO3- transporter family|chr1:5310196-5313376 REVERSE LENGTH=683	2e-20	8.05	GO:0006820 GO:0046713 GO:0080029	anion transport; "borate transport"; "cellular response to boron-containing substance levels"	GO:0005452 GO:0015301 GO:0080139	anion:anion antiporter activity; "borate efflux transmembrane transporter activity"; "inorganic anion exchanger activity"	GO:0005886 GO:0016020 GO:0016021	integral to membrane; "membrane"; "plasma membrane"	NA	NA	PTHR11453	ANION EXCHANGE PROTEIN	NA	NA
Glyma01g06787	Glyma.01g055800	7221416	7222744	204	UniRef100_K7K210 Uncharacterized protein n=1 Tax=Glycine max RepID=K7K210_SOYBN	7e-151	100	UniRef100_A2Q660 Chaperone protein dnaJ n=1 Tax=Medicago truncatula RepID=A2Q660_MEDTR	3e-98	26.55	AT5G49580.1|Symbols:|Chaperone DnaJ-domain superfamily protein|chr5:20123823-20126813 REVERSE LENGTH=695	7e-68	21.87	GO:0006457	protein folding	GO:0031072 GO:0051082	heat shock protein binding; "unfolded protein binding"	GO:0005737	cytoplasm	NA	NA	NA	NA	NA	NA
Glyma01g06800	Glyma.01g055900	7228693	7231351	263	UniRef100_I1J5X8 Uncharacterized protein n=1 Tax=Glycine max RepID=I1J5X8_SOYBN	0	100	UniRef100_B9HXL6 Zinc finger family protein n=1 Tax=Populus trichocarpa RepID=B9HXL6_POPTR	5e-114	98.87	AT1G69330.1|Symbols:|RING/U-box superfamily protein|chr1:26064138-26064950 REVERSE LENGTH=270	9e-106	96.67	NA	NA	GO:0008270	zinc ion binding	NA	NA	NA	NA	PTHR13139	RING FINGER AND CCCH-TYPE ZINC FINGER DOMAIN-CONTAINING PROTEIN	NA	NA
Glyma01g06810	Glyma.01g056000	7231999	7235244	267	UniRef100_I1J5X9 Uncharacterized protein (Fragment) n=2 Tax=Glycine max RepID=I1J5X9_SOYBN	0	100	UniRef100_D7KBE9 Remorin family protein n=1 Tax=Arabidopsis lyrata subsp. lyrata RepID=D7KBE9_ARALL	4e-26	74.2	AT1G13920.1|Symbols:|Remorin family protein|chr1:4758188-4759754 FORWARD LENGTH=345	1e-24	30.43	GO:0008150	biological process	GO:0003677	DNA binding	GO:0005737	cytoplasm	PF03763	Remorin, C-terminal region	NA	NA	NA	NA
Glyma01g06820	Glyma.01g056100	7235777	7238343	351	UniRef100_UPI000189D306 PREDICTED: protein SRG1 n=1 Tax=Glycine max RepID=UPI000189D306	0	100	UniRef100_G7K0H8 SRG1-like protein n=1 Tax=Medicago truncatula RepID=G7K0H8_MEDTR	0	98.87	AT1G17020.1|Symbols:SRG1, ATSRG1|senescence-related gene 1|chr1:5820258-5821741 FORWARD LENGTH=358	5e-139	95.81	GO:0009737 GO:0009793 GO:0009813 GO:0009830 GO:0009845 GO:0010162 GO:0010260 GO:0055114	cell wall modification involved in abscission; "embryo development ending in seed dormancy"; "flavonoid biosynthetic process"; "organ senescence"; "oxidation-reduction process"; "response to abscisic acid stimulus"; "seed dormancy process"; "seed germination"	GO:0016491 GO:0016682 GO:0016706	oxidoreductase activity; "oxidoreductase activity, acting on diphenols and related substances as donors, oxygen as acceptor"; "oxidoreductase activity, acting on paired donors, with incorporation or reduction of molecular oxygen, 2-oxoglutarate as one donor, and incorporation of one atom each of oxygen into both donors"	GO:0005737	cytoplasm	PF03171	2OG-Fe(II) oxygenase superfamily	PTHR10209	OXIDOREDUCTASE, 2OG-FE(II) OXYGENASE FAMILY PROTEIN	KOG0143	Iron/ascorbate_family_oxidoreductases
Glyma01g06830	Glyma.01g056200	7266581	7268146	478	UniRef100_I1J5Y0 Uncharacterized protein n=1 Tax=Glycine max RepID=I1J5Y0_SOYBN	0	100.85	UniRef100_G7JXX4 Pentatricopeptide repeat protein n=1 Tax=Medicago truncatula RepID=G7JXX4_MEDTR	0	90.86	AT2G20540.1|Symbols:MEF21|mitochondrial editing factor 21|chr2:8844160-8845764 FORWARD LENGTH=534	5e-93	82.4	GO:0080156	mitochondrial mRNA modification	NA	NA	GO:0005739	mitochondrion	PF01535	PPR repeat	PTHR24015	FAMILY NOT NAMED	NA	NA
Glyma01g06840	Glyma.01g056300	7269225	7273861	330	UniRef100_C6ZS11 Leucine-rich repeat resistance protein-like protein n=1 Tax=Glycine max RepID=C6ZS11_SOYBN	0	100	UniRef100_C6ZS11 Leucine-rich repeat resistance protein-like protein n=1 Tax=Glycine max RepID=C6ZS11_SOYBN	0	100	AT5G61240.1|Symbols:|Leucine-rich repeat (LRR) family protein|chr5:24629485-24631958 FORWARD LENGTH=326	0	97.85	GO:0002237 GO:0007165 GO:0010103 GO:0048443	response to molecule of bacterial origin; "signal transduction"; "stamen development"; "stomatal complex morphogenesis"	NA	NA	GO:0005768 GO:0005794 GO:0005802 GO:0005886	Golgi apparatus; "endosome"; "plasma membrane"; "trans-Golgi network"	PF00560	Leucine Rich Repeat	PTHR24420	LEUCINE-RICH REPEAT RECEPTOR-LIKE PROTEIN KINASE	NA	NA
Glyma01g06850	Glyma.01g056400	7300791	7302992	108	UniRef100_E9L565 CLE19 protein n=1 Tax=Glycine max RepID=E9L565_SOYBN	7e-71	100	UniRef100_E9L565 CLE19 protein n=1 Tax=Glycine max RepID=E9L565_SOYBN	7e-71	100	AT1G26600.1|Symbols:CLE9|CLAVATA3/ESR-RELATED 9|chr1:9191684-9192046 FORWARD LENGTH=120	2e-16	85.83	GO:0007165	signal transduction	GO:0005102	receptor binding	GO:0005576 GO:0048046	apoplast; "extracellular region"	NA	NA	NA	NA	NA	NA
Glyma01g06860	Glyma.01g056500	7305811	7309451	281	UniRef100_I1J5Y3 Uncharacterized protein n=1 Tax=Glycine max RepID=I1J5Y3_SOYBN	0	100	UniRef100_G7JXY1 SNAP25 homologous protein SNAP33 n=1 Tax=Medicago truncatula RepID=G7JXY1_MEDTR	7e-153	103.32	AT1G13890.1|Symbols:SNAP30, ATSNAP30|soluble N-ethylmaleimide-sensitive factor adaptor protein 30|chr1:4751581-4752844 FORWARD LENGTH=263	4e-123	106.08	GO:0000910 GO:0006944 GO:0009827 GO:0009860 GO:0016192	cellular membrane fusion; "cytokinesis"; "plant-type cell wall modification"; "pollen tube growth"; "vesicle-mediated transport"	GO:0005484	SNAP receptor activity	GO:0005634	nucleus	PF05739	SNARE domain	PTHR19305	SYNAPTOSOMAL ASSOCIATED PROTEIN	KOG3065	SNAP-25_(synaptosome-associated_protein)_component_of_SNARE_complex
#N/A	Glyma.01g056600	7338640	7340052	299	UniRef100_UPI00023BAFF3 PREDICTED: glutathione S-transferase T2-like n=1 Tax=Glycine max RepID=UPI00023BAFF3	2e-57	76.63	UniRef100_G7IJ41 Myb family protein-like protein n=1 Tax=Medicago truncatula RepID=G7IJ41_MEDTR	3e-22	45.31	AT5G41220.1|Symbols:ATGSTT3, GST10C, GSTT3|glutathione S-transferase THETA 3|chr5:16494560-16496969 REVERSE LENGTH=590	3e-16	24.41	GO:0009407	toxin catabolic process	GO:0004364	glutathione transferase activity	GO:0005737	cytoplasm	NA	NA	NA	NA	NA	NA
#N/A	Glyma.01g056700	7345846	7346070	75	UniRef100_UPI0003DEBE74 PREDICTED: uncharacterized protein LOC102659590 n=1 Tax=Glycine max RepID=UPI0003DEBE74	1e-24	16.63	UniRef100_B2BXM3 GagPol3 n=1 Tax=Arabidopsis lyrata subsp. lyrata RepID=B2BXM3_ARALL	1e-16	5.98	NA	NA	NA	NA	NA	NA	NA	NA	NA	NA	NA	NA	NA	NA	NA
Glyma01g06870	Glyma.01g056800	7371198	7379188	298	UniRef100_I1J5Y5 Uncharacterized protein n=1 Tax=Glycine max RepID=I1J5Y5_SOYBN	0	100	UniRef100_A7LHH3 WRKY32 n=1 Tax=Glycine max RepID=A7LHH3_SOYBN	0	100	AT1G69310.2|Symbols:WRKY57, ATWRKY57|WRKY DNA-binding protein 57|chr1:26056118-26057909 REVERSE LENGTH=287	4e-74	95.82	GO:0006355 GO:0006970 GO:0009414 GO:0009651	regulation of transcription, DNA-dependent; "response to osmotic stress"; "response to salt stress"; "response to water deprivation"	GO:0003700	sequence-specific DNA binding transcription factor activity	GO:0005634	nucleus	PF03106	WRKY DNA -binding domain	NA	NA	NA	NA
Glyma01g06880	Glyma.01g056900	7386180	7388755	523	UniRef100_K7K213 Uncharacterized protein n=1 Tax=Glycine max RepID=K7K213_SOYBN	0	100	UniRef100_G7JWR4 PEThy ZPT4-2 n=1 Tax=Medicago truncatula RepID=G7JWR4_MEDTR	5e-151	94.55	AT1G26610.1|Symbols:|C2H2-like zinc finger protein|chr1:9193735-9195102 FORWARD LENGTH=455	2e-92	107.47	GO:0006355	regulation of transcription, DNA-dependent	GO:0003676 GO:0003700 GO:0008270	nucleic acid binding; "sequence-specific DNA binding transcription factor activity"; "zinc ion binding"	GO:0005622 GO:0005634	intracellular; "nucleus"	NA	NA	PTHR11389	ZINC FINGER PROTEIN	NA	NA
Glyma01g06902	Glyma.01g057000	7410559	7412709	82	UniRef100_K7K214 Uncharacterized protein n=1 Tax=Glycine max RepID=K7K214_SOYBN	3e-49	100	UniRef100_S5FYS3 Ribosomal protein S12 n=1 Tax=Rumex acetosa RepID=S5FYS3_RUMAC	3e-26	85.39	ATCG00905.1|Symbols:RPS12C, RPS12|ribosomal protein S12C|chrC:97999-98793 REVERSE LENGTH=123	2e-28	43.09	GO:0006412	translation	GO:0003735	structural constituent of ribosome	GO:0000312 GO:0005622 GO:0005840 GO:0009507 GO:0015935	chloroplast; "intracellular"; "plastid small ribosomal subunit"; "ribosome"; "small ribosomal subunit"	PF00164	Ribosomal protein S12/S23	PTHR11652	30S RIBOSOMAL PROTEIN S12 FAMILY MEMBER	NA	NA
Glyma01g06970	Glyma.01g057100	7507611	7510385	481	UniRef100_I1J5Y9 UDP-glucose 6-dehydrogenase n=1 Tax=Glycine max RepID=I1J5Y9_SOYBN	0	100	UniRef100_I1J5Y9 UDP-glucose 6-dehydrogenase n=1 Tax=Glycine max RepID=I1J5Y9_SOYBN	0	100	AT3G29360.2|Symbols:|UDP-glucose 6-dehydrogenase family protein|chr3:11267375-11268817 REVERSE LENGTH=480	0	100	GO:0005975 GO:0006007 GO:0006065 GO:0007030 GO:0007033 GO:0048767 GO:0052546	Golgi organization; "UDP-glucuronate biosynthetic process"; "carbohydrate metabolic process"; "cell wall pectin metabolic process"; "glucose catabolic process"; "root hair elongation"; "vacuole organization"	GO:0003979	UDP-glucose 6-dehydrogenase activity	GO:0005634 GO:0005737 GO:0005829	cytoplasm; "cytosol"; "nucleus"	PF00984 PF03720 PF03721	UDP-glucose/GDP-mannose dehydrogenase family, central domain; "UDP-glucose/GDP-mannose dehydrogenase family, UDP binding domain"; "UDP-glucose/GDP-mannose dehydrogenase family, NAD binding domain"	PTHR11374	UDP-GLUCOSE DEHYDROGENASE/UDP-MANNAC DEHYDROGENASE	KOG2666	UDP-glucose/GDP-mannose_dehydrogenase
Glyma01g06980	Glyma.01g057200	7525703	7533850	390	UniRef100_I1J5Z0 Uncharacterized protein n=1 Tax=Glycine max RepID=I1J5Z0_SOYBN	0	100	UniRef100_G7JHH4 Beta-glucosidase n=2 Tax=Medicago truncatula RepID=G7JHH4_MEDTR	0	76.63	AT1G26560.1|Symbols:BGLU40|beta glucosidase 40|chr1:9178513-9181726 FORWARD LENGTH=510	0	76.27	GO:0005975	carbohydrate metabolic process	GO:0003824 GO:0004553 GO:0043169	catalytic activity; "cation binding"; "hydrolase activity, hydrolyzing O-glycosyl compounds"	GO:0005576 GO:0009507 GO:0048046	apoplast; "chloroplast"; "extracellular region"	PF00232	Glycosyl hydrolase family 1	PTHR10353	GLYCOSYL HYDROLASE	KOG0626	Beta-glucosidase,_lactase_phlorizinhydrolase,_and_related_proteins
Glyma01g06995	Glyma.01g057300	7537464	7539817	100	UniRef100_K7K217 Uncharacterized protein n=1 Tax=Glycine max RepID=K7K217_SOYBN	8e-66	100	UniRef100_B9HID2 Hydroxyisourate hydrolase family protein n=1 Tax=Populus trichocarpa RepID=B9HID2_POPTR	5e-35	17.19	AT1G26560.1|Symbols:BGLU40|beta glucosidase 40|chr1:9178513-9181726 FORWARD LENGTH=510	4e-28	13.14	GO:0005975	carbohydrate metabolic process	GO:0003824 GO:0004553 GO:0043169	catalytic activity; "cation binding"; "hydrolase activity, hydrolyzing O-glycosyl compounds"	GO:0005576 GO:0009507 GO:0048046	apoplast; "chloroplast"; "extracellular region"	PF00232	Glycosyl hydrolase family 1	PTHR10353	GLYCOSYL HYDROLASE	NA	NA
Glyma01g07010	Glyma.01g057400	7574367	7578581	366	UniRef100_I1J5Z1 Uncharacterized protein n=1 Tax=Glycine max RepID=I1J5Z1_SOYBN	0	100	UniRef100_G7JWS4 COBW domain-containing protein n=1 Tax=Medicago truncatula RepID=G7JWS4_MEDTR	0	98.65	AT1G26520.1|Symbols:|Cobalamin biosynthesis CobW-like protein|chr1:9163448-9165594 REVERSE LENGTH=374	0	95.72	GO:0008150	biological process	GO:0003674	molecular function	GO:0005634	nucleus	PF07683 PF02492	Cobalamin synthesis protein cobW C-terminal domain; "CobW/HypB/UreG, nucleotide-binding domain"	PTHR13748	COBW-RELATED	KOG2743	Cobalamin_synthesis_protein
Glyma01g07020	Glyma.01g057500	7590837	7598362	624	UniRef100_I1J5Z2 Uncharacterized protein n=1 Tax=Glycine max RepID=I1J5Z2_SOYBN	0	101.8	UniRef100_B9HXK3 Dehydration-responsive family protein n=1 Tax=Populus trichocarpa RepID=B9HXK3_POPTR	0	100.97	AT1G13860.3|Symbols:QUL1|QUASIMODO2 LIKE 1|chr1:4743754-4746256 REVERSE LENGTH=603	0	102.16	NA	NA	GO:0008168	methyltransferase activity	GO:0005774 GO:0005794	Golgi apparatus; "vacuolar membrane"	PF03141	Putative S-adenosyl-L-methionine-dependent methyltransferase	PTHR10108	METHYLTRANSFERASE	NA	NA
Glyma01g07040	Glyma.01g057600	7601173	7603134	495	UniRef100_I1J5Z3 Uncharacterized protein n=1 Tax=Glycine max RepID=I1J5Z3_SOYBN	0	100	UniRef100_B9IJ07 Pentatricopeptide repeat-containing family protein n=1 Tax=Populus trichocarpa RepID=B9IJ07_POPTR	0	90.24	AT1G26500.1|Symbols:|Pentatricopeptide repeat (PPR) superfamily protein|chr1:9158380-9159897 FORWARD LENGTH=505	0	89.5	GO:0008150	biological process	GO:0003674	molecular function	GO:0005739	mitochondrion	PF01535	PPR repeat	PTHR24015	FAMILY NOT NAMED	NA	NA
Glyma01g07046	Glyma.01g057700	7604407	7609488	135	UniRef100_K7K220 Uncharacterized protein n=1 Tax=Glycine max RepID=K7K220_SOYBN	1e-93	100	NA	NA	NA	NA	NA	NA	NA	NA	NA	NA	NA	NA	PF08646	Replication factor-A C terminal domain	NA	NA	NA	NA
Glyma01g07053	Glyma.01g057800	7616115	7620132	778	UniRef100_K7K221 Uncharacterized protein n=1 Tax=Glycine max RepID=K7K221_SOYBN	0	100	UniRef100_G7KMV8 Defensin-like protein n=1 Tax=Medicago truncatula RepID=G7KMV8_MEDTR	1e-154	38.78	AT5G28780.1|Symbols:|PIF1 helicase|chr5:10812907-10814173 REVERSE LENGTH=337	1e-21	45.7	GO:0008150	biological process	GO:0003674	molecular function	GO:0005634	nucleus	PF05970	PIF1-like helicase	PTHR10492	UNCHARACTERIZED	KOG0987	DNA_helicase_PIF1/RRM3
Glyma01g07060	Glyma.01g057900	7634185	7637147	510	UniRef100_I1J5Z4 Uncharacterized protein n=1 Tax=Glycine max RepID=I1J5Z4_SOYBN	0	100	UniRef100_B9I659 Exostosin family protein n=1 Tax=Populus trichocarpa RepID=B9I659_POPTR	0	108.76	AT3G45400.1|Symbols:|exostosin family protein|chr3:16651963-16653479 FORWARD LENGTH=475	0	107.16	GO:0008150	biological process	GO:0003824	catalytic activity	GO:0005794 GO:0016020	Golgi apparatus; "membrane"	PF03016	Exostosin family	PTHR11062	EXOSTOSIN (HEPARAN SULFATE GLYCOSYLTRANSFERASE)-RELATED	KOG1021	Acetylglucosaminyltransferase_EXT1/exostosin_1
[truncated: 55,475 more rows]
