# Supplementary material for: Whole-Genome Resequencing Identifies the Molecular Genetic Cause for the Absence of a Gy5 Glycinin Protein in Soybean PI 603408
Source: G3 (Bethesda). 2017 Jun 6;7(7):2345–52. doi: 10.1534/g3.117.039347 (PMC5499141; doi:10.1534/g3.117.039347)
Supplement: Supplementary file 4 [file 2345FileS4.vcf]

##fileformat=VCFv4.1
##fileDate=20160915
##fileEncoding=windows-1252
##fileOrigin=/I:\/Gy5line/Gy5 merged rep1 rep2 Merged (Reads, Variants, AAC)-1
##source=CLC Genomics Workbench 9.0.1 build 20160606111333
##reference=/I:\/GMax_275 mod/Gmax_275
##FORMAT=<ID=GT,Number=1,Type=String,Description="Genotype">
##FORMAT=<ID=DP,Number=1,Type=Integer,Description="Total number of filtered reads per sample used by variant caller">
##FORMAT=<ID=CLCAD2,Number=.,Type=Integer,Description="Allelic depth, number of filtered reads supporting the alleles where the first element represents the reference and subsequent elements represent the alternatives in the order listed in the ALT column">
##FORMAT=<ID=VF,Number=1,Type=Float,Description="Variant frequency, the percentage of reads supporting the alternate allele">
##FORMAT=<ID=AD,Number=.,Type=Integer,Description="Allelic depth, unfiltered count of all reads">
##FORMAT=<ID=AO,Number=A,Type=Integer,Description="Alternate allele observation count">
##FORMAT=<ID=RO,Number=1,Type=Integer,Description="Reference allele observation count">
#CHROM	POS	ID	REF	ALT	QUAL	FILTER	INFO	FORMAT	Gy5 merged rep1 rep2 Merged (Reads, Variants, AAC)-1
Chr01	67775	.	GG	TA	.	.	.	GT:CLCAD2:DP	1:0,20:20
Chr01	93092	.	A	G	.	.	.	GT:CLCAD2:DP	1:0,60:60
Chr01	244111	.	A	T	.	.	.	GT:CLCAD2:DP	1:0,29:29
Chr01	244136	.	T	A	.	.	.	GT:CLCAD2:DP	1:0,19:19
Chr01	282254	.	C	T	.	.	.	GT:CLCAD2:DP	1:0,52:52
Chr01	283395	.	A	ACAT	.	.	.	GT:CLCAD2:DP	1:0,65:84
Chr01	283533	.	T	G	.	.	.	GT:CLCAD2:DP	1:0,84:84
Chr01	284820	.	C	G	.	.	.	GT:CLCAD2:DP	1:0,40:41
Chr01	286077	.	T	G	.	.	.	GT:CLCAD2:DP	1:0,62:63
Chr01	286237	.	T	C	.	.	.	GT:CLCAD2:DP	1:0,86:87
Chr01	291992	.	C	T	.	.	.	GT:CLCAD2:DP	1:0,63:63
Chr01	293684	.	C	T	.	.	.	GT:CLCAD2:DP	1:0,71:72
Chr01	293924	.	G	A	.	.	.	GT:CLCAD2:DP	1:0,66:67
Chr01	293972	.	T	C	.	.	.	GT:CLCAD2:DP	1:0,67:67
Chr01	293984	.	T	G	.	.	.	GT:CLCAD2:DP	1:0,65:65
Chr01	294507	.	A	G	.	.	.	GT:CLCAD2:DP	1:0,76:76
Chr01	294866	.	T	C	.	.	.	GT:CLCAD2:DP	1:0,72:73
Chr01	296596	.	T	G	.	.	.	GT:CLCAD2:DP	1:0,72:72
Chr01	296827	.	T	A	.	.	.	GT:CLCAD2:DP	1:0,85:86
Chr01	297049	.	T	A	.	.	.	GT:CLCAD2:DP	1:0,105:107
Chr01	297052	.	G	A	.	.	.	GT:CLCAD2:DP	1:0,110:111
Chr01	378621	.	C	A	.	.	.	GT:CLCAD2:DP	1:0,70:70
Chr01	378633	.	A	G	.	.	.	GT:CLCAD2:DP	1:0,66:66
Chr01	378670	.	A	T	.	.	.	GT:CLCAD2:DP	1:0,76:76
Chr01	378678	.	G	C	.	.	.	GT:CLCAD2:DP	1:0,73:73
Chr01	378683	.	TC	CG	.	.	.	GT:CLCAD2:DP	1:0,73:73
Chr01	378690	.	A	G	.	.	.	GT:CLCAD2:DP	1:0,79:79
Chr01	380103	.	G	A	.	.	.	GT:CLCAD2:DP	1:0,96:98
Chr01	380781	.	A	G	.	.	.	GT:CLCAD2:DP	1:0,61:61
Chr01	385095	.	T	A	.	.	.	GT:CLCAD2:DP	1:0,46:46
Chr01	385969	.	G	A	.	.	.	GT:CLCAD2:DP	1:0,59:59
Chr01	386524	.	G	A	.	.	.	GT:CLCAD2:DP	1:0,66:66
Chr01	386545	.	G	A	.	.	.	GT:CLCAD2:DP	1:0,66:67
Chr01	388262	.	A	G	.	.	.	GT:CLCAD2:DP	1:0,63:63
Chr01	412277	.	T	A	.	.	.	GT:CLCAD2:DP	1:0,89:89
Chr01	413028	.	C	G	.	.	.	GT:CLCAD2:DP	1:0,52:52
Chr01	413033	.	C	A	.	.	.	GT:CLCAD2:DP	1:0,52:52
Chr01	431285	.	T	A	.	.	.	GT:CLCAD2:DP	1:0,66:66
Chr01	431305	.	TGTTAGG	T	.	.	.	GT:CLCAD2:DP	1:0,46:56
Chr01	431358	.	T	C	.	.	.	GT:CLCAD2:DP	1:0,59:59
Chr01	431360	.	CAT	C	.	.	.	GT:CLCAD2:DP	1:0,51:56
Chr01	431520	.	C	T	.	.	.	GT:CLCAD2:DP	1:0,22:22
Chr01	431622	.	A	G	.	.	.	GT:CLCAD2:DP	1:0,62:62
Chr01	431708	.	T	G	.	.	.	GT:CLCAD2:DP	1:0,78:78
Chr01	431777	.	A	G	.	.	.	GT:CLCAD2:DP	1:0,72:73
Chr01	432071	.	G	A	.	.	.	GT:CLCAD2:DP	1:0,82:84
Chr01	432128	.	C	T	.	.	.	GT:CLCAD2:DP	1:0,82:83
Chr01	432198	.	T	C	.	.	.	GT:CLCAD2:DP	1:0,85:85
Chr01	432351	.	G	A	.	.	.	GT:CLCAD2:DP	1:0,83:83
Chr01	432378	.	C	A	.	.	.	GT:CLCAD2:DP	1:0,82:82
Chr01	432637	.	C	A	.	.	.	GT:CLCAD2:DP	1:0,92:92
Chr01	447898	.	T	C	.	.	.	GT:CLCAD2:DP	1:0,65:65
Chr01	448329	.	G	T	.	.	.	GT:CLCAD2:DP	1:0,46:47
Chr01	450291	.	C	A	.	.	.	GT:CLCAD2:DP	1:0,49:49
Chr01	452504	.	A	G	.	.	.	GT:CLCAD2:DP	1:0,38:38
Chr01	506115	.	T	A	.	.	.	GT:CLCAD2:DP	1:0,28:29
Chr01	506419	.	A	C	.	.	.	GT:CLCAD2:DP	1:0,47:47
Chr01	507290	.	TC	CG	.	.	.	GT:CLCAD2:DP	1:0,27:27
Chr01	514615	.	G	C	.	.	.	GT:CLCAD2:DP	1:0,76:76
Chr01	528887	.	C	G	.	.	.	GT:CLCAD2:DP	1:0,66:66
Chr01	528947	.	T	G	.	.	.	GT:CLCAD2:DP	1:0,36:36
Chr01	561072	.	C	G	.	.	.	GT:CLCAD2:DP	1:0,72:74
Chr01	566735	.	G	A	.	.	.	GT:CLCAD2:DP	1:0,36:36
Chr01	568286	.	T	G	.	.	.	GT:CLCAD2:DP	1:0,97:97
Chr01	568288	.	C	A	.	.	.	GT:CLCAD2:DP	1:0,97:97
Chr01	571615	.	C	A	.	.	.	GT:CLCAD2:DP	1:0,90:90
Chr01	571692	.	CT	GC	.	.	.	GT:CLCAD2:DP	1:0,100:101
Chr01	571849	.	C	A	.	.	.	GT:CLCAD2:DP	1:0,124:124
Chr01	671369	.	T	C	.	.	.	GT:CLCAD2:DP	1:0,78:78
Chr01	781782	.	A	G	.	.	.	GT:CLCAD2:DP	1:0,64:64
Chr01	787299	.	AT	TC	.	.	.	GT:CLCAD2:DP	1:0,69:70
Chr01	787721	.	A	G	.	.	.	GT:CLCAD2:DP	1:0,65:65
Chr01	787723	.	G	T	.	.	.	GT:CLCAD2:DP	1:0,65:65
Chr01	789165	.	C	A	.	.	.	GT:CLCAD2:DP	1:0,56:56
Chr01	789458	.	C	G	.	.	.	GT:CLCAD2:DP	1:0,32:32
Chr01	789494	.	G	A	.	.	.	GT:CLCAD2:DP	1:0,43:44
Chr01	804370	.	G	A	.	.	.	GT:CLCAD2:DP	1:0,59:59
Chr01	806763	.	T	C	.	.	.	GT:CLCAD2:DP	1:0,78:78
Chr01	819096	.	A	T	.	.	.	GT:CLCAD2:DP	1:0,51:51
Chr01	827803	.	T	C	.	.	.	GT:CLCAD2:DP	1:0,59:59
Chr01	846192	.	G	T	.	.	.	GT:CLCAD2:DP	1:0,61:63
Chr01	914252	.	A	C	.	.	.	GT:CLCAD2:DP	1:0,70:70
Chr01	922848	.	C	T	.	.	.	GT:CLCAD2:DP	1:0,54:54
Chr01	934743	.	C	G	.	.	.	GT:CLCAD2:DP	1:0,48:48
Chr01	934748	.	C	T	.	.	.	GT:CLCAD2:DP	1:0,48:50
Chr01	934770	.	G	T	.	.	.	GT:CLCAD2:DP	1:0,55:55
Chr01	934952	.	A	G	.	.	.	GT:CLCAD2:DP	1:0,95:95
Chr01	936313	.	G	T	.	.	.	GT:CLCAD2:DP	1:0,56:57
Chr01	973516	.	A	C	.	.	.	GT:CLCAD2:DP	1:0,55:55
Chr01	975163	.	C	T	.	.	.	GT:CLCAD2:DP	1:0,34:34
Chr01	978355	.	T	C	.	.	.	GT:CLCAD2:DP	1:0,79:82
Chr01	981139	.	A	T	.	.	.	GT:CLCAD2:DP	1:0,80:80
Chr01	1009508	.	G	C	.	.	.	GT:CLCAD2:DP	1:0,110:111
Chr01	1009547	.	G	A	.	.	.	GT:CLCAD2:DP	1:0,120:120
Chr01	1009924	.	G	A	.	.	.	GT:CLCAD2:DP	1:0,61:66
Chr01	1184988	.	G	GA	.	.	.	GT:CLCAD2:DP	1:0,31:34
Chr01	1185058	.	CA	C	.	.	.	GT:CLCAD2:DP	1:0,29:29
Chr01	1249076	.	G	GT	.	.	.	GT:CLCAD2:DP	1:0,68:75
Chr01	1249100	.	A	AT	.	.	.	GT:CLCAD2:DP	1:0,57:62
Chr01	1270704	.	G	T	.	.	.	GT:CLCAD2:DP	1:0,35:35
Chr01	1270718	.	G	A	.	.	.	GT:CLCAD2:DP	1:0,37:37
Chr01	1279867	.	A	C	.	.	.	GT:CLCAD2:DP	1:0,39:69
Chr01	1279897	.	C	T	.	.	.	GT:CLCAD2:DP	1:0,30:55
Chr01	1286059	.	C	A	.	.	.	GT:CLCAD2:DP	1:0,52:52
Chr01	1286062	.	G	T	.	.	.	GT:CLCAD2:DP	1:0,52:52
Chr01	1292402	.	G	A	.	.	.	GT:CLCAD2:DP	1:0,68:68
Chr01	1302531	.	C	A	.	.	.	GT:CLCAD2:DP	1:0,80:81
Chr01	1302545	.	T	C	.	.	.	GT:CLCAD2:DP	1:0,76:76
Chr01	1302602	.	A	C	.	.	.	GT:CLCAD2:DP	1:0,71:71
Chr01	1304961	.	G	A	.	.	.	GT:CLCAD2:DP	1:0,51:51
Chr01	1314596	.	G	T	.	.	.	GT:CLCAD2:DP	1:0,98:99
Chr01	1315314	.	C	G	.	.	.	GT:CLCAD2:DP	1:0,86:86
Chr01	1315632	.	C	G	.	.	.	GT:CLCAD2:DP	1:0,66:67
Chr01	1315696	.	T	C	.	.	.	GT:CLCAD2:DP	1:0,75:75
Chr01	1315720	.	A	C	.	.	.	GT:CLCAD2:DP	1:0,74:74
Chr01	1328950	.	T	G	.	.	.	GT:CLCAD2:DP	1:0,50:52
Chr01	1328970	.	A	ATTT	.	.	.	GT:CLCAD2:DP	1:0,34:47
Chr01	1341283	.	A	G	.	.	.	GT:CLCAD2:DP	1:0,60:60
Chr01	1389286	.	A	G	.	.	.	GT:CLCAD2:DP	1:0,82:82
Chr01	1390156	.	T	A	.	.	.	GT:CLCAD2:DP	1:0,74:75
Chr01	1405104	.	T	A	.	.	.	GT:CLCAD2:DP	1:0,49:49
Chr01	1433706	.	A	G	.	.	.	GT:CLCAD2:DP	1:0,77:77
Chr01	1483791	.	T	A	.	.	.	GT:CLCAD2:DP	1:0,57:57
Chr01	1488201	.	A	G	.	.	.	GT:CLCAD2:DP	1:0,75:94
Chr01	1488543	.	C	T	.	.	.	GT:CLCAD2:DP	1:0,23:23
Chr01	1488577	.	T	C	.	.	.	GT:CLCAD2:DP	1:0,27:27
Chr01	1488939	.	C	T	.	.	.	GT:CLCAD2:DP	1:0,71:71
Chr01	1497034	.	C	A	.	.	.	GT:CLCAD2:DP	1:0,90:92
Chr01	1497044	.	C	T	.	.	.	GT:CLCAD2:DP	1:0,91:91
Chr01	1497149	.	C	T	.	.	.	GT:CLCAD2:DP	1:0,92:93
Chr01	1501243	.	CT	C	.	.	.	GT:CLCAD2:DP	1:0,81:81
Chr01	1501520	.	A	G	.	.	.	GT:CLCAD2:DP	1:0,67:69
Chr01	1502760	.	A	AT	.	.	.	GT:CLCAD2:DP	1:0,38:44
Chr01	1507819	.	T	C	.	.	.	GT:CLCAD2:DP	1:0,92:92
Chr01	1507966	.	A	G	.	.	.	GT:CLCAD2:DP	1:0,73:73
Chr01	1507972	.	T	C	.	.	.	GT:CLCAD2:DP	1:0,77:77
Chr01	1516776	.	C	T	.	.	.	GT:CLCAD2:DP	1:0,80:80
Chr01	1549921	.	C	T	.	.	.	GT:CLCAD2:DP	1:0,54:54
Chr01	1564592	.	C	T	.	.	.	GT:CLCAD2:DP	1:0,68:68
Chr01	1599522	.	T	A	.	.	.	GT:CLCAD2:DP	1:0,75:77
Chr01	1599862	.	A	G	.	.	.	GT:CLCAD2:DP	1:0,127:127
Chr01	1600054	.	G	A	.	.	.	GT:CLCAD2:DP	1:0,78:78
Chr01	1600091	.	G	A	.	.	.	GT:CLCAD2:DP	1:0,72:72
Chr01	1600123	.	A	G	.	.	.	GT:CLCAD2:DP	1:0,87:87
Chr01	1600144	.	T	C	.	.	.	GT:CLCAD2:DP	1:0,82:82
Chr01	1609200	.	A	T	.	.	.	GT:CLCAD2:DP	1:0,46:47
Chr01	1722669	.	G	A	.	.	.	GT:CLCAD2:DP	1:0,95:95
Chr01	1734963	.	C	CGGA	.	.	.	GT:CLCAD2:DP	1:0,46:77
Chr01	1745269	.	T	TG	.	.	.	GT:CLCAD2:DP	1:0,34:34
Chr01	1745283	.	T	TG	.	.	.	GT:CLCAD2:DP	1:0,46:46
Chr01	1745302	.	G	GC	.	.	.	GT:CLCAD2:DP	1:0,61:66
Chr01	1773746	.	A	AT	.	.	.	GT:CLCAD2:DP	1:0,76:86
Chr01	2712870	.	T	TA	.	.	.	GT:CLCAD2:DP	1:0,49:53
Chr01	2758104	.	G	A	.	.	.	GT:CLCAD2:DP	1:0,61:61
Chr01	2758159	.	G	A	.	.	.	GT:CLCAD2:DP	1:0,69:70
Chr01	2758800	.	C	T	.	.	.	GT:CLCAD2:DP	1:0,55:55
Chr01	2758883	.	G	GCT	.	.	.	GT:CLCAD2:DP	1:0,51:53
Chr01	2759397	.	T	G	.	.	.	GT:CLCAD2:DP	1:0,42:42
Chr01	2759969	.	A	G	.	.	.	GT:CLCAD2:DP	1:0,54:54
Chr01	2759978	.	CT	C	.	.	.	GT:CLCAD2:DP	1:0,49:53
Chr01	2769268	.	C	T	.	.	.	GT:CLCAD2:DP	1:0,73:73
Chr01	2769978	.	A	T	.	.	.	GT:CLCAD2:DP	1:0,73:73
Chr01	2770963	.	C	G	.	.	.	GT:CLCAD2:DP	1:0,82:82
Chr01	2771348	.	T	A	.	.	.	GT:CLCAD2:DP	1:0,77:77
Chr01	2819186	.	T	C	.	.	.	GT:CLCAD2:DP	1:0,93:94
Chr01	2822839	.	G	A	.	.	.	GT:CLCAD2:DP	1:0,50:50
Chr01	2848917	.	G	T	.	.	.	GT:CLCAD2:DP	1:0,28:28
Chr01	2848930	.	C	A	.	.	.	GT:CLCAD2:DP	1:0,24:24
Chr01	2875790	.	C	T	.	.	.	GT:CLCAD2:DP	1:0,66:69
Chr01	2887445	.	G	GTGAATAT	.	.	.	GT:CLCAD2:DP	1:0,31:58
Chr01	2887543	.	G	GAGCCAC	.	.	.	GT:CLCAD2:DP	1:0,43:83
Chr01	2887647	.	T	A	.	.	.	GT:CLCAD2:DP	1:0,78:79
Chr01	2900003	.	G	A	.	.	.	GT:CLCAD2:DP	1:0,54:54
Chr01	2900147	.	T	C	.	.	.	GT:CLCAD2:DP	1:0,81:81
Chr01	2924250	.	A	T	.	.	.	GT:CLCAD2:DP	1:0,55:56
Chr01	2924259	.	C	T	.	.	.	GT:CLCAD2:DP	1:0,58:58
Chr01	2926335	.	T	C	.	.	.	GT:CLCAD2:DP	1:0,48:48
Chr01	2931782	.	A	C	.	.	.	GT:CLCAD2:DP	1:0,86:86
Chr01	2938068	.	A	G	.	.	.	GT:CLCAD2:DP	1:0,34:35
Chr01	2938083	.	C	T	.	.	.	GT:CLCAD2:DP	1:0,26:26
Chr01	3153216	.	T	C	.	.	.	GT:CLCAD2:DP	1:0,55:56
Chr01	3157271	.	A	G	.	.	.	GT:CLCAD2:DP	1:0,53:53
Chr01	3160633	.	G	A	.	.	.	GT:CLCAD2:DP	1:0,70:70
Chr01	3163756	.	A	G	.	.	.	GT:CLCAD2:DP	1:0,44:44
Chr01	3168379	.	T	A	.	.	.	GT:CLCAD2:DP	1:0,50:50
Chr01	3171990	.	A	G	.	.	.	GT:CLCAD2:DP	1:0,91:91
Chr01	3178485	.	G	A	.	.	.	GT:CLCAD2:DP	1:0,69:69
Chr01	3183471	.	C	A	.	.	.	GT:CLCAD2:DP	1:0,44:44
Chr01	3186368	.	A	C	.	.	.	GT:CLCAD2:DP	1:0,79:80
Chr01	3186412	.	A	G	.	.	.	GT:CLCAD2:DP	1:0,69:69
Chr01	3205083	.	C	A	.	.	.	GT:CLCAD2:DP	1:0,57:57
Chr01	3205124	.	A	C	.	.	.	GT:CLCAD2:DP	1:0,74:74
Chr01	3205217	.	T	C	.	.	.	GT:CLCAD2:DP	1:0,93:93
Chr01	3236218	.	T	C	.	.	.	GT:CLCAD2:DP	1:0,102:102
Chr01	3409516	.	A	T	.	.	.	GT:CLCAD2:DP	1:0,47:93
Chr01	3538162	.	C	CA	.	.	.	GT:CLCAD2:DP	1:0,24:25
Chr01	3538171	.	C	CG	.	.	.	GT:CLCAD2:DP	1:0,29:29
Chr01	3605591	.	C	T	.	.	.	GT:CLCAD2:DP	1:0,82:82
Chr01	4016122	.	C	G	.	.	.	GT:CLCAD2:DP	1:0,114:115
Chr01	4027288	.	T	A	.	.	.	GT:CLCAD2:DP	1:0,40:40
Chr01	4028108	.	C	T	.	.	.	GT:CLCAD2:DP	1:0,39:39
Chr01	4028291	.	G	A	.	.	.	GT:CLCAD2:DP	1:0,46:46
Chr01	4031878	.	A	C	.	.	.	GT:CLCAD2:DP	1:0,93:93
Chr01	4032216	.	T	A	.	.	.	GT:CLCAD2:DP	1:0,82:83
Chr01	4050270	.	CTCT	C	.	.	.	GT:CLCAD2:DP	1:0,65:65
Chr01	4050717	.	A	T	.	.	.	GT:CLCAD2:DP	1:0,51:51
Chr01	4092733	.	G	A	.	.	.	GT:CLCAD2:DP	1:0,67:67
Chr01	4092829	.	T	G	.	.	.	GT:CLCAD2:DP	1:0,87:88
Chr01	4093382	.	C	T	.	.	.	GT:CLCAD2:DP	1:0,52:52
Chr01	4093842	.	T	C	.	.	.	GT:CLCAD2:DP	1:0,56:56
Chr01	4093893	.	T	C	.	.	.	GT:CLCAD2:DP	1:0,71:71
Chr01	4093962	.	G	C	.	.	.	GT:CLCAD2:DP	1:0,66:66
Chr01	4094008	.	G	T	.	.	.	GT:CLCAD2:DP	1:0,64:64
Chr01	4094094	.	G	C	.	.	.	GT:CLCAD2:DP	1:0,52:52
Chr01	4117052	.	G	A	.	.	.	GT:CLCAD2:DP	1:0,106:106
Chr01	4216824	.	C	G	.	.	.	GT:CLCAD2:DP	1:0,61:61
Chr01	4216941	.	A	G	.	.	.	GT:CLCAD2:DP	1:0,44:44
Chr01	4218984	.	G	T	.	.	.	GT:CLCAD2:DP	1:0,54:55
Chr01	4219163	.	A	G	.	.	.	GT:CLCAD2:DP	1:0,63:63
Chr01	4219511	.	T	C	.	.	.	GT:CLCAD2:DP	1:0,53:54
Chr01	4235369	.	C	G	.	.	.	GT:CLCAD2:DP	1:0,65:65
Chr01	4243075	.	G	C	.	.	.	GT:CLCAD2:DP	1:0,79:80
Chr01	4305813	.	C	T	.	.	.	GT:CLCAD2:DP	1:0,64:64
Chr01	4317094	.	GC	G	.	.	.	GT:CLCAD2:DP	1:0,104:110
Chr01	4336522	.	G	A	.	.	.	GT:CLCAD2:DP	1:0,51:51
Chr01	4337508	.	A	G	.	.	.	GT:CLCAD2:DP	1:0,58:58
Chr01	4345905	.	G	C	.	.	.	GT:CLCAD2:DP	1:0,60:61
Chr01	4488847	.	G	A	.	.	.	GT:CLCAD2:DP	1:0,47:47
Chr01	4491958	.	C	A	.	.	.	GT:CLCAD2:DP	1:0,56:56
Chr01	4608177	.	A	G	.	.	.	GT:CLCAD2:DP	1:0,69:69
Chr01	4649541	.	A	C	.	.	.	GT:CLCAD2:DP	1:0,64:66
Chr01	4665547	.	G	A	.	.	.	GT:CLCAD2:DP	1:0,48:48
Chr01	4683334	.	C	T	.	.	.	GT:CLCAD2:DP	1:0,70:71
Chr01	4687489	.	C	G	.	.	.	GT:CLCAD2:DP	1:0,46:46
Chr01	4694162	.	A	C	.	.	.	GT:CLCAD2:DP	1:0,77:77
Chr01	4789697	.	A	C	.	.	.	GT:CLCAD2:DP	1:0,62:62
Chr01	4789805	.	C	T	.	.	.	GT:CLCAD2:DP	1:0,83:86
Chr01	4789848	.	C	T	.	.	.	GT:CLCAD2:DP	1:0,95:96
Chr01	4789977	.	T	C	.	.	.	GT:CLCAD2:DP	1:0,87:87
Chr01	5106656	.	G	A	.	.	.	GT:CLCAD2:DP	1:0,75:150
Chr01	5227696	.	C	T	.	.	.	GT:CLCAD2:DP	1:0,75:76
Chr01	5227703	.	AC	A	.	.	.	GT:CLCAD2:DP	1:0,72:72
Chr01	5465798	.	T	G	.	.	.	GT:CLCAD2:DP	1:0,55:55
Chr01	5468278	.	C	CA	.	.	.	GT:CLCAD2:DP	1:0,49:52
Chr01	6027074	.	G	GT	.	.	.	GT:CLCAD2:DP	1:0,14:14
Chr01	6254197	.	G	C	.	.	.	GT:CLCAD2:DP	1:0,64:64
Chr01	7268061	.	A	G	.	.	.	GT:CLCAD2:DP	1:0,73:73
Chr01	7754939	.	CT	C	.	.	.	GT:CLCAD2:DP	1:0,9734:9792
Chr01	7754947	.	T	A	.	.	.	GT:CLCAD2:DP	1:0,10801:11117
Chr01	7755220	.	C	T	.	.	.	GT:CLCAD2:DP	1:0,24476:24589
Chr01	7755234	.	T	C	.	.	.	GT:CLCAD2:DP	1:0,23302:23407
Chr01	8533425	.	T	C	.	.	.	GT:CLCAD2:DP	1:0,74:74
Chr01	8888035	.	A	G	.	.	.	GT:CLCAD2:DP	1:0,55:55
Chr01	8998068	.	A	G	.	.	.	GT:CLCAD2:DP	1:0,94:188
Chr01	10075558	.	T	G	.	.	.	GT:CLCAD2:DP	1:0,21:21
Chr01	10404428	.	C	G	.	.	.	GT:CLCAD2:DP	1:0,22:22
Chr01	11103304	.	AT	A	.	.	.	GT:CLCAD2:DP	1:0,19:31
Chr01	12568901	.	G	A	.	.	.	GT:CLCAD2:DP	1:0,99:189
Chr01	12585447	.	G	A	.	.	.	GT:CLCAD2:DP	1:0,29:57
Chr01	12589226	.	A	G	.	.	.	GT:CLCAD2:DP	1:0,24:24
Chr01	17156258	.	T	C	.	.	.	GT:CLCAD2:DP	1:0,32:32
Chr01	17212087	.	T	G	.	.	.	GT:CLCAD2:DP	1:0,10429:10491
Chr01	17212147	.	A	G	.	.	.	GT:CLCAD2:DP	1:0,17938:18024
Chr01	17212212	.	G	C	.	.	.	GT:CLCAD2:DP	1:0,16923:17024
Chr01	17212284	.	G	C	.	.	.	GT:CLCAD2:DP	1:0,7070:7140
Chr01	24015529	.	C	A	.	.	.	GT:CLCAD2:DP	1:0,90:90
Chr01	27893864	.	C	CT	.	.	.	GT:CLCAD2:DP	1:0,6657:7434
Chr01	27893909	.	AT	A	.	.	.	GT:CLCAD2:DP	1:0,6799:8045
Chr01	27893970	.	T	C	.	.	.	GT:CLCAD2:DP	1:0,4581:4660
Chr01	30191437	.	A	G	.	.	.	GT:CLCAD2:DP	1:0,2564:2621
Chr01	32572829	.	A	G	.	.	.	GT:CLCAD2:DP	1:0,63:64
Chr01	32740210	.	G	A	.	.	.	GT:CLCAD2:DP	1:0,68:68
Chr01	32811722	.	C	G	.	.	.	GT:CLCAD2:DP	1:0,55:55
Chr01	32932589	.	AT	GC	.	.	.	GT:CLCAD2:DP	1:0,59:59
Chr01	32933142	.	A	C	.	.	.	GT:CLCAD2:DP	1:0,43:43
Chr01	32956755	.	G	T	.	.	.	GT:CLCAD2:DP	1:0,61:61
Chr01	33032487	.	G	A	.	.	.	GT:CLCAD2:DP	1:0,85:85
Chr01	33032496	.	T	C	.	.	.	GT:CLCAD2:DP	1:0,81:82
Chr01	33032524	.	GTC	G	.	.	.	GT:CLCAD2:DP	1:0,64:79
Chr01	33032544	.	C	T	.	.	.	GT:CLCAD2:DP	1:0,75:75
Chr01	33032559	.	C	T	.	.	.	GT:CLCAD2:DP	1:0,77:78
Chr01	33032588	.	G	A	.	.	.	GT:CLCAD2:DP	1:0,68:68
Chr01	33032591	.	A	G	.	.	.	GT:CLCAD2:DP	1:0,66:66
Chr01	33032600	.	G	A	.	.	.	GT:CLCAD2:DP	1:0,61:62
Chr01	33032649	.	C	T	.	.	.	GT:CLCAD2:DP	1:0,68:68
Chr01	33032741	.	A	G	.	.	.	GT:CLCAD2:DP	1:0,69:70
Chr01	33032748	.	A	G	.	.	.	GT:CLCAD2:DP	1:0,74:74
Chr01	33032800	.	T	G	.	.	.	GT:CLCAD2:DP	1:0,88:88
Chr01	33032992	.	A	G	.	.	.	GT:CLCAD2:DP	1:0,107:107
Chr01	33033143	.	G	A	.	.	.	GT:CLCAD2:DP	1:0,85:86
Chr01	33035628	.	G	T	.	.	.	GT:CLCAD2:DP	1:0,45:47
Chr01	33035691	.	G	A	.	.	.	GT:CLCAD2:DP	1:0,53:53
Chr01	33035740	.	G	A	.	.	.	GT:CLCAD2:DP	1:0,45:45
Chr01	33035964	.	G	A	.	.	.	GT:CLCAD2:DP	1:0,60:60
Chr01	33035992	.	C	T	.	.	.	GT:CLCAD2:DP	1:0,60:60
Chr01	33036074	.	CT	TC	.	.	.	GT:CLCAD2:DP	1:0,50:51
Chr01	33089886	.	T	TC	.	.	.	GT:CLCAD2:DP	1:0,37:37
Chr01	33089889	.	C	T	.	.	.	GT:CLCAD2:DP	1:0,42:42
Chr01	33089911	.	G	A	.	.	.	GT:CLCAD2:DP	1:0,68:69
Chr01	33092711	.	T	C	.	.	.	GT:CLCAD2:DP	1:0,23:23
Chr01	33270873	.	T	C	.	.	.	GT:CLCAD2:DP	1:0,42:42
Chr01	33271006	.	A	G	.	.	.	GT:CLCAD2:DP	1:0,39:39
Chr01	33271183	.	A	G	.	.	.	GT:CLCAD2:DP	1:0,57:57
Chr01	33278272	.	T	C	.	.	.	GT:CLCAD2:DP	1:0,30:30
Chr01	33282127	.	A	T	.	.	.	GT:CLCAD2:DP	1:0,79:80
Chr01	33282197	.	A	T	.	.	.	GT:CLCAD2:DP	1:0,85:85
Chr01	33363893	.	T	C	.	.	.	GT:CLCAD2:DP	1:0,43:43
Chr01	33372923	.	T	C	.	.	.	GT:CLCAD2:DP	1:0,46:46
Chr01	33447739	.	G	T	.	.	.	GT:CLCAD2:DP	1:0,40:41
Chr01	33448258	.	T	A	.	.	.	GT:CLCAD2:DP	1:0,34:34
Chr01	33448461	.	T	C	.	.	.	GT:CLCAD2:DP	1:0,33:33
Chr01	33498023	.	A	G	.	.	.	GT:CLCAD2:DP	1:0,81:81
Chr01	33858672	.	T	C	.	.	.	GT:CLCAD2:DP	1:0,8245:8344
Chr01	33904478	.	A	G	.	.	.	GT:CLCAD2:DP	1:0,69:70
Chr01	33909394	.	G	A	.	.	.	GT:CLCAD2:DP	1:0,57:58
Chr01	33910135	.	A	G	.	.	.	GT:CLCAD2:DP	1:0,64:64
Chr01	33911979	.	G	A	.	.	.	GT:CLCAD2:DP	1:0,37:37
Chr01	33985327	.	G	C	.	.	.	GT:CLCAD2:DP	1:0,73:73
Chr01	33985487	.	C	T	.	.	.	GT:CLCAD2:DP	1:0,65:65
Chr01	33985529	.	A	G	.	.	.	GT:CLCAD2:DP	1:0,61:61
Chr01	33989570	.	G	C	.	.	.	GT:CLCAD2:DP	1:0,54:54
Chr01	34082645	.	A	C	.	.	.	GT:CLCAD2:DP	1:0,86:87
Chr01	34082657	.	A	C	.	.	.	GT:CLCAD2:DP	1:0,89:89
Chr01	34084047	.	G	A	.	.	.	GT:CLCAD2:DP	1:0,70:70
Chr01	34084106	.	G	A	.	.	.	GT:CLCAD2:DP	1:0,74:75
Chr01	34084187	.	C	A	.	.	.	GT:CLCAD2:DP	1:0,69:70
Chr01	34084294	.	A	G	.	.	.	GT:CLCAD2:DP	1:0,62:63
Chr01	34167914	.	A	T	.	.	.	GT:CLCAD2:DP	1:0,57:57
Chr01	34365057	.	G	A	.	.	.	GT:CLCAD2:DP	1:0,54:54
Chr01	34756773	.	T	C	.	.	.	GT:CLCAD2:DP	1:0,46:46
Chr01	34761091	.	T	C	.	.	.	GT:CLCAD2:DP	1:0,35:35
Chr01	34761510	.	G	A	.	.	.	GT:CLCAD2:DP	1:0,44:44
Chr01	35232132	.	T	C	.	.	.	GT:CLCAD2:DP	1:0,11:11
Chr01	35232417	.	A	G	.	.	.	GT:CLCAD2:DP	1:0,39:40
Chr01	35233096	.	G	A	.	.	.	GT:CLCAD2:DP	1:0,27:27
Chr01	35233218	.	GT	AG	.	.	.	GT:CLCAD2:DP	1:0,19:19
Chr01	35233222	.	TCG	GA	.	.	.	GT:CLCAD2:DP	1:0,17:27
Chr01	35233478	.	G	A	.	.	.	GT:CLCAD2:DP	1:0,11:12
Chr01	35233697	.	A	G	.	.	.	GT:CLCAD2:DP	1:0,24:24
Chr01	35234772	.	C	A	.	.	.	GT:CLCAD2:DP	1:0,15:15
Chr01	35234821	.	A	T	.	.	.	GT:CLCAD2:DP	1:0,15:15
Chr01	35235232	.	A	T	.	.	.	GT:CLCAD2:DP	1:0,20:20
Chr01	35236416	.	A	T	.	.	.	GT:CLCAD2:DP	1:0,15:15
Chr01	35236451	.	G	A	.	.	.	GT:CLCAD2:DP	1:0,13:13
Chr01	35236463	.	A	G	.	.	.	GT:CLCAD2:DP	1:0,14:14
Chr01	35251867	.	A	ACTG	.	.	.	GT:CLCAD2:DP	1:0,33:44
Chr01	35252080	.	GTGT	G	.	.	.	GT:CLCAD2:DP	1:0,69:75
Chr01	35268294	.	G	A	.	.	.	GT:CLCAD2:DP	1:0,61:61
Chr01	35269799	.	T	C	.	.	.	GT:CLCAD2:DP	1:0,40:40
Chr01	35269865	.	G	C	.	.	.	GT:CLCAD2:DP	1:0,38:38
Chr01	35325844	.	TAGA	T	.	.	.	GT:CLCAD2:DP	1:0,68:74
Chr01	35469614	.	TG	T	.	.	.	GT:CLCAD2:DP	1:0,54:54
Chr01	35568612	.	G	T	.	.	.	GT:CLCAD2:DP	1:0,65:68
Chr01	35603435	.	G	C	.	.	.	GT:CLCAD2:DP	1:0,49:49
Chr01	35711437	.	T	A	.	.	.	GT:CLCAD2:DP	1:0,77:77
Chr01	35711501	.	G	A	.	.	.	GT:CLCAD2:DP	1:0,78:79
Chr01	35712275	.	G	T	.	.	.	GT:CLCAD2:DP	1:0,61:61
Chr01	35712443	.	C	A	.	.	.	GT:CLCAD2:DP	1:0,55:55
Chr01	35714382	.	C	T	.	.	.	GT:CLCAD2:DP	1:0,57:57
Chr01	35714894	.	C	T	.	.	.	GT:CLCAD2:DP	1:0,62:62
Chr01	35919157	.	T	C	.	.	.	GT:CLCAD2:DP	1:0,32:33
Chr01	35961867	.	C	A	.	.	.	GT:CLCAD2:DP	1:0,25:25
Chr01	36052249	.	A	C	.	.	.	GT:CLCAD2:DP	1:0,53:53
Chr01	36503904	.	G	GTC	.	.	.	GT:CLCAD2:DP	1:0,28:28
Chr01	36504657	.	C	T	.	.	.	GT:CLCAD2:DP	1:0,57:58
Chr01	36554865	.	A	G	.	.	.	GT:CLCAD2:DP	1:0,64:64
Chr01	36555044	.	G	A	.	.	.	GT:CLCAD2:DP	1:0,65:65
Chr01	36555122	.	C	T	.	.	.	GT:CLCAD2:DP	1:0,69:70
Chr01	36563668	.	C	T	.	.	.	GT:CLCAD2:DP	1:0,50:50
Chr01	36636662	.	G	C	.	.	.	GT:CLCAD2:DP	1:0,69:69
Chr01	36636691	.	A	G	.	.	.	GT:CLCAD2:DP	1:0,70:70
Chr01	36786287	.	T	A	.	.	.	GT:CLCAD2:DP	1:0,61:61
Chr01	36786717	.	G	A	.	.	.	GT:CLCAD2:DP	1:0,69:70
Chr01	36843390	.	A	C	.	.	.	GT:CLCAD2:DP	1:0,59:59
Chr01	36844343	.	T	C	.	.	.	GT:CLCAD2:DP	1:0,41:41
Chr01	36844989	.	T	C	.	.	.	GT:CLCAD2:DP	1:0,28:28
Chr01	36845291	.	C	G	.	.	.	GT:CLCAD2:DP	1:0,69:70
Chr01	36846094	.	G	A	.	.	.	GT:CLCAD2:DP	1:0,54:54
Chr01	37193839	.	G	T	.	.	.	GT:CLCAD2:DP	1:0,60:62
Chr01	37319421	.	ATACT	A	.	.	.	GT:CLCAD2:DP	1:0,41:50
Chr01	37912342	.	T	C	.	.	.	GT:CLCAD2:DP	1:0,158:262
Chr01	37912607	.	G	A	.	.	.	GT:CLCAD2:DP	1:0,127:234
Chr01	37913309	.	C	G	.	.	.	GT:CLCAD2:DP	1:0,98:100
Chr01	38071953	.	A	G	.	.	.	GT:CLCAD2:DP	1:0,92:92
Chr01	38072146	.	C	A	.	.	.	GT:CLCAD2:DP	1:0,90:91
Chr01	38076553	.	T	A	.	.	.	GT:CLCAD2:DP	1:0,52:52
Chr01	38103104	.	TA	GG	.	.	.	GT:CLCAD2:DP	1:0,94:95
Chr01	38103125	.	T	C	.	.	.	GT:CLCAD2:DP	1:0,107:107
Chr01	38103415	.	T	A	.	.	.	GT:CLCAD2:DP	1:0,67:67
Chr01	38103654	.	A	C	.	.	.	GT:CLCAD2:DP	1:0,42:42
Chr01	38103663	.	CG	C	.	.	.	GT:CLCAD2:DP	1:0,42:42
Chr01	38162112	.	C	A	.	.	.	GT:CLCAD2:DP	1:0,48:49
Chr01	38163439	.	G	A	.	.	.	GT:CLCAD2:DP	1:0,72:72
Chr01	38164721	.	T	C	.	.	.	GT:CLCAD2:DP	1:0,101:101
Chr01	38164906	.	A	G	.	.	.	GT:CLCAD2:DP	1:0,68:68
Chr01	38165364	.	T	A	.	.	.	GT:CLCAD2:DP	1:0,23:23
Chr01	38165423	.	C	CT	.	.	.	GT:CLCAD2:DP	1:0,10:13
Chr01	38353737	.	A	T	.	.	.	GT:CLCAD2:DP	1:0,65:65
Chr01	38357484	.	G	A	.	.	.	GT:CLCAD2:DP	1:0,67:67
Chr01	38402527	.	C	A	.	.	.	GT:CLCAD2:DP	1:0,38:38
Chr01	38404183	.	TT	AA	.	.	.	GT:CLCAD2:DP	1:0,59:59
Chr01	38587434	.	T	C	.	.	.	GT:CLCAD2:DP	1:0,13:13
Chr01	38587527	.	T	C	.	.	.	GT:CLCAD2:DP	1:0,35:35
Chr01	38587539	.	G	A	.	.	.	GT:CLCAD2:DP	1:0,36:36
Chr01	38587567	.	A	T	.	.	.	GT:CLCAD2:DP	1:0,27:27
Chr01	38587604	.	TA	AG	.	.	.	GT:CLCAD2:DP	1:0,27:27
Chr01	38588106	.	C	A	.	.	.	GT:CLCAD2:DP	1:0,11:11
Chr01	38675062	.	T	A	.	.	.	GT:CLCAD2:DP	1:0,90:90
Chr01	38675343	.	C	T	.	.	.	GT:CLCAD2:DP	1:0,78:78
Chr01	38834325	.	G	A	.	.	.	GT:CLCAD2:DP	1:0,22:22
Chr01	38834544	.	G	A	.	.	.	GT:CLCAD2:DP	1:0,52:54
Chr01	38934440	.	A	G	.	.	.	GT:CLCAD2:DP	1:0,84:84
Chr01	38959113	.	G	C	.	.	.	GT:CLCAD2:DP	1:0,16:20
Chr01	38959122	.	T	G	.	.	.	GT:CLCAD2:DP	1:0,14:18
Chr01	39285971	.	G	A	.	.	.	GT:CLCAD2:DP	1:0,53:69
Chr01	39440646	.	A	C	.	.	.	GT:CLCAD2:DP	1:0,10:10
Chr01	39579392	.	A	G	.	.	.	GT:CLCAD2:DP	1:0,28637:28737
Chr01	39579434	.	A	G	.	.	.	GT:CLCAD2:DP	1:0,32469:32922
Chr01	39602596	.	T	G	.	.	.	GT:CLCAD2:DP	1:0,49:49
Chr01	39629716	.	GC	AT	.	.	.	GT:CLCAD2:DP	1:0,49:49
Chr01	39639515	.	A	G	.	.	.	GT:CLCAD2:DP	1:0,54:54
Chr01	39639830	.	T	G	.	.	.	GT:CLCAD2:DP	1:0,65:66
Chr01	39639842	.	A	G	.	.	.	GT:CLCAD2:DP	1:0,65:65
Chr01	39639936	.	A	C	.	.	.	GT:CLCAD2:DP	1:0,51:52
Chr01	39688109	.	C	T	.	.	.	GT:CLCAD2:DP	1:0,57:57
Chr01	39766170	.	A	G	.	.	.	GT:CLCAD2:DP	1:0,70:70
Chr01	39767678	.	G	T	.	.	.	GT:CLCAD2:DP	1:0,62:62
Chr01	39768314	.	C	T	.	.	.	GT:CLCAD2:DP	1:0,65:65
Chr01	39914427	.	C	T	.	.	.	GT:CLCAD2:DP	1:0,72:72
Chr01	39915277	.	A	C	.	.	.	GT:CLCAD2:DP	1:0,51:51
Chr01	39915309	.	C	A	.	.	.	GT:CLCAD2:DP	1:0,49:50
Chr01	39921950	.	A	G	.	.	.	GT:CLCAD2:DP	1:0,41:41
Chr01	39921977	.	C	A	.	.	.	GT:CLCAD2:DP	1:0,43:43
Chr01	39970624	.	T	G	.	.	.	GT:CLCAD2:DP	1:0,89:89
Chr01	39970636	.	A	C	.	.	.	GT:CLCAD2:DP	1:0,95:95
Chr01	39989946	.	C	T	.	.	.	GT:CLCAD2:DP	1:0,49:49
Chr01	39990024	.	C	G	.	.	.	GT:CLCAD2:DP	1:0,71:72
Chr01	39990295	.	C	T	.	.	.	GT:CLCAD2:DP	1:0,62:62
Chr01	39990432	.	A	G	.	.	.	GT:CLCAD2:DP	1:0,72:72
Chr01	39990561	.	C	T	.	.	.	GT:CLCAD2:DP	1:0,82:82
Chr01	39991267	.	T	C	.	.	.	GT:CLCAD2:DP	1:0,61:61
Chr01	39991312	.	T	C	.	.	.	GT:CLCAD2:DP	1:0,80:81
Chr01	39991320	.	A	T	.	.	.	GT:CLCAD2:DP	1:0,84:84
Chr01	39991572	.	TCGC	T	.	.	.	GT:CLCAD2:DP	1:0,58:63
Chr01	40040195	.	C	T	.	.	.	GT:CLCAD2:DP	1:0,47:47
Chr01	40040203	.	AC	CA	.	.	.	GT:CLCAD2:DP	1:0,47:48
Chr01	40040215	.	A	G	.	.	.	GT:CLCAD2:DP	1:0,49:49
Chr01	40040417	.	T	TGCC	.	.	.	GT:CLCAD2:DP	1:0,54:62
Chr01	40040818	.	C	T	.	.	.	GT:CLCAD2:DP	1:0,75:75
Chr01	40041125	.	G	A	.	.	.	GT:CLCAD2:DP	1:0,62:62
Chr01	40041601	.	T	C	.	.	.	GT:CLCAD2:DP	1:0,84:84
Chr01	40041619	.	C	A	.	.	.	GT:CLCAD2:DP	1:0,86:88
Chr01	40069526	.	T	G	.	.	.	GT:CLCAD2:DP	1:0,29:29
Chr01	40069599	.	G	A	.	.	.	GT:CLCAD2:DP	1:0,36:36
Chr01	40069840	.	C	T	.	.	.	GT:CLCAD2:DP	1:0,36:36
Chr01	40069987	.	G	C	.	.	.	GT:CLCAD2:DP	1:0,61:61
Chr01	40070141	.	T	C	.	.	.	GT:CLCAD2:DP	1:0,51:51
Chr01	40130595	.	T	A	.	.	.	GT:CLCAD2:DP	1:0,44:44
Chr01	40146499	.	G	C	.	.	.	GT:CLCAD2:DP	1:0,52:52
Chr01	40700021	.	T	G	.	.	.	GT:CLCAD2:DP	1:0,53:53
Chr01	41310983	.	A	G	.	.	.	GT:CLCAD2:DP	1:0,53:53
Chr01	41329349	.	G	A	.	.	.	GT:CLCAD2:DP	1:0,55:105
Chr01	41809598	.	T	C	.	.	.	GT:CLCAD2:DP	1:0,47:47
Chr01	41811381	.	C	T	.	.	.	GT:CLCAD2:DP	1:0,57:57
Chr01	41817629	.	T	C	.	.	.	GT:CLCAD2:DP	1:0,64:64
Chr01	41828455	.	T	C	.	.	.	GT:CLCAD2:DP	1:0,93:93
Chr01	41914776	.	C	G	.	.	.	GT:CLCAD2:DP	1:0,54:54
Chr01	42007719	.	A	G	.	.	.	GT:CLCAD2:DP	1:0,94:96
Chr01	42008367	.	C	T	.	.	.	GT:CLCAD2:DP	1:0,49:49
Chr01	42018482	.	T	C	.	.	.	GT:CLCAD2:DP	1:0,17:17
Chr01	42019647	.	T	C	.	.	.	GT:CLCAD2:DP	1:0,18:18
Chr01	42019763	.	C	A	.	.	.	GT:CLCAD2:DP	1:0,19:20
Chr01	42019769	.	CT	GC	.	.	.	GT:CLCAD2:DP	1:0,18:18
Chr01	42019797	.	C	T	.	.	.	GT:CLCAD2:DP	1:0,30:30
Chr01	42019811	.	T	G	.	.	.	GT:CLCAD2:DP	1:0,31:31
Chr01	42067123	.	G	C	.	.	.	GT:CLCAD2:DP	1:0,31:31
Chr01	42067204	.	G	A	.	.	.	GT:CLCAD2:DP	1:0,70:70
Chr01	42067284	.	A	G	.	.	.	GT:CLCAD2:DP	1:0,65:65
Chr01	42067300	.	C	T	.	.	.	GT:CLCAD2:DP	1:0,59:59
Chr01	42067447	.	G	A	.	.	.	GT:CLCAD2:DP	1:0,24:24
Chr01	42068040	.	CTTT	C	.	.	.	GT:CLCAD2:DP	1:0,19:25
Chr01	42068269	.	C	T	.	.	.	GT:CLCAD2:DP	1:0,67:67
Chr01	42284533	.	T	A	.	.	.	GT:CLCAD2:DP	1:0,54:55
Chr01	42285028	.	T	G	.	.	.	GT:CLCAD2:DP	1:0,50:50
Chr01	42787480	.	C	T	.	.	.	GT:CLCAD2:DP	1:0,47:47
Chr01	42789086	.	A	G	.	.	.	GT:CLCAD2:DP	1:0,36:36
Chr01	42832646	.	A	G	.	.	.	GT:CLCAD2:DP	1:0,100:101
Chr01	42832819	.	GG	CC	.	.	.	GT:CLCAD2:DP	1:0,77:77
Chr01	42836689	.	TG	CA	.	.	.	GT:CLCAD2:DP	1:0,45:45
Chr01	42836725	.	A	T	.	.	.	GT:CLCAD2:DP	1:0,43:43
Chr01	42886697	.	T	C	.	.	.	GT:CLCAD2:DP	1:0,51:52
Chr01	42891807	.	C	G	.	.	.	GT:CLCAD2:DP	1:0,67:67
Chr01	42891821	.	A	C	.	.	.	GT:CLCAD2:DP	1:0,68:68
Chr01	42993844	.	A	G	.	.	.	GT:CLCAD2:DP	1:0,4109:4171
Chr01	42993853	.	T	A	.	.	.	GT:CLCAD2:DP	1:0,3727:3792
Chr01	42993897	.	C	G	.	.	.	GT:CLCAD2:DP	1:0,1119:1173
Chr01	42993903	.	C	A	.	.	.	GT:CLCAD2:DP	1:0,625:735
Chr01	42993934	.	G	T	.	.	.	GT:CLCAD2:DP	1:0,61:61
Chr01	43072417	.	AT	A	.	.	.	GT:CLCAD2:DP	1:0,74:80
Chr01	43073294	.	G	A	.	.	.	GT:CLCAD2:DP	1:0,58:58
Chr01	43073364	.	A	C	.	.	.	GT:CLCAD2:DP	1:0,41:41
Chr01	43076094	.	G	A	.	.	.	GT:CLCAD2:DP	1:0,68:68
Chr01	43111088	.	C	T	.	.	.	GT:CLCAD2:DP	1:0,57:58
Chr01	43224354	.	T	C	.	.	.	GT:CLCAD2:DP	1:0,76:77
Chr01	43224545	.	A	G	.	.	.	GT:CLCAD2:DP	1:0,95:95
Chr01	43229081	.	A	G	.	.	.	GT:CLCAD2:DP	1:0,77:77
Chr01	43317799	.	A	T	.	.	.	GT:CLCAD2:DP	1:0,27:29
Chr01	43319875	.	A	G	.	.	.	GT:CLCAD2:DP	1:0,52:52
Chr01	43394731	.	T	G	.	.	.	GT:CLCAD2:DP	1:0,60:60
Chr01	43395514	.	T	G	.	.	.	GT:CLCAD2:DP	1:0,70:70
Chr01	43395722	.	C	A	.	.	.	GT:CLCAD2:DP	1:0,67:68
Chr01	43396169	.	A	T	.	.	.	GT:CLCAD2:DP	1:0,60:60
Chr01	43397017	.	C	T	.	.	.	GT:CLCAD2:DP	1:0,43:43
Chr01	43397150	.	T	C	.	.	.	GT:CLCAD2:DP	1:0,48:48
Chr01	43400634	.	C	T	.	.	.	GT:CLCAD2:DP	1:0,41:41
Chr01	43400913	.	T	C	.	.	.	GT:CLCAD2:DP	1:0,28:28
Chr01	43401978	.	G	T	.	.	.	GT:CLCAD2:DP	1:0,18:20
Chr01	43435398	.	G	A	.	.	.	GT:CLCAD2:DP	1:0,35:35
Chr01	43438904	.	T	G	.	.	.	GT:CLCAD2:DP	1:0,69:69
Chr01	43475059	.	C	G	.	.	.	GT:CLCAD2:DP	1:0,73:73
Chr01	43513716	.	T	G	.	.	.	GT:CLCAD2:DP	1:0,21:21
Chr01	43513757	.	A	G	.	.	.	GT:CLCAD2:DP	1:0,27:27
Chr01	43513910	.	G	A	.	.	.	GT:CLCAD2:DP	1:0,36:36
Chr01	43514049	.	A	G	.	.	.	GT:CLCAD2:DP	1:0,44:44
Chr01	43514055	.	C	T	.	.	.	GT:CLCAD2:DP	1:0,40:41
Chr01	43514058	.	ATGT	A	.	.	.	GT:CLCAD2:DP	1:0,35:41
Chr01	43514413	.	T	C	.	.	.	GT:CLCAD2:DP	1:0,37:37
Chr01	43514434	.	T	G	.	.	.	GT:CLCAD2:DP	1:0,31:31
Chr01	43514476	.	A	C	.	.	.	GT:CLCAD2:DP	1:0,28:29
Chr01	43514503	.	C	T	.	.	.	GT:CLCAD2:DP	1:0,31:31
Chr01	43514883	.	G	A	.	.	.	GT:CLCAD2:DP	1:0,54:54
Chr01	43514979	.	G	T	.	.	.	GT:CLCAD2:DP	1:0,37:37
Chr01	43515154	.	T	C	.	.	.	GT:CLCAD2:DP	1:0,11:11
Chr01	43515168	.	A	G	.	.	.	GT:CLCAD2:DP	1:0,17:17
Chr01	43515684	.	A	C	.	.	.	GT:CLCAD2:DP	1:0,32:32
Chr01	43516194	.	T	C	.	.	.	GT:CLCAD2:DP	1:0,28:28
Chr01	43516200	.	G	T	.	.	.	GT:CLCAD2:DP	1:0,22:24
Chr01	43516381	.	A	G	.	.	.	GT:CLCAD2:DP	1:0,17:17
Chr01	43516420	.	T	C	.	.	.	GT:CLCAD2:DP	1:0,11:11
Chr01	43516493	.	T	A	.	.	.	GT:CLCAD2:DP	1:0,11:11
Chr01	43516585	.	G	A	.	.	.	GT:CLCAD2:DP	1:0,36:37
Chr01	43526987	.	G	C	.	.	.	GT:CLCAD2:DP	1:0,48:48
Chr01	43527060	.	C	G	.	.	.	GT:CLCAD2:DP	1:0,63:63
Chr01	43528781	.	A	C	.	.	.	GT:CLCAD2:DP	1:0,15:15
Chr01	43528930	.	C	T	.	.	.	GT:CLCAD2:DP	1:0,54:55
Chr01	43529085	.	T	C	.	.	.	GT:CLCAD2:DP	1:0,58:58
Chr01	43544584	.	G	A	.	.	.	GT:CLCAD2:DP	1:0,59:59
Chr01	43544734	.	G	A	.	.	.	GT:CLCAD2:DP	1:0,44:44
Chr01	43546452	.	G	A	.	.	.	GT:CLCAD2:DP	1:0,59:59
Chr01	43546461	.	C	T	.	.	.	GT:CLCAD2:DP	1:0,57:57
Chr01	43546481	.	G	C	.	.	.	GT:CLCAD2:DP	1:0,58:58
Chr01	43546576	.	C	A	.	.	.	GT:CLCAD2:DP	1:0,72:72
Chr01	43546980	.	G	T	.	.	.	GT:CLCAD2:DP	1:0,44:44
Chr01	43598685	.	C	A	.	.	.	GT:CLCAD2:DP	1:0,72:72
Chr01	43603147	.	C	T	.	.	.	GT:CLCAD2:DP	1:0,60:60
Chr01	43603188	.	C	T	.	.	.	GT:CLCAD2:DP	1:0,38:38
Chr01	43607630	.	G	A	.	.	.	GT:CLCAD2:DP	1:0,82:86
Chr01	43607744	.	G	T	.	.	.	GT:CLCAD2:DP	1:0,97:103
Chr01	43632115	.	A	G	.	.	.	GT:CLCAD2:DP	1:0,75:75
Chr01	43632286	.	A	G	.	.	.	GT:CLCAD2:DP	1:0,79:79
Chr01	43632706	.	T	C	.	.	.	GT:CLCAD2:DP	1:0,71:71
Chr01	43632910	.	G	A	.	.	.	GT:CLCAD2:DP	1:0,58:58
Chr01	43632970	.	C	A	.	.	.	GT:CLCAD2:DP	1:0,58:58
Chr01	43634584	.	G	A	.	.	.	GT:CLCAD2:DP	1:0,62:62
Chr01	43689013	.	G	A	.	.	.	GT:CLCAD2:DP	1:0,11:11
Chr01	43689182	.	T	A	.	.	.	GT:CLCAD2:DP	1:0,28:30
Chr01	43689441	.	C	T	.	.	.	GT:CLCAD2:DP	1:0,33:37
Chr01	43713663	.	C	T	.	.	.	GT:CLCAD2:DP	1:0,72:72
Chr01	43873912	.	G	T	.	.	.	GT:CLCAD2:DP	1:0,66:66
Chr01	43935377	.	G	A	.	.	.	GT:CLCAD2:DP	1:0,89:90
Chr01	43936213	.	T	C	.	.	.	GT:CLCAD2:DP	1:0,40:40
Chr01	43943436	.	C	G	.	.	.	GT:CLCAD2:DP	1:0,61:61
Chr01	43955296	.	T	C	.	.	.	GT:CLCAD2:DP	1:0,70:71
Chr01	43955702	.	G	A	.	.	.	GT:CLCAD2:DP	1:0,58:58
Chr01	43955845	.	A	C	.	.	.	GT:CLCAD2:DP	1:0,68:68
Chr01	43955919	.	C	T	.	.	.	GT:CLCAD2:DP	1:0,41:42
Chr01	43955937	.	T	C	.	.	.	GT:CLCAD2:DP	1:0,45:45
Chr01	43955967	.	T	G	.	.	.	GT:CLCAD2:DP	1:0,53:54
Chr01	43956176	.	T	C	.	.	.	GT:CLCAD2:DP	1:0,76:76
Chr01	43956230	.	G	A	.	.	.	GT:CLCAD2:DP	1:0,75:75
Chr01	43956377	.	A	G	.	.	.	GT:CLCAD2:DP	1:0,76:76
Chr01	43957541	.	C	T	.	.	.	GT:CLCAD2:DP	1:0,51:51
Chr01	43957774	.	C	T	.	.	.	GT:CLCAD2:DP	1:0,46:46
Chr01	43957954	.	T	G	.	.	.	GT:CLCAD2:DP	1:0,61:61
Chr01	43957964	.	A	C	.	.	.	GT:CLCAD2:DP	1:0,62:62
Chr01	43958113	.	T	G	.	.	.	GT:CLCAD2:DP	1:0,48:48
Chr01	43958557	.	G	A	.	.	.	GT:CLCAD2:DP	1:0,64:64
Chr01	43958914	.	C	T	.	.	.	GT:CLCAD2:DP	1:0,67:67
Chr01	43959295	.	A	T	.	.	.	GT:CLCAD2:DP	1:0,45:45
Chr01	44006033	.	C	T	.	.	.	GT:CLCAD2:DP	1:0,82:82
Chr01	44009307	.	T	G	.	.	.	GT:CLCAD2:DP	1:0,70:70
Chr01	44019018	.	GAAT	G	.	.	.	GT:CLCAD2:DP	1:0,47:50
Chr01	44020492	.	G	C	.	.	.	GT:CLCAD2:DP	1:0,69:69
Chr01	44020501	.	GA	AG	.	.	.	GT:CLCAD2:DP	1:0,63:66
Chr01	44020505	.	T	G	.	.	.	GT:CLCAD2:DP	1:0,67:67
Chr01	44022935	.	A	G	.	.	.	GT:CLCAD2:DP	1:0,41:41
Chr01	44023141	.	G	A	.	.	.	GT:CLCAD2:DP	1:0,60:60
Chr01	44023456	.	AAAG	A	.	.	.	GT:CLCAD2:DP	1:0,49:49
Chr01	44083864	.	T	G	.	.	.	GT:CLCAD2:DP	1:0,49:49
Chr01	44084026	.	A	G	.	.	.	GT:CLCAD2:DP	1:0,48:48
Chr01	44107225	.	G	T	.	.	.	GT:CLCAD2:DP	1:0,66:66
Chr01	44107237	.	T	C	.	.	.	GT:CLCAD2:DP	1:0,69:69
Chr01	44108746	.	G	A	.	.	.	GT:CLCAD2:DP	1:0,42:42
Chr01	44115134	.	T	C	.	.	.	GT:CLCAD2:DP	1:0,49:49
Chr01	44129261	.	C	T	.	.	.	GT:CLCAD2:DP	1:0,75:76
Chr01	44129760	.	C	T	.	.	.	GT:CLCAD2:DP	1:0,49:49
Chr01	44129994	.	C	T	.	.	.	GT:CLCAD2:DP	1:0,33:33
Chr01	44130629	.	A	G	.	.	.	GT:CLCAD2:DP	1:0,64:64
Chr01	44130737	.	A	C	.	.	.	GT:CLCAD2:DP	1:0,62:62
Chr01	44131021	.	C	G	.	.	.	GT:CLCAD2:DP	1:0,58:58
Chr01	44131292	.	C	A	.	.	.	GT:CLCAD2:DP	1:0,65:65
Chr01	44131410	.	A	G	.	.	.	GT:CLCAD2:DP	1:0,95:95
Chr01	44131823	.	G	A	.	.	.	GT:CLCAD2:DP	1:0,37:37
Chr01	44131867	.	T	A	.	.	.	GT:CLCAD2:DP	1:0,32:32
Chr01	44132471	.	T	C	.	.	.	GT:CLCAD2:DP	1:0,58:58
Chr01	44132787	.	T	C	.	.	.	GT:CLCAD2:DP	1:0,75:75
Chr01	44133186	.	G	A	.	.	.	GT:CLCAD2:DP	1:0,50:52
Chr01	44205650	.	C	A	.	.	.	GT:CLCAD2:DP	1:0,28:29
Chr01	44206032	.	CTT	C	.	.	.	GT:CLCAD2:DP	1:0,59:67
Chr01	44206851	.	A	G	.	.	.	GT:CLCAD2:DP	1:0,58:59
Chr01	44216628	.	C	T	.	.	.	GT:CLCAD2:DP	1:0,31:31
Chr01	44216653	.	C	T	.	.	.	GT:CLCAD2:DP	1:0,37:37
Chr01	44216683	.	C	G	.	.	.	GT:CLCAD2:DP	1:0,41:41
Chr01	44216802	.	G	A	.	.	.	GT:CLCAD2:DP	1:0,29:29
Chr01	44216809	.	G	A	.	.	.	GT:CLCAD2:DP	1:0,26:26
Chr01	44217300	.	C	T	.	.	.	GT:CLCAD2:DP	1:0,43:43
Chr01	44217324	.	G	A	.	.	.	GT:CLCAD2:DP	1:0,48:53
Chr01	44217393	.	C	T	.	.	.	GT:CLCAD2:DP	1:0,50:60
Chr01	44217425	.	A	T	.	.	.	GT:CLCAD2:DP	1:0,65:65
Chr01	44217466	.	G	A	.	.	.	GT:CLCAD2:DP	1:0,58:65
Chr01	44217514	.	T	A	.	.	.	GT:CLCAD2:DP	1:0,53:53
Chr01	44217585	.	T	C	.	.	.	GT:CLCAD2:DP	1:0,50:50
Chr01	44217624	.	G	T	.	.	.	GT:CLCAD2:DP	1:0,48:48
Chr01	44217859	.	G	C	.	.	.	GT:CLCAD2:DP	1:0,52:52
Chr01	44218173	.	A	C	.	.	.	GT:CLCAD2:DP	1:0,59:59
Chr01	44218268	.	T	G	.	.	.	GT:CLCAD2:DP	1:0,51:51
Chr01	44218363	.	T	G	.	.	.	GT:CLCAD2:DP	1:0,61:62
Chr01	44218469	.	T	G	.	.	.	GT:CLCAD2:DP	1:0,54:66
Chr01	44218511	.	T	A	.	.	.	GT:CLCAD2:DP	1:0,46:46
Chr01	44218514	.	T	C	.	.	.	GT:CLCAD2:DP	1:0,43:43
Chr01	44218557	.	T	G	.	.	.	GT:CLCAD2:DP	1:0,15:15
Chr01	44218595	.	T	C	.	.	.	GT:CLCAD2:DP	1:0,18:18
Chr01	44218614	.	C	T	.	.	.	GT:CLCAD2:DP	1:0,27:27
Chr01	44218796	.	G	A	.	.	.	GT:CLCAD2:DP	1:0,46:46
Chr01	44218888	.	G	T	.	.	.	GT:CLCAD2:DP	1:0,45:55
Chr01	44219304	.	C	T	.	.	.	GT:CLCAD2:DP	1:0,60:61
Chr01	44219340	.	G	A	.	.	.	GT:CLCAD2:DP	1:0,50:57
Chr01	44219370	.	C	A	.	.	.	GT:CLCAD2:DP	1:0,54:54
Chr01	44219449	.	A	G	.	.	.	GT:CLCAD2:DP	1:0,38:47
Chr01	44289371	.	C	G	.	.	.	GT:CLCAD2:DP	1:0,42:42
Chr01	44313026	.	T	G	.	.	.	GT:CLCAD2:DP	1:0,61:61
Chr01	44323825	.	A	G	.	.	.	GT:CLCAD2:DP	1:0,73:73
Chr01	44327313	.	G	A	.	.	.	GT:CLCAD2:DP	1:0,49:49
Chr01	44328345	.	T	C	.	.	.	GT:CLCAD2:DP	1:0,52:52
Chr01	44330989	.	C	A	.	.	.	GT:CLCAD2:DP	1:0,51:51
Chr01	44331034	.	A	G	.	.	.	GT:CLCAD2:DP	1:0,48:48
Chr01	44333195	.	C	A	.	.	.	GT:CLCAD2:DP	1:0,79:83
Chr01	44472270	.	T	C	.	.	.	GT:CLCAD2:DP	1:0,81:82
Chr01	44472326	.	C	T	.	.	.	GT:CLCAD2:DP	1:0,78:78
Chr01	44472351	.	C	G	.	.	.	GT:CLCAD2:DP	1:0,78:78
Chr01	44503626	.	G	A	.	.	.	GT:CLCAD2:DP	1:0,52:52
Chr01	44503703	.	T	C	.	.	.	GT:CLCAD2:DP	1:0,44:44
Chr01	44503864	.	AC	CT	.	.	.	GT:CLCAD2:DP	1:0,65:65
Chr01	44503867	.	C	T	.	.	.	GT:CLCAD2:DP	1:0,65:65
Chr01	44503901	.	G	T	.	.	.	GT:CLCAD2:DP	1:0,73:74
Chr01	44503924	.	T	C	.	.	.	GT:CLCAD2:DP	1:0,70:70
Chr01	44503970	.	C	T	.	.	.	GT:CLCAD2:DP	1:0,66:66
Chr01	44586060	.	A	C	.	.	.	GT:CLCAD2:DP	1:0,44:44
Chr01	44587381	.	G	A	.	.	.	GT:CLCAD2:DP	1:0,79:156
Chr01	44587387	.	C	T	.	.	.	GT:CLCAD2:DP	1:0,77:152
Chr01	44609106	.	AT	A	.	.	.	GT:CLCAD2:DP	1:0,1013:1093
Chr01	44609108	.	GAT	G	.	.	.	GT:CLCAD2:DP	1:0,1008:1093
Chr01	44609121	.	A	G	.	.	.	GT:CLCAD2:DP	1:0,1109:1180
Chr01	44609124	.	A	G	.	.	.	GT:CLCAD2:DP	1:0,1108:1174
Chr01	44609130	.	T	G	.	.	.	GT:CLCAD2:DP	1:0,1078:1146
Chr01	44609167	.	A	G	.	.	.	GT:CLCAD2:DP	1:0,940:997
Chr01	44609180	.	G	C	.	.	.	GT:CLCAD2:DP	1:0,827:881
Chr01	44609182	.	T	C	.	.	.	GT:CLCAD2:DP	1:0,828:881
Chr01	44609192	.	A	G	.	.	.	GT:CLCAD2:DP	1:0,877:921
Chr01	44609213	.	T	C	.	.	.	GT:CLCAD2:DP	1:0,807:851
Chr01	44609221	.	TA	CG	.	.	.	GT:CLCAD2:DP	1:0,709:749
Chr01	44609246	.	A	C	.	.	.	GT:CLCAD2:DP	1:0,473:512
Chr01	44609257	.	A	G	.	.	.	GT:CLCAD2:DP	1:0,341:384
Chr01	44639670	.	G	T	.	.	.	GT:CLCAD2:DP	1:0,48:49
Chr01	44640023	.	G	A	.	.	.	GT:CLCAD2:DP	1:0,51:51
Chr01	44666969	.	C	A	.	.	.	GT:CLCAD2:DP	1:0,45:46
Chr01	44667017	.	A	T	.	.	.	GT:CLCAD2:DP	1:0,52:52
Chr01	44667284	.	T	C	.	.	.	GT:CLCAD2:DP	1:0,37:37
Chr01	44667515	.	G	A	.	.	.	GT:CLCAD2:DP	1:0,49:49
Chr01	44667647	.	G	A	.	.	.	GT:CLCAD2:DP	1:0,41:41
Chr01	44667827	.	A	G	.	.	.	GT:CLCAD2:DP	1:0,26:26
Chr01	44668014	.	C	T	.	.	.	GT:CLCAD2:DP	1:0,51:53
Chr01	44668034	.	A	T	.	.	.	GT:CLCAD2:DP	1:0,46:48
Chr01	44668248	.	A	G	.	.	.	GT:CLCAD2:DP	1:0,36:36
Chr01	44668394	.	A	G	.	.	.	GT:CLCAD2:DP	1:0,46:46
Chr01	44668407	.	G	C	.	.	.	GT:CLCAD2:DP	1:0,47:47
Chr01	44668467	.	G	A	.	.	.	GT:CLCAD2:DP	1:0,55:55
Chr01	44685979	.	T	TAAG	.	.	.	GT:CLCAD2:DP	1:0,26:40
Chr01	44685993	.	A	C	.	.	.	GT:CLCAD2:DP	1:0,48:48
Chr01	44686071	.	T	A	.	.	.	GT:CLCAD2:DP	1:0,79:80
Chr01	44701457	.	A	C	.	.	.	GT:CLCAD2:DP	1:0,69:70
Chr01	44738250	.	A	G	.	.	.	GT:CLCAD2:DP	1:0,69:69
Chr01	44738359	.	A	G	.	.	.	GT:CLCAD2:DP	1:0,67:67
Chr01	44738574	.	T	C	.	.	.	GT:CLCAD2:DP	1:0,81:81
Chr01	44738697	.	T	C	.	.	.	GT:CLCAD2:DP	1:0,70:70
Chr01	44738719	.	T	G	.	.	.	GT:CLCAD2:DP	1:0,76:76
Chr01	44738860	.	T	A	.	.	.	GT:CLCAD2:DP	1:0,66:67
Chr01	44779235	.	C	A	.	.	.	GT:CLCAD2:DP	1:0,46:47
Chr01	44779254	.	CTCT	C	.	.	.	GT:CLCAD2:DP	1:0,42:42
Chr01	44780677	.	C	G	.	.	.	GT:CLCAD2:DP	1:0,51:51
Chr01	44791786	.	G	A	.	.	.	GT:CLCAD2:DP	1:0,56:56
Chr01	44792514	.	T	C	.	.	.	GT:CLCAD2:DP	1:0,108:108
Chr01	44796242	.	G	A	.	.	.	GT:CLCAD2:DP	1:0,34:34
Chr01	44820113	.	C	T	.	.	.	GT:CLCAD2:DP	1:0,49:49
Chr01	44820133	.	G	T	.	.	.	GT:CLCAD2:DP	1:0,47:47
Chr01	44820562	.	CG	TA	.	.	.	GT:CLCAD2:DP	1:0,39:39
Chr01	44841441	.	A	G	.	.	.	GT:CLCAD2:DP	1:0,119:121
Chr01	44842832	.	A	C	.	.	.	GT:CLCAD2:DP	1:0,73:73
Chr01	44856299	.	T	C	.	.	.	GT:CLCAD2:DP	1:0,76:76
Chr01	44856411	.	C	G	.	.	.	GT:CLCAD2:DP	1:0,72:76
Chr01	44902075	.	C	T	.	.	.	GT:CLCAD2:DP	1:0,65:66
Chr01	44903611	.	A	G	.	.	.	GT:CLCAD2:DP	1:0,64:64
Chr01	44903616	.	G	A	.	.	.	GT:CLCAD2:DP	1:0,64:64
Chr01	44903775	.	T	G	.	.	.	GT:CLCAD2:DP	1:0,65:65
Chr01	44957309	.	C	T	.	.	.	GT:CLCAD2:DP	1:0,89:90
Chr01	44957655	.	A	G	.	.	.	GT:CLCAD2:DP	1:0,57:57
Chr01	45077780	.	T	C	.	.	.	GT:CLCAD2:DP	1:0,46:46
Chr01	45099351	.	C	G	.	.	.	GT:CLCAD2:DP	1:0,35:35
Chr01	45100800	.	T	C	.	.	.	GT:CLCAD2:DP	1:0,79:79
Chr01	45185076	.	A	G	.	.	.	GT:CLCAD2:DP	1:0,111:111
Chr01	45185084	.	AT	GC	.	.	.	GT:CLCAD2:DP	1:0,109:109
Chr01	45185110	.	C	G	.	.	.	GT:CLCAD2:DP	1:0,106:106
Chr01	45185123	.	C	T	.	.	.	GT:CLCAD2:DP	1:0,98:101
Chr01	45185239	.	A	C	.	.	.	GT:CLCAD2:DP	1:0,80:80
Chr01	45220278	.	G	GT	.	.	.	GT:CLCAD2:DP	1:0,30:31
Chr01	45231907	.	G	T	.	.	.	GT:CLCAD2:DP	1:0,67:67
Chr01	45232004	.	G	A	.	.	.	GT:CLCAD2:DP	1:0,64:64
Chr01	45232391	.	A	C	.	.	.	GT:CLCAD2:DP	1:0,59:59
Chr01	45247190	.	T	C	.	.	.	GT:CLCAD2:DP	1:0,58:58
Chr01	45249289	.	C	CTCT	.	.	.	GT:CLCAD2:DP	1:0,18:22
Chr01	45249292	.	C	GGAG	.	.	.	GT:CLCAD2:DP	1:0,19:22
Chr01	45249294	.	CC	AGA	.	.	.	GT:CLCAD2:DP	1:0,19:19
Chr01	45253438	.	T	A	.	.	.	GT:CLCAD2:DP	1:0,74:74
Chr01	45344799	.	A	G	.	.	.	GT:CLCAD2:DP	1:0,110:112
Chr01	45353243	.	C	A	.	.	.	GT:CLCAD2:DP	1:0,89:89
Chr01	45417087	.	C	T	.	.	.	GT:CLCAD2:DP	1:0,69:69
Chr01	45417125	.	C	A	.	.	.	GT:CLCAD2:DP	1:0,50:50
Chr01	45417268	.	G	A	.	.	.	GT:CLCAD2:DP	1:0,63:63
Chr01	45661863	.	G	A	.	.	.	GT:CLCAD2:DP	1:0,36:36
Chr01	45661947	.	A	T	.	.	.	GT:CLCAD2:DP	1:0,45:45
Chr01	45662005	.	A	C	.	.	.	GT:CLCAD2:DP	1:0,32:32
Chr01	45695315	.	T	A	.	.	.	GT:CLCAD2:DP	1:0,25:25
Chr01	45695335	.	C	T	.	.	.	GT:CLCAD2:DP	1:0,31:31
Chr01	45695411	.	G	A	.	.	.	GT:CLCAD2:DP	1:0,34:34
Chr01	45697694	.	G	T	.	.	.	GT:CLCAD2:DP	1:0,13:20
Chr01	45698865	.	G	T	.	.	.	GT:CLCAD2:DP	1:0,22:23
Chr01	45698903	.	C	T	.	.	.	GT:CLCAD2:DP	1:0,20:20
Chr01	45702927	.	G	A	.	.	.	GT:CLCAD2:DP	1:0,48:48
Chr01	45837298	.	A	G	.	.	.	GT:CLCAD2:DP	1:0,76:141
Chr01	45837313	.	G	A	.	.	.	GT:CLCAD2:DP	1:0,81:149
Chr01	46037627	.	ATTG	A	.	.	.	GT:CLCAD2:DP	1:0,54:74
Chr01	46169580	.	T	G	.	.	.	GT:CLCAD2:DP	1:0,48:48
Chr01	46171674	.	G	T	.	.	.	GT:CLCAD2:DP	1:0,63:64
Chr01	46172261	.	T	C	.	.	.	GT:CLCAD2:DP	1:0,17:17
Chr01	46172327	.	G	T	.	.	.	GT:CLCAD2:DP	1:0,9:13
Chr01	46172348	.	G	A	.	.	.	GT:CLCAD2:DP	1:0,16:17
Chr01	46172357	.	C	T	.	.	.	GT:CLCAD2:DP	1:0,17:18
Chr01	46172390	.	G	A	.	.	.	GT:CLCAD2:DP	1:0,11:12
Chr01	46172405	.	G	A	.	.	.	GT:CLCAD2:DP	1:0,9:10
Chr01	46177721	.	A	G	.	.	.	GT:CLCAD2:DP	1:0,1280:1348
Chr01	46177725	.	T	C	.	.	.	GT:CLCAD2:DP	1:0,1150:1221
Chr01	46177727	.	A	G	.	.	.	GT:CLCAD2:DP	1:0,1150:1221
Chr01	46177731	.	A	G	.	.	.	GT:CLCAD2:DP	1:0,1101:1164
Chr01	46177737	.	T	C	.	.	.	GT:CLCAD2:DP	1:0,969:1036
Chr01	46177740	.	AT	CC	.	.	.	GT:CLCAD2:DP	1:0,860:928
Chr01	46177755	.	T	C	.	.	.	GT:CLCAD2:DP	1:0,607:680
Chr01	46177758	.	T	C	.	.	.	GT:CLCAD2:DP	1:0,572:637
Chr01	46177784	.	A	G	.	.	.	GT:CLCAD2:DP	1:0,441:505
Chr01	46177817	.	T	G	.	.	.	GT:CLCAD2:DP	1:0,1027:1095
Chr01	46177820	.	T	C	.	.	.	GT:CLCAD2:DP	1:0,1100:1169
Chr01	46177829	.	A	G	.	.	.	GT:CLCAD2:DP	1:0,1269:1341
Chr01	46177844	.	A	G	.	.	.	GT:CLCAD2:DP	1:0,1511:1593
Chr01	46177889	.	T	C	.	.	.	GT:CLCAD2:DP	1:0,1925:2011
Chr01	46188923	.	G	A	.	.	.	GT:CLCAD2:DP	1:0,911:952
Chr01	46188939	.	AA	GG	.	.	.	GT:CLCAD2:DP	1:0,818:868
Chr01	46188965	.	A	G	.	.	.	GT:CLCAD2:DP	1:0,772:817
Chr01	46188980	.	G	A	.	.	.	GT:CLCAD2:DP	1:0,694:744
Chr01	46189001	.	A	G	.	.	.	GT:CLCAD2:DP	1:0,678:726
Chr01	46189007	.	A	G	.	.	.	GT:CLCAD2:DP	1:0,730:779
Chr01	46189019	.	A	G	.	.	.	GT:CLCAD2:DP	1:0,839:892
Chr01	46189037	.	A	G	.	.	.	GT:CLCAD2:DP	1:0,798:855
Chr01	46189103	.	A	G	.	.	.	GT:CLCAD2:DP	1:0,468:521
Chr01	46189121	.	T	C	.	.	.	GT:CLCAD2:DP	1:0,282:327
Chr01	46189146	.	T	C	.	.	.	GT:CLCAD2:DP	1:0,76:116
Chr01	46189166	.	T	A	.	.	.	GT:CLCAD2:DP	1:0,269:318
Chr01	46189179	.	T	C	.	.	.	GT:CLCAD2:DP	1:0,404:452
Chr01	46189211	.	A	G	.	.	.	GT:CLCAD2:DP	1:0,712:757
Chr01	46191140	.	T	C	.	.	.	GT:CLCAD2:DP	1:0,410:466
Chr01	46191152	.	T	C	.	.	.	GT:CLCAD2:DP	1:0,410:472
Chr01	46191163	.	A	G	.	.	.	GT:CLCAD2:DP	1:0,411:479
Chr01	46191169	.	T	G	.	.	.	GT:CLCAD2:DP	1:0,407:478
Chr01	46191176	.	A	G	.	.	.	GT:CLCAD2:DP	1:0,381:450
Chr01	46191190	.	C	G	.	.	.	GT:CLCAD2:DP	1:0,294:368
Chr01	46191193	.	AAT	A	.	.	.	GT:CLCAD2:DP	1:0,263:347
Chr01	46191217	.	AA	GG	.	.	.	GT:CLCAD2:DP	1:0,125:211
Chr01	46191305	.	TC	T	.	.	.	GT:CLCAD2:DP	1:0,413:499
Chr01	46192190	.	T	C	.	.	.	GT:CLCAD2:DP	1:0,1634:1697
Chr01	46424414	.	CC	AA	.	.	.	GT:CLCAD2:DP	1:0,19:20
Chr01	46424424	.	A	G	.	.	.	GT:CLCAD2:DP	1:0,20:21
Chr01	46503627	.	T	A	.	.	.	GT:CLCAD2:DP	1:0,310:344
Chr01	46503660	.	A	C	.	.	.	GT:CLCAD2:DP	1:0,944:997
Chr01	46503680	.	A	G	.	.	.	GT:CLCAD2:DP	1:0,3516:3569
Chr01	46503744	.	T	C	.	.	.	GT:CLCAD2:DP	1:0,10046:10123
Chr01	46503815	.	T	C	.	.	.	GT:CLCAD2:DP	1:0,6919:6950
Chr01	47350608	.	C	A	.	.	.	GT:CLCAD2:DP	1:0,14:28
Chr01	47417257	.	C	A	.	.	.	GT:CLCAD2:DP	1:0,44:44
Chr01	47417647	.	CAAT	C	.	.	.	GT:CLCAD2:DP	1:0,56:77
Chr01	47460755	.	A	G	.	.	.	GT:CLCAD2:DP	1:0,40:40
Chr01	47460850	.	C	T	.	.	.	GT:CLCAD2:DP	1:0,46:48
Chr01	47724530	.	A	C	.	.	.	GT:CLCAD2:DP	1:0,51:51
Chr01	47746425	.	G	C	.	.	.	GT:CLCAD2:DP	1:0,107:209
Chr01	47747083	.	A	T	.	.	.	GT:CLCAD2:DP	1:0,79:136
Chr01	47747092	.	A	G	.	.	.	GT:CLCAD2:DP	1:0,84:141
Chr01	47747123	.	G	T	.	.	.	GT:CLCAD2:DP	1:0,83:153
Chr01	47753076	.	A	AT	.	.	.	GT:CLCAD2:DP	1:0,65:65
Chr01	47921219	.	A	G	.	.	.	GT:CLCAD2:DP	1:0,42:42
Chr01	47987679	.	G	C	.	.	.	GT:CLCAD2:DP	1:0,28:28
Chr01	47987842	.	T	G	.	.	.	GT:CLCAD2:DP	1:0,37:38
Chr01	47987984	.	G	A	.	.	.	GT:CLCAD2:DP	1:0,20:22
Chr01	47988026	.	G	A	.	.	.	GT:CLCAD2:DP	1:0,23:23
Chr01	47988045	.	C	G	.	.	.	GT:CLCAD2:DP	1:0,28:28
Chr01	47989015	.	C	T	.	.	.	GT:CLCAD2:DP	1:0,43:43
Chr01	47989057	.	A	G	.	.	.	GT:CLCAD2:DP	1:0,40:41
Chr01	47989062	.	T	C	.	.	.	GT:CLCAD2:DP	1:0,42:42
Chr01	47990357	.	T	G	.	.	.	GT:CLCAD2:DP	1:0,48:48
Chr01	47992917	.	A	G	.	.	.	GT:CLCAD2:DP	1:0,24:25
Chr01	47992924	.	C	T	.	.	.	GT:CLCAD2:DP	1:0,12:21
Chr01	48006283	.	A	T	.	.	.	GT:CLCAD2:DP	1:0,34:34
Chr01	48006295	.	A	G	.	.	.	GT:CLCAD2:DP	1:0,37:37
Chr01	48006505	.	T	C	.	.	.	GT:CLCAD2:DP	1:0,66:66
Chr01	48006520	.	T	A	.	.	.	GT:CLCAD2:DP	1:0,64:64
Chr01	48006563	.	C	A	.	.	.	GT:CLCAD2:DP	1:0,59:59
Chr01	48006574	.	C	T	.	.	.	GT:CLCAD2:DP	1:0,59:59
Chr01	48006686	.	CC	TA	.	.	.	GT:CLCAD2:DP	1:0,64:64
Chr01	48006763	.	C	T	.	.	.	GT:CLCAD2:DP	1:0,63:64
Chr01	48006834	.	A	G	.	.	.	GT:CLCAD2:DP	1:0,92:92
Chr01	48006839	.	C	CGAA	.	.	.	GT:CLCAD2:DP	1:0,40:77
Chr01	48006843	.	C	G	.	.	.	GT:CLCAD2:DP	1:0,55:55
Chr01	48006847	.	TGA	CCT	.	.	.	GT:CLCAD2:DP	1:0,55:55
Chr01	48006851	.	AT	CC	.	.	.	GT:CLCAD2:DP	1:0,55:55
Chr01	48006898	.	C	T	.	.	.	GT:CLCAD2:DP	1:0,67:73
Chr01	48006900	.	T	C	.	.	.	GT:CLCAD2:DP	1:0,67:73
Chr01	48007004	.	C	G	.	.	.	GT:CLCAD2:DP	1:0,65:65
Chr01	48007007	.	C	G	.	.	.	GT:CLCAD2:DP	1:0,66:66
Chr01	48007014	.	TT	CG	.	.	.	GT:CLCAD2:DP	1:0,68:68
Chr01	48007060	.	A	G	.	.	.	GT:CLCAD2:DP	1:0,60:60
Chr01	48007134	.	CT	TC	.	.	.	GT:CLCAD2:DP	1:0,48:53
Chr01	48007144	.	C	T	.	.	.	GT:CLCAD2:DP	1:0,56:56
Chr01	48007168	.	T	G	.	.	.	GT:CLCAD2:DP	1:0,61:61
Chr01	48007189	.	G	A	.	.	.	GT:CLCAD2:DP	1:0,59:59
Chr01	48007195	.	C	T	.	.	.	GT:CLCAD2:DP	1:0,59:59
Chr01	48007210	.	T	G	.	.	.	GT:CLCAD2:DP	1:0,55:55
Chr01	48007227	.	A	G	.	.	.	GT:CLCAD2:DP	1:0,50:50
Chr01	48432696	.	G	TA	.	.	.	GT:CLCAD2:DP	1:0,83:85
Chr01	48432707	.	G	T	.	.	.	GT:CLCAD2:DP	1:0,92:92
Chr01	48556400	.	G	T	.	.	.	GT:CLCAD2:DP	1:0,35:35
Chr01	48824751	.	G	C	.	.	.	GT:CLCAD2:DP	1:0,61:61
Chr01	48826125	.	C	G	.	.	.	GT:CLCAD2:DP	1:0,66:67
Chr01	48844254	.	A	C	.	.	.	GT:CLCAD2:DP	1:0,33:33
Chr01	48859605	.	G	A	.	.	.	GT:CLCAD2:DP	1:0,102:103
Chr01	48861071	.	T	C	.	.	.	GT:CLCAD2:DP	1:0,51:51
Chr01	48862039	.	C	A	.	.	.	GT:CLCAD2:DP	1:0,47:47
Chr01	48862131	.	T	TG	.	.	.	GT:CLCAD2:DP	1:0,57:60
Chr01	48862137	.	A	T	.	.	.	GT:CLCAD2:DP	1:0,59:62
Chr01	48862799	.	A	G	.	.	.	GT:CLCAD2:DP	1:0,36:36
Chr01	48863671	.	T	C	.	.	.	GT:CLCAD2:DP	1:0,61:61
Chr01	48865326	.	G	A	.	.	.	GT:CLCAD2:DP	1:0,49:49
Chr01	48880326	.	A	G	.	.	.	GT:CLCAD2:DP	1:0,73:74
Chr01	48880373	.	G	C	.	.	.	GT:CLCAD2:DP	1:0,65:66
Chr01	48880791	.	G	A	.	.	.	GT:CLCAD2:DP	1:0,61:61
Chr01	48921145	.	G	T	.	.	.	GT:CLCAD2:DP	1:0,14:14
Chr01	48921158	.	A	AT	.	.	.	GT:CLCAD2:DP	1:0,16:17
Chr01	48921252	.	CAA	C	.	.	.	GT:CLCAD2:DP	1:0,36:37
Chr01	48921849	.	T	G	.	.	.	GT:CLCAD2:DP	1:0,49:49
Chr01	48921902	.	GA	TG	.	.	.	GT:CLCAD2:DP	1:0,59:59
Chr01	48921936	.	T	C	.	.	.	GT:CLCAD2:DP	1:0,51:51
Chr01	48922002	.	A	C	.	.	.	GT:CLCAD2:DP	1:0,46:47
Chr01	48922007	.	T	A	.	.	.	GT:CLCAD2:DP	1:0,50:50
Chr01	48922014	.	A	C	.	.	.	GT:CLCAD2:DP	1:0,49:50
Chr01	48922376	.	A	T	.	.	.	GT:CLCAD2:DP	1:0,33:33
Chr01	48922452	.	C	T	.	.	.	GT:CLCAD2:DP	1:0,34:34
Chr01	48922476	.	T	C	.	.	.	GT:CLCAD2:DP	1:0,46:47
Chr01	48922597	.	A	T	.	.	.	GT:CLCAD2:DP	1:0,60:60
Chr01	48922601	.	C	T	.	.	.	GT:CLCAD2:DP	1:0,51:51
Chr01	48922607	.	TC	AG	.	.	.	GT:CLCAD2:DP	1:0,49:49
Chr01	48922667	.	AC	GT	.	.	.	GT:CLCAD2:DP	1:0,56:56
Chr01	48922811	.	C	T	.	.	.	GT:CLCAD2:DP	1:0,58:58
Chr01	48922819	.	C	G	.	.	.	GT:CLCAD2:DP	1:0,57:58
Chr01	48922826	.	T	A	.	.	.	GT:CLCAD2:DP	1:0,50:51
Chr01	48922851	.	T	C	.	.	.	GT:CLCAD2:DP	1:0,50:50
Chr01	48922857	.	AT	A	.	.	.	GT:CLCAD2:DP	1:0,48:48
Chr01	48922886	.	A	G	.	.	.	GT:CLCAD2:DP	1:0,46:46
Chr01	48922892	.	A	C	.	.	.	GT:CLCAD2:DP	1:0,45:46
Chr01	48922963	.	G	C	.	.	.	GT:CLCAD2:DP	1:0,45:45
Chr01	48922971	.	T	C	.	.	.	GT:CLCAD2:DP	1:0,49:49
Chr01	48922982	.	A	G	.	.	.	GT:CLCAD2:DP	1:0,49:49
Chr01	48922989	.	C	G	.	.	.	GT:CLCAD2:DP	1:0,47:47
Chr01	48923031	.	C	T	.	.	.	GT:CLCAD2:DP	1:0,42:42
Chr01	48923108	.	A	T	.	.	.	GT:CLCAD2:DP	1:0,56:56
Chr01	48923174	.	C	G	.	.	.	GT:CLCAD2:DP	1:0,57:57
Chr01	48923187	.	T	C	.	.	.	GT:CLCAD2:DP	1:0,58:58
Chr01	48923358	.	G	A	.	.	.	GT:CLCAD2:DP	1:0,63:63
Chr01	48955198	.	T	G	.	.	.	GT:CLCAD2:DP	1:0,64:64
Chr01	48981188	.	A	T	.	.	.	GT:CLCAD2:DP	1:0,78:78
Chr01	48981321	.	C	G	.	.	.	GT:CLCAD2:DP	1:0,77:77
Chr01	48981342	.	T	C	.	.	.	GT:CLCAD2:DP	1:0,71:71
Chr01	48981420	.	A	G	.	.	.	GT:CLCAD2:DP	1:0,73:73
Chr01	49095864	.	A	G	.	.	.	GT:CLCAD2:DP	1:0,1173:1203
Chr01	49095885	.	A	G	.	.	.	GT:CLCAD2:DP	1:0,25:29
Chr01	49095936	.	T	C	.	.	.	GT:CLCAD2:DP	1:0,18:18
Chr01	49095990	.	T	C	.	.	.	GT:CLCAD2:DP	1:0,1678:1703
Chr01	49096085	.	G	A	.	.	.	GT:CLCAD2:DP	1:0,4637:4654
Chr01	49096095	.	A	G	.	.	.	GT:CLCAD2:DP	1:0,5115:5175
Chr01	49096164	.	T	C	.	.	.	GT:CLCAD2:DP	1:0,10444:10524
Chr01	49096308	.	G	GT	.	.	.	GT:CLCAD2:DP	1:0,9944:10752
Chr01	49096563	.	T	C	.	.	.	GT:CLCAD2:DP	1:0,288:289
Chr01	49096649	.	A	G	.	.	.	GT:CLCAD2:DP	1:0,3411:3418
Chr01	49096662	.	T	C	.	.	.	GT:CLCAD2:DP	1:0,3835:3896
Chr01	49096757	.	A	G	.	.	.	GT:CLCAD2:DP	1:0,2849:2856
Chr01	49096783	.	A	C	.	.	.	GT:CLCAD2:DP	1:0,1194:1197
Chr01	49096799	.	G	A	.	.	.	GT:CLCAD2:DP	1:0,9:10
Chr01	49096935	.	G	A	.	.	.	GT:CLCAD2:DP	1:0,13:17
Chr01	49096961	.	T	C	.	.	.	GT:CLCAD2:DP	1:0,20:20
Chr01	49096976	.	C	T	.	.	.	GT:CLCAD2:DP	1:0,24:26
Chr01	49096990	.	C	A	.	.	.	GT:CLCAD2:DP	1:0,22:26
Chr01	49097195	.	T	C	.	.	.	GT:CLCAD2:DP	1:0,7600:7686
Chr01	49120937	.	C	T	.	.	.	GT:CLCAD2:DP	1:0,61:61
Chr01	49155060	.	A	G	.	.	.	GT:CLCAD2:DP	1:0,32:32
Chr01	49155290	.	A	T	.	.	.	GT:CLCAD2:DP	1:0,67:70
Chr01	49196559	.	A	G	.	.	.	GT:CLCAD2:DP	1:0,115:117
Chr01	49196620	.	CT	TC	.	.	.	GT:CLCAD2:DP	1:0,124:126
Chr01	49200548	.	A	T	.	.	.	GT:CLCAD2:DP	1:0,54:54
Chr01	49211794	.	A	G	.	.	.	GT:CLCAD2:DP	1:0,79:79
Chr01	49223935	.	T	G	.	.	.	GT:CLCAD2:DP	1:0,60:61
Chr01	49223971	.	G	A	.	.	.	GT:CLCAD2:DP	1:0,66:76
Chr01	49243481	.	A	T	.	.	.	GT:CLCAD2:DP	1:0,90:90
Chr01	49243765	.	A	G	.	.	.	GT:CLCAD2:DP	1:0,97:98
Chr01	49243874	.	A	C	.	.	.	GT:CLCAD2:DP	1:0,109:109
Chr01	49244470	.	A	G	.	.	.	GT:CLCAD2:DP	1:0,60:60
Chr01	49503164	.	A	C	.	.	.	GT:CLCAD2:DP	1:0,73:73
Chr01	49503373	.	G	A	.	.	.	GT:CLCAD2:DP	1:0,72:73
Chr01	49558080	.	A	G	.	.	.	GT:CLCAD2:DP	1:0,84:84
Chr01	49559413	.	A	T	.	.	.	GT:CLCAD2:DP	1:0,51:51
Chr01	49559435	.	G	A	.	.	.	GT:CLCAD2:DP	1:0,45:46
Chr01	49567141	.	T	C	.	.	.	GT:CLCAD2:DP	1:0,35:36
Chr01	49586691	.	G	A	.	.	.	GT:CLCAD2:DP	1:0,64:67
Chr01	49593835	.	G	T	.	.	.	GT:CLCAD2:DP	1:0,82:82
Chr01	49594446	.	C	T	.	.	.	GT:CLCAD2:DP	1:0,51:51
Chr01	49595317	.	G	A	.	.	.	GT:CLCAD2:DP	1:0,55:55
Chr01	49632478	.	C	G	.	.	.	GT:CLCAD2:DP	1:0,88:89
Chr01	49632846	.	A	G	.	.	.	GT:CLCAD2:DP	1:0,75:76
Chr01	49633085	.	T	C	.	.	.	GT:CLCAD2:DP	1:0,80:80
Chr01	49637430	.	G	A	.	.	.	GT:CLCAD2:DP	1:0,38:38
Chr01	49640816	.	G	A	.	.	.	GT:CLCAD2:DP	1:0,45:45
Chr01	49641316	.	G	T	.	.	.	GT:CLCAD2:DP	1:0,51:51
Chr01	49641510	.	T	G	.	.	.	GT:CLCAD2:DP	1:0,41:41
Chr01	49641803	.	T	G	.	.	.	GT:CLCAD2:DP	1:0,49:49
Chr01	49641961	.	G	A	.	.	.	GT:CLCAD2:DP	1:0,74:74
Chr01	49642024	.	T	A	.	.	.	GT:CLCAD2:DP	1:0,81:85
Chr01	49642194	.	C	T	.	.	.	GT:CLCAD2:DP	1:0,52:53
Chr01	49642197	.	C	T	.	.	.	GT:CLCAD2:DP	1:0,52:52
Chr01	49642394	.	A	C	.	.	.	GT:CLCAD2:DP	1:0,69:71
Chr01	49645713	.	T	G	.	.	.	GT:CLCAD2:DP	1:0,46:46
Chr01	49649934	.	G	A	.	.	.	GT:CLCAD2:DP	1:0,58:58
Chr01	49650075	.	T	A	.	.	.	GT:CLCAD2:DP	1:0,64:64
Chr01	49823751	.	A	G	.	.	.	GT:CLCAD2:DP	1:0,66:66
Chr01	49858464	.	C	A	.	.	.	GT:CLCAD2:DP	1:0,20:20
Chr01	49869514	.	T	A	.	.	.	GT:CLCAD2:DP	1:0,61:62
Chr01	49891865	.	A	G	.	.	.	GT:CLCAD2:DP	1:0,52:52
Chr01	49891869	.	A	G	.	.	.	GT:CLCAD2:DP	1:0,52:52
Chr01	49891901	.	G	A	.	.	.	GT:CLCAD2:DP	1:0,62:62
Chr01	49891928	.	A	G	.	.	.	GT:CLCAD2:DP	1:0,76:76
Chr01	49892536	.	A	C	.	.	.	GT:CLCAD2:DP	1:0,53:54
Chr01	49895482	.	A	AGG	.	.	.	GT:CLCAD2:DP	1:0,77:78
Chr01	49911498	.	C	T	.	.	.	GT:CLCAD2:DP	1:0,54:54
Chr01	49911541	.	G	A	.	.	.	GT:CLCAD2:DP	1:0,45:45
Chr01	49911670	.	A	C	.	.	.	GT:CLCAD2:DP	1:0,57:58
Chr01	49911771	.	A	T	.	.	.	GT:CLCAD2:DP	1:0,66:66
Chr01	49911820	.	C	A	.	.	.	GT:CLCAD2:DP	1:0,71:71
Chr01	49951919	.	C	G	.	.	.	GT:CLCAD2:DP	1:0,49:49
Chr01	49952921	.	G	T	.	.	.	GT:CLCAD2:DP	1:0,67:67
Chr01	49953322	.	G	C	.	.	.	GT:CLCAD2:DP	1:0,93:93
Chr01	49970930	.	A	T	.	.	.	GT:CLCAD2:DP	1:0,15:15
Chr01	49997432	.	T	G	.	.	.	GT:CLCAD2:DP	1:0,45:46
Chr01	49997898	.	G	A	.	.	.	GT:CLCAD2:DP	1:0,53:54
Chr01	49998077	.	A	T	.	.	.	GT:CLCAD2:DP	1:0,40:40
Chr01	49998095	.	A	C	.	.	.	GT:CLCAD2:DP	1:0,44:44
Chr01	50001182	.	G	A	.	.	.	GT:CLCAD2:DP	1:0,45:45
Chr01	50002703	.	G	A	.	.	.	GT:CLCAD2:DP	1:0,50:50
Chr01	50003406	.	G	A	.	.	.	GT:CLCAD2:DP	1:0,58:58
Chr01	50003560	.	G	C	.	.	.	GT:CLCAD2:DP	1:0,61:61
Chr01	50003850	.	T	C	.	.	.	GT:CLCAD2:DP	1:0,92:95
Chr01	50004117	.	G	A	.	.	.	GT:CLCAD2:DP	1:0,83:83
Chr01	50006257	.	T	C	.	.	.	GT:CLCAD2:DP	1:0,86:86
Chr01	50017810	.	T	C	.	.	.	GT:CLCAD2:DP	1:0,65:65
Chr01	50018795	.	C	G	.	.	.	GT:CLCAD2:DP	1:0,90:90
Chr01	50091421	.	A	T	.	.	.	GT:CLCAD2:DP	1:0,40:40
Chr01	50103534	.	T	C	.	.	.	GT:CLCAD2:DP	1:0,103:103
Chr01	50103603	.	G	A	.	.	.	GT:CLCAD2:DP	1:0,93:93
Chr01	50113580	.	A	T	.	.	.	GT:CLCAD2:DP	1:0,3376:3456
Chr01	50113583	.	T	C	.	.	.	GT:CLCAD2:DP	1:0,3980:4066
Chr01	50113598	.	T	C	.	.	.	GT:CLCAD2:DP	1:0,6900:6996
Chr01	50113647	.	T	G	.	.	.	GT:CLCAD2:DP	1:0,11840:11888
Chr01	50113679	.	G	A	.	.	.	GT:CLCAD2:DP	1:0,11947:12073
Chr01	50113682	.	T	C	.	.	.	GT:CLCAD2:DP	1:0,11823:11925
Chr01	50113712	.	T	C	.	.	.	GT:CLCAD2:DP	1:0,9172:9268
Chr01	50113716	.	T	C	.	.	.	GT:CLCAD2:DP	1:0,8622:8722
Chr01	50113752	.	T	C	.	.	.	GT:CLCAD2:DP	1:0,415:501
Chr01	50113758	.	T	C	.	.	.	GT:CLCAD2:DP	1:0,490:501
Chr01	50113764	.	T	C	.	.	.	GT:CLCAD2:DP	1:0,501:509
Chr01	50118552	.	G	C	.	.	.	GT:CLCAD2:DP	1:0,93:94
Chr01	50118626	.	A	C	.	.	.	GT:CLCAD2:DP	1:0,108:108
Chr01	50157010	.	G	A	.	.	.	GT:CLCAD2:DP	1:0,41:41
Chr01	50189746	.	GA	TT	.	.	.	GT:CLCAD2:DP	1:0,39:39
Chr01	50192000	.	C	A	.	.	.	GT:CLCAD2:DP	1:0,71:71
Chr01	50192681	.	T	C	.	.	.	GT:CLCAD2:DP	1:0,79:80
Chr01	50206929	.	C	T	.	.	.	GT:CLCAD2:DP	1:0,91:108
Chr01	50221975	.	C	G	.	.	.	GT:CLCAD2:DP	1:0,61:61
Chr01	50225146	.	G	C	.	.	.	GT:CLCAD2:DP	1:0,73:73
Chr01	50225207	.	C	T	.	.	.	GT:CLCAD2:DP	1:0,69:70
Chr01	50225243	.	A	T	.	.	.	GT:CLCAD2:DP	1:0,70:73
Chr01	50225405	.	T	C	.	.	.	GT:CLCAD2:DP	1:0,70:70
Chr01	50230221	.	A	G	.	.	.	GT:CLCAD2:DP	1:0,77:78
Chr01	50251932	.	G	C	.	.	.	GT:CLCAD2:DP	1:0,49:49
Chr01	50257929	.	C	G	.	.	.	GT:CLCAD2:DP	1:0,53:53
Chr01	50274008	.	T	G	.	.	.	GT:CLCAD2:DP	1:0,31:31
Chr01	50274046	.	C	T	.	.	.	GT:CLCAD2:DP	1:0,36:36
Chr01	50287102	.	T	C	.	.	.	GT:CLCAD2:DP	1:0,96:99
Chr01	50290066	.	C	G	.	.	.	GT:CLCAD2:DP	1:0,148:148
Chr01	50316650	.	T	G	.	.	.	GT:CLCAD2:DP	1:0,40:40
Chr01	50317022	.	A	G	.	.	.	GT:CLCAD2:DP	1:0,67:67
Chr01	50317026	.	C	T	.	.	.	GT:CLCAD2:DP	1:0,64:64
Chr01	50317187	.	G	A	.	.	.	GT:CLCAD2:DP	1:0,47:47
Chr01	50317199	.	A	C	.	.	.	GT:CLCAD2:DP	1:0,47:48
Chr01	50317219	.	A	C	.	.	.	GT:CLCAD2:DP	1:0,50:51
Chr01	50323376	.	T	TATAAGC	.	.	.	GT:CLCAD2:DP	1:0,81:125
Chr01	50323420	.	G	C	.	.	.	GT:CLCAD2:DP	1:0,171:172
Chr01	50323444	.	GA	AC	.	.	.	GT:CLCAD2:DP	1:0,180:180
Chr01	50323519	.	T	A	.	.	.	GT:CLCAD2:DP	1:0,188:189
Chr01	50323538	.	G	A	.	.	.	GT:CLCAD2:DP	1:0,179:181
Chr01	50323559	.	C	T	.	.	.	GT:CLCAD2:DP	1:0,175:179
Chr01	50323661	.	T	C	.	.	.	GT:CLCAD2:DP	1:0,177:178
Chr01	50324107	.	C	T	.	.	.	GT:CLCAD2:DP	1:0,49:49
Chr01	50402376	.	A	G	.	.	.	GT:CLCAD2:DP	1:0,54:54
Chr01	50402622	.	G	A	.	.	.	GT:CLCAD2:DP	1:0,104:104
Chr01	50406261	.	G	C	.	.	.	GT:CLCAD2:DP	1:0,36:36
Chr01	50406826	.	T	C	.	.	.	GT:CLCAD2:DP	1:0,51:51
Chr01	50411639	.	A	C	.	.	.	GT:CLCAD2:DP	1:0,41:41
Chr01	50411887	.	CT	TG	.	.	.	GT:CLCAD2:DP	1:0,61:61
Chr01	50412928	.	T	C	.	.	.	GT:CLCAD2:DP	1:0,48:49
Chr01	50418370	.	C	A	.	.	.	GT:CLCAD2:DP	1:0,43:43
Chr01	50420309	.	C	T	.	.	.	GT:CLCAD2:DP	1:0,58:58
Chr01	50442097	.	C	A	.	.	.	GT:CLCAD2:DP	1:0,94:94
Chr01	50449703	.	A	C	.	.	.	GT:CLCAD2:DP	1:0,67:67
Chr01	50502058	.	A	G	.	.	.	GT:CLCAD2:DP	1:0,55:55
Chr01	50502227	.	T	C	.	.	.	GT:CLCAD2:DP	1:0,55:55
Chr01	50502512	.	A	G	.	.	.	GT:CLCAD2:DP	1:0,56:56
Chr01	50502637	.	A	G	.	.	.	GT:CLCAD2:DP	1:0,65:65
Chr01	50502941	.	A	G	.	.	.	GT:CLCAD2:DP	1:0,55:56
Chr01	50502982	.	G	T	.	.	.	GT:CLCAD2:DP	1:0,57:57
Chr01	50503724	.	A	G	.	.	.	GT:CLCAD2:DP	1:0,50:50
Chr01	50504115	.	C	T	.	.	.	GT:CLCAD2:DP	1:0,44:44
Chr01	50513425	.	T	G	.	.	.	GT:CLCAD2:DP	1:0,77:77
Chr01	50513448	.	T	C	.	.	.	GT:CLCAD2:DP	1:0,68:68
Chr01	50513465	.	T	G	.	.	.	GT:CLCAD2:DP	1:0,47:47
Chr01	50527724	.	T	G	.	.	.	GT:CLCAD2:DP	1:0,57:57
Chr01	50531216	.	A	G	.	.	.	GT:CLCAD2:DP	1:0,101:101
Chr01	50531606	.	G	A	.	.	.	GT:CLCAD2:DP	1:0,80:80
Chr01	50538794	.	C	G	.	.	.	GT:CLCAD2:DP	1:0,44:44
Chr01	50575943	.	AC	A	.	.	.	GT:CLCAD2:DP	1:0,89:97
Chr01	50584785	.	C	G	.	.	.	GT:CLCAD2:DP	1:0,72:72
Chr01	50588635	.	A	C	.	.	.	GT:CLCAD2:DP	1:0,67:67
Chr01	50602779	.	A	C	.	.	.	GT:CLCAD2:DP	1:0,76:76
Chr01	50626437	.	T	A	.	.	.	GT:CLCAD2:DP	1:0,64:65
Chr01	50635069	.	C	T	.	.	.	GT:CLCAD2:DP	1:0,67:67
Chr01	50635162	.	T	G	.	.	.	GT:CLCAD2:DP	1:0,64:64
Chr01	50635170	.	C	G	.	.	.	GT:CLCAD2:DP	1:0,63:63
Chr01	50653236	.	T	G	.	.	.	GT:CLCAD2:DP	1:0,64:64
Chr01	50657644	.	TTGA	T	.	.	.	GT:CLCAD2:DP	1:0,35:56
Chr01	50666246	.	G	A	.	.	.	GT:CLCAD2:DP	1:0,25:25
Chr01	50689246	.	G	A	.	.	.	GT:CLCAD2:DP	1:0,31:31
Chr01	50689980	.	T	A	.	.	.	GT:CLCAD2:DP	1:0,56:58
Chr01	50702185	.	T	C	.	.	.	GT:CLCAD2:DP	1:0,109:110
Chr01	50726663	.	T	C	.	.	.	GT:CLCAD2:DP	1:0,42:42
Chr01	50780635	.	C	T	.	.	.	GT:CLCAD2:DP	1:0,68:68
Chr01	50799740	.	T	C	.	.	.	GT:CLCAD2:DP	1:0,107:107
Chr01	50799847	.	T	G	.	.	.	GT:CLCAD2:DP	1:0,114:114
Chr01	50799854	.	A	G	.	.	.	GT:CLCAD2:DP	1:0,112:113
Chr01	50827175	.	A	C	.	.	.	GT:CLCAD2:DP	1:0,107:107
Chr01	50831864	.	G	C	.	.	.	GT:CLCAD2:DP	1:0,93:96
Chr01	50831906	.	T	G	.	.	.	GT:CLCAD2:DP	1:0,99:99
Chr01	50833991	.	A	T	.	.	.	GT:CLCAD2:DP	1:0,99:101
Chr01	50835313	.	G	A	.	.	.	GT:CLCAD2:DP	1:0,53:53
Chr01	50835316	.	G	A	.	.	.	GT:CLCAD2:DP	1:0,53:53
Chr01	50861576	.	A	C	.	.	.	GT:CLCAD2:DP	1:0,72:74
Chr01	50876806	.	A	T	.	.	.	GT:CLCAD2:DP	1:0,54:54
Chr01	50895737	.	T	G	.	.	.	GT:CLCAD2:DP	1:0,84:84
Chr01	50896205	.	T	C	.	.	.	GT:CLCAD2:DP	1:0,85:85
Chr01	50896343	.	C	CT	.	.	.	GT:CLCAD2:DP	1:0,43:52
Chr01	50912999	.	T	C	.	.	.	GT:CLCAD2:DP	1:0,77:77
Chr01	50914946	.	AT	TA	.	.	.	GT:CLCAD2:DP	1:0,48:51
Chr01	50915180	.	A	G	.	.	.	GT:CLCAD2:DP	1:0,77:77
Chr01	50927033	.	G	C	.	.	.	GT:CLCAD2:DP	1:0,101:101
Chr01	50940391	.	A	C	.	.	.	GT:CLCAD2:DP	1:0,56:56
Chr01	50941771	.	C	T	.	.	.	GT:CLCAD2:DP	1:0,105:105
Chr01	50942027	.	T	C	.	.	.	GT:CLCAD2:DP	1:0,16:18
Chr01	50942817	.	T	G	.	.	.	GT:CLCAD2:DP	1:0,64:65
Chr01	50942834	.	C	T	.	.	.	GT:CLCAD2:DP	1:0,64:64
Chr01	50942972	.	C	T	.	.	.	GT:CLCAD2:DP	1:0,65:68
Chr01	50945574	.	A	C	.	.	.	GT:CLCAD2:DP	1:0,120:121
Chr01	50958812	.	G	A	.	.	.	GT:CLCAD2:DP	1:0,60:61
Chr01	50958827	.	A	T	.	.	.	GT:CLCAD2:DP	1:0,61:61
Chr01	50963971	.	C	G	.	.	.	GT:CLCAD2:DP	1:0,71:71
Chr01	51017242	.	G	C	.	.	.	GT:CLCAD2:DP	1:0,55:55
Chr01	51018014	.	C	T	.	.	.	GT:CLCAD2:DP	1:0,47:47
Chr01	51025509	.	T	A	.	.	.	GT:CLCAD2:DP	1:0,50:50
Chr01	51027532	.	G	A	.	.	.	GT:CLCAD2:DP	1:0,87:87
Chr01	51043630	.	C	A	.	.	.	GT:CLCAD2:DP	1:0,68:68
Chr01	51052418	.	C	T	.	.	.	GT:CLCAD2:DP	1:0,55:56
Chr01	51069411	.	TT	GA	.	.	.	GT:CLCAD2:DP	1:0,43:43
Chr01	51069423	.	AA	TT	.	.	.	GT:CLCAD2:DP	1:0,50:50
Chr01	51069605	.	T	C	.	.	.	GT:CLCAD2:DP	1:0,73:73
Chr01	51071550	.	A	C	.	.	.	GT:CLCAD2:DP	1:0,47:47
Chr01	51098557	.	T	C	.	.	.	GT:CLCAD2:DP	1:0,37:37
Chr01	51108076	.	T	A	.	.	.	GT:CLCAD2:DP	1:0,67:67
Chr01	51165863	.	A	G	.	.	.	GT:CLCAD2:DP	1:0,49:49
Chr01	51166151	.	A	C	.	.	.	GT:CLCAD2:DP	1:0,82:83
Chr01	51166400	.	A	G	.	.	.	GT:CLCAD2:DP	1:0,103:103
Chr01	51166513	.	CACT	C	.	.	.	GT:CLCAD2:DP	1:0,79:96
Chr01	51184793	.	T	C	.	.	.	GT:CLCAD2:DP	1:0,70:70
Chr01	51315364	.	A	G	.	.	.	GT:CLCAD2:DP	1:0,58:58
Chr01	51523346	.	C	G	.	.	.	GT:CLCAD2:DP	1:0,77:77
Chr01	51545232	.	A	G	.	.	.	GT:CLCAD2:DP	1:0,71:131
Chr01	51545241	.	T	C	.	.	.	GT:CLCAD2:DP	1:0,72:134
Chr01	51545510	.	A	T	.	.	.	GT:CLCAD2:DP	1:0,83:157
Chr01	51545523	.	T	C	.	.	.	GT:CLCAD2:DP	1:0,78:148
Chr01	51545525	.	T	C	.	.	.	GT:CLCAD2:DP	1:0,78:146
Chr01	51545547	.	A	G	.	.	.	GT:CLCAD2:DP	1:0,90:164
Chr01	51545555	.	A	G	.	.	.	GT:CLCAD2:DP	1:0,83:153
Chr01	51545580	.	T	C	.	.	.	GT:CLCAD2:DP	1:0,84:144
Chr01	51545618	.	G	C	.	.	.	GT:CLCAD2:DP	1:0,75:140
Chr01	51545621	.	A	G	.	.	.	GT:CLCAD2:DP	1:0,78:140
Chr01	51545633	.	A	G	.	.	.	GT:CLCAD2:DP	1:0,68:127
Chr01	52512580	.	A	C	.	.	.	GT:CLCAD2:DP	1:0,14:26
Chr01	52516347	.	G	A	.	.	.	GT:CLCAD2:DP	1:0,87:87
Chr01	52534327	.	T	G	.	.	.	GT:CLCAD2:DP	1:0,110:110
Chr01	52542578	.	G	A	.	.	.	GT:CLCAD2:DP	1:0,55:55
Chr01	52547044	.	G	C	.	.	.	GT:CLCAD2:DP	1:0,94:94
Chr01	52557323	.	A	C	.	.	.	GT:CLCAD2:DP	1:0,121:123
Chr01	52564132	.	C	T	.	.	.	GT:CLCAD2:DP	1:0,76:76
Chr01	52564199	.	C	T	.	.	.	GT:CLCAD2:DP	1:0,67:67
Chr01	52569873	.	G	A	.	.	.	GT:CLCAD2:DP	1:0,73:73
Chr01	52586098	.	A	C	.	.	.	GT:CLCAD2:DP	1:0,75:76
Chr01	52595195	.	G	C	.	.	.	GT:CLCAD2:DP	1:0,91:91
Chr01	52602686	.	C	G	.	.	.	GT:CLCAD2:DP	1:0,80:80
Chr01	52603229	.	T	A	.	.	.	GT:CLCAD2:DP	1:0,80:80
Chr01	52603251	.	T	C	.	.	.	GT:CLCAD2:DP	1:0,75:75
Chr01	52603335	.	G	T	.	.	.	GT:CLCAD2:DP	1:0,37:55
Chr01	52621783	.	T	C	.	.	.	GT:CLCAD2:DP	1:0,48:48
Chr01	52625190	.	AG	A	.	.	.	GT:CLCAD2:DP	1:0,55:55
Chr01	52631317	.	G	A	.	.	.	GT:CLCAD2:DP	1:0,47:47
Chr01	52640945	.	T	A	.	.	.	GT:CLCAD2:DP	1:0,70:70
Chr01	52660558	.	C	G	.	.	.	GT:CLCAD2:DP	1:0,70:70
Chr01	52660620	.	C	A	.	.	.	GT:CLCAD2:DP	1:0,80:80
Chr01	52668384	.	T	G	.	.	.	GT:CLCAD2:DP	1:0,50:50
Chr01	52702147	.	G	A	.	.	.	GT:CLCAD2:DP	1:0,128:129
Chr01	52761625	.	T	C	.	.	.	GT:CLCAD2:DP	1:0,67:67
Chr01	52761851	.	G	T	.	.	.	GT:CLCAD2:DP	1:0,63:63
Chr01	52777563	.	AT	GA	.	.	.	GT:CLCAD2:DP	1:0,101:103
Chr01	52778237	.	C	CGTT	.	.	.	GT:CLCAD2:DP	1:0,87:102
Chr01	52781156	.	A	C	.	.	.	GT:CLCAD2:DP	1:0,53:53
Chr01	52797830	.	A	G	.	.	.	GT:CLCAD2:DP	1:0,63:63
Chr01	52806950	.	G	T	.	.	.	GT:CLCAD2:DP	1:0,93:93
Chr01	52813942	.	T	G	.	.	.	GT:CLCAD2:DP	1:0,25:26
Chr01	52842452	.	A	T	.	.	.	GT:CLCAD2:DP	1:0,35:36
Chr01	52845055	.	C	A	.	.	.	GT:CLCAD2:DP	1:0,40:40
Chr01	52845069	.	GA	G	.	.	.	GT:CLCAD2:DP	1:0,37:39
Chr01	52846482	.	CA	TG	.	.	.	GT:CLCAD2:DP	1:0,59:60
Chr01	52847826	.	G	A	.	.	.	GT:CLCAD2:DP	1:0,53:53
Chr01	52848657	.	G	A	.	.	.	GT:CLCAD2:DP	1:0,56:57
Chr01	52892339	.	G	T	.	.	.	GT:CLCAD2:DP	1:0,52:52
Chr01	52980806	.	T	A	.	.	.	GT:CLCAD2:DP	1:0,90:90
Chr01	53054125	.	G	A	.	.	.	GT:CLCAD2:DP	1:0,66:71
Chr01	53064207	.	C	G	.	.	.	GT:CLCAD2:DP	1:0,52:52
Chr01	53071332	.	CAA	C	.	.	.	GT:CLCAD2:DP	1:0,82:84
Chr01	53073758	.	CA	C	.	.	.	GT:CLCAD2:DP	1:0,39:45
Chr01	53074913	.	A	AC	.	.	.	GT:CLCAD2:DP	1:0,40:67
Chr01	53074915	.	A	ATG	.	.	.	GT:CLCAD2:DP	1:0,40:57
Chr01	53076252	.	G	A	.	.	.	GT:CLCAD2:DP	1:0,98:98
Chr01	53076356	.	G	A	.	.	.	GT:CLCAD2:DP	1:0,106:107
Chr01	53087195	.	A	ATAGAGG	.	.	.	GT:CLCAD2:DP	1:0,46:70
Chr01	53132719	.	A	C	.	.	.	GT:CLCAD2:DP	1:0,56:56
Chr01	53136436	.	C	CCT	.	.	.	GT:CLCAD2:DP	1:0,88:103
Chr01	53136582	.	T	G	.	.	.	GT:CLCAD2:DP	1:0,57:61
Chr01	53140101	.	T	G	.	.	.	GT:CLCAD2:DP	1:0,76:76
Chr01	53140191	.	C	A	.	.	.	GT:CLCAD2:DP	1:0,66:66
Chr01	53140210	.	T	C	.	.	.	GT:CLCAD2:DP	1:0,58:58
Chr01	53140503	.	T	C	.	.	.	GT:CLCAD2:DP	1:0,52:52
Chr01	53140600	.	A	T	.	.	.	GT:CLCAD2:DP	1:0,60:60
Chr01	53140634	.	TGCA	T	.	.	.	GT:CLCAD2:DP	1:0,50:54
Chr01	53140888	.	C	T	.	.	.	GT:CLCAD2:DP	1:0,60:60
Chr01	53142032	.	G	C	.	.	.	GT:CLCAD2:DP	1:0,75:76
Chr01	53142062	.	T	C	.	.	.	GT:CLCAD2:DP	1:0,85:86
Chr01	53144842	.	C	G	.	.	.	GT:CLCAD2:DP	1:0,95:95
Chr01	53146496	.	G	C	.	.	.	GT:CLCAD2:DP	1:0,61:61
Chr01	53151056	.	T	C	.	.	.	GT:CLCAD2:DP	1:0,94:95
Chr01	53151638	.	A	G	.	.	.	GT:CLCAD2:DP	1:0,60:60
Chr01	53229579	.	A	G	.	.	.	GT:CLCAD2:DP	1:0,58:58
Chr01	53407147	.	T	TC	.	.	.	GT:CLCAD2:DP	1:0,12:12
Chr01	53423278	.	T	G	.	.	.	GT:CLCAD2:DP	1:0,76:77
Chr01	53481392	.	T	A	.	.	.	GT:CLCAD2:DP	1:0,66:67
Chr01	53482559	.	G	A	.	.	.	GT:CLCAD2:DP	1:0,2929:3010
Chr01	53482579	.	T	C	.	.	.	GT:CLCAD2:DP	1:0,1477:1789
Chr01	53488078	.	T	C	.	.	.	GT:CLCAD2:DP	1:0,98:144
Chr01	53488869	.	A	T	.	.	.	GT:CLCAD2:DP	1:0,18902:19059
Chr01	53488881	.	A	G	.	.	.	GT:CLCAD2:DP	1:0,18483:18591
Chr01	53488900	.	TT	CC	.	.	.	GT:CLCAD2:DP	1:0,16461:16552
Chr01	53488977	.	C	G	.	.	.	GT:CLCAD2:DP	1:0,8956:9033
Chr01	53490028	.	G	A	.	.	.	GT:CLCAD2:DP	1:0,34:34
Chr01	53515950	.	CT	C	.	.	.	GT:CLCAD2:DP	1:0,50:50
Chr01	53556013	.	T	A	.	.	.	GT:CLCAD2:DP	1:0,42:42
Chr01	53556308	.	C	T	.	.	.	GT:CLCAD2:DP	1:0,50:50
Chr01	53556648	.	A	C	.	.	.	GT:CLCAD2:DP	1:0,56:56
Chr01	53556995	.	T	G	.	.	.	GT:CLCAD2:DP	1:0,54:54
Chr01	53572325	.	T	A	.	.	.	GT:CLCAD2:DP	1:0,51:52
Chr01	53631984	.	A	C	.	.	.	GT:CLCAD2:DP	1:0,113:114
Chr01	53632527	.	T	TTTG	.	.	.	GT:CLCAD2:DP	1:0,45:56
Chr01	53632597	.	T	G	.	.	.	GT:CLCAD2:DP	1:0,76:77
Chr01	53662828	.	C	G	.	.	.	GT:CLCAD2:DP	1:0,85:85
Chr01	53686448	.	A	G	.	.	.	GT:CLCAD2:DP	1:0,32:33
Chr01	53686484	.	A	ATTTCAAT	.	.	.	GT:CLCAD2:DP	1:0,12:21
Chr01	53726089	.	C	T	.	.	.	GT:CLCAD2:DP	1:0,85:86
Chr01	53726290	.	A	C	.	.	.	GT:CLCAD2:DP	1:0,94:94
Chr01	53726292	.	A	G	.	.	.	GT:CLCAD2:DP	1:0,94:94
Chr01	53726509	.	C	T	.	.	.	GT:CLCAD2:DP	1:0,98:98
Chr01	53728895	.	A	T	.	.	.	GT:CLCAD2:DP	1:0,64:64
Chr01	53741358	.	A	G	.	.	.	GT:CLCAD2:DP	1:0,102:102
Chr01	53753509	.	A	T	.	.	.	GT:CLCAD2:DP	1:0,74:74
Chr01	53755837	.	C	T	.	.	.	GT:CLCAD2:DP	1:0,88:88
Chr01	53787487	.	G	C	.	.	.	GT:CLCAD2:DP	1:0,59:59
Chr01	53995985	.	C	T	.	.	.	GT:CLCAD2:DP	1:0,95:96
Chr01	54162037	.	G	C	.	.	.	GT:CLCAD2:DP	1:0,81:82
Chr01	54162045	.	CT	C	.	.	.	GT:CLCAD2:DP	1:0,72:80
Chr01	54356919	.	TC	T	.	.	.	GT:CLCAD2:DP	1:0,75:77
Chr01	54366250	.	C	T	.	.	.	GT:CLCAD2:DP	1:0,62:63
Chr01	54366268	.	TC	T	.	.	.	GT:CLCAD2:DP	1:0,70:73
Chr01	54497434	.	C	T	.	.	.	GT:CLCAD2:DP	1:0,67:68
Chr01	54501942	.	G	A	.	.	.	GT:CLCAD2:DP	1:0,54:55
Chr01	54504748	.	C	T	.	.	.	GT:CLCAD2:DP	1:0,56:56
Chr01	54504760	.	C	A	.	.	.	GT:CLCAD2:DP	1:0,60:60
Chr01	54504793	.	CGAA	C	.	.	.	GT:CLCAD2:DP	1:0,59:59
Chr01	54504799	.	A	G	.	.	.	GT:CLCAD2:DP	1:0,63:63
Chr01	54505158	.	C	A	.	.	.	GT:CLCAD2:DP	1:0,87:87
Chr01	54505615	.	G	A	.	.	.	GT:CLCAD2:DP	1:0,74:74
Chr01	54505737	.	CA	TG	.	.	.	GT:CLCAD2:DP	1:0,73:73
Chr01	54505783	.	T	C	.	.	.	GT:CLCAD2:DP	1:0,72:73
Chr01	54506441	.	G	A	.	.	.	GT:CLCAD2:DP	1:0,84:84
Chr01	54506672	.	C	T	.	.	.	GT:CLCAD2:DP	1:0,66:67
Chr01	54506785	.	G	A	.	.	.	GT:CLCAD2:DP	1:0,54:55
Chr01	54510886	.	G	A	.	.	.	GT:CLCAD2:DP	1:0,83:83
Chr01	54511350	.	C	T	.	.	.	GT:CLCAD2:DP	1:0,75:75
Chr01	54511475	.	T	A	.	.	.	GT:CLCAD2:DP	1:0,56:56
Chr01	54511477	.	T	C	.	.	.	GT:CLCAD2:DP	1:0,56:56
Chr01	54511504	.	A	G	.	.	.	GT:CLCAD2:DP	1:0,63:64
Chr01	54511564	.	A	G	.	.	.	GT:CLCAD2:DP	1:0,76:76
Chr01	54512958	.	G	T	.	.	.	GT:CLCAD2:DP	1:0,56:56
Chr01	54512974	.	A	G	.	.	.	GT:CLCAD2:DP	1:0,55:56
Chr01	54513082	.	C	G	.	.	.	GT:CLCAD2:DP	1:0,59:60
Chr01	54530855	.	C	G	.	.	.	GT:CLCAD2:DP	1:0,72:72
Chr01	54531238	.	G	A	.	.	.	GT:CLCAD2:DP	1:0,99:99
Chr01	54544460	.	C	T	.	.	.	GT:CLCAD2:DP	1:0,68:71
Chr01	54555967	.	TA	T	.	.	.	GT:CLCAD2:DP	1:0,51:52
Chr01	54562267	.	A	C	.	.	.	GT:CLCAD2:DP	1:0,12:12
Chr01	54562274	.	T	A	.	.	.	GT:CLCAD2:DP	1:0,12:12
Chr01	54576534	.	G	A	.	.	.	GT:CLCAD2:DP	1:0,62:62
Chr01	54577264	.	A	T	.	.	.	GT:CLCAD2:DP	1:0,57:58
Chr01	54583085	.	C	G	.	.	.	GT:CLCAD2:DP	1:0,62:62
Chr01	54597843	.	G	T	.	.	.	GT:CLCAD2:DP	1:0,60:60
Chr01	54598035	.	G	A	.	.	.	GT:CLCAD2:DP	1:0,36:37
Chr01	54602679	.	G	GT	.	.	.	GT:CLCAD2:DP	1:0,88:93
Chr01	54603012	.	T	G	.	.	.	GT:CLCAD2:DP	1:0,70:71
Chr01	54629837	.	T	G	.	.	.	GT:CLCAD2:DP	1:0,51:51
Chr01	54633102	.	G	T	.	.	.	GT:CLCAD2:DP	1:0,64:65
Chr01	54654504	.	C	T	.	.	.	GT:CLCAD2:DP	1:0,47:49
Chr01	54663517	.	A	G	.	.	.	GT:CLCAD2:DP	1:0,75:75
Chr01	54667111	.	C	A	.	.	.	GT:CLCAD2:DP	1:0,39:39
Chr01	54667256	.	C	T	.	.	.	GT:CLCAD2:DP	1:0,16:16
Chr01	54667338	.	G	T	.	.	.	GT:CLCAD2:DP	1:0,11:11
Chr01	54667357	.	G	GT	.	.	.	GT:CLCAD2:DP	1:0,16:16
Chr01	54667365	.	C	CT	.	.	.	GT:CLCAD2:DP	1:0,17:17
Chr01	54667402	.	G	A	.	.	.	GT:CLCAD2:DP	1:0,17:17
Chr01	54667999	.	T	C	.	.	.	GT:CLCAD2:DP	1:0,30:30
Chr01	54668052	.	C	G	.	.	.	GT:CLCAD2:DP	1:0,32:32
Chr01	54668070	.	C	T	.	.	.	GT:CLCAD2:DP	1:0,32:32
Chr01	54668082	.	G	A	.	.	.	GT:CLCAD2:DP	1:0,34:34
Chr01	54668104	.	T	G	.	.	.	GT:CLCAD2:DP	1:0,31:31
Chr01	54669885	.	G	T	.	.	.	GT:CLCAD2:DP	1:0,93:96
Chr01	54681485	.	T	A	.	.	.	GT:CLCAD2:DP	1:0,100:101
Chr01	54681605	.	A	G	.	.	.	GT:CLCAD2:DP	1:0,83:84
Chr01	54691650	.	C	T	.	.	.	GT:CLCAD2:DP	1:0,40:40
Chr01	54694218	.	G	T	.	.	.	GT:CLCAD2:DP	1:0,78:78
Chr01	54703190	.	A	G	.	.	.	GT:CLCAD2:DP	1:0,92:92
Chr01	54707060	.	A	G	.	.	.	GT:CLCAD2:DP	1:0,57:57
Chr01	54707085	.	C	T	.	.	.	GT:CLCAD2:DP	1:0,53:53
Chr01	54752138	.	G	A	.	.	.	GT:CLCAD2:DP	1:0,73:81
Chr01	54753762	.	T	G	.	.	.	GT:CLCAD2:DP	1:0,65:65
Chr01	54754163	.	T	C	.	.	.	GT:CLCAD2:DP	1:0,51:51
Chr01	54775463	.	CT	C	.	.	.	GT:CLCAD2:DP	1:0,76:80
Chr01	54776105	.	A	G	.	.	.	GT:CLCAD2:DP	1:0,78:78
Chr01	54778389	.	G	C	.	.	.	GT:CLCAD2:DP	1:0,80:148
Chr01	54778410	.	G	C	.	.	.	GT:CLCAD2:DP	1:0,89:160
Chr01	54778438	.	A	T	.	.	.	GT:CLCAD2:DP	1:0,102:181
Chr01	54778476	.	A	G	.	.	.	GT:CLCAD2:DP	1:0,120:199
Chr01	54782376	.	A	G	.	.	.	GT:CLCAD2:DP	1:0,91:91
Chr01	54820966	.	T	A	.	.	.	GT:CLCAD2:DP	1:0,87:87
Chr01	54821443	.	T	C	.	.	.	GT:CLCAD2:DP	1:0,60:60
Chr01	54821580	.	G	T	.	.	.	GT:CLCAD2:DP	1:0,62:62
Chr01	54843146	.	C	T	.	.	.	GT:CLCAD2:DP	1:0,51:52
Chr01	54843187	.	G	A	.	.	.	GT:CLCAD2:DP	1:0,57:58
Chr01	54843217	.	C	T	.	.	.	GT:CLCAD2:DP	1:0,57:58
Chr01	54843248	.	C	T	.	.	.	GT:CLCAD2:DP	1:0,61:61
Chr01	54843602	.	C	G	.	.	.	GT:CLCAD2:DP	1:0,52:60
Chr01	54848422	.	AG	GC	.	.	.	GT:CLCAD2:DP	1:0,37:37
Chr01	54849509	.	G	A	.	.	.	GT:CLCAD2:DP	1:0,47:47
Chr01	54849567	.	CAG	C	.	.	.	GT:CLCAD2:DP	1:0,51:55
Chr01	54849611	.	G	T	.	.	.	GT:CLCAD2:DP	1:0,42:43
Chr01	54849613	.	T	G	.	.	.	GT:CLCAD2:DP	1:0,43:43
Chr01	54851076	.	C	T	.	.	.	GT:CLCAD2:DP	1:0,59:60
Chr01	54857631	.	A	G	.	.	.	GT:CLCAD2:DP	1:0,50:51
Chr01	54862898	.	A	T	.	.	.	GT:CLCAD2:DP	1:0,66:66
Chr01	54865769	.	T	A	.	.	.	GT:CLCAD2:DP	1:0,55:55
Chr01	54865853	.	C	G	.	.	.	GT:CLCAD2:DP	1:0,72:72
Chr01	54872039	.	C	G	.	.	.	GT:CLCAD2:DP	1:0,62:62
Chr01	54873755	.	C	G	.	.	.	GT:CLCAD2:DP	1:0,52:52
Chr01	54880501	.	G	C	.	.	.	GT:CLCAD2:DP	1:0,76:76
Chr01	54892319	.	T	G	.	.	.	GT:CLCAD2:DP	1:0,70:73
Chr01	54892539	.	G	A	.	.	.	GT:CLCAD2:DP	1:0,53:53
Chr01	54895975	.	A	C	.	.	.	GT:CLCAD2:DP	1:0,42:42
Chr01	54896096	.	C	A	.	.	.	GT:CLCAD2:DP	1:0,64:69
Chr01	54896194	.	A	C	.	.	.	GT:CLCAD2:DP	1:0,59:61
Chr01	54896205	.	T	C	.	.	.	GT:CLCAD2:DP	1:0,52:59
Chr01	54896262	.	C	G	.	.	.	GT:CLCAD2:DP	1:0,77:78
Chr01	54896304	.	C	T	.	.	.	GT:CLCAD2:DP	1:0,70:70
Chr01	54896402	.	G	A	.	.	.	GT:CLCAD2:DP	1:0,79:79
Chr01	54896422	.	A	C	.	.	.	GT:CLCAD2:DP	1:0,78:78
Chr01	54896438	.	T	TTGG	.	.	.	GT:CLCAD2:DP	1:0,60:72
Chr01	54896631	.	A	G	.	.	.	GT:CLCAD2:DP	1:0,64:65
Chr01	54896634	.	A	T	.	.	.	GT:CLCAD2:DP	1:0,64:66
Chr01	54898738	.	C	T	.	.	.	GT:CLCAD2:DP	1:0,50:50
Chr01	54903440	.	C	T	.	.	.	GT:CLCAD2:DP	1:0,91:92
Chr01	54922664	.	T	C	.	.	.	GT:CLCAD2:DP	1:0,68:68
Chr01	54926017	.	T	A	.	.	.	GT:CLCAD2:DP	1:0,46:46
Chr01	54940150	.	C	G	.	.	.	GT:CLCAD2:DP	1:0,51:51
Chr01	54969165	.	TC	T	.	.	.	GT:CLCAD2:DP	1:0,52:57
Chr01	54969221	.	AC	A	.	.	.	GT:CLCAD2:DP	1:0,58:68
Chr01	54990946	.	T	C	.	.	.	GT:CLCAD2:DP	1:0,65:65
Chr01	55002164	.	A	G	.	.	.	GT:CLCAD2:DP	1:0,63:63
Chr01	55004097	.	G	A	.	.	.	GT:CLCAD2:DP	1:0,42:42
Chr01	55008318	.	T	C	.	.	.	GT:CLCAD2:DP	1:0,70:70
Chr01	55019427	.	T	C	.	.	.	GT:CLCAD2:DP	1:0,50:50
Chr01	55019524	.	A	C	.	.	.	GT:CLCAD2:DP	1:0,32:32
Chr01	55020317	.	T	C	.	.	.	GT:CLCAD2:DP	1:0,68:68
Chr01	55072851	.	G	C	.	.	.	GT:CLCAD2:DP	1:0,90:90
Chr01	55119010	.	A	C	.	.	.	GT:CLCAD2:DP	1:0,67:67
Chr01	55126088	.	A	C	.	.	.	GT:CLCAD2:DP	1:0,57:57
Chr01	55131693	.	C	T	.	.	.	GT:CLCAD2:DP	1:0,67:68
Chr01	55133387	.	G	A	.	.	.	GT:CLCAD2:DP	1:0,52:52
Chr01	55163470	.	G	A	.	.	.	GT:CLCAD2:DP	1:0,99:99
Chr01	55174939	.	A	G	.	.	.	GT:CLCAD2:DP	1:0,61:61
Chr01	55198945	.	A	C	.	.	.	GT:CLCAD2:DP	1:0,56:56
Chr01	55218334	.	T	A	.	.	.	GT:CLCAD2:DP	1:0,81:81
Chr01	55220741	.	C	T	.	.	.	GT:CLCAD2:DP	1:0,93:93
Chr01	55221035	.	G	T	.	.	.	GT:CLCAD2:DP	1:0,71:71
Chr01	55221649	.	A	C	.	.	.	GT:CLCAD2:DP	1:0,82:82
Chr01	55226199	.	C	A	.	.	.	GT:CLCAD2:DP	1:0,47:47
Chr01	55230261	.	C	G	.	.	.	GT:CLCAD2:DP	1:0,86:86
Chr01	55230333	.	A	G	.	.	.	GT:CLCAD2:DP	1:0,83:83
Chr01	55230498	.	C	T	.	.	.	GT:CLCAD2:DP	1:0,89:91
Chr01	55234883	.	A	T	.	.	.	GT:CLCAD2:DP	1:0,91:92
Chr01	55249245	.	T	C	.	.	.	GT:CLCAD2:DP	1:0,75:75
Chr01	55249351	.	A	T	.	.	.	GT:CLCAD2:DP	1:0,58:58
Chr01	55249482	.	C	A	.	.	.	GT:CLCAD2:DP	1:0,58:58
Chr01	55269597	.	G	C	.	.	.	GT:CLCAD2:DP	1:0,90:90
Chr01	55269660	.	C	T	.	.	.	GT:CLCAD2:DP	1:0,82:82
Chr01	55269760	.	A	G	.	.	.	GT:CLCAD2:DP	1:0,85:86
Chr01	55271489	.	C	A	.	.	.	GT:CLCAD2:DP	1:0,46:47
Chr01	55335257	.	G	A	.	.	.	GT:CLCAD2:DP	1:0,36:36
Chr01	55349080	.	T	A	.	.	.	GT:CLCAD2:DP	1:0,72:72
Chr01	55350876	.	A	G	.	.	.	GT:CLCAD2:DP	1:0,84:85
Chr01	55385766	.	C	T	.	.	.	GT:CLCAD2:DP	1:0,107:107
Chr01	55410265	.	A	G	.	.	.	GT:CLCAD2:DP	1:0,70:71
Chr01	55427568	.	T	A	.	.	.	GT:CLCAD2:DP	1:0,120:120
Chr01	55438493	.	C	A	.	.	.	GT:CLCAD2:DP	1:0,65:65
Chr01	55455371	.	C	T	.	.	.	GT:CLCAD2:DP	1:0,30:30
Chr01	55479856	.	TG	AA	.	.	.	GT:CLCAD2:DP	1:0,23:23
Chr01	55481014	.	A	T	.	.	.	GT:CLCAD2:DP	1:0,74:77
Chr01	55481088	.	T	C	.	.	.	GT:CLCAD2:DP	1:0,76:76
Chr01	55481447	.	T	C	.	.	.	GT:CLCAD2:DP	1:0,76:76
Chr01	55481842	.	G	C	.	.	.	GT:CLCAD2:DP	1:0,61:61
Chr01	55481994	.	G	A	.	.	.	GT:CLCAD2:DP	1:0,75:75
Chr01	55485484	.	C	CTA	.	.	.	GT:CLCAD2:DP	1:0,33:40
Chr01	55488680	.	G	T	.	.	.	GT:CLCAD2:DP	1:0,34:35
Chr01	55489466	.	A	G	.	.	.	GT:CLCAD2:DP	1:0,59:59
Chr01	55489806	.	G	A	.	.	.	GT:CLCAD2:DP	1:0,67:67
Chr01	55490191	.	C	T	.	.	.	GT:CLCAD2:DP	1:0,50:50
Chr01	55490640	.	T	C	.	.	.	GT:CLCAD2:DP	1:0,16:16
Chr01	55493083	.	G	C	.	.	.	GT:CLCAD2:DP	1:0,69:69
Chr01	55499312	.	C	A	.	.	.	GT:CLCAD2:DP	1:0,78:78
Chr01	55505809	.	G	A	.	.	.	GT:CLCAD2:DP	1:0,93:95
Chr01	55518381	.	T	G	.	.	.	GT:CLCAD2:DP	1:0,56:58
Chr01	55519627	.	T	C	.	.	.	GT:CLCAD2:DP	1:0,70:71
Chr01	55520628	.	A	G	.	.	.	GT:CLCAD2:DP	1:0,74:75
Chr01	55523848	.	C	G	.	.	.	GT:CLCAD2:DP	1:0,36:36
Chr01	55572024	.	A	T	.	.	.	GT:CLCAD2:DP	1:0,96:96
Chr01	55652619	.	A	G	.	.	.	GT:CLCAD2:DP	1:0,14:19
Chr01	55692109	.	T	C	.	.	.	GT:CLCAD2:DP	1:0,17:18
Chr01	55792496	.	G	A	.	.	.	GT:CLCAD2:DP	1:0,47:47
Chr01	55894132	.	CG	C	.	.	.	GT:CLCAD2:DP	1:0,95:98
Chr01	55912370	.	T	G	.	.	.	GT:CLCAD2:DP	1:0,85:86
Chr01	56094380	.	GAT	TTGC	.	.	.	GT:CLCAD2:DP	1:0,37:37
Chr01	56094385	.	T	CA	.	.	.	GT:CLCAD2:DP	1:0,37:37
Chr01	56094387	.	CG	ATC	.	.	.	GT:CLCAD2:DP	1:0,37:37
Chr01	56168371	.	A	G	.	.	.	GT:CLCAD2:DP	1:0,42:42
Chr01	56168641	.	A	G	.	.	.	GT:CLCAD2:DP	1:0,73:73
Chr01	56189174	.	T	A	.	.	.	GT:CLCAD2:DP	1:0,13:13
Chr01	56190082	.	A	T	.	.	.	GT:CLCAD2:DP	1:0,33:33
Chr01	56190635	.	GA	CT	.	.	.	GT:CLCAD2:DP	1:0,49:74
Chr01	56191186	.	G	T	.	.	.	GT:CLCAD2:DP	1:0,63:63
Chr01	56191280	.	T	G	.	.	.	GT:CLCAD2:DP	1:0,53:53
Chr01	56195918	.	C	T	.	.	.	GT:CLCAD2:DP	1:0,58:58
Chr01	56202324	.	G	T	.	.	.	GT:CLCAD2:DP	1:0,50:50
Chr01	56205269	.	G	T	.	.	.	GT:CLCAD2:DP	1:0,72:72
Chr01	56205502	.	C	G	.	.	.	GT:CLCAD2:DP	1:0,48:48
Chr01	56223875	.	T	A	.	.	.	GT:CLCAD2:DP	1:0,46:47
Chr01	56238042	.	C	T	.	.	.	GT:CLCAD2:DP	1:0,77:78
Chr01	56238147	.	C	A	.	.	.	GT:CLCAD2:DP	1:0,69:69
Chr01	56244371	.	T	C	.	.	.	GT:CLCAD2:DP	1:0,48:49
Chr01	56249265	.	GGTGATA	G	.	.	.	GT:CLCAD2:DP	1:0,36:50
Chr01	56249371	.	C	A	.	.	.	GT:CLCAD2:DP	1:0,40:40
Chr01	56249422	.	A	C	.	.	.	GT:CLCAD2:DP	1:0,37:37
Chr01	56251832	.	G	A	.	.	.	GT:CLCAD2:DP	1:0,115:116
Chr01	56264340	.	G	A	.	.	.	GT:CLCAD2:DP	1:0,65:65
Chr01	56278696	.	CA	AT	.	.	.	GT:CLCAD2:DP	1:0,69:70
Chr01	56326872	.	C	T	.	.	.	GT:CLCAD2:DP	1:0,62:62
Chr01	56326895	.	T	C	.	.	.	GT:CLCAD2:DP	1:0,59:59
Chr01	56334367	.	A	C	.	.	.	GT:CLCAD2:DP	1:0,62:62
Chr01	56338904	.	T	C	.	.	.	GT:CLCAD2:DP	1:0,43:44
Chr01	56338924	.	C	G	.	.	.	GT:CLCAD2:DP	1:0,45:45
Chr01	56343555	.	A	C	.	.	.	GT:CLCAD2:DP	1:0,103:105
Chr01	56343718	.	G	A	.	.	.	GT:CLCAD2:DP	1:0,96:97
Chr01	56345967	.	A	G	.	.	.	GT:CLCAD2:DP	1:0,59:59
Chr01	56351328	.	T	C	.	.	.	GT:CLCAD2:DP	1:0,78:78
Chr01	56351639	.	A	G	.	.	.	GT:CLCAD2:DP	1:0,78:78
Chr01	56352195	.	T	C	.	.	.	GT:CLCAD2:DP	1:0,65:65
Chr01	56352210	.	G	T	.	.	.	GT:CLCAD2:DP	1:0,64:64
Chr01	56356253	.	C	T	.	.	.	GT:CLCAD2:DP	1:0,57:57
Chr01	56356478	.	C	T	.	.	.	GT:CLCAD2:DP	1:0,69:69
Chr01	56367736	.	A	C	.	.	.	GT:CLCAD2:DP	1:0,99:99
Chr01	56416028	.	C	A	.	.	.	GT:CLCAD2:DP	1:0,48:49
Chr01	56418263	.	G	C	.	.	.	GT:CLCAD2:DP	1:0,60:60
Chr01	56423760	.	G	T	.	.	.	GT:CLCAD2:DP	1:0,89:89
Chr01	56424200	.	A	C	.	.	.	GT:CLCAD2:DP	1:0,74:74
Chr01	56427794	.	G	A	.	.	.	GT:CLCAD2:DP	1:0,15:17
Chr01	56445071	.	C	CA	.	.	.	GT:CLCAD2:DP	1:0,22:22
Chr01	56445508	.	C	T	.	.	.	GT:CLCAD2:DP	1:0,17:17
Chr01	56447871	.	G	A	.	.	.	GT:CLCAD2:DP	1:0,69:69
Chr01	56455432	.	G	A	.	.	.	GT:CLCAD2:DP	1:0,77:77
Chr01	56471208	.	G	C	.	.	.	GT:CLCAD2:DP	1:0,95:95
Chr01	56472024	.	A	G	.	.	.	GT:CLCAD2:DP	1:0,62:62
Chr01	56476193	.	GA	G	.	.	.	GT:CLCAD2:DP	1:0,97:99
Chr01	56476199	.	GA	G	.	.	.	GT:CLCAD2:DP	1:0,96:104
Chr01	56476233	.	CT	C	.	.	.	GT:CLCAD2:DP	1:0,93:101
Chr01	56476243	.	G	GA	.	.	.	GT:CLCAD2:DP	1:0,90:102
Chr01	56476263	.	GC	G	.	.	.	GT:CLCAD2:DP	1:0,85:94
Chr01	56476677	.	G	C	.	.	.	GT:CLCAD2:DP	1:0,78:78
Chr01	56494599	.	A	C	.	.	.	GT:CLCAD2:DP	1:0,71:71
Chr01	56497079	.	A	G	.	.	.	GT:CLCAD2:DP	1:0,56:57
Chr01	56519759	.	C	T	.	.	.	GT:CLCAD2:DP	1:0,67:67
Chr01	56540433	.	A	G	.	.	.	GT:CLCAD2:DP	1:0,65:65
Chr01	56542357	.	G	C	.	.	.	GT:CLCAD2:DP	1:0,54:54
Chr01	56543497	.	C	T	.	.	.	GT:CLCAD2:DP	1:0,68:68
Chr01	56545750	.	G	T	.	.	.	GT:CLCAD2:DP	1:0,95:95
Chr01	56546116	.	G	T	.	.	.	GT:CLCAD2:DP	1:0,94:94
Chr01	56550400	.	A	G	.	.	.	GT:CLCAD2:DP	1:0,109:109
Chr01	56554881	.	A	C	.	.	.	GT:CLCAD2:DP	1:0,73:73
Chr01	56561272	.	G	A	.	.	.	GT:CLCAD2:DP	1:0,84:85
Chr01	56591099	.	CAGGT	C	.	.	.	GT:CLCAD2:DP	1:0,49:50
Chr01	56591105	.	G	A	.	.	.	GT:CLCAD2:DP	1:0,50:50
Chr01	56591106	.	CTG	C	.	.	.	GT:CLCAD2:DP	1:0,50:50
Chr01	56591110	.	TA	T	.	.	.	GT:CLCAD2:DP	1:0,50:50
Chr01	56591115	.	GA	G	.	.	.	GT:CLCAD2:DP	1:0,50:50
Chr01	56591118	.	TTG	T	.	.	.	GT:CLCAD2:DP	1:0,50:50
Chr01	56591123	.	GA	G	.	.	.	GT:CLCAD2:DP	1:0,73:73
Chr01	56591171	.	A	T	.	.	.	GT:CLCAD2:DP	1:0,83:83
Chr01	56592048	.	T	TG	.	.	.	GT:CLCAD2:DP	1:0,53:54
Chr01	56594238	.	C	G	.	.	.	GT:CLCAD2:DP	1:0,65:65
Chr01	56595059	.	CA	C	.	.	.	GT:CLCAD2:DP	1:0,14:16
Chr01	56595062	.	CT	C	.	.	.	GT:CLCAD2:DP	1:0,14:16
Chr01	56601910	.	T	C	.	.	.	GT:CLCAD2:DP	1:0,55:55
Chr01	56617904	.	A	G	.	.	.	GT:CLCAD2:DP	1:0,22:22
Chr01	56618038	.	C	T	.	.	.	GT:CLCAD2:DP	1:0,38:38
Chr01	56632937	.	T	C	.	.	.	GT:CLCAD2:DP	1:0,101:101
Chr01	56642688	.	T	A	.	.	.	GT:CLCAD2:DP	1:0,67:67
Chr01	56644157	.	G	A	.	.	.	GT:CLCAD2:DP	1:0,54:54
Chr01	56648250	.	G	T	.	.	.	GT:CLCAD2:DP	1:0,60:60
Chr01	56649371	.	A	T	.	.	.	GT:CLCAD2:DP	1:0,63:63
Chr01	56649455	.	A	G	.	.	.	GT:CLCAD2:DP	1:0,65:65
Chr01	56649543	.	A	G	.	.	.	GT:CLCAD2:DP	1:0,65:65
Chr01	56651009	.	C	T	.	.	.	GT:CLCAD2:DP	1:0,59:59
Chr01	56653955	.	C	T	.	.	.	GT:CLCAD2:DP	1:0,32:32
Chr01	56655816	.	G	A	.	.	.	GT:CLCAD2:DP	1:0,54:54
Chr01	56665376	.	G	T	.	.	.	GT:CLCAD2:DP	1:0,77:77
Chr01	56667258	.	A	T	.	.	.	GT:CLCAD2:DP	1:0,55:56
Chr01	56670027	.	T	C	.	.	.	GT:CLCAD2:DP	1:0,89:89
Chr01	56672314	.	G	C	.	.	.	GT:CLCAD2:DP	1:0,57:57
Chr01	56674199	.	C	T	.	.	.	GT:CLCAD2:DP	1:0,58:59
Chr01	56676508	.	T	G	.	.	.	GT:CLCAD2:DP	1:0,55:55
Chr01	56682796	.	C	T	.	.	.	GT:CLCAD2:DP	1:0,45:45
Chr01	56693212	.	C	T	.	.	.	GT:CLCAD2:DP	1:0,95:96
Chr01	56693287	.	A	G	.	.	.	GT:CLCAD2:DP	1:0,92:92
Chr01	56740076	.	A	C	.	.	.	GT:CLCAD2:DP	1:0,47:47
Chr01	56758223	.	T	C	.	.	.	GT:CLCAD2:DP	1:0,76:76
Chr01	56768888	.	A	G	.	.	.	GT:CLCAD2:DP	1:0,69:69
Chr01	56772409	.	A	T	.	.	.	GT:CLCAD2:DP	1:0,79:81
Chr01	56784656	.	G	A	.	.	.	GT:CLCAD2:DP	1:0,60:60
Chr02	41100	.	A	C	.	.	.	GT:CLCAD2:DP	1:0,73:73
Chr02	158780	.	A	C	.	.	.	GT:CLCAD2:DP	1:0,70:71
Chr02	230791	.	G	C	.	.	.	GT:CLCAD2:DP	1:0,79:79
Chr02	230793	.	GT	AC	.	.	.	GT:CLCAD2:DP	1:0,77:79
Chr02	231057	.	T	G	.	.	.	GT:CLCAD2:DP	1:0,80:81
Chr02	231064	.	T	G	.	.	.	GT:CLCAD2:DP	1:0,84:84
Chr02	231126	.	T	C	.	.	.	GT:CLCAD2:DP	1:0,87:88
Chr02	231257	.	T	A	.	.	.	GT:CLCAD2:DP	1:0,75:75
Chr02	234629	.	A	T	.	.	.	GT:CLCAD2:DP	1:0,72:72
Chr02	238082	.	A	G	.	.	.	GT:CLCAD2:DP	1:0,86:86
Chr02	241850	.	A	C	.	.	.	GT:CLCAD2:DP	1:0,76:77
Chr02	263647	.	G	A	.	.	.	GT:CLCAD2:DP	1:0,65:65
Chr02	264286	.	T	A	.	.	.	GT:CLCAD2:DP	1:0,50:50
Chr02	264308	.	AT	A	.	.	.	GT:CLCAD2:DP	1:0,46:50
Chr02	264648	.	A	T	.	.	.	GT:CLCAD2:DP	1:0,50:50
Chr02	265755	.	G	T	.	.	.	GT:CLCAD2:DP	1:0,50:50
Chr02	266957	.	C	A	.	.	.	GT:CLCAD2:DP	1:0,48:48
Chr02	266960	.	C	T	.	.	.	GT:CLCAD2:DP	1:0,46:46
Chr02	267026	.	G	T	.	.	.	GT:CLCAD2:DP	1:0,43:43
Chr02	267110	.	T	C	.	.	.	GT:CLCAD2:DP	1:0,56:58
Chr02	267880	.	C	T	.	.	.	GT:CLCAD2:DP	1:0,47:47
Chr02	268026	.	G	A	.	.	.	GT:CLCAD2:DP	1:0,56:56
Chr02	277173	.	A	C	.	.	.	GT:CLCAD2:DP	1:0,71:72
Chr02	330491	.	C	T	.	.	.	GT:CLCAD2:DP	1:0,57:57
Chr02	341520	.	A	C	.	.	.	GT:CLCAD2:DP	1:0,44:44
Chr02	348687	.	G	A	.	.	.	GT:CLCAD2:DP	1:0,40:40
Chr02	351278	.	C	T	.	.	.	GT:CLCAD2:DP	1:0,25:25
Chr02	352940	.	A	G	.	.	.	GT:CLCAD2:DP	1:0,41:41
Chr02	370970	.	C	T	.	.	.	GT:CLCAD2:DP	1:0,21:21
Chr02	400760	.	T	G	.	.	.	GT:CLCAD2:DP	1:0,16:16
Chr02	401688	.	T	C	.	.	.	GT:CLCAD2:DP	1:0,70:70
Chr02	408303	.	G	A	.	.	.	GT:CLCAD2:DP	1:0,52:53
Chr02	410934	.	C	CTCAAGAG	.	.	.	GT:CLCAD2:DP	1:0,19:36
Chr02	435441	.	T	A	.	.	.	GT:CLCAD2:DP	1:0,68:68
Chr02	439006	.	A	G	.	.	.	GT:CLCAD2:DP	1:0,36:36
Chr02	440900	.	A	G	.	.	.	GT:CLCAD2:DP	1:0,63:63
Chr02	448007	.	T	G	.	.	.	GT:CLCAD2:DP	1:0,76:77
Chr02	449584	.	C	T	.	.	.	GT:CLCAD2:DP	1:0,59:59
Chr02	449825	.	A	C	.	.	.	GT:CLCAD2:DP	1:0,93:93
Chr02	454095	.	G	T	.	.	.	GT:CLCAD2:DP	1:0,74:76
Chr02	474929	.	T	G	.	.	.	GT:CLCAD2:DP	1:0,54:54
Chr02	475025	.	C	T	.	.	.	GT:CLCAD2:DP	1:0,65:65
Chr02	475192	.	T	C	.	.	.	GT:CLCAD2:DP	1:0,61:62
Chr02	475381	.	A	G	.	.	.	GT:CLCAD2:DP	1:0,66:66
Chr02	476532	.	T	C	.	.	.	GT:CLCAD2:DP	1:0,73:73
Chr02	477144	.	G	A	.	.	.	GT:CLCAD2:DP	1:0,57:58
Chr02	485557	.	T	TTGA	.	.	.	GT:CLCAD2:DP	1:0,27:48
Chr02	485623	.	G	A	.	.	.	GT:CLCAD2:DP	1:0,57:57
Chr02	485659	.	T	C	.	.	.	GT:CLCAD2:DP	1:0,55:55
Chr02	485856	.	T	C	.	.	.	GT:CLCAD2:DP	1:0,30:30
Chr02	503569	.	T	A	.	.	.	GT:CLCAD2:DP	1:0,41:41
Chr02	504057	.	C	A	.	.	.	GT:CLCAD2:DP	1:0,71:72
Chr02	504514	.	A	T	.	.	.	GT:CLCAD2:DP	1:0,57:57
Chr02	515534	.	A	T	.	.	.	GT:CLCAD2:DP	1:0,44:44
Chr02	564318	.	C	T	.	.	.	GT:CLCAD2:DP	1:0,66:66
Chr02	567616	.	G	A	.	.	.	GT:CLCAD2:DP	1:0,69:69
Chr02	587323	.	A	C	.	.	.	GT:CLCAD2:DP	1:0,68:68
Chr02	587810	.	G	C	.	.	.	GT:CLCAD2:DP	1:0,67:67
Chr02	591253	.	A	G	.	.	.	GT:CLCAD2:DP	1:0,60:60
Chr02	605417	.	CATG	C	.	.	.	GT:CLCAD2:DP	1:0,35:41
Chr02	605426	.	C	A	.	.	.	GT:CLCAD2:DP	1:0,43:43
Chr02	605452	.	T	C	.	.	.	GT:CLCAD2:DP	1:0,58:58
Chr02	605784	.	A	T	.	.	.	GT:CLCAD2:DP	1:0,66:66
Chr02	626869	.	A	T	.	.	.	GT:CLCAD2:DP	1:0,90:90
Chr02	628221	.	G	C	.	.	.	GT:CLCAD2:DP	1:0,47:47
Chr02	630106	.	C	A	.	.	.	GT:CLCAD2:DP	1:0,58:58
Chr02	641905	.	T	C	.	.	.	GT:CLCAD2:DP	1:0,62:62
Chr02	641918	.	AG	A	.	.	.	GT:CLCAD2:DP	1:0,56:56
Chr02	641927	.	T	A	.	.	.	GT:CLCAD2:DP	1:0,54:54
Chr02	641963	.	A	T	.	.	.	GT:CLCAD2:DP	1:0,46:46
Chr02	642169	.	G	T	.	.	.	GT:CLCAD2:DP	1:0,31:31
Chr02	642293	.	T	G	.	.	.	GT:CLCAD2:DP	1:0,44:44
Chr02	642425	.	G	A	.	.	.	GT:CLCAD2:DP	1:0,37:37
Chr02	642619	.	T	G	.	.	.	GT:CLCAD2:DP	1:0,47:47
Chr02	642644	.	G	A	.	.	.	GT:CLCAD2:DP	1:0,45:45
Chr02	642761	.	G	A	.	.	.	GT:CLCAD2:DP	1:0,52:53
Chr02	642896	.	T	G	.	.	.	GT:CLCAD2:DP	1:0,64:64
Chr02	642903	.	C	T	.	.	.	GT:CLCAD2:DP	1:0,62:62
Chr02	643072	.	TGA	T	.	.	.	GT:CLCAD2:DP	1:0,47:53
Chr02	643587	.	A	G	.	.	.	GT:CLCAD2:DP	1:0,20:20
Chr02	643590	.	A	G	.	.	.	GT:CLCAD2:DP	1:0,20:20
Chr02	643608	.	C	T	.	.	.	GT:CLCAD2:DP	1:0,24:24
Chr02	643708	.	A	G	.	.	.	GT:CLCAD2:DP	1:0,46:46
Chr02	662296	.	C	CGAT	.	.	.	GT:CLCAD2:DP	1:0,51:58
Chr02	662312	.	C	T	.	.	.	GT:CLCAD2:DP	1:0,60:60
Chr02	662420	.	C	A	.	.	.	GT:CLCAD2:DP	1:0,49:49
Chr02	714557	.	G	C	.	.	.	GT:CLCAD2:DP	1:0,55:56
Chr02	740359	.	C	CCTT	.	.	.	GT:CLCAD2:DP	1:0,72:107
Chr02	741031	.	T	G	.	.	.	GT:CLCAD2:DP	1:0,95:96
Chr02	741573	.	G	T	.	.	.	GT:CLCAD2:DP	1:0,67:67
Chr02	742154	.	A	C	.	.	.	GT:CLCAD2:DP	1:0,60:60
Chr02	742308	.	T	C	.	.	.	GT:CLCAD2:DP	1:0,62:62
Chr02	749352	.	G	T	.	.	.	GT:CLCAD2:DP	1:0,46:62
Chr02	751390	.	G	T	.	.	.	GT:CLCAD2:DP	1:0,60:60
Chr02	751827	.	T	C	.	.	.	GT:CLCAD2:DP	1:0,56:56
Chr02	753911	.	G	GCC	.	.	.	GT:CLCAD2:DP	1:0,66:69
Chr02	753974	.	A	AG	.	.	.	GT:CLCAD2:DP	1:0,63:68
Chr02	755019	.	C	T	.	.	.	GT:CLCAD2:DP	1:0,68:69
Chr02	755089	.	T	A	.	.	.	GT:CLCAD2:DP	1:0,59:59
Chr02	766580	.	T	C	.	.	.	GT:CLCAD2:DP	1:0,80:80
Chr02	766605	.	A	G	.	.	.	GT:CLCAD2:DP	1:0,81:81
Chr02	777540	.	G	A	.	.	.	GT:CLCAD2:DP	1:0,92:92
Chr02	777931	.	C	A	.	.	.	GT:CLCAD2:DP	1:0,52:52
Chr02	777955	.	A	T	.	.	.	GT:CLCAD2:DP	1:0,58:59
Chr02	788856	.	G	A	.	.	.	GT:CLCAD2:DP	1:0,59:59
Chr02	806267	.	C	A	.	.	.	GT:CLCAD2:DP	1:0,98:100
Chr02	807752	.	AT	GC	.	.	.	GT:CLCAD2:DP	1:0,106:106
Chr02	808207	.	T	G	.	.	.	GT:CLCAD2:DP	1:0,109:109
Chr02	823195	.	C	T	.	.	.	GT:CLCAD2:DP	1:0,67:67
Chr02	832886	.	G	A	.	.	.	GT:CLCAD2:DP	1:0,83:83
Chr02	872400	.	T	C	.	.	.	GT:CLCAD2:DP	1:0,58:59
Chr02	880744	.	A	T	.	.	.	GT:CLCAD2:DP	1:0,78:79
Chr02	886825	.	G	A	.	.	.	GT:CLCAD2:DP	1:0,45:45
Chr02	887490	.	G	C	.	.	.	GT:CLCAD2:DP	1:0,102:102
Chr02	889240	.	G	A	.	.	.	GT:CLCAD2:DP	1:0,98:99
Chr02	889264	.	C	T	.	.	.	GT:CLCAD2:DP	1:0,88:88
Chr02	914056	.	C	A	.	.	.	GT:CLCAD2:DP	1:0,76:77
Chr02	914221	.	A	G	.	.	.	GT:CLCAD2:DP	1:0,65:65
Chr02	922752	.	G	A	.	.	.	GT:CLCAD2:DP	1:0,87:87
Chr02	936622	.	CT	C	.	.	.	GT:CLCAD2:DP	1:0,53:61
Chr02	994884	.	AT	CC	.	.	.	GT:CLCAD2:DP	1:0,344:387
Chr02	1059131	.	CC	AG	.	.	.	GT:CLCAD2:DP	1:0,28:28
Chr02	1059195	.	CA	C	.	.	.	GT:CLCAD2:DP	1:0,41:43
Chr02	1059198	.	A	AC	.	.	.	GT:CLCAD2:DP	1:0,41:43
Chr02	1213665	.	CT	C	.	.	.	GT:CLCAD2:DP	1:0,37:44
Chr02	1386448	.	A	T	.	.	.	GT:CLCAD2:DP	1:0,61:61
Chr02	1450107	.	T	G	.	.	.	GT:CLCAD2:DP	1:0,93:93
Chr02	2042517	.	TT	AC	.	.	.	GT:CLCAD2:DP	1:0,32:32
Chr02	2042534	.	C	G	.	.	.	GT:CLCAD2:DP	1:0,38:39
Chr02	2042537	.	CG	GC	.	.	.	GT:CLCAD2:DP	1:0,38:41
Chr02	2042589	.	A	C	.	.	.	GT:CLCAD2:DP	1:0,67:67
Chr02	2042606	.	C	T	.	.	.	GT:CLCAD2:DP	1:0,74:74
Chr02	2042609	.	A	G	.	.	.	GT:CLCAD2:DP	1:0,76:76
Chr02	2134018	.	A	G	.	.	.	GT:CLCAD2:DP	1:0,53:53
Chr02	2149517	.	G	A	.	.	.	GT:CLCAD2:DP	1:0,68:71
Chr02	2149638	.	C	A	.	.	.	GT:CLCAD2:DP	1:0,77:77
Chr02	2149694	.	C	A	.	.	.	GT:CLCAD2:DP	1:0,69:69
Chr02	2149700	.	A	T	.	.	.	GT:CLCAD2:DP	1:0,69:71
Chr02	2149739	.	C	A	.	.	.	GT:CLCAD2:DP	1:0,72:73
Chr02	2153770	.	T	A	.	.	.	GT:CLCAD2:DP	1:0,76:76
Chr02	2159919	.	T	C	.	.	.	GT:CLCAD2:DP	1:0,110:111
Chr02	2177579	.	C	T	.	.	.	GT:CLCAD2:DP	1:0,49:49
Chr02	2198145	.	G	C	.	.	.	GT:CLCAD2:DP	1:0,40:42
Chr02	2205451	.	C	T	.	.	.	GT:CLCAD2:DP	1:0,42:42
Chr02	2212910	.	T	C	.	.	.	GT:CLCAD2:DP	1:0,95:96
Chr02	2231449	.	A	C	.	.	.	GT:CLCAD2:DP	1:0,57:57
Chr02	2238161	.	T	A	.	.	.	GT:CLCAD2:DP	1:0,46:46
Chr02	2332331	.	T	A	.	.	.	GT:CLCAD2:DP	1:0,67:67
Chr02	2339964	.	T	C	.	.	.	GT:CLCAD2:DP	1:0,43:43
Chr02	2352272	.	A	C	.	.	.	GT:CLCAD2:DP	1:0,90:90
Chr02	2352616	.	A	T	.	.	.	GT:CLCAD2:DP	1:0,70:70
Chr02	2358603	.	G	C	.	.	.	GT:CLCAD2:DP	1:0,101:102
Chr02	2358651	.	A	G	.	.	.	GT:CLCAD2:DP	1:0,112:113
Chr02	2366146	.	C	T	.	.	.	GT:CLCAD2:DP	1:0,52:52
Chr02	2367121	.	C	T	.	.	.	GT:CLCAD2:DP	1:0,84:84
Chr02	2367419	.	C	T	.	.	.	GT:CLCAD2:DP	1:0,92:93
Chr02	2367949	.	ATCT	A	.	.	.	GT:CLCAD2:DP	1:0,55:78
Chr02	2383470	.	A	C	.	.	.	GT:CLCAD2:DP	1:0,88:89
Chr02	2409474	.	C	G	.	.	.	GT:CLCAD2:DP	1:0,92:182
Chr02	2424641	.	A	T	.	.	.	GT:CLCAD2:DP	1:0,46:46
Chr02	2474412	.	A	T	.	.	.	GT:CLCAD2:DP	1:0,45:45
Chr02	2488909	.	T	A	.	.	.	GT:CLCAD2:DP	1:0,76:77
Chr02	2489080	.	G	A	.	.	.	GT:CLCAD2:DP	1:0,97:97
Chr02	2489335	.	T	G	.	.	.	GT:CLCAD2:DP	1:0,65:65
Chr02	2489342	.	G	A	.	.	.	GT:CLCAD2:DP	1:0,61:61
Chr02	2504579	.	G	A	.	.	.	GT:CLCAD2:DP	1:0,49:49
Chr02	2504598	.	A	G	.	.	.	GT:CLCAD2:DP	1:0,51:51
Chr02	2504602	.	G	C	.	.	.	GT:CLCAD2:DP	1:0,48:48
Chr02	2504614	.	C	G	.	.	.	GT:CLCAD2:DP	1:0,50:50
Chr02	2504663	.	A	G	.	.	.	GT:CLCAD2:DP	1:0,54:54
Chr02	2504743	.	T	A	.	.	.	GT:CLCAD2:DP	1:0,66:66
Chr02	2504800	.	C	A	.	.	.	GT:CLCAD2:DP	1:0,61:61
Chr02	2504892	.	G	A	.	.	.	GT:CLCAD2:DP	1:0,92:92
Chr02	2504923	.	GC	G	.	.	.	GT:CLCAD2:DP	1:0,83:87
Chr02	2505354	.	T	A	.	.	.	GT:CLCAD2:DP	1:0,68:68
Chr02	2576855	.	A	G	.	.	.	GT:CLCAD2:DP	1:0,33:33
Chr02	2576897	.	G	C	.	.	.	GT:CLCAD2:DP	1:0,33:33
Chr02	2576928	.	G	T	.	.	.	GT:CLCAD2:DP	1:0,30:30
Chr02	2576936	.	AT	TA	.	.	.	GT:CLCAD2:DP	1:0,19:19
Chr02	2576939	.	AG	GC	.	.	.	GT:CLCAD2:DP	1:0,19:19
Chr02	2576942	.	G	C	.	.	.	GT:CLCAD2:DP	1:0,19:19
Chr02	2576945	.	G	A	.	.	.	GT:CLCAD2:DP	1:0,19:19
Chr02	2576953	.	CAA	GGG	.	.	.	GT:CLCAD2:DP	1:0,19:19
Chr02	2576958	.	A	C	.	.	.	GT:CLCAD2:DP	1:0,19:19
Chr02	2576965	.	C	A	.	.	.	GT:CLCAD2:DP	1:0,19:19
Chr02	2576969	.	A	C	.	.	.	GT:CLCAD2:DP	1:0,16:16
Chr02	2576971	.	TC	AA	.	.	.	GT:CLCAD2:DP	1:0,16:16
Chr02	2576981	.	G	A	.	.	.	GT:CLCAD2:DP	1:0,11:11
Chr02	2576985	.	A	G	.	.	.	GT:CLCAD2:DP	1:0,11:11
Chr02	2577069	.	A	G	.	.	.	GT:CLCAD2:DP	1:0,29:29
Chr02	2577071	.	T	A	.	.	.	GT:CLCAD2:DP	1:0,29:29
Chr02	2577083	.	T	C	.	.	.	GT:CLCAD2:DP	1:0,35:35
Chr02	2577093	.	AT	CG	.	.	.	GT:CLCAD2:DP	1:0,45:45
Chr02	2577131	.	G	C	.	.	.	GT:CLCAD2:DP	1:0,60:60
Chr02	2577140	.	T	A	.	.	.	GT:CLCAD2:DP	1:0,60:60
Chr02	2577143	.	C	G	.	.	.	GT:CLCAD2:DP	1:0,57:58
Chr02	2577149	.	CA	GT	.	.	.	GT:CLCAD2:DP	1:0,46:46
Chr02	2577153	.	C	T	.	.	.	GT:CLCAD2:DP	1:0,46:46
Chr02	2577155	.	AT	TA	.	.	.	GT:CLCAD2:DP	1:0,45:46
Chr02	2577161	.	ATA	TGG	.	.	.	GT:CLCAD2:DP	1:0,45:46
Chr02	2577171	.	A	G	.	.	.	GT:CLCAD2:DP	1:0,59:59
Chr02	2577175	.	AC	TG	.	.	.	GT:CLCAD2:DP	1:0,59:59
Chr02	2588713	.	G	C	.	.	.	GT:CLCAD2:DP	1:0,54:54
Chr02	2648808	.	G	T	.	.	.	GT:CLCAD2:DP	1:0,89:89
Chr02	2698319	.	T	A	.	.	.	GT:CLCAD2:DP	1:0,67:67
Chr02	2758235	.	CTT	C	.	.	.	GT:CLCAD2:DP	1:0,105:113
Chr02	2905673	.	G	GGC	.	.	.	GT:CLCAD2:DP	1:0,72:73
Chr02	2926640	.	AA	TC	.	.	.	GT:CLCAD2:DP	1:0,11:11
Chr02	2926734	.	T	C	.	.	.	GT:CLCAD2:DP	1:0,55:55
Chr02	2927414	.	G	A	.	.	.	GT:CLCAD2:DP	1:0,38:38
Chr02	2927729	.	AA	TT	.	.	.	GT:CLCAD2:DP	1:0,26:45
Chr02	2927733	.	G	GC	.	.	.	GT:CLCAD2:DP	1:0,27:53
Chr02	2927760	.	T	G	.	.	.	GT:CLCAD2:DP	1:0,32:32
Chr02	2927836	.	A	T	.	.	.	GT:CLCAD2:DP	1:0,51:51
Chr02	2929983	.	C	T	.	.	.	GT:CLCAD2:DP	1:0,85:85
Chr02	2938345	.	T	G	.	.	.	GT:CLCAD2:DP	1:0,36:36
Chr02	2950682	.	T	C	.	.	.	GT:CLCAD2:DP	1:0,67:67
Chr02	2957864	.	GA	G	.	.	.	GT:CLCAD2:DP	1:0,68:74
Chr02	2958565	.	T	G	.	.	.	GT:CLCAD2:DP	1:0,56:56
Chr02	2972883	.	G	A	.	.	.	GT:CLCAD2:DP	1:0,62:63
Chr02	2986388	.	A	T	.	.	.	GT:CLCAD2:DP	1:0,32:32
Chr02	3037421	.	G	T	.	.	.	GT:CLCAD2:DP	1:0,52:53
Chr02	3039937	.	T	C	.	.	.	GT:CLCAD2:DP	1:0,68:68
Chr02	3039952	.	G	T	.	.	.	GT:CLCAD2:DP	1:0,55:55
Chr02	3048227	.	G	T	.	.	.	GT:CLCAD2:DP	1:0,66:67
Chr02	3048688	.	G	A	.	.	.	GT:CLCAD2:DP	1:0,52:52
Chr02	3049236	.	GTTTTA	G	.	.	.	GT:CLCAD2:DP	1:0,55:63
Chr02	3049260	.	TAC	T	.	.	.	GT:CLCAD2:DP	1:0,63:66
Chr02	3049401	.	T	G	.	.	.	GT:CLCAD2:DP	1:0,83:83
Chr02	3049675	.	G	A	.	.	.	GT:CLCAD2:DP	1:0,47:47
Chr02	3049806	.	T	C	.	.	.	GT:CLCAD2:DP	1:0,49:49
Chr02	3054181	.	A	G	.	.	.	GT:CLCAD2:DP	1:0,56:56
Chr02	3054249	.	T	A	.	.	.	GT:CLCAD2:DP	1:0,61:62
Chr02	3054504	.	T	A	.	.	.	GT:CLCAD2:DP	1:0,64:65
Chr02	3054514	.	T	A	.	.	.	GT:CLCAD2:DP	1:0,68:69
Chr02	3054551	.	G	GT	.	.	.	GT:CLCAD2:DP	1:0,63:63
Chr02	3054959	.	G	T	.	.	.	GT:CLCAD2:DP	1:0,47:47
Chr02	3057881	.	C	A	.	.	.	GT:CLCAD2:DP	1:0,50:50
Chr02	3120177	.	G	GC	.	.	.	GT:CLCAD2:DP	1:0,43:43
Chr02	3134153	.	C	A	.	.	.	GT:CLCAD2:DP	1:0,86:87
Chr02	3158945	.	C	A	.	.	.	GT:CLCAD2:DP	1:0,53:53
Chr02	3166260	.	T	A	.	.	.	GT:CLCAD2:DP	1:0,38:44
Chr02	3166269	.	T	A	.	.	.	GT:CLCAD2:DP	1:0,41:44
Chr02	3166415	.	T	A	.	.	.	GT:CLCAD2:DP	1:0,45:46
Chr02	3169101	.	G	C	.	.	.	GT:CLCAD2:DP	1:0,67:68
Chr02	3169447	.	A	G	.	.	.	GT:CLCAD2:DP	1:0,95:95
Chr02	3169463	.	A	T	.	.	.	GT:CLCAD2:DP	1:0,98:98
Chr02	3170002	.	A	G	.	.	.	GT:CLCAD2:DP	1:0,89:89
Chr02	3195491	.	T	C	.	.	.	GT:CLCAD2:DP	1:0,59:60
Chr02	3200625	.	A	G	.	.	.	GT:CLCAD2:DP	1:0,87:87
Chr02	3211559	.	C	T	.	.	.	GT:CLCAD2:DP	1:0,78:78
Chr02	3212957	.	T	C	.	.	.	GT:CLCAD2:DP	1:0,82:83
Chr02	3231033	.	G	A	.	.	.	GT:CLCAD2:DP	1:0,75:76
Chr02	3238578	.	T	A	.	.	.	GT:CLCAD2:DP	1:0,70:71
Chr02	3388533	.	A	T	.	.	.	GT:CLCAD2:DP	1:0,60:62
Chr02	3402910	.	A	T	.	.	.	GT:CLCAD2:DP	1:0,87:88
Chr02	3407940	.	C	A	.	.	.	GT:CLCAD2:DP	1:0,100:100
Chr02	3578292	.	C	G	.	.	.	GT:CLCAD2:DP	1:0,112:112
Chr02	3584999	.	A	T	.	.	.	GT:CLCAD2:DP	1:0,61:62
Chr02	3596089	.	C	T	.	.	.	GT:CLCAD2:DP	1:0,83:83
Chr02	3597532	.	G	A	.	.	.	GT:CLCAD2:DP	1:0,13:13
Chr02	3613242	.	G	T	.	.	.	GT:CLCAD2:DP	1:0,53:53
Chr02	3619567	.	G	A	.	.	.	GT:CLCAD2:DP	1:0,67:67
Chr02	3624687	.	G	A	.	.	.	GT:CLCAD2:DP	1:0,65:65
Chr02	3627703	.	A	G	.	.	.	GT:CLCAD2:DP	1:0,55:55
Chr02	3627811	.	T	TA	.	.	.	GT:CLCAD2:DP	1:0,67:71
Chr02	3627868	.	C	T	.	.	.	GT:CLCAD2:DP	1:0,82:82
Chr02	3627899	.	ACAAGTCTT	A	.	.	.	GT:CLCAD2:DP	1:0,24:24
Chr02	3627933	.	G	A	.	.	.	GT:CLCAD2:DP	1:0,81:81
Chr02	3628336	.	G	A	.	.	.	GT:CLCAD2:DP	1:0,33:33
Chr02	3662598	.	T	C	.	.	.	GT:CLCAD2:DP	1:0,55:55
Chr02	3662885	.	G	GCCT	.	.	.	GT:CLCAD2:DP	1:0,52:58
Chr02	3663104	.	G	T	.	.	.	GT:CLCAD2:DP	1:0,101:104
Chr02	3685062	.	G	T	.	.	.	GT:CLCAD2:DP	1:0,61:61
Chr02	3685327	.	C	T	.	.	.	GT:CLCAD2:DP	1:0,61:61
Chr02	3709573	.	G	A	.	.	.	GT:CLCAD2:DP	1:0,60:60
Chr02	3709739	.	C	G	.	.	.	GT:CLCAD2:DP	1:0,58:58
Chr02	3724336	.	C	G	.	.	.	GT:CLCAD2:DP	1:0,109:109
Chr02	3736684	.	T	C	.	.	.	GT:CLCAD2:DP	1:0,60:60
Chr02	3753269	.	G	C	.	.	.	GT:CLCAD2:DP	1:0,99:99
Chr02	3754083	.	CA	C	.	.	.	GT:CLCAD2:DP	1:0,67:70
Chr02	3783554	.	A	AT	.	.	.	GT:CLCAD2:DP	1:0,56:61
Chr02	3830977	.	C	CCGG	.	.	.	GT:CLCAD2:DP	1:0,66:77
Chr02	3831514	.	A	G	.	.	.	GT:CLCAD2:DP	1:0,121:122
Chr02	3835845	.	A	C	.	.	.	GT:CLCAD2:DP	1:0,83:83
Chr02	3853702	.	A	T	.	.	.	GT:CLCAD2:DP	1:0,52:52
Chr02	3858898	.	C	G	.	.	.	GT:CLCAD2:DP	1:0,48:48
Chr02	3860906	.	CGCGCCAGT	C	.	.	.	GT:CLCAD2:DP	1:0,42:69
Chr02	3860932	.	C	A	.	.	.	GT:CLCAD2:DP	1:0,77:77
Chr02	3864860	.	C	A	.	.	.	GT:CLCAD2:DP	1:0,109:109
Chr02	3865332	.	G	T	.	.	.	GT:CLCAD2:DP	1:0,117:118
Chr02	3878497	.	C	T	.	.	.	GT:CLCAD2:DP	1:0,68:68
Chr02	3878823	.	T	C	.	.	.	GT:CLCAD2:DP	1:0,59:59
Chr02	3912545	.	G	A	.	.	.	GT:CLCAD2:DP	1:0,84:84
Chr02	3944134	.	A	T	.	.	.	GT:CLCAD2:DP	1:0,60:61
Chr02	3944215	.	G	A	.	.	.	GT:CLCAD2:DP	1:0,72:72
Chr02	3981226	.	G	A	.	.	.	GT:CLCAD2:DP	1:0,61:61
Chr02	4001584	.	T	A	.	.	.	GT:CLCAD2:DP	1:0,56:56
Chr02	4011056	.	A	G	.	.	.	GT:CLCAD2:DP	1:0,78:78
Chr02	4011560	.	T	A	.	.	.	GT:CLCAD2:DP	1:0,48:48
Chr02	4040091	.	C	T	.	.	.	GT:CLCAD2:DP	1:0,54:54
Chr02	4046364	.	G	C	.	.	.	GT:CLCAD2:DP	1:0,59:59
Chr02	4050253	.	C	T	.	.	.	GT:CLCAD2:DP	1:0,64:64
Chr02	4050670	.	A	G	.	.	.	GT:CLCAD2:DP	1:0,58:58
Chr02	4059802	.	T	G	.	.	.	GT:CLCAD2:DP	1:0,82:82
Chr02	4059887	.	T	G	.	.	.	GT:CLCAD2:DP	1:0,72:72
Chr02	4071422	.	TG	T	.	.	.	GT:CLCAD2:DP	1:0,52:60
Chr02	4071429	.	GG	TT	.	.	.	GT:CLCAD2:DP	1:0,55:56
Chr02	4071445	.	C	T	.	.	.	GT:CLCAD2:DP	1:0,44:44
Chr02	4071447	.	ATA	GGT	.	.	.	GT:CLCAD2:DP	1:0,43:44
Chr02	4071453	.	GG	T	.	.	.	GT:CLCAD2:DP	1:0,44:44
Chr02	4079678	.	G	C	.	.	.	GT:CLCAD2:DP	1:0,87:87
Chr02	4080826	.	C	G	.	.	.	GT:CLCAD2:DP	1:0,73:73
Chr02	4104875	.	C	G	.	.	.	GT:CLCAD2:DP	1:0,32:32
Chr02	4140097	.	T	A	.	.	.	GT:CLCAD2:DP	1:0,86:86
Chr02	4145586	.	TC	GA	.	.	.	GT:CLCAD2:DP	1:0,74:133
Chr02	4145906	.	A	G	.	.	.	GT:CLCAD2:DP	1:0,111:210
Chr02	4146375	.	G	A	.	.	.	GT:CLCAD2:DP	1:0,32:61
Chr02	4153066	.	T	A	.	.	.	GT:CLCAD2:DP	1:0,65:66
Chr02	4153928	.	G	A	.	.	.	GT:CLCAD2:DP	1:0,72:74
Chr02	4154503	.	G	C	.	.	.	GT:CLCAD2:DP	1:0,49:49
Chr02	4155679	.	C	A	.	.	.	GT:CLCAD2:DP	1:0,74:74
Chr02	4161856	.	TC	AA	.	.	.	GT:CLCAD2:DP	1:0,37:38
Chr02	4162051	.	C	T	.	.	.	GT:CLCAD2:DP	1:0,65:65
Chr02	4163857	.	A	T	.	.	.	GT:CLCAD2:DP	1:0,43:43
Chr02	4168135	.	T	C	.	.	.	GT:CLCAD2:DP	1:0,61:61
Chr02	4192629	.	T	A	.	.	.	GT:CLCAD2:DP	1:0,98:99
Chr02	4210418	.	G	T	.	.	.	GT:CLCAD2:DP	1:0,65:65
Chr02	4250062	.	A	G	.	.	.	GT:CLCAD2:DP	1:0,86:87
Chr02	4268547	.	G	A	.	.	.	GT:CLCAD2:DP	1:0,65:65
Chr02	4282083	.	G	C	.	.	.	GT:CLCAD2:DP	1:0,59:60
Chr02	4306525	.	T	A	.	.	.	GT:CLCAD2:DP	1:0,50:50
Chr02	4315534	.	C	T	.	.	.	GT:CLCAD2:DP	1:0,56:56
Chr02	4337580	.	A	T	.	.	.	GT:CLCAD2:DP	1:0,38:38
Chr02	4337626	.	G	GT	.	.	.	GT:CLCAD2:DP	1:0,34:42
Chr02	4357818	.	T	C	.	.	.	GT:CLCAD2:DP	1:0,92:92
Chr02	4374289	.	C	A	.	.	.	GT:CLCAD2:DP	1:0,99:104
Chr02	4384884	.	G	C	.	.	.	GT:CLCAD2:DP	1:0,74:74
Chr02	4385645	.	T	C	.	.	.	GT:CLCAD2:DP	1:0,101:101
Chr02	4386331	.	C	G	.	.	.	GT:CLCAD2:DP	1:0,109:109
Chr02	4397345	.	A	C	.	.	.	GT:CLCAD2:DP	1:0,54:54
Chr02	4402614	.	C	G	.	.	.	GT:CLCAD2:DP	1:0,73:73
Chr02	4402833	.	A	G	.	.	.	GT:CLCAD2:DP	1:0,78:78
Chr02	4402870	.	T	A	.	.	.	GT:CLCAD2:DP	1:0,87:88
Chr02	4412994	.	A	C	.	.	.	GT:CLCAD2:DP	1:0,67:67
Chr02	4414808	.	G	A	.	.	.	GT:CLCAD2:DP	1:0,29:29
Chr02	4416959	.	A	G	.	.	.	GT:CLCAD2:DP	1:0,55:55
Chr02	4417736	.	A	T	.	.	.	GT:CLCAD2:DP	1:0,44:45
Chr02	4421910	.	C	T	.	.	.	GT:CLCAD2:DP	1:0,61:61
Chr02	4442101	.	G	C	.	.	.	GT:CLCAD2:DP	1:0,47:47
Chr02	4442103	.	A	C	.	.	.	GT:CLCAD2:DP	1:0,47:47
Chr02	4447852	.	C	G	.	.	.	GT:CLCAD2:DP	1:0,79:79
Chr02	4450672	.	G	A	.	.	.	GT:CLCAD2:DP	1:0,91:93
Chr02	4450675	.	C	G	.	.	.	GT:CLCAD2:DP	1:0,90:90
Chr02	4456717	.	C	T	.	.	.	GT:CLCAD2:DP	1:0,68:70
Chr02	4457371	.	A	T	.	.	.	GT:CLCAD2:DP	1:0,99:99
Chr02	4457553	.	A	G	.	.	.	GT:CLCAD2:DP	1:0,107:107
Chr02	4458585	.	T	TAGC	.	.	.	GT:CLCAD2:DP	1:0,35:67
Chr02	4460539	.	C	G	.	.	.	GT:CLCAD2:DP	1:0,74:74
Chr02	4464487	.	C	A	.	.	.	GT:CLCAD2:DP	1:0,74:74
Chr02	4490403	.	A	G	.	.	.	GT:CLCAD2:DP	1:0,88:88
Chr02	4493310	.	G	T	.	.	.	GT:CLCAD2:DP	1:0,62:62
Chr02	4496388	.	AC	GA	.	.	.	GT:CLCAD2:DP	1:0,22:22
Chr02	4498277	.	C	T	.	.	.	GT:CLCAD2:DP	1:0,42:42
Chr02	4502006	.	A	G	.	.	.	GT:CLCAD2:DP	1:0,72:72
Chr02	4503002	.	C	A	.	.	.	GT:CLCAD2:DP	1:0,57:57
Chr02	4511616	.	A	C	.	.	.	GT:CLCAD2:DP	1:0,57:58
Chr02	4512316	.	G	C	.	.	.	GT:CLCAD2:DP	1:0,60:60
Chr02	4512481	.	T	A	.	.	.	GT:CLCAD2:DP	1:0,76:76
Chr02	4512768	.	TG	CT	.	.	.	GT:CLCAD2:DP	1:0,55:55
Chr02	4523623	.	G	A	.	.	.	GT:CLCAD2:DP	1:0,76:76
Chr02	4524048	.	TA	T	.	.	.	GT:CLCAD2:DP	1:0,57:66
Chr02	4524572	.	T	C	.	.	.	GT:CLCAD2:DP	1:0,76:76
Chr02	4565865	.	T	A	.	.	.	GT:CLCAD2:DP	1:0,70:71
Chr02	4567082	.	G	A	.	.	.	GT:CLCAD2:DP	1:0,67:67
Chr02	4578028	.	T	A	.	.	.	GT:CLCAD2:DP	1:0,45:45
Chr02	4578716	.	A	G	.	.	.	GT:CLCAD2:DP	1:0,61:61
Chr02	4583881	.	C	T	.	.	.	GT:CLCAD2:DP	1:0,73:73
Chr02	4603309	.	C	T	.	.	.	GT:CLCAD2:DP	1:0,64:64
Chr02	4610432	.	G	T	.	.	.	GT:CLCAD2:DP	1:0,63:63
Chr02	4611112	.	A	C	.	.	.	GT:CLCAD2:DP	1:0,33:33
Chr02	4665696	.	C	A	.	.	.	GT:CLCAD2:DP	1:0,52:52
Chr02	4723069	.	G	GA	.	.	.	GT:CLCAD2:DP	1:0,56:56
Chr02	4723333	.	G	A	.	.	.	GT:CLCAD2:DP	1:0,31:31
Chr02	4726381	.	C	A	.	.	.	GT:CLCAD2:DP	1:0,64:64
Chr02	4729698	.	A	T	.	.	.	GT:CLCAD2:DP	1:0,50:50
Chr02	4738625	.	T	C	.	.	.	GT:CLCAD2:DP	1:0,47:47
Chr02	4738677	.	G	C	.	.	.	GT:CLCAD2:DP	1:0,40:40
Chr02	4739967	.	A	T	.	.	.	GT:CLCAD2:DP	1:0,119:121
Chr02	4785976	.	GG	AA	.	.	.	GT:CLCAD2:DP	1:0,114:195
Chr02	4786074	.	A	G	.	.	.	GT:CLCAD2:DP	1:0,149:253
Chr02	4786133	.	A	G	.	.	.	GT:CLCAD2:DP	1:0,89:89
Chr02	4799044	.	C	A	.	.	.	GT:CLCAD2:DP	1:0,92:93
Chr02	4844127	.	T	G	.	.	.	GT:CLCAD2:DP	1:0,59:59
Chr02	4844685	.	A	T	.	.	.	GT:CLCAD2:DP	1:0,93:93
Chr02	4846128	.	T	C	.	.	.	GT:CLCAD2:DP	1:0,79:79
Chr02	4858895	.	AT	CA	.	.	.	GT:CLCAD2:DP	1:0,44:44
Chr02	4859910	.	G	A	.	.	.	GT:CLCAD2:DP	1:0,50:50
Chr02	4864655	.	T	C	.	.	.	GT:CLCAD2:DP	1:0,45:45
Chr02	4874697	.	C	G	.	.	.	GT:CLCAD2:DP	1:0,49:49
Chr02	4876146	.	T	C	.	.	.	GT:CLCAD2:DP	1:0,40:40
Chr02	4879260	.	G	A	.	.	.	GT:CLCAD2:DP	1:0,67:67
Chr02	4880957	.	G	T	.	.	.	GT:CLCAD2:DP	1:0,41:41
Chr02	4881085	.	A	G	.	.	.	GT:CLCAD2:DP	1:0,33:33
Chr02	4882470	.	A	G	.	.	.	GT:CLCAD2:DP	1:0,68:69
Chr02	4885281	.	C	G	.	.	.	GT:CLCAD2:DP	1:0,86:86
Chr02	4885307	.	G	A	.	.	.	GT:CLCAD2:DP	1:0,73:73
Chr02	4889942	.	A	G	.	.	.	GT:CLCAD2:DP	1:0,44:44
Chr02	4898292	.	C	A	.	.	.	GT:CLCAD2:DP	1:0,53:53
Chr02	4901826	.	C	T	.	.	.	GT:CLCAD2:DP	1:0,100:100
Chr02	4950669	.	T	G	.	.	.	GT:CLCAD2:DP	1:0,44:44
Chr02	4970115	.	T	C	.	.	.	GT:CLCAD2:DP	1:0,68:68
Chr02	4975293	.	AT	CA	.	.	.	GT:CLCAD2:DP	1:0,51:51
Chr02	4977999	.	T	G	.	.	.	GT:CLCAD2:DP	1:0,58:58
Chr02	4980730	.	G	A	.	.	.	GT:CLCAD2:DP	1:0,51:51
Chr02	4982521	.	A	G	.	.	.	GT:CLCAD2:DP	1:0,74:74
Chr02	4982859	.	C	A	.	.	.	GT:CLCAD2:DP	1:0,55:56
Chr02	4983562	.	TTCA	T	.	.	.	GT:CLCAD2:DP	1:0,49:80
Chr02	5005980	.	G	A	.	.	.	GT:CLCAD2:DP	1:0,85:86
Chr02	5006890	.	C	G	.	.	.	GT:CLCAD2:DP	1:0,54:54
Chr02	5042531	.	ATGT	A	.	.	.	GT:CLCAD2:DP	1:0,46:58
Chr02	5076186	.	A	T	.	.	.	GT:CLCAD2:DP	1:0,127:237
Chr02	5076603	.	TA	CG	.	.	.	GT:CLCAD2:DP	1:0,95:185
Chr02	5084975	.	A	G	.	.	.	GT:CLCAD2:DP	1:0,105:105
Chr02	5085082	.	T	G	.	.	.	GT:CLCAD2:DP	1:0,116:120
Chr02	5097946	.	T	C	.	.	.	GT:CLCAD2:DP	1:0,34:34
Chr02	5108948	.	A	C	.	.	.	GT:CLCAD2:DP	1:0,68:68
Chr02	5113345	.	A	T	.	.	.	GT:CLCAD2:DP	1:0,53:54
Chr02	5146867	.	T	C	.	.	.	GT:CLCAD2:DP	1:0,53:53
Chr02	5151853	.	T	C	.	.	.	GT:CLCAD2:DP	1:0,48:48
Chr02	5187359	.	C	T	.	.	.	GT:CLCAD2:DP	1:0,80:80
Chr02	5199459	.	T	C	.	.	.	GT:CLCAD2:DP	1:0,72:73
Chr02	5213174	.	T	G	.	.	.	GT:CLCAD2:DP	1:0,52:52
Chr02	5224389	.	CCTGGCA	C	.	.	.	GT:CLCAD2:DP	1:0,43:47
Chr02	5250738	.	G	C	.	.	.	GT:CLCAD2:DP	1:0,98:98
Chr02	5252710	.	A	C	.	.	.	GT:CLCAD2:DP	1:0,57:57
Chr02	5312198	.	A	G	.	.	.	GT:CLCAD2:DP	1:0,69:69
Chr02	5312453	.	G	A	.	.	.	GT:CLCAD2:DP	1:0,48:48
Chr02	5378324	.	C	G	.	.	.	GT:CLCAD2:DP	1:0,73:73
Chr02	5379674	.	A	T	.	.	.	GT:CLCAD2:DP	1:0,63:63
Chr02	5392086	.	A	C	.	.	.	GT:CLCAD2:DP	1:0,56:56
Chr02	5393829	.	T	C	.	.	.	GT:CLCAD2:DP	1:0,43:44
Chr02	5441120	.	C	CA	.	.	.	GT:CLCAD2:DP	1:0,117:122
Chr02	5458857	.	T	TG	.	.	.	GT:CLCAD2:DP	1:0,28:28
Chr02	5475992	.	C	T	.	.	.	GT:CLCAD2:DP	1:0,47:47
Chr02	5477851	.	A	C	.	.	.	GT:CLCAD2:DP	1:0,67:67
Chr02	5480044	.	A	G	.	.	.	GT:CLCAD2:DP	1:0,80:80
Chr02	5484785	.	C	A	.	.	.	GT:CLCAD2:DP	1:0,68:69
Chr02	5510684	.	G	GA	.	.	.	GT:CLCAD2:DP	1:0,21:23
Chr02	5531209	.	G	A	.	.	.	GT:CLCAD2:DP	1:0,94:102
Chr02	5531450	.	G	A	.	.	.	GT:CLCAD2:DP	1:0,85:86
Chr02	5579259	.	G	C	.	.	.	GT:CLCAD2:DP	1:0,59:59
Chr02	5591670	.	T	G	.	.	.	GT:CLCAD2:DP	1:0,53:54
Chr02	5591676	.	G	T	.	.	.	GT:CLCAD2:DP	1:0,53:54
Chr02	5591722	.	CT	C	.	.	.	GT:CLCAD2:DP	1:0,29:29
Chr02	5591726	.	A	AC	.	.	.	GT:CLCAD2:DP	1:0,26:26
Chr02	5593032	.	T	C	.	.	.	GT:CLCAD2:DP	1:0,69:69
Chr02	5594444	.	G	T	.	.	.	GT:CLCAD2:DP	1:0,32:63
Chr02	5596519	.	A	C	.	.	.	GT:CLCAD2:DP	1:0,59:59
Chr02	5613156	.	G	T	.	.	.	GT:CLCAD2:DP	1:0,52:52
Chr02	5626436	.	A	T	.	.	.	GT:CLCAD2:DP	1:0,108:108
Chr02	5664945	.	T	G	.	.	.	GT:CLCAD2:DP	1:0,47:48
Chr02	5667316	.	G	C	.	.	.	GT:CLCAD2:DP	1:0,45:45
Chr02	5667355	.	G	A	.	.	.	GT:CLCAD2:DP	1:0,46:47
Chr02	5667418	.	T	A	.	.	.	GT:CLCAD2:DP	1:0,52:52
Chr02	5667563	.	C	A	.	.	.	GT:CLCAD2:DP	1:0,62:62
Chr02	5671814	.	T	C	.	.	.	GT:CLCAD2:DP	1:0,75:75
Chr02	5673223	.	T	G	.	.	.	GT:CLCAD2:DP	1:0,88:88
Chr02	5674488	.	C	A	.	.	.	GT:CLCAD2:DP	1:0,52:53
Chr02	5674642	.	G	A	.	.	.	GT:CLCAD2:DP	1:0,55:55
Chr02	5675722	.	C	T	.	.	.	GT:CLCAD2:DP	1:0,72:72
Chr02	5678181	.	G	C	.	.	.	GT:CLCAD2:DP	1:0,59:60
Chr02	5678202	.	G	C	.	.	.	GT:CLCAD2:DP	1:0,65:65
Chr02	5678207	.	T	C	.	.	.	GT:CLCAD2:DP	1:0,67:67
Chr02	5678355	.	T	C	.	.	.	GT:CLCAD2:DP	1:0,47:49
Chr02	5680473	.	T	C	.	.	.	GT:CLCAD2:DP	1:0,53:53
Chr02	5680634	.	G	A	.	.	.	GT:CLCAD2:DP	1:0,47:47
Chr02	5680673	.	G	T	.	.	.	GT:CLCAD2:DP	1:0,41:41
Chr02	5682535	.	T	A	.	.	.	GT:CLCAD2:DP	1:0,17:21
Chr02	5682554	.	G	A	.	.	.	GT:CLCAD2:DP	1:0,13:16
Chr02	5685487	.	G	A	.	.	.	GT:CLCAD2:DP	1:0,53:56
Chr02	5686997	.	C	G	.	.	.	GT:CLCAD2:DP	1:0,60:61
Chr02	5689623	.	C	A	.	.	.	GT:CLCAD2:DP	1:0,15:17
Chr02	5689886	.	T	C	.	.	.	GT:CLCAD2:DP	1:0,38:38
Chr02	5690017	.	AT	A	.	.	.	GT:CLCAD2:DP	1:0,32:36
Chr02	5723021	.	A	G	.	.	.	GT:CLCAD2:DP	1:0,56:56
Chr02	5778250	.	T	A	.	.	.	GT:CLCAD2:DP	1:0,59:59
Chr02	5783522	.	GA	G	.	.	.	GT:CLCAD2:DP	1:0,46:55
Chr02	5801488	.	G	GA	.	.	.	GT:CLCAD2:DP	1:0,74:78
Chr02	5801494	.	C	CA	.	.	.	GT:CLCAD2:DP	1:0,73:80
Chr02	5801514	.	G	GC	.	.	.	GT:CLCAD2:DP	1:0,67:75
Chr02	5801516	.	A	AT	.	.	.	GT:CLCAD2:DP	1:0,68:68
Chr02	5801518	.	G	GT	.	.	.	GT:CLCAD2:DP	1:0,68:68
Chr02	5801532	.	G	GA	.	.	.	GT:CLCAD2:DP	1:0,88:89
Chr02	5801583	.	T	TC	.	.	.	GT:CLCAD2:DP	1:0,106:112
Chr02	5803390	.	A	T	.	.	.	GT:CLCAD2:DP	1:0,72:72
Chr02	5803681	.	C	T	.	.	.	GT:CLCAD2:DP	1:0,78:78
Chr02	5807808	.	TCCG	T	.	.	.	GT:CLCAD2:DP	1:0,37:55
Chr02	5842365	.	T	A	.	.	.	GT:CLCAD2:DP	1:0,68:68
Chr02	5880081	.	T	C	.	.	.	GT:CLCAD2:DP	1:0,71:71
Chr02	5880244	.	G	A	.	.	.	GT:CLCAD2:DP	1:0,59:59
Chr02	5880284	.	C	CTCT	.	.	.	GT:CLCAD2:DP	1:0,41:65
Chr02	5906967	.	G	C	.	.	.	GT:CLCAD2:DP	1:0,20:20
Chr02	5908050	.	T	C	.	.	.	GT:CLCAD2:DP	1:0,45:46
Chr02	5923550	.	C	T	.	.	.	GT:CLCAD2:DP	1:0,79:79
Chr02	5923973	.	A	G	.	.	.	GT:CLCAD2:DP	1:0,56:56
Chr02	5926544	.	G	A	.	.	.	GT:CLCAD2:DP	1:0,80:80
Chr02	5927589	.	A	G	.	.	.	GT:CLCAD2:DP	1:0,47:47
Chr02	5928611	.	G	C	.	.	.	GT:CLCAD2:DP	1:0,52:52
Chr02	5929664	.	A	C	.	.	.	GT:CLCAD2:DP	1:0,79:79
Chr02	5929680	.	T	G	.	.	.	GT:CLCAD2:DP	1:0,80:80
Chr02	5935609	.	A	C	.	.	.	GT:CLCAD2:DP	1:0,126:130
Chr02	5953079	.	G	T	.	.	.	GT:CLCAD2:DP	1:0,66:66
Chr02	5953082	.	T	G	.	.	.	GT:CLCAD2:DP	1:0,66:66
Chr02	5953115	.	G	A	.	.	.	GT:CLCAD2:DP	1:0,63:63
Chr02	5953119	.	A	G	.	.	.	GT:CLCAD2:DP	1:0,59:60
Chr02	5964118	.	G	T	.	.	.	GT:CLCAD2:DP	1:0,70:116
Chr02	5967270	.	A	C	.	.	.	GT:CLCAD2:DP	1:0,59:59
Chr02	5975358	.	A	G	.	.	.	GT:CLCAD2:DP	1:0,96:96
Chr02	5975820	.	A	C	.	.	.	GT:CLCAD2:DP	1:0,89:90
Chr02	5976045	.	A	G	.	.	.	GT:CLCAD2:DP	1:0,75:75
Chr02	5986548	.	G	T	.	.	.	GT:CLCAD2:DP	1:0,45:46
Chr02	5986743	.	T	A	.	.	.	GT:CLCAD2:DP	1:0,40:40
Chr02	5986826	.	T	C	.	.	.	GT:CLCAD2:DP	1:0,42:42
Chr02	5987680	.	G	C	.	.	.	GT:CLCAD2:DP	1:0,52:52
Chr02	6009617	.	GTGA	G	.	.	.	GT:CLCAD2:DP	1:0,44:84
Chr02	6015284	.	T	A	.	.	.	GT:CLCAD2:DP	1:0,74:74
Chr02	6015651	.	T	C	.	.	.	GT:CLCAD2:DP	1:0,68:68
Chr02	6088503	.	T	C	.	.	.	GT:CLCAD2:DP	1:0,53:53
Chr02	6088739	.	T	C	.	.	.	GT:CLCAD2:DP	1:0,84:84
Chr02	6088898	.	A	G	.	.	.	GT:CLCAD2:DP	1:0,33:33
Chr02	6088919	.	A	G	.	.	.	GT:CLCAD2:DP	1:0,27:27
Chr02	6089054	.	A	G	.	.	.	GT:CLCAD2:DP	1:0,75:76
Chr02	6132798	.	AT	A	.	.	.	GT:CLCAD2:DP	1:0,62:74
Chr02	6137551	.	A	G	.	.	.	GT:CLCAD2:DP	1:0,74:74
Chr02	6144426	.	G	C	.	.	.	GT:CLCAD2:DP	1:0,81:82
Chr02	6144453	.	C	G	.	.	.	GT:CLCAD2:DP	1:0,82:82
Chr02	6145863	.	G	A	.	.	.	GT:CLCAD2:DP	1:0,58:58
Chr02	6147017	.	T	G	.	.	.	GT:CLCAD2:DP	1:0,54:54
Chr02	6159370	.	T	A	.	.	.	GT:CLCAD2:DP	1:0,58:58
Chr02	6170461	.	T	A	.	.	.	GT:CLCAD2:DP	1:0,46:47
Chr02	6171595	.	G	GC	.	.	.	GT:CLCAD2:DP	1:0,70:79
Chr02	6183680	.	G	C	.	.	.	GT:CLCAD2:DP	1:0,41:41
Chr02	6183862	.	A	C	.	.	.	GT:CLCAD2:DP	1:0,28:28
Chr02	6183878	.	ACAGC	A	.	.	.	GT:CLCAD2:DP	1:0,19:21
Chr02	6183883	.	TAC	T	.	.	.	GT:CLCAD2:DP	1:0,19:21
Chr02	6191241	.	T	G	.	.	.	GT:CLCAD2:DP	1:0,72:72
Chr02	6225607	.	A	T	.	.	.	GT:CLCAD2:DP	1:0,84:86
Chr02	6226908	.	T	G	.	.	.	GT:CLCAD2:DP	1:0,49:89
Chr02	6249092	.	A	G	.	.	.	GT:CLCAD2:DP	1:0,69:69
Chr02	6249377	.	C	T	.	.	.	GT:CLCAD2:DP	1:0,82:82
Chr02	6267183	.	C	T	.	.	.	GT:CLCAD2:DP	1:0,59:60
Chr02	6267554	.	T	G	.	.	.	GT:CLCAD2:DP	1:0,45:45
Chr02	6275914	.	A	C	.	.	.	GT:CLCAD2:DP	1:0,55:55
Chr02	6278144	.	A	G	.	.	.	GT:CLCAD2:DP	1:0,80:80
Chr02	6280962	.	T	C	.	.	.	GT:CLCAD2:DP	1:0,68:68
Chr02	6322431	.	T	C	.	.	.	GT:CLCAD2:DP	1:0,52:52
Chr02	6324156	.	A	T	.	.	.	GT:CLCAD2:DP	1:0,44:44
Chr02	6327006	.	T	G	.	.	.	GT:CLCAD2:DP	1:0,52:52
Chr02	6328251	.	T	C	.	.	.	GT:CLCAD2:DP	1:0,50:50
Chr02	6353562	.	G	T	.	.	.	GT:CLCAD2:DP	1:0,73:73
Chr02	6357451	.	C	A	.	.	.	GT:CLCAD2:DP	1:0,64:64
Chr02	6373771	.	G	T	.	.	.	GT:CLCAD2:DP	1:0,39:40
Chr02	6373784	.	T	C	.	.	.	GT:CLCAD2:DP	1:0,41:41
Chr02	6373908	.	A	C	.	.	.	GT:CLCAD2:DP	1:0,60:60
Chr02	6393564	.	A	T	.	.	.	GT:CLCAD2:DP	1:0,30:30
Chr02	6393565	.	T	TA	.	.	.	GT:CLCAD2:DP	1:0,25:30
Chr02	6393567	.	G	GA	.	.	.	GT:CLCAD2:DP	1:0,25:25
Chr02	6393583	.	G	A	.	.	.	GT:CLCAD2:DP	1:0,23:24
Chr02	6393641	.	C	A	.	.	.	GT:CLCAD2:DP	1:0,36:36
Chr02	6393895	.	CTGATGAGAA	C	.	.	.	GT:CLCAD2:DP	1:0,31:60
Chr02	6394219	.	T	C	.	.	.	GT:CLCAD2:DP	1:0,93:93
Chr02	6413172	.	C	A	.	.	.	GT:CLCAD2:DP	1:0,49:49
Chr02	6413217	.	C	T	.	.	.	GT:CLCAD2:DP	1:0,48:48
Chr02	6413810	.	C	CTCG	.	.	.	GT:CLCAD2:DP	1:0,55:64
Chr02	6414220	.	C	T	.	.	.	GT:CLCAD2:DP	1:0,84:84
Chr02	6414332	.	T	C	.	.	.	GT:CLCAD2:DP	1:0,97:97
Chr02	6414524	.	A	G	.	.	.	GT:CLCAD2:DP	1:0,56:56
Chr02	6456758	.	C	A	.	.	.	GT:CLCAD2:DP	1:0,78:78
Chr02	6456762	.	A	G	.	.	.	GT:CLCAD2:DP	1:0,82:82
Chr02	6499457	.	C	T	.	.	.	GT:CLCAD2:DP	1:0,49:50
Chr02	6507177	.	G	A	.	.	.	GT:CLCAD2:DP	1:0,68:70
Chr02	6508364	.	T	G	.	.	.	GT:CLCAD2:DP	1:0,58:58
Chr02	6508474	.	C	T	.	.	.	GT:CLCAD2:DP	1:0,53:53
Chr02	6509797	.	G	A	.	.	.	GT:CLCAD2:DP	1:0,64:64
Chr02	6509853	.	G	C	.	.	.	GT:CLCAD2:DP	1:0,55:55
Chr02	6511564	.	C	A	.	.	.	GT:CLCAD2:DP	1:0,69:69
Chr02	6520571	.	A	ATTGTTG	.	.	.	GT:CLCAD2:DP	1:0,38:65
Chr02	6527985	.	C	T	.	.	.	GT:CLCAD2:DP	1:0,58:58
Chr02	6528065	.	G	A	.	.	.	GT:CLCAD2:DP	1:0,85:85
Chr02	6528118	.	A	G	.	.	.	GT:CLCAD2:DP	1:0,77:77
Chr02	6528285	.	A	G	.	.	.	GT:CLCAD2:DP	1:0,60:60
Chr02	6528330	.	G	T	.	.	.	GT:CLCAD2:DP	1:0,52:52
Chr02	6528349	.	C	A	.	.	.	GT:CLCAD2:DP	1:0,45:45
Chr02	6528351	.	T	A	.	.	.	GT:CLCAD2:DP	1:0,45:45
Chr02	6581305	.	G	T	.	.	.	GT:CLCAD2:DP	1:0,114:114
Chr02	6581344	.	T	A	.	.	.	GT:CLCAD2:DP	1:0,116:117
Chr02	6600347	.	G	GA	.	.	.	GT:CLCAD2:DP	1:0,22:41
Chr02	6629206	.	G	A	.	.	.	GT:CLCAD2:DP	1:0,68:68
Chr02	6633114	.	T	C	.	.	.	GT:CLCAD2:DP	1:0,42:42
Chr02	6633404	.	T	G	.	.	.	GT:CLCAD2:DP	1:0,28:28
Chr02	6639081	.	A	G	.	.	.	GT:CLCAD2:DP	1:0,78:78
Chr02	6639806	.	G	A	.	.	.	GT:CLCAD2:DP	1:0,68:68
Chr02	6639857	.	G	A	.	.	.	GT:CLCAD2:DP	1:0,53:53
Chr02	6658886	.	G	A	.	.	.	GT:CLCAD2:DP	1:0,50:50
Chr02	6662098	.	C	T	.	.	.	GT:CLCAD2:DP	1:0,42:42
Chr02	6662110	.	T	A	.	.	.	GT:CLCAD2:DP	1:0,42:42
Chr02	6675538	.	A	T	.	.	.	GT:CLCAD2:DP	1:0,61:61
Chr02	6675851	.	G	A	.	.	.	GT:CLCAD2:DP	1:0,35:35
Chr02	6675878	.	C	T	.	.	.	GT:CLCAD2:DP	1:0,33:33
Chr02	6675893	.	A	G	.	.	.	GT:CLCAD2:DP	1:0,36:36
Chr02	6683073	.	C	T	.	.	.	GT:CLCAD2:DP	1:0,50:51
Chr02	6683430	.	A	C	.	.	.	GT:CLCAD2:DP	1:0,63:63
Chr02	6685716	.	A	G	.	.	.	GT:CLCAD2:DP	1:0,65:65
Chr02	6686435	.	T	C	.	.	.	GT:CLCAD2:DP	1:0,60:60
Chr02	6708306	.	G	A	.	.	.	GT:CLCAD2:DP	1:0,76:76
Chr02	6714809	.	A	T	.	.	.	GT:CLCAD2:DP	1:0,29:29
Chr02	6714836	.	C	T	.	.	.	GT:CLCAD2:DP	1:0,24:24
Chr02	6714879	.	A	G	.	.	.	GT:CLCAD2:DP	1:0,28:29
Chr02	6714989	.	G	C	.	.	.	GT:CLCAD2:DP	1:0,52:52
Chr02	6730562	.	A	T	.	.	.	GT:CLCAD2:DP	1:0,61:61
Chr02	6753377	.	A	T	.	.	.	GT:CLCAD2:DP	1:0,31:31
Chr02	6753706	.	A	T	.	.	.	GT:CLCAD2:DP	1:0,62:62
Chr02	6754103	.	C	T	.	.	.	GT:CLCAD2:DP	1:0,58:58
Chr02	6754157	.	C	CA	.	.	.	GT:CLCAD2:DP	1:0,58:59
Chr02	6754265	.	A	T	.	.	.	GT:CLCAD2:DP	1:0,61:61
Chr02	6754359	.	CTGTTGCAA	C	.	.	.	GT:CLCAD2:DP	1:0,42:50
Chr02	6754432	.	G	C	.	.	.	GT:CLCAD2:DP	1:0,50:50
Chr02	6754452	.	C	T	.	.	.	GT:CLCAD2:DP	1:0,50:50
Chr02	6754659	.	T	A	.	.	.	GT:CLCAD2:DP	1:0,60:60
Chr02	6754675	.	T	A	.	.	.	GT:CLCAD2:DP	1:0,55:55
Chr02	6757842	.	G	C	.	.	.	GT:CLCAD2:DP	1:0,66:66
Chr02	6761537	.	A	G	.	.	.	GT:CLCAD2:DP	1:0,62:62
Chr02	6788425	.	C	A	.	.	.	GT:CLCAD2:DP	1:0,41:42
Chr02	6805113	.	G	T	.	.	.	GT:CLCAD2:DP	1:0,55:55
Chr02	6852379	.	C	A	.	.	.	GT:CLCAD2:DP	1:0,102:102
Chr02	6852415	.	T	C	.	.	.	GT:CLCAD2:DP	1:0,99:99
Chr02	6855254	.	C	T	.	.	.	GT:CLCAD2:DP	1:0,54:55
Chr02	6857284	.	T	C	.	.	.	GT:CLCAD2:DP	1:0,79:79
Chr02	6862274	.	C	G	.	.	.	GT:CLCAD2:DP	1:0,72:72
Chr02	6870036	.	C	G	.	.	.	GT:CLCAD2:DP	1:0,47:47
Chr02	6892151	.	G	A	.	.	.	GT:CLCAD2:DP	1:0,78:78
Chr02	6910305	.	T	C	.	.	.	GT:CLCAD2:DP	1:0,96:96
Chr02	6910348	.	T	C	.	.	.	GT:CLCAD2:DP	1:0,87:88
Chr02	6964577	.	TTGA	T	.	.	.	GT:CLCAD2:DP	1:0,41:49
Chr02	6964628	.	CT	TA	.	.	.	GT:CLCAD2:DP	1:0,43:44
Chr02	6967947	.	G	A	.	.	.	GT:CLCAD2:DP	1:0,61:64
Chr02	6967983	.	C	T	.	.	.	GT:CLCAD2:DP	1:0,70:70
Chr02	6968148	.	T	TC	.	.	.	GT:CLCAD2:DP	1:0,58:62
Chr02	6968166	.	AAAT	A	.	.	.	GT:CLCAD2:DP	1:0,35:52
Chr02	6974582	.	A	T	.	.	.	GT:CLCAD2:DP	1:0,95:96
Chr02	7027391	.	G	A	.	.	.	GT:CLCAD2:DP	1:0,42:42
Chr02	7029699	.	G	A	.	.	.	GT:CLCAD2:DP	1:0,79:80
Chr02	7035595	.	C	G	.	.	.	GT:CLCAD2:DP	1:0,99:99
Chr02	7055376	.	G	T	.	.	.	GT:CLCAD2:DP	1:0,58:58
Chr02	7064382	.	T	C	.	.	.	GT:CLCAD2:DP	1:0,39:40
Chr02	7080073	.	A	G	.	.	.	GT:CLCAD2:DP	1:0,66:66
Chr02	7099694	.	T	C	.	.	.	GT:CLCAD2:DP	1:0,74:75
Chr02	7100543	.	GTGA	G	.	.	.	GT:CLCAD2:DP	1:0,40:55
Chr02	7160837	.	T	C	.	.	.	GT:CLCAD2:DP	1:0,62:62
Chr02	7161558	.	G	T	.	.	.	GT:CLCAD2:DP	1:0,51:51
Chr02	7168491	.	C	G	.	.	.	GT:CLCAD2:DP	1:0,59:59
Chr02	7169137	.	C	T	.	.	.	GT:CLCAD2:DP	1:0,52:52
Chr02	7182971	.	A	G	.	.	.	GT:CLCAD2:DP	1:0,47:48
Chr02	7190118	.	G	C	.	.	.	GT:CLCAD2:DP	1:0,60:60
Chr02	7194045	.	T	C	.	.	.	GT:CLCAD2:DP	1:0,83:84
Chr02	7207615	.	T	G	.	.	.	GT:CLCAD2:DP	1:0,81:81
Chr02	7245093	.	A	G	.	.	.	GT:CLCAD2:DP	1:0,32:32
Chr02	7245178	.	G	T	.	.	.	GT:CLCAD2:DP	1:0,22:22
Chr02	7245712	.	T	C	.	.	.	GT:CLCAD2:DP	1:0,65:66
Chr02	7245730	.	T	A	.	.	.	GT:CLCAD2:DP	1:0,62:62
Chr02	7247714	.	A	T	.	.	.	GT:CLCAD2:DP	1:0,120:120
Chr02	7247820	.	A	G	.	.	.	GT:CLCAD2:DP	1:0,111:111
Chr02	7247823	.	G	A	.	.	.	GT:CLCAD2:DP	1:0,107:107
Chr02	7263221	.	TG	T	.	.	.	GT:CLCAD2:DP	1:0,58:70
Chr02	7285595	.	A	AG	.	.	.	GT:CLCAD2:DP	1:0,34:44
Chr02	7285598	.	TA	T	.	.	.	GT:CLCAD2:DP	1:0,36:45
Chr02	7285617	.	T	G	.	.	.	GT:CLCAD2:DP	1:0,68:94
Chr02	7285647	.	T	C	.	.	.	GT:CLCAD2:DP	1:0,95:185
Chr02	7285655	.	A	G	.	.	.	GT:CLCAD2:DP	1:0,187:189
Chr02	7285665	.	C	G	.	.	.	GT:CLCAD2:DP	1:0,222:224
Chr02	7285703	.	C	G	.	.	.	GT:CLCAD2:DP	1:0,320:323
Chr02	7285740	.	A	G	.	.	.	GT:CLCAD2:DP	1:0,244:440
Chr02	7285767	.	A	G	.	.	.	GT:CLCAD2:DP	1:0,281:450
Chr02	7285770	.	A	G	.	.	.	GT:CLCAD2:DP	1:0,310:448
Chr02	7285845	.	C	G	.	.	.	GT:CLCAD2:DP	1:0,97:181
Chr02	7285851	.	GT	G	.	.	.	GT:CLCAD2:DP	1:0,162:164
Chr02	7285855	.	T	A	.	.	.	GT:CLCAD2:DP	1:0,169:169
Chr02	7394837	.	T	G	.	.	.	GT:CLCAD2:DP	1:0,49:49
Chr02	7420481	.	A	G	.	.	.	GT:CLCAD2:DP	1:0,92:92
Chr02	7421831	.	G	A	.	.	.	GT:CLCAD2:DP	1:0,44:44
Chr02	7421863	.	C	A	.	.	.	GT:CLCAD2:DP	1:0,42:43
Chr02	7514460	.	G	GT	.	.	.	GT:CLCAD2:DP	1:0,56:57
Chr02	7527234	.	C	T	.	.	.	GT:CLCAD2:DP	1:0,47:47
Chr02	7547771	.	A	G	.	.	.	GT:CLCAD2:DP	1:0,78:79
Chr02	7547774	.	A	G	.	.	.	GT:CLCAD2:DP	1:0,78:78
Chr02	7547782	.	G	C	.	.	.	GT:CLCAD2:DP	1:0,77:77
Chr02	7547796	.	GG	CA	.	.	.	GT:CLCAD2:DP	1:0,67:67
Chr02	7547807	.	A	G	.	.	.	GT:CLCAD2:DP	1:0,66:66
Chr02	7547809	.	G	A	.	.	.	GT:CLCAD2:DP	1:0,66:66
Chr02	7548078	.	A	G	.	.	.	GT:CLCAD2:DP	1:0,59:59
Chr02	7550871	.	A	G	.	.	.	GT:CLCAD2:DP	1:0,58:58
Chr02	7562738	.	C	T	.	.	.	GT:CLCAD2:DP	1:0,40:42
Chr02	7579763	.	G	C	.	.	.	GT:CLCAD2:DP	1:0,86:86
Chr02	7580020	.	C	T	.	.	.	GT:CLCAD2:DP	1:0,69:71
Chr02	7615625	.	G	A	.	.	.	GT:CLCAD2:DP	1:0,47:47
Chr02	7623614	.	A	G	.	.	.	GT:CLCAD2:DP	1:0,88:88
Chr02	7637495	.	A	C	.	.	.	GT:CLCAD2:DP	1:0,82:82
Chr02	7656082	.	T	A	.	.	.	GT:CLCAD2:DP	1:0,49:49
Chr02	7659694	.	C	T	.	.	.	GT:CLCAD2:DP	1:0,72:72
Chr02	7689865	.	T	A	.	.	.	GT:CLCAD2:DP	1:0,77:77
Chr02	7689969	.	T	G	.	.	.	GT:CLCAD2:DP	1:0,62:62
Chr02	7690954	.	TATG	T	.	.	.	GT:CLCAD2:DP	1:0,66:74
Chr02	7723042	.	G	A	.	.	.	GT:CLCAD2:DP	1:0,79:80
Chr02	7723156	.	A	T	.	.	.	GT:CLCAD2:DP	1:0,97:97
Chr02	7725023	.	T	C	.	.	.	GT:CLCAD2:DP	1:0,49:51
Chr02	7782761	.	C	A	.	.	.	GT:CLCAD2:DP	1:0,67:67
Chr02	7783009	.	G	A	.	.	.	GT:CLCAD2:DP	1:0,65:65
Chr02	7783023	.	G	A	.	.	.	GT:CLCAD2:DP	1:0,61:61
Chr02	7783088	.	T	G	.	.	.	GT:CLCAD2:DP	1:0,52:52
Chr02	7784199	.	A	G	.	.	.	GT:CLCAD2:DP	1:0,53:53
Chr02	7784322	.	C	G	.	.	.	GT:CLCAD2:DP	1:0,69:69
Chr02	7784449	.	C	T	.	.	.	GT:CLCAD2:DP	1:0,59:59
Chr02	7785402	.	C	T	.	.	.	GT:CLCAD2:DP	1:0,48:48
Chr02	7785455	.	T	A	.	.	.	GT:CLCAD2:DP	1:0,55:55
Chr02	7786006	.	G	A	.	.	.	GT:CLCAD2:DP	1:0,46:46
Chr02	7786456	.	C	A	.	.	.	GT:CLCAD2:DP	1:0,40:40
Chr02	7786483	.	C	T	.	.	.	GT:CLCAD2:DP	1:0,41:41
Chr02	7786510	.	T	C	.	.	.	GT:CLCAD2:DP	1:0,40:40
Chr02	7798490	.	C	T	.	.	.	GT:CLCAD2:DP	1:0,99:101
Chr02	7798530	.	T	G	.	.	.	GT:CLCAD2:DP	1:0,99:100
Chr02	7798541	.	C	T	.	.	.	GT:CLCAD2:DP	1:0,102:102
Chr02	7798550	.	G	C	.	.	.	GT:CLCAD2:DP	1:0,100:101
Chr02	7838719	.	G	T	.	.	.	GT:CLCAD2:DP	1:0,47:47
Chr02	7845782	.	A	G	.	.	.	GT:CLCAD2:DP	1:0,78:78
Chr02	7852038	.	AT	GG	.	.	.	GT:CLCAD2:DP	1:0,43:43
Chr02	7856220	.	TG	T	.	.	.	GT:CLCAD2:DP	1:0,85:88
Chr02	7868191	.	C	G	.	.	.	GT:CLCAD2:DP	1:0,68:68
Chr02	7897010	.	C	T	.	.	.	GT:CLCAD2:DP	1:0,70:70
Chr02	7928193	.	C	A	.	.	.	GT:CLCAD2:DP	1:0,24:24
Chr02	7928217	.	C	T	.	.	.	GT:CLCAD2:DP	1:0,16:16
Chr02	7928221	.	T	C	.	.	.	GT:CLCAD2:DP	1:0,16:16
Chr02	7929199	.	T	A	.	.	.	GT:CLCAD2:DP	1:0,72:72
Chr02	7932837	.	G	A	.	.	.	GT:CLCAD2:DP	1:0,84:84
Chr02	7937579	.	T	A	.	.	.	GT:CLCAD2:DP	1:0,66:66
Chr02	7939830	.	T	C	.	.	.	GT:CLCAD2:DP	1:0,75:75
Chr02	7939922	.	T	C	.	.	.	GT:CLCAD2:DP	1:0,85:86
Chr02	7939970	.	C	T	.	.	.	GT:CLCAD2:DP	1:0,83:83
Chr02	7940052	.	T	C	.	.	.	GT:CLCAD2:DP	1:0,75:75
Chr02	7940103	.	C	T	.	.	.	GT:CLCAD2:DP	1:0,77:77
Chr02	7940159	.	G	C	.	.	.	GT:CLCAD2:DP	1:0,78:78
Chr02	7940449	.	T	A	.	.	.	GT:CLCAD2:DP	1:0,82:83
Chr02	7941343	.	A	G	.	.	.	GT:CLCAD2:DP	1:0,37:37
Chr02	7942129	.	A	C	.	.	.	GT:CLCAD2:DP	1:0,53:53
Chr02	7957550	.	A	G	.	.	.	GT:CLCAD2:DP	1:0,51:51
Chr02	7957612	.	G	T	.	.	.	GT:CLCAD2:DP	1:0,45:45
Chr02	7961148	.	G	T	.	.	.	GT:CLCAD2:DP	1:0,27:27
Chr02	7962370	.	G	A	.	.	.	GT:CLCAD2:DP	1:0,45:48
Chr02	7962430	.	C	T	.	.	.	GT:CLCAD2:DP	1:0,38:47
Chr02	7976541	.	G	A	.	.	.	GT:CLCAD2:DP	1:0,29:29
Chr02	7977859	.	GG	AA	.	.	.	GT:CLCAD2:DP	1:0,35:35
Chr02	7978080	.	G	A	.	.	.	GT:CLCAD2:DP	1:0,62:62
Chr02	7998374	.	T	G	.	.	.	GT:CLCAD2:DP	1:0,69:69
Chr02	8000386	.	T	TG	.	.	.	GT:CLCAD2:DP	1:0,61:63
Chr02	8025425	.	G	A	.	.	.	GT:CLCAD2:DP	1:0,63:63
Chr02	8025678	.	A	G	.	.	.	GT:CLCAD2:DP	1:0,77:77
Chr02	8025869	.	A	G	.	.	.	GT:CLCAD2:DP	1:0,59:59
Chr02	8025878	.	A	G	.	.	.	GT:CLCAD2:DP	1:0,63:63
Chr02	8025949	.	C	G	.	.	.	GT:CLCAD2:DP	1:0,82:83
Chr02	8026211	.	A	G	.	.	.	GT:CLCAD2:DP	1:0,82:82
Chr02	8026280	.	A	G	.	.	.	GT:CLCAD2:DP	1:0,56:57
Chr02	8028838	.	A	C	.	.	.	GT:CLCAD2:DP	1:0,56:57
Chr02	8039012	.	T	C	.	.	.	GT:CLCAD2:DP	1:0,79:79
Chr02	8039451	.	G	T	.	.	.	GT:CLCAD2:DP	1:0,55:58
Chr02	8039526	.	T	C	.	.	.	GT:CLCAD2:DP	1:0,56:56
Chr02	8048931	.	A	G	.	.	.	GT:CLCAD2:DP	1:0,65:65
Chr02	8062631	.	C	T	.	.	.	GT:CLCAD2:DP	1:0,73:74
Chr02	8131268	.	C	T	.	.	.	GT:CLCAD2:DP	1:0,23:23
Chr02	8156995	.	T	C	.	.	.	GT:CLCAD2:DP	1:0,51:52
Chr02	8168929	.	G	C	.	.	.	GT:CLCAD2:DP	1:0,36:36
Chr02	8175874	.	T	C	.	.	.	GT:CLCAD2:DP	1:0,62:62
Chr02	8178126	.	A	G	.	.	.	GT:CLCAD2:DP	1:0,57:57
Chr02	8188246	.	G	C	.	.	.	GT:CLCAD2:DP	1:0,64:64
Chr02	8213905	.	G	A	.	.	.	GT:CLCAD2:DP	1:0,49:50
Chr02	8244814	.	G	A	.	.	.	GT:CLCAD2:DP	1:0,61:62
Chr02	8245021	.	A	C	.	.	.	GT:CLCAD2:DP	1:0,85:87
Chr02	8245581	.	G	A	.	.	.	GT:CLCAD2:DP	1:0,66:66
Chr02	8252336	.	CT	C	.	.	.	GT:CLCAD2:DP	1:0,47:52
Chr02	8253735	.	G	T	.	.	.	GT:CLCAD2:DP	1:0,12:12
Chr02	8292884	.	C	G	.	.	.	GT:CLCAD2:DP	1:0,51:51
Chr02	8312806	.	A	T	.	.	.	GT:CLCAD2:DP	1:0,36:36
Chr02	8334746	.	T	A	.	.	.	GT:CLCAD2:DP	1:0,82:82
Chr02	8344011	.	A	G	.	.	.	GT:CLCAD2:DP	1:0,52:52
Chr02	8347513	.	C	T	.	.	.	GT:CLCAD2:DP	1:0,59:65
Chr02	8410168	.	C	T	.	.	.	GT:CLCAD2:DP	1:0,45:46
Chr02	8444914	.	T	G	.	.	.	GT:CLCAD2:DP	1:0,77:78
Chr02	8457165	.	A	C	.	.	.	GT:CLCAD2:DP	1:0,46:46
Chr02	8457282	.	G	A	.	.	.	GT:CLCAD2:DP	1:0,30:35
Chr02	8483322	.	T	TA	.	.	.	GT:CLCAD2:DP	1:0,73:73
Chr02	8530621	.	C	T	.	.	.	GT:CLCAD2:DP	1:0,103:103
Chr02	8593791	.	T	C	.	.	.	GT:CLCAD2:DP	1:0,42:42
Chr02	8600130	.	T	C	.	.	.	GT:CLCAD2:DP	1:0,88:89
Chr02	8600136	.	G	T	.	.	.	GT:CLCAD2:DP	1:0,89:89
Chr02	8748030	.	T	C	.	.	.	GT:CLCAD2:DP	1:0,54:55
Chr02	8748596	.	ATTC	A	.	.	.	GT:CLCAD2:DP	1:0,48:61
Chr02	8760656	.	C	T	.	.	.	GT:CLCAD2:DP	1:0,60:60
Chr02	8762570	.	C	A	.	.	.	GT:CLCAD2:DP	1:0,43:43
Chr02	8770696	.	A	G	.	.	.	GT:CLCAD2:DP	1:0,62:64
Chr02	8791211	.	C	T	.	.	.	GT:CLCAD2:DP	1:0,43:44
Chr02	8923676	.	C	A	.	.	.	GT:CLCAD2:DP	1:0,84:84
Chr02	8924453	.	A	G	.	.	.	GT:CLCAD2:DP	1:0,118:119
Chr02	8960939	.	G	A	.	.	.	GT:CLCAD2:DP	1:0,58:58
Chr02	8961396	.	C	T	.	.	.	GT:CLCAD2:DP	1:0,47:47
Chr02	9169402	.	G	C	.	.	.	GT:CLCAD2:DP	1:0,76:76
Chr02	9170765	.	C	T	.	.	.	GT:CLCAD2:DP	1:0,63:63
Chr02	9176871	.	G	A	.	.	.	GT:CLCAD2:DP	1:0,57:57
Chr02	9177102	.	G	A	.	.	.	GT:CLCAD2:DP	1:0,55:56
Chr02	9177112	.	A	C	.	.	.	GT:CLCAD2:DP	1:0,57:57
Chr02	9220693	.	C	A	.	.	.	GT:CLCAD2:DP	1:0,88:89
Chr02	9222318	.	C	T	.	.	.	GT:CLCAD2:DP	1:0,45:45
Chr02	9258611	.	A	G	.	.	.	GT:CLCAD2:DP	1:0,69:69
Chr02	9269685	.	T	C	.	.	.	GT:CLCAD2:DP	1:0,68:69
Chr02	9271697	.	C	G	.	.	.	GT:CLCAD2:DP	1:0,47:47
Chr02	9369030	.	CT	C	.	.	.	GT:CLCAD2:DP	1:0,71:74
Chr02	9369049	.	G	C	.	.	.	GT:CLCAD2:DP	1:0,88:88
Chr02	9377706	.	C	G	.	.	.	GT:CLCAD2:DP	1:0,54:54
Chr02	9401920	.	ACACTCT	A	.	.	.	GT:CLCAD2:DP	1:0,40:68
Chr02	9418331	.	T	A	.	.	.	GT:CLCAD2:DP	1:0,66:67
Chr02	9422423	.	G	C	.	.	.	GT:CLCAD2:DP	1:0,75:76
Chr02	9422657	.	A	G	.	.	.	GT:CLCAD2:DP	1:0,75:75
Chr02	9445716	.	C	T	.	.	.	GT:CLCAD2:DP	1:0,65:65
Chr02	9453902	.	C	T	.	.	.	GT:CLCAD2:DP	1:0,83:83
Chr02	9454042	.	G	A	.	.	.	GT:CLCAD2:DP	1:0,68:69
Chr02	9454058	.	C	G	.	.	.	GT:CLCAD2:DP	1:0,61:61
Chr02	9455160	.	G	A	.	.	.	GT:CLCAD2:DP	1:0,88:89
Chr02	9455466	.	T	G	.	.	.	GT:CLCAD2:DP	1:0,62:62
Chr02	9456306	.	A	G	.	.	.	GT:CLCAD2:DP	1:0,84:84
Chr02	9456309	.	C	T	.	.	.	GT:CLCAD2:DP	1:0,81:85
Chr02	9459754	.	C	T	.	.	.	GT:CLCAD2:DP	1:0,57:57
Chr02	9462892	.	G	C	.	.	.	GT:CLCAD2:DP	1:0,47:47
Chr02	9463706	.	G	A	.	.	.	GT:CLCAD2:DP	1:0,72:72
Chr02	9474855	.	A	T	.	.	.	GT:CLCAD2:DP	1:0,51:51
Chr02	9474904	.	C	A	.	.	.	GT:CLCAD2:DP	1:0,67:67
Chr02	9475097	.	A	T	.	.	.	GT:CLCAD2:DP	1:0,91:91
Chr02	9494346	.	T	C	.	.	.	GT:CLCAD2:DP	1:0,85:170
Chr02	9495061	.	T	C	.	.	.	GT:CLCAD2:DP	1:0,78:128
Chr02	9495156	.	C	A	.	.	.	GT:CLCAD2:DP	1:0,62:62
Chr02	9495158	.	T	A	.	.	.	GT:CLCAD2:DP	1:0,62:62
Chr02	9495160	.	C	G	.	.	.	GT:CLCAD2:DP	1:0,62:62
Chr02	9495169	.	A	G	.	.	.	GT:CLCAD2:DP	1:0,51:53
Chr02	9495180	.	G	T	.	.	.	GT:CLCAD2:DP	1:0,35:55
Chr02	9495192	.	C	T	.	.	.	GT:CLCAD2:DP	1:0,41:43
Chr02	9495198	.	A	G	.	.	.	GT:CLCAD2:DP	1:0,41:42
Chr02	9495202	.	TC	AG	.	.	.	GT:CLCAD2:DP	1:0,35:37
Chr02	9495550	.	G	A	.	.	.	GT:CLCAD2:DP	1:0,82:83
Chr02	9526905	.	G	T	.	.	.	GT:CLCAD2:DP	1:0,75:75
Chr02	9528594	.	C	G	.	.	.	GT:CLCAD2:DP	1:0,47:47
Chr02	9534130	.	G	C	.	.	.	GT:CLCAD2:DP	1:0,110:110
Chr02	9548871	.	A	G	.	.	.	GT:CLCAD2:DP	1:0,46:46
Chr02	9635911	.	C	T	.	.	.	GT:CLCAD2:DP	1:0,100:101
Chr02	9649135	.	A	C	.	.	.	GT:CLCAD2:DP	1:0,66:66
Chr02	9675960	.	C	T	.	.	.	GT:CLCAD2:DP	1:0,74:74
Chr02	9708873	.	A	T	.	.	.	GT:CLCAD2:DP	1:0,71:71
Chr02	9737460	.	G	C	.	.	.	GT:CLCAD2:DP	1:0,60:60
Chr02	9797255	.	C	A	.	.	.	GT:CLCAD2:DP	1:0,62:62
Chr02	9820787	.	A	G	.	.	.	GT:CLCAD2:DP	1:0,20:20
Chr02	9821259	.	G	A	.	.	.	GT:CLCAD2:DP	1:0,28:55
Chr02	9846234	.	C	A	.	.	.	GT:CLCAD2:DP	1:0,63:63
Chr02	9858422	.	G	A	.	.	.	GT:CLCAD2:DP	1:0,61:61
Chr02	9904314	.	A	G	.	.	.	GT:CLCAD2:DP	1:0,61:61
Chr02	9904437	.	T	C	.	.	.	GT:CLCAD2:DP	1:0,70:70
Chr02	9904538	.	A	G	.	.	.	GT:CLCAD2:DP	1:0,67:67
Chr02	9904620	.	C	T	.	.	.	GT:CLCAD2:DP	1:0,102:103
Chr02	9904698	.	T	C	.	.	.	GT:CLCAD2:DP	1:0,94:94
Chr02	9904700	.	G	T	.	.	.	GT:CLCAD2:DP	1:0,93:94
Chr02	9904871	.	T	C	.	.	.	GT:CLCAD2:DP	1:0,86:88
Chr02	9904971	.	C	T	.	.	.	GT:CLCAD2:DP	1:0,68:68
Chr02	9905678	.	G	A	.	.	.	GT:CLCAD2:DP	1:0,57:57
Chr02	9915975	.	G	C	.	.	.	GT:CLCAD2:DP	1:0,70:70
Chr02	9994394	.	G	A	.	.	.	GT:CLCAD2:DP	1:0,86:87
Chr02	10000263	.	T	C	.	.	.	GT:CLCAD2:DP	1:0,72:72
Chr02	10007913	.	A	C	.	.	.	GT:CLCAD2:DP	1:0,75:75
Chr02	10090796	.	C	T	.	.	.	GT:CLCAD2:DP	1:0,70:70
Chr02	10114161	.	G	A	.	.	.	GT:CLCAD2:DP	1:0,55:55
Chr02	10141066	.	C	T	.	.	.	GT:CLCAD2:DP	1:0,92:92
Chr02	10143701	.	C	T	.	.	.	GT:CLCAD2:DP	1:0,47:47
Chr02	10143847	.	G	A	.	.	.	GT:CLCAD2:DP	1:0,81:81
Chr02	10144201	.	T	C	.	.	.	GT:CLCAD2:DP	1:0,95:95
Chr02	10144270	.	T	C	.	.	.	GT:CLCAD2:DP	1:0,88:88
Chr02	10149505	.	G	A	.	.	.	GT:CLCAD2:DP	1:0,52:52
Chr02	10170604	.	C	T	.	.	.	GT:CLCAD2:DP	1:0,56:56
Chr02	10280192	.	T	G	.	.	.	GT:CLCAD2:DP	1:0,112:113
Chr02	10304650	.	T	A	.	.	.	GT:CLCAD2:DP	1:0,56:56
Chr02	10311777	.	T	A	.	.	.	GT:CLCAD2:DP	1:0,38:38
Chr02	10335142	.	A	C	.	.	.	GT:CLCAD2:DP	1:0,43:43
Chr02	10349741	.	G	A	.	.	.	GT:CLCAD2:DP	1:0,80:80
Chr02	10384204	.	A	C	.	.	.	GT:CLCAD2:DP	1:0,76:76
Chr02	10385012	.	A	AAAC	.	.	.	GT:CLCAD2:DP	1:0,57:79
Chr02	10404688	.	G	A	.	.	.	GT:CLCAD2:DP	1:0,63:64
Chr02	10404739	.	A	G	.	.	.	GT:CLCAD2:DP	1:0,57:57
Chr02	10404748	.	G	A	.	.	.	GT:CLCAD2:DP	1:0,62:62
Chr02	10409311	.	C	A	.	.	.	GT:CLCAD2:DP	1:0,78:78
Chr02	10409936	.	G	A	.	.	.	GT:CLCAD2:DP	1:0,47:47
Chr02	10410395	.	T	C	.	.	.	GT:CLCAD2:DP	1:0,76:76
Chr02	10435464	.	C	A	.	.	.	GT:CLCAD2:DP	1:0,88:88
Chr02	10435663	.	A	G	.	.	.	GT:CLCAD2:DP	1:0,70:71
Chr02	10440746	.	C	A	.	.	.	GT:CLCAD2:DP	1:0,40:40
Chr02	10674478	.	C	A	.	.	.	GT:CLCAD2:DP	1:0,43:43
Chr02	10755544	.	A	G	.	.	.	GT:CLCAD2:DP	1:0,59:59
Chr02	10863703	.	C	G	.	.	.	GT:CLCAD2:DP	1:0,77:77
Chr02	10867014	.	G	T	.	.	.	GT:CLCAD2:DP	1:0,68:69
Chr02	10895985	.	G	A	.	.	.	GT:CLCAD2:DP	1:0,46:46
Chr02	10900886	.	T	G	.	.	.	GT:CLCAD2:DP	1:0,51:51
Chr02	10914644	.	C	T	.	.	.	GT:CLCAD2:DP	1:0,64:64
Chr02	10925940	.	A	G	.	.	.	GT:CLCAD2:DP	1:0,44:45
Chr02	10926093	.	C	T	.	.	.	GT:CLCAD2:DP	1:0,44:44
Chr02	10926398	.	A	T	.	.	.	GT:CLCAD2:DP	1:0,49:49
Chr02	10926647	.	G	A	.	.	.	GT:CLCAD2:DP	1:0,44:44
Chr02	10926970	.	C	T	.	.	.	GT:CLCAD2:DP	1:0,46:46
Chr02	10927105	.	G	A	.	.	.	GT:CLCAD2:DP	1:0,42:42
Chr02	10928197	.	A	T	.	.	.	GT:CLCAD2:DP	1:0,54:54
Chr02	10928352	.	G	A	.	.	.	GT:CLCAD2:DP	1:0,63:63
Chr02	10950871	.	G	A	.	.	.	GT:CLCAD2:DP	1:0,69:69
Chr02	10967780	.	T	C	.	.	.	GT:CLCAD2:DP	1:0,49:49
Chr02	10967957	.	T	C	.	.	.	GT:CLCAD2:DP	1:0,78:78
Chr02	11020252	.	A	G	.	.	.	GT:CLCAD2:DP	1:0,69:69
Chr02	11020666	.	TT	GC	.	.	.	GT:CLCAD2:DP	1:0,66:66
Chr02	11023324	.	A	G	.	.	.	GT:CLCAD2:DP	1:0,68:69
Chr02	11034945	.	G	A	.	.	.	GT:CLCAD2:DP	1:0,50:50
Chr02	11036544	.	T	C	.	.	.	GT:CLCAD2:DP	1:0,82:82
Chr02	11038176	.	T	G	.	.	.	GT:CLCAD2:DP	1:0,81:82
Chr02	11049356	.	A	G	.	.	.	GT:CLCAD2:DP	1:0,65:65
Chr02	11079407	.	A	C	.	.	.	GT:CLCAD2:DP	1:0,49:49
Chr02	11089313	.	T	A	.	.	.	GT:CLCAD2:DP	1:0,70:71
Chr02	11089532	.	A	G	.	.	.	GT:CLCAD2:DP	1:0,52:52
Chr02	11097820	.	G	C	.	.	.	GT:CLCAD2:DP	1:0,60:60
Chr02	11107518	.	A	G	.	.	.	GT:CLCAD2:DP	1:0,163:163
Chr02	11107749	.	G	C	.	.	.	GT:CLCAD2:DP	1:0,152:152
Chr02	11109014	.	G	A	.	.	.	GT:CLCAD2:DP	1:0,147:147
Chr02	11161453	.	G	C	.	.	.	GT:CLCAD2:DP	1:0,85:86
Chr02	11251075	.	CAA	C	.	.	.	GT:CLCAD2:DP	1:0,50:51
Chr02	11265464	.	G	T	.	.	.	GT:CLCAD2:DP	1:0,67:67
Chr02	11274710	.	C	T	.	.	.	GT:CLCAD2:DP	1:0,36:36
Chr02	11274901	.	G	A	.	.	.	GT:CLCAD2:DP	1:0,68:69
Chr02	11274943	.	G	A	.	.	.	GT:CLCAD2:DP	1:0,70:70
Chr02	11274989	.	T	C	.	.	.	GT:CLCAD2:DP	1:0,70:70
Chr02	11276103	.	A	G	.	.	.	GT:CLCAD2:DP	1:0,46:46
Chr02	11276281	.	G	A	.	.	.	GT:CLCAD2:DP	1:0,68:68
Chr02	11276334	.	C	T	.	.	.	GT:CLCAD2:DP	1:0,58:58
Chr02	11276635	.	A	T	.	.	.	GT:CLCAD2:DP	1:0,59:59
Chr02	11295463	.	A	G	.	.	.	GT:CLCAD2:DP	1:0,37:37
Chr02	11329341	.	T	C	.	.	.	GT:CLCAD2:DP	1:0,41:41
Chr02	11352590	.	G	A	.	.	.	GT:CLCAD2:DP	1:0,79:79
Chr02	11376402	.	G	A	.	.	.	GT:CLCAD2:DP	1:0,63:63
Chr02	11377219	.	C	T	.	.	.	GT:CLCAD2:DP	1:0,90:90
Chr02	11392714	.	C	G	.	.	.	GT:CLCAD2:DP	1:0,56:56
Chr02	11394415	.	C	T	.	.	.	GT:CLCAD2:DP	1:0,50:50
Chr02	11394544	.	A	G	.	.	.	GT:CLCAD2:DP	1:0,47:47
Chr02	11399399	.	T	C	.	.	.	GT:CLCAD2:DP	1:0,43:43
Chr02	11520570	.	G	C	.	.	.	GT:CLCAD2:DP	1:0,17:21
Chr02	11520694	.	C	T	.	.	.	GT:CLCAD2:DP	1:0,64:65
Chr02	11520698	.	A	C	.	.	.	GT:CLCAD2:DP	1:0,57:58
Chr02	11520699	.	G	GC	.	.	.	GT:CLCAD2:DP	1:0,50:58
Chr02	11520701	.	T	A	.	.	.	GT:CLCAD2:DP	1:0,50:58
Chr02	11520705	.	GC	AG	.	.	.	GT:CLCAD2:DP	1:0,53:54
Chr02	11522198	.	C	A	.	.	.	GT:CLCAD2:DP	1:0,30:30
Chr02	11523541	.	G	A	.	.	.	GT:CLCAD2:DP	1:0,84:93
Chr02	11549031	.	T	A	.	.	.	GT:CLCAD2:DP	1:0,42:48
Chr02	11550379	.	G	T	.	.	.	GT:CLCAD2:DP	1:0,10:10
Chr02	11619256	.	A	T	.	.	.	GT:CLCAD2:DP	1:0,32:35
Chr02	11677676	.	A	G	.	.	.	GT:CLCAD2:DP	1:0,85:85
Chr02	11718752	.	A	G	.	.	.	GT:CLCAD2:DP	1:0,45:45
Chr02	11736214	.	G	T	.	.	.	GT:CLCAD2:DP	1:0,47:47
Chr02	11747389	.	C	T	.	.	.	GT:CLCAD2:DP	1:0,66:66
Chr02	11747731	.	G	GTTC	.	.	.	GT:CLCAD2:DP	1:0,47:70
Chr02	11775440	.	G	A	.	.	.	GT:CLCAD2:DP	1:0,96:96
Chr02	11800741	.	TGGC	T	.	.	.	GT:CLCAD2:DP	1:0,76:99
Chr02	11811456	.	C	T	.	.	.	GT:CLCAD2:DP	1:0,31:31
Chr02	11815128	.	G	A	.	.	.	GT:CLCAD2:DP	1:0,17:17
Chr02	11821051	.	G	A	.	.	.	GT:CLCAD2:DP	1:0,111:111
Chr02	11821131	.	G	A	.	.	.	GT:CLCAD2:DP	1:0,108:108
Chr02	11821206	.	C	G	.	.	.	GT:CLCAD2:DP	1:0,93:93
Chr02	11821224	.	G	C	.	.	.	GT:CLCAD2:DP	1:0,94:94
Chr02	11821263	.	A	G	.	.	.	GT:CLCAD2:DP	1:0,90:90
Chr02	11822766	.	T	G	.	.	.	GT:CLCAD2:DP	1:0,62:62
Chr02	11823343	.	T	C	.	.	.	GT:CLCAD2:DP	1:0,60:60
Chr02	11823786	.	A	G	.	.	.	GT:CLCAD2:DP	1:0,75:75
Chr02	11823973	.	C	A	.	.	.	GT:CLCAD2:DP	1:0,60:60
Chr02	11824176	.	A	G	.	.	.	GT:CLCAD2:DP	1:0,79:79
Chr02	11824548	.	G	A	.	.	.	GT:CLCAD2:DP	1:0,76:77
Chr02	11824831	.	A	C	.	.	.	GT:CLCAD2:DP	1:0,73:73
Chr02	11824876	.	T	C	.	.	.	GT:CLCAD2:DP	1:0,60:61
Chr02	11824960	.	T	C	.	.	.	GT:CLCAD2:DP	1:0,62:62
Chr02	11825881	.	C	G	.	.	.	GT:CLCAD2:DP	1:0,47:47
Chr02	11825944	.	C	A	.	.	.	GT:CLCAD2:DP	1:0,47:47
Chr02	11838867	.	T	A	.	.	.	GT:CLCAD2:DP	1:0,50:50
Chr02	11889480	.	C	A	.	.	.	GT:CLCAD2:DP	1:0,113:114
Chr02	11889549	.	GA	TT	.	.	.	GT:CLCAD2:DP	1:0,84:84
Chr02	11908441	.	A	T	.	.	.	GT:CLCAD2:DP	1:0,50:50
Chr02	11927441	.	A	G	.	.	.	GT:CLCAD2:DP	1:0,108:109
Chr02	11940389	.	C	T	.	.	.	GT:CLCAD2:DP	1:0,114:114
Chr02	11941488	.	C	G	.	.	.	GT:CLCAD2:DP	1:0,68:69
Chr02	12029629	.	C	G	.	.	.	GT:CLCAD2:DP	1:0,70:70
Chr02	12087053	.	T	A	.	.	.	GT:CLCAD2:DP	1:0,34:35
Chr02	12113063	.	T	A	.	.	.	GT:CLCAD2:DP	1:0,52:52
Chr02	12113523	.	AG	A	.	.	.	GT:CLCAD2:DP	1:0,98:100
Chr02	12116550	.	A	G	.	.	.	GT:CLCAD2:DP	1:0,68:68
Chr02	12116655	.	G	A	.	.	.	GT:CLCAD2:DP	1:0,52:52
Chr02	12116857	.	G	T	.	.	.	GT:CLCAD2:DP	1:0,62:62
Chr02	12116872	.	T	A	.	.	.	GT:CLCAD2:DP	1:0,61:61
Chr02	12116942	.	TATG	T	.	.	.	GT:CLCAD2:DP	1:0,42:52
Chr02	12116965	.	C	T	.	.	.	GT:CLCAD2:DP	1:0,48:48
Chr02	12195965	.	C	G	.	.	.	GT:CLCAD2:DP	1:0,37:37
Chr02	12196188	.	G	A	.	.	.	GT:CLCAD2:DP	1:0,41:41
Chr02	12384785	.	C	T	.	.	.	GT:CLCAD2:DP	1:0,39:39
Chr02	12591529	.	T	A	.	.	.	GT:CLCAD2:DP	1:0,48:48
Chr02	12596998	.	G	C	.	.	.	GT:CLCAD2:DP	1:0,64:64
Chr02	12597304	.	T	A	.	.	.	GT:CLCAD2:DP	1:0,52:52
Chr02	12597432	.	T	C	.	.	.	GT:CLCAD2:DP	1:0,64:64
Chr02	12599950	.	A	C	.	.	.	GT:CLCAD2:DP	1:0,71:71
Chr02	12604387	.	G	C	.	.	.	GT:CLCAD2:DP	1:0,76:76
Chr02	12605096	.	T	G	.	.	.	GT:CLCAD2:DP	1:0,61:61
Chr02	12605670	.	G	A	.	.	.	GT:CLCAD2:DP	1:0,40:40
Chr02	12672385	.	C	T	.	.	.	GT:CLCAD2:DP	1:0,45:46
Chr02	12679544	.	G	C	.	.	.	GT:CLCAD2:DP	1:0,53:53
Chr02	12682639	.	A	T	.	.	.	GT:CLCAD2:DP	1:0,29:29
Chr02	12683289	.	GTCACAAAA	G	.	.	.	GT:CLCAD2:DP	1:0,29:43
Chr02	12749216	.	C	A	.	.	.	GT:CLCAD2:DP	1:0,73:74
Chr02	12798529	.	G	T	.	.	.	GT:CLCAD2:DP	1:0,36:36
Chr02	12798614	.	C	T	.	.	.	GT:CLCAD2:DP	1:0,35:35
Chr02	12805163	.	T	C	.	.	.	GT:CLCAD2:DP	1:0,58:58
Chr02	12827558	.	C	A	.	.	.	GT:CLCAD2:DP	1:0,76:78
Chr02	12859196	.	C	T	.	.	.	GT:CLCAD2:DP	1:0,64:64
Chr02	13013130	.	C	T	.	.	.	GT:CLCAD2:DP	1:0,50:50
Chr02	13182507	.	C	G	.	.	.	GT:CLCAD2:DP	1:0,62:62
Chr02	13511492	.	C	T	.	.	.	GT:CLCAD2:DP	1:0,25:26
Chr02	13524919	.	C	T	.	.	.	GT:CLCAD2:DP	1:0,71:72
Chr02	13731660	.	G	T	.	.	.	GT:CLCAD2:DP	1:0,96:97
Chr02	13731685	.	T	C	.	.	.	GT:CLCAD2:DP	1:0,102:103
Chr02	13737925	.	AT	TA	.	.	.	GT:CLCAD2:DP	1:0,88:91
Chr02	13746186	.	A	C	.	.	.	GT:CLCAD2:DP	1:0,87:87
Chr02	13746713	.	G	T	.	.	.	GT:CLCAD2:DP	1:0,106:106
Chr02	13753275	.	T	C	.	.	.	GT:CLCAD2:DP	1:0,28:29
Chr02	13753277	.	G	C	.	.	.	GT:CLCAD2:DP	1:0,29:29
Chr02	13761223	.	C	T	.	.	.	GT:CLCAD2:DP	1:0,52:52
Chr02	13761551	.	A	G	.	.	.	GT:CLCAD2:DP	1:0,94:94
Chr02	13768842	.	T	A	.	.	.	GT:CLCAD2:DP	1:0,50:51
Chr02	13775827	.	G	GAAT	.	.	.	GT:CLCAD2:DP	1:0,50:58
Chr02	13775931	.	T	C	.	.	.	GT:CLCAD2:DP	1:0,57:57
Chr02	13787109	.	T	C	.	.	.	GT:CLCAD2:DP	1:0,62:62
Chr02	13787523	.	C	T	.	.	.	GT:CLCAD2:DP	1:0,33:33
Chr02	13789468	.	T	C	.	.	.	GT:CLCAD2:DP	1:0,59:59
Chr02	13791086	.	T	C	.	.	.	GT:CLCAD2:DP	1:0,65:65
Chr02	13811665	.	G	A	.	.	.	GT:CLCAD2:DP	1:0,50:50
Chr02	13851450	.	C	T	.	.	.	GT:CLCAD2:DP	1:0,212:217
Chr02	13851765	.	C	A	.	.	.	GT:CLCAD2:DP	1:0,154:154
Chr02	13851798	.	T	G	.	.	.	GT:CLCAD2:DP	1:0,117:117
Chr02	13853713	.	CA	C	.	.	.	GT:CLCAD2:DP	1:0,95:98
Chr02	13865859	.	C	T	.	.	.	GT:CLCAD2:DP	1:0,90:91
Chr02	13866339	.	T	C	.	.	.	GT:CLCAD2:DP	1:0,69:69
Chr02	13939297	.	G	T	.	.	.	GT:CLCAD2:DP	1:0,64:64
Chr02	13961541	.	C	T	.	.	.	GT:CLCAD2:DP	1:0,70:70
Chr02	13987061	.	A	C	.	.	.	GT:CLCAD2:DP	1:0,50:50
Chr02	14005933	.	T	C	.	.	.	GT:CLCAD2:DP	1:0,71:71
Chr02	14105446	.	A	C	.	.	.	GT:CLCAD2:DP	1:0,47:47
Chr02	14111951	.	C	T	.	.	.	GT:CLCAD2:DP	1:0,79:79
Chr02	14115554	.	G	C	.	.	.	GT:CLCAD2:DP	1:0,69:69
Chr02	14120257	.	G	A	.	.	.	GT:CLCAD2:DP	1:0,66:66
Chr02	14132730	.	T	C	.	.	.	GT:CLCAD2:DP	1:0,75:75
Chr02	14133095	.	C	G	.	.	.	GT:CLCAD2:DP	1:0,95:96
Chr02	14135750	.	A	G	.	.	.	GT:CLCAD2:DP	1:0,92:92
Chr02	14147861	.	G	A	.	.	.	GT:CLCAD2:DP	1:0,67:67
Chr02	14182617	.	TGAC	T	.	.	.	GT:CLCAD2:DP	1:0,24:33
Chr02	14185210	.	C	T	.	.	.	GT:CLCAD2:DP	1:0,63:63
Chr02	14185805	.	A	C	.	.	.	GT:CLCAD2:DP	1:0,58:58
Chr02	14185881	.	T	G	.	.	.	GT:CLCAD2:DP	1:0,64:64
Chr02	14194251	.	C	A	.	.	.	GT:CLCAD2:DP	1:0,87:89
Chr02	14199869	.	G	A	.	.	.	GT:CLCAD2:DP	1:0,69:69
Chr02	14283823	.	C	T	.	.	.	GT:CLCAD2:DP	1:0,90:92
Chr02	14314841	.	T	C	.	.	.	GT:CLCAD2:DP	1:0,100:100
Chr02	14350168	.	A	G	.	.	.	GT:CLCAD2:DP	1:0,64:64
Chr02	14365591	.	G	T	.	.	.	GT:CLCAD2:DP	1:0,43:43
Chr02	14405047	.	G	T	.	.	.	GT:CLCAD2:DP	1:0,54:54
Chr02	14414245	.	A	G	.	.	.	GT:CLCAD2:DP	1:0,38:38
Chr02	14415066	.	G	GGTGCTA	.	.	.	GT:CLCAD2:DP	1:0,34:66
Chr02	14477995	.	A	C	.	.	.	GT:CLCAD2:DP	1:0,91:91
Chr02	14478085	.	T	C	.	.	.	GT:CLCAD2:DP	1:0,88:88
Chr02	14479044	.	C	G	.	.	.	GT:CLCAD2:DP	1:0,47:47
Chr02	14521924	.	G	A	.	.	.	GT:CLCAD2:DP	1:0,83:85
Chr02	14531600	.	C	T	.	.	.	GT:CLCAD2:DP	1:0,59:59
Chr02	14535653	.	A	G	.	.	.	GT:CLCAD2:DP	1:0,65:65
Chr02	14544407	.	GTC	G	.	.	.	GT:CLCAD2:DP	1:0,50:59
Chr02	14544479	.	A	G	.	.	.	GT:CLCAD2:DP	1:0,64:64
Chr02	14552511	.	C	A	.	.	.	GT:CLCAD2:DP	1:0,49:49
Chr02	14611896	.	T	C	.	.	.	GT:CLCAD2:DP	1:0,59:59
Chr02	14618718	.	T	C	.	.	.	GT:CLCAD2:DP	1:0,68:68
Chr02	14618878	.	T	G	.	.	.	GT:CLCAD2:DP	1:0,48:48
Chr02	14656091	.	G	A	.	.	.	GT:CLCAD2:DP	1:0,87:89
Chr02	14656254	.	G	T	.	.	.	GT:CLCAD2:DP	1:0,81:100
Chr02	14656278	.	C	T	.	.	.	GT:CLCAD2:DP	1:0,75:101
Chr02	14662121	.	A	T	.	.	.	GT:CLCAD2:DP	1:0,71:71
Chr02	14670288	.	T	G	.	.	.	GT:CLCAD2:DP	1:0,50:50
Chr02	14670418	.	T	C	.	.	.	GT:CLCAD2:DP	1:0,63:63
Chr02	14670440	.	A	C	.	.	.	GT:CLCAD2:DP	1:0,68:68
Chr02	14670856	.	C	T	.	.	.	GT:CLCAD2:DP	1:0,81:81
Chr02	14670907	.	C	T	.	.	.	GT:CLCAD2:DP	1:0,44:44
Chr02	14674451	.	T	C	.	.	.	GT:CLCAD2:DP	1:0,85:85
Chr02	14681894	.	T	G	.	.	.	GT:CLCAD2:DP	1:0,69:70
Chr02	14718402	.	C	T	.	.	.	GT:CLCAD2:DP	1:0,78:79
Chr02	14736631	.	T	C	.	.	.	GT:CLCAD2:DP	1:0,53:53
Chr02	14781935	.	T	C	.	.	.	GT:CLCAD2:DP	1:0,43:43
Chr02	14793875	.	T	A	.	.	.	GT:CLCAD2:DP	1:0,88:88
Chr02	14822059	.	G	C	.	.	.	GT:CLCAD2:DP	1:0,83:83
Chr02	14844139	.	G	A	.	.	.	GT:CLCAD2:DP	1:0,42:42
Chr02	14844142	.	C	A	.	.	.	GT:CLCAD2:DP	1:0,42:42
Chr02	14844148	.	T	C	.	.	.	GT:CLCAD2:DP	1:0,43:43
Chr02	14844436	.	T	A	.	.	.	GT:CLCAD2:DP	1:0,66:66
Chr02	14845198	.	C	T	.	.	.	GT:CLCAD2:DP	1:0,82:82
Chr02	14845238	.	T	C	.	.	.	GT:CLCAD2:DP	1:0,87:87
Chr02	14845247	.	T	A	.	.	.	GT:CLCAD2:DP	1:0,82:82
Chr02	14845658	.	T	C	.	.	.	GT:CLCAD2:DP	1:0,86:87
Chr02	14845777	.	G	A	.	.	.	GT:CLCAD2:DP	1:0,87:90
Chr02	14847957	.	G	C	.	.	.	GT:CLCAD2:DP	1:0,67:67
Chr02	14862146	.	C	T	.	.	.	GT:CLCAD2:DP	1:0,39:39
Chr02	14888338	.	G	A	.	.	.	GT:CLCAD2:DP	1:0,34:35
Chr02	14895830	.	TC	T	.	.	.	GT:CLCAD2:DP	1:0,51:51
Chr02	14896269	.	T	A	.	.	.	GT:CLCAD2:DP	1:0,94:96
Chr02	14925357	.	T	C	.	.	.	GT:CLCAD2:DP	1:0,75:75
Chr02	14926996	.	G	A	.	.	.	GT:CLCAD2:DP	1:0,58:58
Chr02	14982231	.	T	G	.	.	.	GT:CLCAD2:DP	1:0,62:62
Chr02	14987126	.	C	T	.	.	.	GT:CLCAD2:DP	1:0,94:94
Chr02	14987330	.	A	T	.	.	.	GT:CLCAD2:DP	1:0,68:69
Chr02	14987747	.	T	C	.	.	.	GT:CLCAD2:DP	1:0,54:54
Chr02	14989968	.	G	C	.	.	.	GT:CLCAD2:DP	1:0,55:64
Chr02	14992347	.	A	G	.	.	.	GT:CLCAD2:DP	1:0,20:21
Chr02	15009796	.	A	T	.	.	.	GT:CLCAD2:DP	1:0,81:81
Chr02	15036313	.	G	A	.	.	.	GT:CLCAD2:DP	1:0,64:64
Chr02	15054185	.	C	G	.	.	.	GT:CLCAD2:DP	1:0,82:82
Chr02	15059761	.	C	T	.	.	.	GT:CLCAD2:DP	1:0,63:63
Chr02	15060260	.	ACT	A	.	.	.	GT:CLCAD2:DP	1:0,36:38
Chr02	15060446	.	C	A	.	.	.	GT:CLCAD2:DP	1:0,43:43
Chr02	15061723	.	G	C	.	.	.	GT:CLCAD2:DP	1:0,49:49
Chr02	15061885	.	T	A	.	.	.	GT:CLCAD2:DP	1:0,64:64
Chr02	15086789	.	C	A	.	.	.	GT:CLCAD2:DP	1:0,100:100
Chr02	15113077	.	TGAACCC	T	.	.	.	GT:CLCAD2:DP	1:0,36:55
Chr02	15113249	.	GAGA	G	.	.	.	GT:CLCAD2:DP	1:0,60:87
Chr02	15116333	.	A	C	.	.	.	GT:CLCAD2:DP	1:0,94:94
Chr02	15116577	.	T	C	.	.	.	GT:CLCAD2:DP	1:0,56:56
Chr02	15179119	.	G	A	.	.	.	GT:CLCAD2:DP	1:0,103:105
Chr02	15207649	.	T	C	.	.	.	GT:CLCAD2:DP	1:0,51:51
Chr02	15235173	.	AT	A	.	.	.	GT:CLCAD2:DP	1:0,58:63
Chr02	15310684	.	A	C	.	.	.	GT:CLCAD2:DP	1:0,63:63
Chr02	15571778	.	A	G	.	.	.	GT:CLCAD2:DP	1:0,97:97
Chr02	15618871	.	G	C	.	.	.	GT:CLCAD2:DP	1:0,50:50
Chr02	15644570	.	C	T	.	.	.	GT:CLCAD2:DP	1:0,88:88
Chr02	15648217	.	A	T	.	.	.	GT:CLCAD2:DP	1:0,64:64
Chr02	15652036	.	A	G	.	.	.	GT:CLCAD2:DP	1:0,47:48
Chr02	15657246	.	T	C	.	.	.	GT:CLCAD2:DP	1:0,52:52
Chr02	15657947	.	T	C	.	.	.	GT:CLCAD2:DP	1:0,67:67
Chr02	15665810	.	A	G	.	.	.	GT:CLCAD2:DP	1:0,98:98
Chr02	15667873	.	A	T	.	.	.	GT:CLCAD2:DP	1:0,62:62
Chr02	15704672	.	A	G	.	.	.	GT:CLCAD2:DP	1:0,80:83
Chr02	15762029	.	G	T	.	.	.	GT:CLCAD2:DP	1:0,48:50
Chr02	25729443	.	C	G	.	.	.	GT:CLCAD2:DP	1:0,44:44
Chr02	25944077	.	T	C	.	.	.	GT:CLCAD2:DP	1:0,1255:1361
Chr02	25944166	.	T	C	.	.	.	GT:CLCAD2:DP	1:0,1874:1944
Chr02	26008655	.	T	G	.	.	.	GT:CLCAD2:DP	1:0,44:44
Chr02	26245493	.	G	A	.	.	.	GT:CLCAD2:DP	1:0,14:14
Chr02	26943009	.	A	AAT	.	.	.	GT:CLCAD2:DP	1:0,16:16
Chr02	27471333	.	G	T	.	.	.	GT:CLCAD2:DP	1:0,112:112
Chr02	27633982	.	AT	A	.	.	.	GT:CLCAD2:DP	1:0,54:57
Chr02	29445550	.	A	G	.	.	.	GT:CLCAD2:DP	1:0,1708:1738
Chr02	29445622	.	A	G	.	.	.	GT:CLCAD2:DP	1:0,3480:3537
Chr02	29445658	.	G	A	.	.	.	GT:CLCAD2:DP	1:0,2938:2968
Chr02	29445663	.	C	A	.	.	.	GT:CLCAD2:DP	1:0,2459:2801
Chr02	29445746	.	C	A	.	.	.	GT:CLCAD2:DP	1:0,15:24
Chr02	29982859	.	G	A	.	.	.	GT:CLCAD2:DP	1:0,45:45
Chr02	31238532	.	G	C	.	.	.	GT:CLCAD2:DP	1:0,61:61
Chr02	31347090	.	T	TA	.	.	.	GT:CLCAD2:DP	1:0,70:73
Chr02	31799480	.	AG	A	.	.	.	GT:CLCAD2:DP	1:0,38:41
Chr02	32138950	.	T	C	.	.	.	GT:CLCAD2:DP	1:0,2207:2292
Chr02	32138975	.	G	T	.	.	.	GT:CLCAD2:DP	1:0,417:494
Chr02	32138997	.	T	C	.	.	.	GT:CLCAD2:DP	1:0,413:479
Chr02	32139024	.	A	G	.	.	.	GT:CLCAD2:DP	1:0,255:317
Chr02	32139088	.	T	TAAG	.	.	.	GT:CLCAD2:DP	1:0,1663:1758
Chr02	32139093	.	T	C	.	.	.	GT:CLCAD2:DP	1:0,1979:2042
Chr02	32139118	.	T	C	.	.	.	GT:CLCAD2:DP	1:0,2035:2094
Chr02	32139120	.	A	G	.	.	.	GT:CLCAD2:DP	1:0,2018:2093
Chr02	35292756	.	T	C	.	.	.	GT:CLCAD2:DP	1:0,3782:3849
Chr02	35292829	.	G	C	.	.	.	GT:CLCAD2:DP	1:0,3726:3790
Chr02	35807346	.	A	G	.	.	.	GT:CLCAD2:DP	1:0,56:56
Chr02	36168506	.	AT	A	.	.	.	GT:CLCAD2:DP	1:0,47:53
Chr02	36874950	.	T	C	.	.	.	GT:CLCAD2:DP	1:0,101:102
Chr02	37188530	.	A	AT	.	.	.	GT:CLCAD2:DP	1:0,69:84
Chr02	37235810	.	A	T	.	.	.	GT:CLCAD2:DP	1:0,58:58
Chr02	37236009	.	T	A	.	.	.	GT:CLCAD2:DP	1:0,52:52
Chr02	37236050	.	G	A	.	.	.	GT:CLCAD2:DP	1:0,53:54
Chr02	37251234	.	A	T	.	.	.	GT:CLCAD2:DP	1:0,69:69
Chr02	37253623	.	G	A	.	.	.	GT:CLCAD2:DP	1:0,80:81
Chr02	37453925	.	G	C	.	.	.	GT:CLCAD2:DP	1:0,80:80
Chr02	37628180	.	G	A	.	.	.	GT:CLCAD2:DP	1:0,52:52
Chr02	37628323	.	T	A	.	.	.	GT:CLCAD2:DP	1:0,53:53
Chr02	37628345	.	C	T	.	.	.	GT:CLCAD2:DP	1:0,49:50
Chr02	37628662	.	A	G	.	.	.	GT:CLCAD2:DP	1:0,29:29
Chr02	37628695	.	G	A	.	.	.	GT:CLCAD2:DP	1:0,21:21
Chr02	37628701	.	T	C	.	.	.	GT:CLCAD2:DP	1:0,18:18
Chr02	37628758	.	A	G	.	.	.	GT:CLCAD2:DP	1:0,10:10
Chr02	37628868	.	G	A	.	.	.	GT:CLCAD2:DP	1:0,24:25
Chr02	37643767	.	G	A	.	.	.	GT:CLCAD2:DP	1:0,45:47
Chr02	37873784	.	A	G	.	.	.	GT:CLCAD2:DP	1:0,94:95
Chr02	38089530	.	C	T	.	.	.	GT:CLCAD2:DP	1:0,46:46
Chr02	38446388	.	G	C	.	.	.	GT:CLCAD2:DP	1:0,89:90
Chr02	38447374	.	C	T	.	.	.	GT:CLCAD2:DP	1:0,102:102
Chr02	38545072	.	A	G	.	.	.	GT:CLCAD2:DP	1:0,62:62
Chr02	38561954	.	C	A	.	.	.	GT:CLCAD2:DP	1:0,53:57
Chr02	38613628	.	C	T	.	.	.	GT:CLCAD2:DP	1:0,73:74
Chr02	38654561	.	A	G	.	.	.	GT:CLCAD2:DP	1:0,35:35
Chr02	38659198	.	G	A	.	.	.	GT:CLCAD2:DP	1:0,64:64
Chr02	38708487	.	A	G	.	.	.	GT:CLCAD2:DP	1:0,118:119
Chr02	38708592	.	T	G	.	.	.	GT:CLCAD2:DP	1:0,82:83
Chr02	38708653	.	G	T	.	.	.	GT:CLCAD2:DP	1:0,62:66
Chr02	38740720	.	G	A	.	.	.	GT:CLCAD2:DP	1:0,65:65
Chr02	38740820	.	A	T	.	.	.	GT:CLCAD2:DP	1:0,77:77
Chr02	38744449	.	G	C	.	.	.	GT:CLCAD2:DP	1:0,102:102
Chr02	38744462	.	C	A	.	.	.	GT:CLCAD2:DP	1:0,99:99
Chr02	38754838	.	A	T	.	.	.	GT:CLCAD2:DP	1:0,63:64
Chr02	38801289	.	A	C	.	.	.	GT:CLCAD2:DP	1:0,65:65
Chr02	38803917	.	C	G	.	.	.	GT:CLCAD2:DP	1:0,96:97
Chr02	38831172	.	C	T	.	.	.	GT:CLCAD2:DP	1:0,64:64
Chr02	38846003	.	A	G	.	.	.	GT:CLCAD2:DP	1:0,71:72
Chr02	38846231	.	A	C	.	.	.	GT:CLCAD2:DP	1:0,85:86
Chr02	38846520	.	C	T	.	.	.	GT:CLCAD2:DP	1:0,52:52
Chr02	38859039	.	GTTA	G	.	.	.	GT:CLCAD2:DP	1:0,64:70
Chr02	38891668	.	AG	A	.	.	.	GT:CLCAD2:DP	1:0,41:41
Chr02	38993991	.	C	G	.	.	.	GT:CLCAD2:DP	1:0,53:53
Chr02	39004142	.	A	C	.	.	.	GT:CLCAD2:DP	1:0,31:31
Chr02	39065698	.	A	G	.	.	.	GT:CLCAD2:DP	1:0,93:93
Chr02	39079371	.	G	A	.	.	.	GT:CLCAD2:DP	1:0,50:50
Chr02	39083254	.	G	A	.	.	.	GT:CLCAD2:DP	1:0,51:51
Chr02	39083277	.	A	T	.	.	.	GT:CLCAD2:DP	1:0,46:46
Chr02	39083529	.	C	G	.	.	.	GT:CLCAD2:DP	1:0,39:39
Chr02	39083623	.	G	A	.	.	.	GT:CLCAD2:DP	1:0,58:58
Chr02	39083853	.	C	T	.	.	.	GT:CLCAD2:DP	1:0,41:41
Chr02	39084159	.	C	G	.	.	.	GT:CLCAD2:DP	1:0,61:61
Chr02	39084542	.	G	T	.	.	.	GT:CLCAD2:DP	1:0,70:70
Chr02	39084603	.	A	G	.	.	.	GT:CLCAD2:DP	1:0,85:85
Chr02	39084751	.	C	A	.	.	.	GT:CLCAD2:DP	1:0,95:95
Chr02	39084883	.	T	A	.	.	.	GT:CLCAD2:DP	1:0,70:70
Chr02	39085358	.	T	C	.	.	.	GT:CLCAD2:DP	1:0,102:103
Chr02	39085373	.	C	T	.	.	.	GT:CLCAD2:DP	1:0,103:104
Chr02	39088341	.	G	C	.	.	.	GT:CLCAD2:DP	1:0,68:70
Chr02	39089284	.	G	A	.	.	.	GT:CLCAD2:DP	1:0,84:84
Chr02	39089763	.	G	A	.	.	.	GT:CLCAD2:DP	1:0,90:91
Chr02	39131035	.	C	G	.	.	.	GT:CLCAD2:DP	1:0,67:67
Chr02	39131123	.	G	A	.	.	.	GT:CLCAD2:DP	1:0,54:54
Chr02	39243448	.	A	C	.	.	.	GT:CLCAD2:DP	1:0,63:64
Chr02	39278500	.	C	A	.	.	.	GT:CLCAD2:DP	1:0,97:97
Chr02	39966977	.	A	C	.	.	.	GT:CLCAD2:DP	1:0,93:93
Chr02	40042289	.	G	A	.	.	.	GT:CLCAD2:DP	1:0,61:61
Chr02	40049418	.	C	G	.	.	.	GT:CLCAD2:DP	1:0,81:81
Chr02	40065112	.	C	A	.	.	.	GT:CLCAD2:DP	1:0,14:14
Chr02	40112973	.	G	GA	.	.	.	GT:CLCAD2:DP	1:0,55:58
Chr02	40322546	.	G	T	.	.	.	GT:CLCAD2:DP	1:0,74:74
Chr02	40564560	.	A	G	.	.	.	GT:CLCAD2:DP	1:0,58:59
Chr02	40564751	.	G	A	.	.	.	GT:CLCAD2:DP	1:0,87:87
Chr02	40565506	.	C	A	.	.	.	GT:CLCAD2:DP	1:0,102:102
Chr02	40566183	.	A	G	.	.	.	GT:CLCAD2:DP	1:0,94:94
Chr02	40589605	.	T	C	.	.	.	GT:CLCAD2:DP	1:0,87:87
Chr02	40683769	.	C	T	.	.	.	GT:CLCAD2:DP	1:0,65:67
Chr02	40723344	.	T	A	.	.	.	GT:CLCAD2:DP	1:0,58:58
Chr02	40724158	.	C	G	.	.	.	GT:CLCAD2:DP	1:0,50:50
Chr02	40727007	.	G	A	.	.	.	GT:CLCAD2:DP	1:0,49:49
Chr02	40728027	.	C	T	.	.	.	GT:CLCAD2:DP	1:0,46:46
Chr02	40731050	.	C	T	.	.	.	GT:CLCAD2:DP	1:0,68:68
Chr02	40731066	.	T	C	.	.	.	GT:CLCAD2:DP	1:0,76:76
Chr02	40732355	.	C	G	.	.	.	GT:CLCAD2:DP	1:0,67:67
Chr02	40732571	.	T	A	.	.	.	GT:CLCAD2:DP	1:0,63:63
Chr02	40732632	.	T	G	.	.	.	GT:CLCAD2:DP	1:0,63:63
Chr02	40732769	.	T	G	.	.	.	GT:CLCAD2:DP	1:0,69:69
Chr02	40733113	.	C	A	.	.	.	GT:CLCAD2:DP	1:0,63:63
Chr02	40747049	.	CTTCA	C	.	.	.	GT:CLCAD2:DP	1:0,29:38
Chr02	40747344	.	TA	T	.	.	.	GT:CLCAD2:DP	1:0,39:40
Chr02	40757373	.	A	T	.	.	.	GT:CLCAD2:DP	1:0,91:91
Chr02	40793644	.	G	T	.	.	.	GT:CLCAD2:DP	1:0,91:91
Chr02	40793724	.	A	C	.	.	.	GT:CLCAD2:DP	1:0,90:90
Chr02	40793790	.	G	T	.	.	.	GT:CLCAD2:DP	1:0,51:51
Chr02	40797452	.	T	TTCA	.	.	.	GT:CLCAD2:DP	1:0,55:65
Chr02	40797544	.	G	A	.	.	.	GT:CLCAD2:DP	1:0,27:27
Chr02	40800066	.	G	C	.	.	.	GT:CLCAD2:DP	1:0,53:53
Chr02	40800492	.	A	G	.	.	.	GT:CLCAD2:DP	1:0,68:68
Chr02	40817522	.	C	T	.	.	.	GT:CLCAD2:DP	1:0,67:68
Chr02	40817534	.	A	G	.	.	.	GT:CLCAD2:DP	1:0,67:70
Chr02	40818792	.	A	T	.	.	.	GT:CLCAD2:DP	1:0,66:66
Chr02	40818886	.	G	T	.	.	.	GT:CLCAD2:DP	1:0,54:54
Chr02	40825505	.	C	T	.	.	.	GT:CLCAD2:DP	1:0,97:99
Chr02	40828663	.	T	C	.	.	.	GT:CLCAD2:DP	1:0,55:55
Chr02	40833342	.	T	TA	.	.	.	GT:CLCAD2:DP	1:0,17:17
Chr02	40920131	.	A	G	.	.	.	GT:CLCAD2:DP	1:0,50:96
Chr02	40920142	.	A	G	.	.	.	GT:CLCAD2:DP	1:0,50:97
Chr02	40920152	.	T	C	.	.	.	GT:CLCAD2:DP	1:0,53:97
Chr02	40920181	.	CT	TA	.	.	.	GT:CLCAD2:DP	1:0,1117:1170
Chr02	40920190	.	C	T	.	.	.	GT:CLCAD2:DP	1:0,3160:3221
Chr02	40920234	.	T	G	.	.	.	GT:CLCAD2:DP	1:0,9618:9675
Chr02	40920251	.	T	C	.	.	.	GT:CLCAD2:DP	1:0,11735:11816
Chr02	40920259	.	C	T	.	.	.	GT:CLCAD2:DP	1:0,12723:12793
Chr02	40920304	.	T	C	.	.	.	GT:CLCAD2:DP	1:0,15627:15727
Chr02	40920350	.	A	C	.	.	.	GT:CLCAD2:DP	1:0,14577:14654
Chr02	40920365	.	T	C	.	.	.	GT:CLCAD2:DP	1:0,14328:14405
Chr02	40920374	.	A	G	.	.	.	GT:CLCAD2:DP	1:0,13570:13634
Chr02	40920380	.	T	C	.	.	.	GT:CLCAD2:DP	1:0,12905:12981
Chr02	40920403	.	A	G	.	.	.	GT:CLCAD2:DP	1:0,12687:12768
Chr02	40920421	.	C	G	.	.	.	GT:CLCAD2:DP	1:0,13196:13267
Chr02	40920445	.	G	GA	.	.	.	GT:CLCAD2:DP	1:0,14616:15542
Chr02	40920457	.	A	G	.	.	.	GT:CLCAD2:DP	1:0,15915:15989
Chr02	40921254	.	T	C	.	.	.	GT:CLCAD2:DP	1:0,5756:5834
Chr02	40921375	.	T	A	.	.	.	GT:CLCAD2:DP	1:0,801:843
Chr02	40921590	.	G	A	.	.	.	GT:CLCAD2:DP	1:0,38:39
Chr02	40954091	.	G	A	.	.	.	GT:CLCAD2:DP	1:0,47:47
Chr02	41032570	.	C	A	.	.	.	GT:CLCAD2:DP	1:0,59:59
Chr02	41069429	.	C	T	.	.	.	GT:CLCAD2:DP	1:0,14:14
Chr02	41093187	.	CT	TC	.	.	.	GT:CLCAD2:DP	1:0,52:52
Chr02	41093606	.	G	A	.	.	.	GT:CLCAD2:DP	1:0,69:69
Chr02	41093807	.	T	A	.	.	.	GT:CLCAD2:DP	1:0,62:62
Chr02	41104941	.	T	A	.	.	.	GT:CLCAD2:DP	1:0,48:48
Chr02	41104964	.	AC	A	.	.	.	GT:CLCAD2:DP	1:0,46:53
Chr02	41104967	.	T	A	.	.	.	GT:CLCAD2:DP	1:0,44:53
Chr02	41108797	.	T	A	.	.	.	GT:CLCAD2:DP	1:0,50:50
Chr02	41109445	.	A	C	.	.	.	GT:CLCAD2:DP	1:0,67:67
Chr02	41109887	.	C	G	.	.	.	GT:CLCAD2:DP	1:0,48:48
Chr02	41157668	.	G	A	.	.	.	GT:CLCAD2:DP	1:0,58:58
Chr02	41157979	.	T	A	.	.	.	GT:CLCAD2:DP	1:0,34:34
Chr02	41158796	.	T	C	.	.	.	GT:CLCAD2:DP	1:0,83:83
Chr02	41193160	.	TT	AA	.	.	.	GT:CLCAD2:DP	1:0,23:23
Chr02	41196848	.	G	C	.	.	.	GT:CLCAD2:DP	1:0,39:40
Chr02	41318757	.	G	A	.	.	.	GT:CLCAD2:DP	1:0,48:48
Chr02	41320777	.	T	A	.	.	.	GT:CLCAD2:DP	1:0,40:40
Chr02	41321467	.	T	G	.	.	.	GT:CLCAD2:DP	1:0,26:26
Chr02	41357838	.	T	C	.	.	.	GT:CLCAD2:DP	1:0,88:88
Chr02	41357945	.	TCA	T	.	.	.	GT:CLCAD2:DP	1:0,37:44
Chr02	41358743	.	A	G	.	.	.	GT:CLCAD2:DP	1:0,47:47
Chr02	41369522	.	T	A	.	.	.	GT:CLCAD2:DP	1:0,32:32
Chr02	41373764	.	G	GGTGGTGCC	.	.	.	GT:CLCAD2:DP	1:0,17:32
Chr02	41391822	.	T	G	.	.	.	GT:CLCAD2:DP	1:0,44:44
Chr02	41393208	.	ACAGACG	A	.	.	.	GT:CLCAD2:DP	1:0,51:79
Chr02	41408051	.	T	C	.	.	.	GT:CLCAD2:DP	1:0,48:48
Chr02	41408280	.	T	C	.	.	.	GT:CLCAD2:DP	1:0,30:30
Chr02	41409372	.	C	T	.	.	.	GT:CLCAD2:DP	1:0,58:58
Chr02	41409505	.	AGATGAT	A	.	.	.	GT:CLCAD2:DP	1:0,27:46
Chr02	41432839	.	T	C	.	.	.	GT:CLCAD2:DP	1:0,72:72
Chr02	41441067	.	G	GC	.	.	.	GT:CLCAD2:DP	1:0,75:76
Chr02	41445302	.	A	C	.	.	.	GT:CLCAD2:DP	1:0,60:60
Chr02	41450686	.	A	T	.	.	.	GT:CLCAD2:DP	1:0,99:101
Chr02	41608078	.	G	T	.	.	.	GT:CLCAD2:DP	1:0,43:83
Chr02	41612190	.	A	C	.	.	.	GT:CLCAD2:DP	1:0,75:147
Chr02	41612584	.	C	G	.	.	.	GT:CLCAD2:DP	1:0,59:118
Chr02	41612599	.	C	A	.	.	.	GT:CLCAD2:DP	1:0,62:121
Chr02	41612674	.	A	G	.	.	.	GT:CLCAD2:DP	1:0,65:126
Chr02	41612680	.	C	A	.	.	.	GT:CLCAD2:DP	1:0,66:127
Chr02	41612687	.	G	A	.	.	.	GT:CLCAD2:DP	1:0,64:123
Chr02	41645486	.	G	A	.	.	.	GT:CLCAD2:DP	1:0,4210:4256
Chr02	41645519	.	A	G	.	.	.	GT:CLCAD2:DP	1:0,8391:8465
Chr02	41645556	.	C	T	.	.	.	GT:CLCAD2:DP	1:0,12416:12502
Chr02	41645624	.	A	G	.	.	.	GT:CLCAD2:DP	1:0,11684:11767
Chr02	41645651	.	G	C	.	.	.	GT:CLCAD2:DP	1:0,8016:8089
Chr02	41645664	.	T	C	.	.	.	GT:CLCAD2:DP	1:0,6057:6118
Chr02	41645740	.	C	CG	.	.	.	GT:CLCAD2:DP	1:0,85:155
Chr02	41645742	.	A	G	.	.	.	GT:CLCAD2:DP	1:0,97:152
Chr02	41659182	.	G	C	.	.	.	GT:CLCAD2:DP	1:0,55:55
Chr02	41689128	.	G	A	.	.	.	GT:CLCAD2:DP	1:0,108:110
Chr02	41690235	.	A	C	.	.	.	GT:CLCAD2:DP	1:0,50:51
Chr02	41695593	.	A	G	.	.	.	GT:CLCAD2:DP	1:0,95:95
Chr02	41695785	.	T	A	.	.	.	GT:CLCAD2:DP	1:0,56:56
Chr02	41696295	.	A	G	.	.	.	GT:CLCAD2:DP	1:0,58:59
Chr02	41789942	.	T	C	.	.	.	GT:CLCAD2:DP	1:0,107:107
Chr02	41789966	.	T	C	.	.	.	GT:CLCAD2:DP	1:0,98:99
Chr02	42088883	.	A	C	.	.	.	GT:CLCAD2:DP	1:0,52:52
Chr02	42101577	.	T	A	.	.	.	GT:CLCAD2:DP	1:0,24:25
Chr02	42103240	.	G	T	.	.	.	GT:CLCAD2:DP	1:0,59:59
Chr02	42103387	.	A	G	.	.	.	GT:CLCAD2:DP	1:0,78:78
Chr02	42107514	.	T	C	.	.	.	GT:CLCAD2:DP	1:0,73:74
Chr02	42107631	.	A	T	.	.	.	GT:CLCAD2:DP	1:0,77:77
Chr02	42111201	.	T	A	.	.	.	GT:CLCAD2:DP	1:0,49:49
Chr02	42112416	.	G	T	.	.	.	GT:CLCAD2:DP	1:0,59:59
Chr02	42112465	.	T	C	.	.	.	GT:CLCAD2:DP	1:0,59:59
Chr02	42114426	.	T	C	.	.	.	GT:CLCAD2:DP	1:0,83:84
Chr02	42117521	.	C	T	.	.	.	GT:CLCAD2:DP	1:0,56:56
Chr02	42133956	.	G	T	.	.	.	GT:CLCAD2:DP	1:0,74:75
Chr02	42144193	.	G	C	.	.	.	GT:CLCAD2:DP	1:0,60:60
Chr02	42144398	.	A	C	.	.	.	GT:CLCAD2:DP	1:0,70:70
Chr02	42185171	.	CCTAATT	C	.	.	.	GT:CLCAD2:DP	1:0,29:55
Chr02	42185192	.	A	G	.	.	.	GT:CLCAD2:DP	1:0,60:61
Chr02	42185248	.	G	T	.	.	.	GT:CLCAD2:DP	1:0,61:61
Chr02	42188775	.	A	G	.	.	.	GT:CLCAD2:DP	1:0,54:54
Chr02	42230180	.	A	G	.	.	.	GT:CLCAD2:DP	1:0,63:64
Chr02	42230441	.	A	G	.	.	.	GT:CLCAD2:DP	1:0,82:83
Chr02	42230673	.	G	T	.	.	.	GT:CLCAD2:DP	1:0,71:71
Chr02	42231067	.	A	G	.	.	.	GT:CLCAD2:DP	1:0,57:57
Chr02	42256269	.	G	C	.	.	.	GT:CLCAD2:DP	1:0,77:78
Chr02	42256352	.	ACACCCT	A	.	.	.	GT:CLCAD2:DP	1:0,26:43
Chr02	42323863	.	C	T	.	.	.	GT:CLCAD2:DP	1:0,65:65
Chr02	42324314	.	C	T	.	.	.	GT:CLCAD2:DP	1:0,69:69
Chr02	42324714	.	C	T	.	.	.	GT:CLCAD2:DP	1:0,50:50
Chr02	42328787	.	C	G	.	.	.	GT:CLCAD2:DP	1:0,70:70
Chr02	42354167	.	T	C	.	.	.	GT:CLCAD2:DP	1:0,92:92
Chr02	42354538	.	G	A	.	.	.	GT:CLCAD2:DP	1:0,67:67
Chr02	42360964	.	C	T	.	.	.	GT:CLCAD2:DP	1:0,50:51
Chr02	42439282	.	AGAT	A	.	.	.	GT:CLCAD2:DP	1:0,29:29
Chr02	42439287	.	T	A	.	.	.	GT:CLCAD2:DP	1:0,29:29
Chr02	42482370	.	G	C	.	.	.	GT:CLCAD2:DP	1:0,98:100
Chr02	42523277	.	C	T	.	.	.	GT:CLCAD2:DP	1:0,88:88
Chr02	42523943	.	C	T	.	.	.	GT:CLCAD2:DP	1:0,98:98
Chr02	42524404	.	C	G	.	.	.	GT:CLCAD2:DP	1:0,73:73
Chr02	42540791	.	GG	AA	.	.	.	GT:CLCAD2:DP	1:0,24:25
Chr02	42541080	.	C	T	.	.	.	GT:CLCAD2:DP	1:0,62:62
Chr02	42541104	.	G	A	.	.	.	GT:CLCAD2:DP	1:0,56:58
Chr02	42581000	.	T	A	.	.	.	GT:CLCAD2:DP	1:0,40:40
Chr02	42582964	.	T	G	.	.	.	GT:CLCAD2:DP	1:0,61:62
Chr02	42586182	.	C	G	.	.	.	GT:CLCAD2:DP	1:0,27:27
Chr02	42610766	.	G	A	.	.	.	GT:CLCAD2:DP	1:0,53:53
Chr02	42615924	.	C	T	.	.	.	GT:CLCAD2:DP	1:0,70:70
Chr02	42615993	.	G	A	.	.	.	GT:CLCAD2:DP	1:0,69:69
Chr02	42616306	.	T	C	.	.	.	GT:CLCAD2:DP	1:0,66:66
Chr02	42616693	.	A	G	.	.	.	GT:CLCAD2:DP	1:0,74:74
Chr02	42616717	.	T	A	.	.	.	GT:CLCAD2:DP	1:0,72:73
Chr02	42627794	.	T	A	.	.	.	GT:CLCAD2:DP	1:0,49:49
Chr02	42627900	.	G	C	.	.	.	GT:CLCAD2:DP	1:0,46:46
Chr02	42647500	.	C	T	.	.	.	GT:CLCAD2:DP	1:0,90:91
Chr02	42647608	.	T	C	.	.	.	GT:CLCAD2:DP	1:0,89:89
Chr02	42689651	.	AT	A	.	.	.	GT:CLCAD2:DP	1:0,61:75
Chr02	42736705	.	A	G	.	.	.	GT:CLCAD2:DP	1:0,109:109
Chr02	42736760	.	T	G	.	.	.	GT:CLCAD2:DP	1:0,98:98
Chr02	42742595	.	T	C	.	.	.	GT:CLCAD2:DP	1:0,75:76
Chr02	42747704	.	A	C	.	.	.	GT:CLCAD2:DP	1:0,67:67
Chr02	42747875	.	G	C	.	.	.	GT:CLCAD2:DP	1:0,50:75
Chr02	42747974	.	A	G	.	.	.	GT:CLCAD2:DP	1:0,104:104
Chr02	42865499	.	A	C	.	.	.	GT:CLCAD2:DP	1:0,58:59
Chr02	42865557	.	G	T	.	.	.	GT:CLCAD2:DP	1:0,63:63
Chr02	42865669	.	T	A	.	.	.	GT:CLCAD2:DP	1:0,55:55
Chr02	42866170	.	A	G	.	.	.	GT:CLCAD2:DP	1:0,77:77
Chr02	42866927	.	T	C	.	.	.	GT:CLCAD2:DP	1:0,48:48
Chr02	42866964	.	G	C	.	.	.	GT:CLCAD2:DP	1:0,44:45
Chr02	42867222	.	C	T	.	.	.	GT:CLCAD2:DP	1:0,50:50
Chr02	42867323	.	G	A	.	.	.	GT:CLCAD2:DP	1:0,64:64
Chr02	42867669	.	A	G	.	.	.	GT:CLCAD2:DP	1:0,68:68
Chr02	42867847	.	G	C	.	.	.	GT:CLCAD2:DP	1:0,72:72
Chr02	42867893	.	C	T	.	.	.	GT:CLCAD2:DP	1:0,82:82
Chr02	42867898	.	G	C	.	.	.	GT:CLCAD2:DP	1:0,78:78
Chr02	42868247	.	C	T	.	.	.	GT:CLCAD2:DP	1:0,63:64
Chr02	42868396	.	G	A	.	.	.	GT:CLCAD2:DP	1:0,49:49
Chr02	42900979	.	C	T	.	.	.	GT:CLCAD2:DP	1:0,71:72
Chr02	42902899	.	A	C	.	.	.	GT:CLCAD2:DP	1:0,44:44
Chr02	42953239	.	T	C	.	.	.	GT:CLCAD2:DP	1:0,59:59
Chr02	42954782	.	GC	G	.	.	.	GT:CLCAD2:DP	1:0,44:51
Chr02	42956703	.	A	G	.	.	.	GT:CLCAD2:DP	1:0,40:41
Chr02	42966805	.	A	G	.	.	.	GT:CLCAD2:DP	1:0,59:59
Chr02	42977912	.	A	C	.	.	.	GT:CLCAD2:DP	1:0,47:48
Chr02	42994646	.	C	CA	.	.	.	GT:CLCAD2:DP	1:0,33:42
Chr02	42994673	.	A	T	.	.	.	GT:CLCAD2:DP	1:0,37:37
Chr02	43011936	.	C	A	.	.	.	GT:CLCAD2:DP	1:0,57:57
Chr02	43016018	.	C	A	.	.	.	GT:CLCAD2:DP	1:0,44:45
Chr02	43025467	.	A	T	.	.	.	GT:CLCAD2:DP	1:0,52:52
Chr02	43073467	.	C	T	.	.	.	GT:CLCAD2:DP	1:0,102:102
Chr02	43083523	.	G	T	.	.	.	GT:CLCAD2:DP	1:0,75:75
Chr02	43088567	.	CA	AT	.	.	.	GT:CLCAD2:DP	1:0,59:60
Chr02	43094205	.	T	A	.	.	.	GT:CLCAD2:DP	1:0,42:42
Chr02	43114136	.	G	GC	.	.	.	GT:CLCAD2:DP	1:0,85:90
Chr02	43129626	.	ACTCCTC	A	.	.	.	GT:CLCAD2:DP	1:0,24:47
Chr02	43137488	.	G	A	.	.	.	GT:CLCAD2:DP	1:0,49:49
Chr02	43138864	.	C	T	.	.	.	GT:CLCAD2:DP	1:0,45:45
Chr02	43139935	.	T	C	.	.	.	GT:CLCAD2:DP	1:0,32:32
Chr02	43159789	.	A	G	.	.	.	GT:CLCAD2:DP	1:0,120:120
Chr02	43168582	.	A	G	.	.	.	GT:CLCAD2:DP	1:0,91:91
Chr02	43169439	.	G	GGAAGAA	.	.	.	GT:CLCAD2:DP	1:0,30:51
Chr02	43169491	.	C	G	.	.	.	GT:CLCAD2:DP	1:0,71:71
Chr02	43169492	.	CT	C	.	.	.	GT:CLCAD2:DP	1:0,64:71
Chr02	43169495	.	T	G	.	.	.	GT:CLCAD2:DP	1:0,68:68
Chr02	43169503	.	AG	A	.	.	.	GT:CLCAD2:DP	1:0,64:73
Chr02	43194920	.	T	C	.	.	.	GT:CLCAD2:DP	1:0,61:61
Chr02	43194926	.	T	C	.	.	.	GT:CLCAD2:DP	1:0,62:62
Chr02	43201186	.	A	G	.	.	.	GT:CLCAD2:DP	1:0,61:62
Chr02	43203121	.	A	G	.	.	.	GT:CLCAD2:DP	1:0,45:45
Chr02	43235257	.	G	C	.	.	.	GT:CLCAD2:DP	1:0,90:90
Chr02	43247197	.	AG	A	.	.	.	GT:CLCAD2:DP	1:0,82:87
Chr02	43247355	.	C	CT	.	.	.	GT:CLCAD2:DP	1:0,77:85
Chr02	43249383	.	C	A	.	.	.	GT:CLCAD2:DP	1:0,68:68
Chr02	43392900	.	T	C	.	.	.	GT:CLCAD2:DP	1:0,94:94
Chr02	43425617	.	A	T	.	.	.	GT:CLCAD2:DP	1:0,52:52
Chr02	43429974	.	C	T	.	.	.	GT:CLCAD2:DP	1:0,69:69
Chr02	43429983	.	C	T	.	.	.	GT:CLCAD2:DP	1:0,66:68
Chr02	43430001	.	A	G	.	.	.	GT:CLCAD2:DP	1:0,63:63
Chr02	43430104	.	C	T	.	.	.	GT:CLCAD2:DP	1:0,53:54
Chr02	43430754	.	A	T	.	.	.	GT:CLCAD2:DP	1:0,50:50
Chr02	43435184	.	T	C	.	.	.	GT:CLCAD2:DP	1:0,75:75
Chr02	43435382	.	G	T	.	.	.	GT:CLCAD2:DP	1:0,76:76
Chr02	43464283	.	G	A	.	.	.	GT:CLCAD2:DP	1:0,45:45
Chr02	43470243	.	T	G	.	.	.	GT:CLCAD2:DP	1:0,84:84
Chr02	43470350	.	A	G	.	.	.	GT:CLCAD2:DP	1:0,64:64
Chr02	43506865	.	G	C	.	.	.	GT:CLCAD2:DP	1:0,47:47
Chr02	43506937	.	G	A	.	.	.	GT:CLCAD2:DP	1:0,45:46
Chr02	43512133	.	C	A	.	.	.	GT:CLCAD2:DP	1:0,57:57
Chr02	43514664	.	C	A	.	.	.	GT:CLCAD2:DP	1:0,68:68
Chr02	43514716	.	G	C	.	.	.	GT:CLCAD2:DP	1:0,69:70
Chr02	43514749	.	A	G	.	.	.	GT:CLCAD2:DP	1:0,71:71
Chr02	43514936	.	T	A	.	.	.	GT:CLCAD2:DP	1:0,52:52
Chr02	43514955	.	A	G	.	.	.	GT:CLCAD2:DP	1:0,54:54
Chr02	43516123	.	G	A	.	.	.	GT:CLCAD2:DP	1:0,30:30
Chr02	43518948	.	A	T	.	.	.	GT:CLCAD2:DP	1:0,59:61
Chr02	43928043	.	T	C	.	.	.	GT:CLCAD2:DP	1:0,41:80
Chr02	43928053	.	G	A	.	.	.	GT:CLCAD2:DP	1:0,44:86
Chr02	44086169	.	C	T	.	.	.	GT:CLCAD2:DP	1:0,51:51
Chr02	44089142	.	AACAAAATGTAT	A	.	.	.	GT:CLCAD2:DP	1:0,16:16
Chr02	44089419	.	AC	A	.	.	.	GT:CLCAD2:DP	1:0,41:71
Chr02	44089555	.	A	C	.	.	.	GT:CLCAD2:DP	1:0,97:97
Chr02	44090338	.	G	A	.	.	.	GT:CLCAD2:DP	1:0,97:176
Chr02	44095237	.	G	A	.	.	.	GT:CLCAD2:DP	1:0,34:34
Chr02	44113985	.	G	A	.	.	.	GT:CLCAD2:DP	1:0,79:79
Chr02	44147740	.	T	C	.	.	.	GT:CLCAD2:DP	1:0,103:103
Chr02	44187955	.	G	T	.	.	.	GT:CLCAD2:DP	1:0,88:88
Chr02	44188085	.	T	G	.	.	.	GT:CLCAD2:DP	1:0,68:68
Chr02	44407914	.	G	GA	.	.	.	GT:CLCAD2:DP	1:0,36:46
Chr02	44434551	.	A	C	.	.	.	GT:CLCAD2:DP	1:0,61:98
Chr02	44434572	.	T	C	.	.	.	GT:CLCAD2:DP	1:0,60:104
Chr02	44434607	.	T	C	.	.	.	GT:CLCAD2:DP	1:0,56:101
Chr02	44434638	.	AC	GT	.	.	.	GT:CLCAD2:DP	1:0,48:90
Chr02	44965864	.	C	T	.	.	.	GT:CLCAD2:DP	1:0,57:57
Chr02	44965915	.	G	T	.	.	.	GT:CLCAD2:DP	1:0,35:35
Chr02	45059481	.	C	TAGGGAA	.	.	.	GT:CLCAD2:DP	1:0,24:28
Chr02	45059628	.	AGCCGCC	A	.	.	.	GT:CLCAD2:DP	1:0,33:54
Chr02	45059656	.	GCTA	G	.	.	.	GT:CLCAD2:DP	1:0,107:126
Chr02	45059663	.	A	C	.	.	.	GT:CLCAD2:DP	1:0,100:145
Chr02	45065088	.	G	C	.	.	.	GT:CLCAD2:DP	1:0,60:60
Chr02	45083910	.	G	C	.	.	.	GT:CLCAD2:DP	1:0,49:49
Chr02	45086024	.	A	T	.	.	.	GT:CLCAD2:DP	1:0,47:47
Chr02	45110067	.	G	A	.	.	.	GT:CLCAD2:DP	1:0,81:81
Chr02	45111946	.	A	ATCG	.	.	.	GT:CLCAD2:DP	1:0,58:86
Chr02	45118810	.	A	T	.	.	.	GT:CLCAD2:DP	1:0,67:67
Chr02	45151471	.	A	G	.	.	.	GT:CLCAD2:DP	1:0,50:50
Chr02	45153706	.	A	G	.	.	.	GT:CLCAD2:DP	1:0,63:63
Chr02	45161793	.	G	C	.	.	.	GT:CLCAD2:DP	1:0,56:56
Chr02	45161804	.	G	A	.	.	.	GT:CLCAD2:DP	1:0,56:56
Chr02	45168648	.	T	C	.	.	.	GT:CLCAD2:DP	1:0,55:55
Chr02	45208166	.	G	C	.	.	.	GT:CLCAD2:DP	1:0,38:39
Chr02	45290117	.	AC	A	.	.	.	GT:CLCAD2:DP	1:0,72:76
Chr02	45437663	.	T	C	.	.	.	GT:CLCAD2:DP	1:0,46:47
Chr02	45477323	.	T	C	.	.	.	GT:CLCAD2:DP	1:0,31:31
Chr02	45788300	.	T	C	.	.	.	GT:CLCAD2:DP	1:0,60:66
Chr02	45790034	.	C	CAGGGTT	.	.	.	GT:CLCAD2:DP	1:0,39:74
Chr02	45800675	.	T	A	.	.	.	GT:CLCAD2:DP	1:0,79:79
Chr02	45801416	.	T	C	.	.	.	GT:CLCAD2:DP	1:0,40:40
Chr02	45808843	.	T	G	.	.	.	GT:CLCAD2:DP	1:0,51:51
Chr02	45824097	.	T	C	.	.	.	GT:CLCAD2:DP	1:0,58:59
Chr02	45828485	.	T	C	.	.	.	GT:CLCAD2:DP	1:0,81:82
Chr02	45837009	.	T	A	.	.	.	GT:CLCAD2:DP	1:0,71:78
Chr02	45855719	.	C	T	.	.	.	GT:CLCAD2:DP	1:0,58:58
Chr02	45981336	.	G	A	.	.	.	GT:CLCAD2:DP	1:0,59:59
Chr02	45991382	.	G	A	.	.	.	GT:CLCAD2:DP	1:0,62:62
Chr02	45991952	.	A	T	.	.	.	GT:CLCAD2:DP	1:0,44:46
Chr02	45991978	.	C	T	.	.	.	GT:CLCAD2:DP	1:0,46:47
Chr02	45992798	.	T	TA	.	.	.	GT:CLCAD2:DP	1:0,14:28
Chr02	46000020	.	C	A	.	.	.	GT:CLCAD2:DP	1:0,66:67
Chr02	46011760	.	C	CTCA	.	.	.	GT:CLCAD2:DP	1:0,46:60
Chr02	46171913	.	G	GT	.	.	.	GT:CLCAD2:DP	1:0,16:20
Chr02	46171915	.	A	AT	.	.	.	GT:CLCAD2:DP	1:0,12:17
Chr02	46197742	.	A	C	.	.	.	GT:CLCAD2:DP	1:0,87:87
Chr02	46777363	.	A	T	.	.	.	GT:CLCAD2:DP	1:0,98:182
Chr02	46777776	.	A	G	.	.	.	GT:CLCAD2:DP	1:0,92:179
Chr02	46777796	.	G	T	.	.	.	GT:CLCAD2:DP	1:0,91:170
Chr02	46777933	.	G	A	.	.	.	GT:CLCAD2:DP	1:0,72:141
Chr02	46777956	.	T	G	.	.	.	GT:CLCAD2:DP	1:0,66:127
Chr02	46777964	.	C	A	.	.	.	GT:CLCAD2:DP	1:0,68:133
Chr02	47585697	.	TC	T	.	.	.	GT:CLCAD2:DP	1:0,48:54
Chr02	47720209	.	TC	T	.	.	.	GT:CLCAD2:DP	1:0,65:68
Chr02	47868219	.	T	G	.	.	.	GT:CLCAD2:DP	1:0,55:55
Chr02	47868614	.	C	G	.	.	.	GT:CLCAD2:DP	1:0,65:65
Chr02	47871151	.	T	A	.	.	.	GT:CLCAD2:DP	1:0,71:71
Chr02	47881101	.	A	G	.	.	.	GT:CLCAD2:DP	1:0,20:20
Chr02	47884052	.	T	C	.	.	.	GT:CLCAD2:DP	1:0,69:69
Chr02	47884172	.	A	G	.	.	.	GT:CLCAD2:DP	1:0,80:80
Chr02	47884187	.	G	A	.	.	.	GT:CLCAD2:DP	1:0,68:68
Chr02	47894160	.	C	T	.	.	.	GT:CLCAD2:DP	1:0,54:54
Chr02	47895125	.	C	T	.	.	.	GT:CLCAD2:DP	1:0,41:41
Chr02	47904254	.	C	A	.	.	.	GT:CLCAD2:DP	1:0,67:68
Chr02	47904409	.	G	C	.	.	.	GT:CLCAD2:DP	1:0,82:84
Chr02	47904418	.	G	A	.	.	.	GT:CLCAD2:DP	1:0,85:85
Chr02	47904430	.	C	T	.	.	.	GT:CLCAD2:DP	1:0,89:89
Chr02	47909913	.	A	G	.	.	.	GT:CLCAD2:DP	1:0,67:67
Chr02	47911386	.	T	C	.	.	.	GT:CLCAD2:DP	1:0,49:49
Chr02	47913187	.	C	T	.	.	.	GT:CLCAD2:DP	1:0,58:58
Chr02	47927313	.	A	G	.	.	.	GT:CLCAD2:DP	1:0,59:59
Chr02	47930874	.	C	T	.	.	.	GT:CLCAD2:DP	1:0,74:74
Chr02	47945770	.	T	C	.	.	.	GT:CLCAD2:DP	1:0,93:93
Chr02	47945835	.	C	T	.	.	.	GT:CLCAD2:DP	1:0,80:81
Chr02	47946794	.	C	G	.	.	.	GT:CLCAD2:DP	1:0,73:73
Chr02	47967293	.	G	C	.	.	.	GT:CLCAD2:DP	1:0,82:83
Chr02	47970754	.	A	C	.	.	.	GT:CLCAD2:DP	1:0,118:118
Chr02	47977585	.	C	T	.	.	.	GT:CLCAD2:DP	1:0,63:63
Chr02	48470798	.	C	CT	.	.	.	GT:CLCAD2:DP	1:0,74:80
Chr03	172485	.	CA	TT	.	.	.	GT:CLCAD2:DP	1:0,62:62
Chr03	188683	.	A	AAG	.	.	.	GT:CLCAD2:DP	1:0,34:36
Chr03	189576	.	TTCTCGG	T	.	.	.	GT:CLCAD2:DP	1:0,77:106
Chr03	189670	.	C	T	.	.	.	GT:CLCAD2:DP	1:0,95:96
Chr03	189694	.	G	T	.	.	.	GT:CLCAD2:DP	1:0,101:102
Chr03	189729	.	CG	GC	.	.	.	GT:CLCAD2:DP	1:0,79:80
Chr03	208614	.	A	C	.	.	.	GT:CLCAD2:DP	1:0,52:53
Chr03	209835	.	C	T	.	.	.	GT:CLCAD2:DP	1:0,29:29
Chr03	209856	.	C	T	.	.	.	GT:CLCAD2:DP	1:0,23:23
Chr03	213162	.	G	T	.	.	.	GT:CLCAD2:DP	1:0,51:51
Chr03	218867	.	T	G	.	.	.	GT:CLCAD2:DP	1:0,77:77
Chr03	225389	.	A	G	.	.	.	GT:CLCAD2:DP	1:0,60:60
Chr03	225748	.	G	A	.	.	.	GT:CLCAD2:DP	1:0,24:24
Chr03	226006	.	T	C	.	.	.	GT:CLCAD2:DP	1:0,53:53
Chr03	243422	.	G	A	.	.	.	GT:CLCAD2:DP	1:0,26:26
Chr03	258011	.	A	T	.	.	.	GT:CLCAD2:DP	1:0,101:101
Chr03	260582	.	C	G	.	.	.	GT:CLCAD2:DP	1:0,17:17
Chr03	271066	.	A	T	.	.	.	GT:CLCAD2:DP	1:0,63:63
Chr03	271770	.	C	A	.	.	.	GT:CLCAD2:DP	1:0,88:88
Chr03	289409	.	C	G	.	.	.	GT:CLCAD2:DP	1:0,69:69
Chr03	301066	.	A	C	.	.	.	GT:CLCAD2:DP	1:0,73:73
Chr03	302474	.	C	T	.	.	.	GT:CLCAD2:DP	1:0,40:40
Chr03	303421	.	G	A	.	.	.	GT:CLCAD2:DP	1:0,36:36
Chr03	314365	.	T	C	.	.	.	GT:CLCAD2:DP	1:0,83:83
Chr03	314515	.	G	T	.	.	.	GT:CLCAD2:DP	1:0,76:76
Chr03	314541	.	C	T	.	.	.	GT:CLCAD2:DP	1:0,76:76
Chr03	320284	.	T	C	.	.	.	GT:CLCAD2:DP	1:0,73:75
Chr03	321665	.	A	T	.	.	.	GT:CLCAD2:DP	1:0,32:33
Chr03	334014	.	GG	AA	.	.	.	GT:CLCAD2:DP	1:0,19:19
Chr03	334025	.	G	A	.	.	.	GT:CLCAD2:DP	1:0,31:50
Chr03	334036	.	G	A	.	.	.	GT:CLCAD2:DP	1:0,53:53
Chr03	347110	.	T	A	.	.	.	GT:CLCAD2:DP	1:0,48:49
Chr03	347227	.	C	T	.	.	.	GT:CLCAD2:DP	1:0,56:57
Chr03	349720	.	T	C	.	.	.	GT:CLCAD2:DP	1:0,32:32
Chr03	353074	.	A	G	.	.	.	GT:CLCAD2:DP	1:0,29:29
Chr03	360422	.	C	G	.	.	.	GT:CLCAD2:DP	1:0,38:39
Chr03	371025	.	C	T	.	.	.	GT:CLCAD2:DP	1:0,69:69
Chr03	377158	.	C	A	.	.	.	GT:CLCAD2:DP	1:0,71:71
Chr03	394593	.	G	A	.	.	.	GT:CLCAD2:DP	1:0,67:67
Chr03	394923	.	C	A	.	.	.	GT:CLCAD2:DP	1:0,57:59
Chr03	395710	.	G	A	.	.	.	GT:CLCAD2:DP	1:0,62:63
Chr03	402681	.	TG	CA	.	.	.	GT:CLCAD2:DP	1:0,54:54
Chr03	403903	.	A	G	.	.	.	GT:CLCAD2:DP	1:0,63:64
Chr03	407172	.	G	A	.	.	.	GT:CLCAD2:DP	1:0,47:47
Chr03	420429	.	A	C	.	.	.	GT:CLCAD2:DP	1:0,89:89
Chr03	420692	.	A	G	.	.	.	GT:CLCAD2:DP	1:0,61:61
Chr03	421114	.	TT	GC	.	.	.	GT:CLCAD2:DP	1:0,74:74
Chr03	422984	.	T	G	.	.	.	GT:CLCAD2:DP	1:0,46:46
Chr03	423330	.	G	A	.	.	.	GT:CLCAD2:DP	1:0,59:60
Chr03	423531	.	G	A	.	.	.	GT:CLCAD2:DP	1:0,68:68
Chr03	438973	.	A	G	.	.	.	GT:CLCAD2:DP	1:0,64:64
Chr03	441223	.	G	A	.	.	.	GT:CLCAD2:DP	1:0,35:36
Chr03	441755	.	GCAGCAA	G	.	.	.	GT:CLCAD2:DP	1:0,52:87
Chr03	441813	.	A	C	.	.	.	GT:CLCAD2:DP	1:0,73:74
Chr03	450091	.	C	T	.	.	.	GT:CLCAD2:DP	1:0,58:58
Chr03	453979	.	A	G	.	.	.	GT:CLCAD2:DP	1:0,87:87
Chr03	454064	.	T	A	.	.	.	GT:CLCAD2:DP	1:0,87:87
Chr03	454164	.	T	G	.	.	.	GT:CLCAD2:DP	1:0,90:90
Chr03	454227	.	AA	GC	.	.	.	GT:CLCAD2:DP	1:0,88:88
Chr03	460137	.	TA	T	.	.	.	GT:CLCAD2:DP	1:0,37:40
Chr03	465939	.	G	A	.	.	.	GT:CLCAD2:DP	1:0,12:12
Chr03	466511	.	C	T	.	.	.	GT:CLCAD2:DP	1:0,50:50
Chr03	466795	.	G	T	.	.	.	GT:CLCAD2:DP	1:0,51:52
Chr03	469854	.	C	T	.	.	.	GT:CLCAD2:DP	1:0,78:78
Chr03	484619	.	C	G	.	.	.	GT:CLCAD2:DP	1:0,54:54
Chr03	485883	.	C	G	.	.	.	GT:CLCAD2:DP	1:0,37:37
Chr03	495996	.	T	C	.	.	.	GT:CLCAD2:DP	1:0,32:32
Chr03	496050	.	C	T	.	.	.	GT:CLCAD2:DP	1:0,39:39
Chr03	496151	.	C	T	.	.	.	GT:CLCAD2:DP	1:0,30:30
Chr03	496180	.	A	G	.	.	.	GT:CLCAD2:DP	1:0,34:34
Chr03	496216	.	C	T	.	.	.	GT:CLCAD2:DP	1:0,30:31
Chr03	496747	.	AGAATAGAG	A	.	.	.	GT:CLCAD2:DP	1:0,36:36
Chr03	497820	.	G	C	.	.	.	GT:CLCAD2:DP	1:0,32:32
Chr03	497829	.	T	G	.	.	.	GT:CLCAD2:DP	1:0,36:36
Chr03	497917	.	C	G	.	.	.	GT:CLCAD2:DP	1:0,72:72
Chr03	498205	.	T	G	.	.	.	GT:CLCAD2:DP	1:0,81:81
Chr03	498231	.	T	C	.	.	.	GT:CLCAD2:DP	1:0,79:79
Chr03	507039	.	T	C	.	.	.	GT:CLCAD2:DP	1:0,68:70
Chr03	507139	.	A	C	.	.	.	GT:CLCAD2:DP	1:0,62:62
Chr03	507209	.	C	G	.	.	.	GT:CLCAD2:DP	1:0,65:66
Chr03	507358	.	G	A	.	.	.	GT:CLCAD2:DP	1:0,80:80
Chr03	507412	.	A	C	.	.	.	GT:CLCAD2:DP	1:0,67:68
Chr03	528386	.	T	C	.	.	.	GT:CLCAD2:DP	1:0,25:25
Chr03	561263	.	A	G	.	.	.	GT:CLCAD2:DP	1:0,104:104
Chr03	580641	.	T	A	.	.	.	GT:CLCAD2:DP	1:0,40:40
Chr03	581337	.	C	T	.	.	.	GT:CLCAD2:DP	1:0,39:39
Chr03	581456	.	C	CA	.	.	.	GT:CLCAD2:DP	1:0,63:65
Chr03	581700	.	A	G	.	.	.	GT:CLCAD2:DP	1:0,73:73
Chr03	581765	.	G	A	.	.	.	GT:CLCAD2:DP	1:0,76:77
Chr03	588033	.	G	A	.	.	.	GT:CLCAD2:DP	1:0,37:37
Chr03	588089	.	G	GA	.	.	.	GT:CLCAD2:DP	1:0,39:46
Chr03	601598	.	A	AATG	.	.	.	GT:CLCAD2:DP	1:0,40:61
Chr03	615323	.	G	A	.	.	.	GT:CLCAD2:DP	1:0,56:57
Chr03	616195	.	A	G	.	.	.	GT:CLCAD2:DP	1:0,57:57
Chr03	616263	.	T	C	.	.	.	GT:CLCAD2:DP	1:0,72:72
Chr03	618193	.	GG	AT	.	.	.	GT:CLCAD2:DP	1:0,86:86
Chr03	619710	.	C	T	.	.	.	GT:CLCAD2:DP	1:0,69:69
Chr03	620087	.	T	C	.	.	.	GT:CLCAD2:DP	1:0,91:92
Chr03	622099	.	TGGA	T	.	.	.	GT:CLCAD2:DP	1:0,57:69
Chr03	637584	.	T	C	.	.	.	GT:CLCAD2:DP	1:0,62:62
Chr03	637628	.	T	A	.	.	.	GT:CLCAD2:DP	1:0,58:58
Chr03	639992	.	C	A	.	.	.	GT:CLCAD2:DP	1:0,72:72
Chr03	640322	.	A	T	.	.	.	GT:CLCAD2:DP	1:0,54:57
Chr03	649850	.	A	T	.	.	.	GT:CLCAD2:DP	1:0,44:45
Chr03	650331	.	A	T	.	.	.	GT:CLCAD2:DP	1:0,82:82
Chr03	650402	.	T	C	.	.	.	GT:CLCAD2:DP	1:0,85:85
Chr03	650412	.	T	G	.	.	.	GT:CLCAD2:DP	1:0,86:86
Chr03	653075	.	G	A	.	.	.	GT:CLCAD2:DP	1:0,57:57
Chr03	656285	.	C	CGGT	.	.	.	GT:CLCAD2:DP	1:0,60:83
Chr03	660544	.	A	T	.	.	.	GT:CLCAD2:DP	1:0,70:70
Chr03	660577	.	G	A	.	.	.	GT:CLCAD2:DP	1:0,63:64
Chr03	668198	.	A	C	.	.	.	GT:CLCAD2:DP	1:0,19:19
Chr03	698819	.	G	T	.	.	.	GT:CLCAD2:DP	1:0,78:78
Chr03	699003	.	AGAC	A	.	.	.	GT:CLCAD2:DP	1:0,37:72
Chr03	699802	.	G	C	.	.	.	GT:CLCAD2:DP	1:0,87:87
Chr03	723220	.	ATGC	A	.	.	.	GT:CLCAD2:DP	1:0,53:75
Chr03	758187	.	C	A	.	.	.	GT:CLCAD2:DP	1:0,51:51
Chr03	758648	.	C	A	.	.	.	GT:CLCAD2:DP	1:0,96:96
Chr03	779021	.	C	T	.	.	.	GT:CLCAD2:DP	1:0,53:53
Chr03	779054	.	A	T	.	.	.	GT:CLCAD2:DP	1:0,46:46
Chr03	806466	.	G	A	.	.	.	GT:CLCAD2:DP	1:0,112:112
Chr03	828315	.	C	A	.	.	.	GT:CLCAD2:DP	1:0,61:62
Chr03	828373	.	T	A	.	.	.	GT:CLCAD2:DP	1:0,50:52
Chr03	842062	.	A	G	.	.	.	GT:CLCAD2:DP	1:0,61:61
Chr03	842426	.	G	A	.	.	.	GT:CLCAD2:DP	1:0,63:63
Chr03	849550	.	G	T	.	.	.	GT:CLCAD2:DP	1:0,54:54
Chr03	849608	.	C	T	.	.	.	GT:CLCAD2:DP	1:0,68:69
Chr03	851122	.	C	T	.	.	.	GT:CLCAD2:DP	1:0,74:74
Chr03	851744	.	C	T	.	.	.	GT:CLCAD2:DP	1:0,86:87
Chr03	851769	.	G	T	.	.	.	GT:CLCAD2:DP	1:0,84:84
Chr03	851861	.	C	A	.	.	.	GT:CLCAD2:DP	1:0,51:51
Chr03	851863	.	G	A	.	.	.	GT:CLCAD2:DP	1:0,51:51
Chr03	852396	.	T	C	.	.	.	GT:CLCAD2:DP	1:0,63:63
Chr03	852468	.	A	G	.	.	.	GT:CLCAD2:DP	1:0,71:72
Chr03	852641	.	A	C	.	.	.	GT:CLCAD2:DP	1:0,66:66
Chr03	866978	.	A	G	.	.	.	GT:CLCAD2:DP	1:0,80:81
Chr03	868676	.	C	A	.	.	.	GT:CLCAD2:DP	1:0,53:53
Chr03	869420	.	C	G	.	.	.	GT:CLCAD2:DP	1:0,45:45
Chr03	891436	.	G	A	.	.	.	GT:CLCAD2:DP	1:0,47:48
Chr03	892324	.	A	G	.	.	.	GT:CLCAD2:DP	1:0,52:54
Chr03	918174	.	A	T	.	.	.	GT:CLCAD2:DP	1:0,83:84
Chr03	918389	.	A	T	.	.	.	GT:CLCAD2:DP	1:0,62:62
Chr03	926521	.	G	T	.	.	.	GT:CLCAD2:DP	1:0,33:33
Chr03	963797	.	C	T	.	.	.	GT:CLCAD2:DP	1:0,70:70
Chr03	981034	.	A	G	.	.	.	GT:CLCAD2:DP	1:0,50:50
Chr03	989490	.	T	C	.	.	.	GT:CLCAD2:DP	1:0,14:14
Chr03	989541	.	T	A	.	.	.	GT:CLCAD2:DP	1:0,25:25
Chr03	998115	.	T	TCA	.	.	.	GT:CLCAD2:DP	1:0,44:48
Chr03	998276	.	G	A	.	.	.	GT:CLCAD2:DP	1:0,89:89
Chr03	998378	.	TCAA	T	.	.	.	GT:CLCAD2:DP	1:0,59:68
Chr03	998520	.	G	C	.	.	.	GT:CLCAD2:DP	1:0,29:29
Chr03	999227	.	G	T	.	.	.	GT:CLCAD2:DP	1:0,67:67
Chr03	1009417	.	G	T	.	.	.	GT:CLCAD2:DP	1:0,79:80
Chr03	1012551	.	A	T	.	.	.	GT:CLCAD2:DP	1:0,90:90
Chr03	1012560	.	T	A	.	.	.	GT:CLCAD2:DP	1:0,93:93
Chr03	1012604	.	C	T	.	.	.	GT:CLCAD2:DP	1:0,112:112
Chr03	1012621	.	T	G	.	.	.	GT:CLCAD2:DP	1:0,111:111
Chr03	1012623	.	T	C	.	.	.	GT:CLCAD2:DP	1:0,111:111
Chr03	1016051	.	T	C	.	.	.	GT:CLCAD2:DP	1:0,11:11
Chr03	1039802	.	A	G	.	.	.	GT:CLCAD2:DP	1:0,47:48
Chr03	1039840	.	C	G	.	.	.	GT:CLCAD2:DP	1:0,37:38
Chr03	1046473	.	GAAC	G	.	.	.	GT:CLCAD2:DP	1:0,39:58
Chr03	1068875	.	G	T	.	.	.	GT:CLCAD2:DP	1:0,61:61
Chr03	1100492	.	C	T	.	.	.	GT:CLCAD2:DP	1:0,11:11
Chr03	1100582	.	G	A	.	.	.	GT:CLCAD2:DP	1:0,14:15
Chr03	1100736	.	C	T	.	.	.	GT:CLCAD2:DP	1:0,33:43
Chr03	1100754	.	C	G	.	.	.	GT:CLCAD2:DP	1:0,28:37
Chr03	1133320	.	A	G	.	.	.	GT:CLCAD2:DP	1:0,84:84
Chr03	1133550	.	T	A	.	.	.	GT:CLCAD2:DP	1:0,71:71
Chr03	1161477	.	T	G	.	.	.	GT:CLCAD2:DP	1:0,20:40
Chr03	1161783	.	A	T	.	.	.	GT:CLCAD2:DP	1:0,14:20
Chr03	1161846	.	GTGTA	G	.	.	.	GT:CLCAD2:DP	1:0,40:45
Chr03	1161888	.	T	G	.	.	.	GT:CLCAD2:DP	1:0,54:54
Chr03	1171525	.	TGC	ACG	.	.	.	GT:CLCAD2:DP	1:0,13:14
Chr03	1171529	.	A	G	.	.	.	GT:CLCAD2:DP	1:0,13:13
Chr03	1171546	.	T	A	.	.	.	GT:CLCAD2:DP	1:0,16:16
Chr03	1197097	.	T	A	.	.	.	GT:CLCAD2:DP	1:0,37:46
Chr03	1197116	.	C	A	.	.	.	GT:CLCAD2:DP	1:0,35:50
Chr03	1197358	.	T	C	.	.	.	GT:CLCAD2:DP	1:0,37:37
Chr03	1197571	.	G	T	.	.	.	GT:CLCAD2:DP	1:0,54:54
Chr03	1197680	.	C	A	.	.	.	GT:CLCAD2:DP	1:0,39:39
Chr03	1197776	.	A	C	.	.	.	GT:CLCAD2:DP	1:0,21:21
Chr03	1197797	.	C	T	.	.	.	GT:CLCAD2:DP	1:0,20:20
Chr03	1197857	.	C	T	.	.	.	GT:CLCAD2:DP	1:0,37:38
Chr03	1213155	.	G	T	.	.	.	GT:CLCAD2:DP	1:0,50:51
Chr03	1221918	.	G	A	.	.	.	GT:CLCAD2:DP	1:0,46:57
Chr03	1221935	.	G	A	.	.	.	GT:CLCAD2:DP	1:0,48:54
Chr03	1222049	.	T	C	.	.	.	GT:CLCAD2:DP	1:0,50:50
Chr03	1235067	.	C	T	.	.	.	GT:CLCAD2:DP	1:0,55:62
Chr03	1237562	.	C	T	.	.	.	GT:CLCAD2:DP	1:0,49:51
Chr03	1237775	.	C	A	.	.	.	GT:CLCAD2:DP	1:0,41:42
Chr03	1237869	.	C	T	.	.	.	GT:CLCAD2:DP	1:0,35:35
Chr03	1238489	.	C	T	.	.	.	GT:CLCAD2:DP	1:0,35:35
Chr03	1238843	.	G	A	.	.	.	GT:CLCAD2:DP	1:0,42:42
Chr03	1238875	.	G	A	.	.	.	GT:CLCAD2:DP	1:0,49:49
Chr03	1238981	.	T	G	.	.	.	GT:CLCAD2:DP	1:0,61:61
Chr03	1239142	.	A	G	.	.	.	GT:CLCAD2:DP	1:0,27:27
Chr03	1239149	.	C	T	.	.	.	GT:CLCAD2:DP	1:0,23:26
Chr03	1277941	.	C	G	.	.	.	GT:CLCAD2:DP	1:0,33:33
Chr03	1292948	.	C	T	.	.	.	GT:CLCAD2:DP	1:0,29:29
Chr03	1306624	.	A	T	.	.	.	GT:CLCAD2:DP	1:0,52:52
Chr03	1308835	.	A	T	.	.	.	GT:CLCAD2:DP	1:0,62:62
Chr03	1309006	.	C	T	.	.	.	GT:CLCAD2:DP	1:0,32:32
Chr03	1309027	.	T	C	.	.	.	GT:CLCAD2:DP	1:0,27:27
Chr03	1309032	.	G	C	.	.	.	GT:CLCAD2:DP	1:0,27:27
Chr03	1373435	.	T	G	.	.	.	GT:CLCAD2:DP	1:0,51:51
Chr03	1393483	.	GATGC	G	.	.	.	GT:CLCAD2:DP	1:0,61:77
Chr03	1393538	.	G	T	.	.	.	GT:CLCAD2:DP	1:0,72:72
Chr03	1393672	.	A	T	.	.	.	GT:CLCAD2:DP	1:0,71:71
Chr03	1393719	.	G	C	.	.	.	GT:CLCAD2:DP	1:0,62:62
Chr03	1394506	.	G	C	.	.	.	GT:CLCAD2:DP	1:0,25:26
Chr03	1394567	.	G	C	.	.	.	GT:CLCAD2:DP	1:0,42:42
Chr03	1394672	.	A	G	.	.	.	GT:CLCAD2:DP	1:0,45:46
Chr03	1406266	.	G	C	.	.	.	GT:CLCAD2:DP	1:0,52:52
Chr03	1406388	.	G	A	.	.	.	GT:CLCAD2:DP	1:0,73:73
Chr03	1407089	.	G	A	.	.	.	GT:CLCAD2:DP	1:0,89:89
Chr03	1407333	.	T	C	.	.	.	GT:CLCAD2:DP	1:0,72:72
Chr03	1417621	.	A	T	.	.	.	GT:CLCAD2:DP	1:0,51:52
Chr03	1422698	.	C	T	.	.	.	GT:CLCAD2:DP	1:0,63:63
Chr03	1423560	.	TC	T	.	.	.	GT:CLCAD2:DP	1:0,41:41
Chr03	1424836	.	G	C	.	.	.	GT:CLCAD2:DP	1:0,37:37
Chr03	1424855	.	A	G	.	.	.	GT:CLCAD2:DP	1:0,38:39
Chr03	1424894	.	T	G	.	.	.	GT:CLCAD2:DP	1:0,28:28
Chr03	1424905	.	G	A	.	.	.	GT:CLCAD2:DP	1:0,28:28
Chr03	1452514	.	AT	A	.	.	.	GT:CLCAD2:DP	1:0,18:20
Chr03	1452530	.	C	T	.	.	.	GT:CLCAD2:DP	1:0,16:16
Chr03	1452536	.	C	A	.	.	.	GT:CLCAD2:DP	1:0,13:13
Chr03	1452542	.	TA	T	.	.	.	GT:CLCAD2:DP	1:0,8:11
Chr03	1452653	.	TC	T	.	.	.	GT:CLCAD2:DP	1:0,13:13
Chr03	1452657	.	C	A	.	.	.	GT:CLCAD2:DP	1:0,13:13
Chr03	1530916	.	C	T	.	.	.	GT:CLCAD2:DP	1:0,71:107
Chr03	1536380	.	C	T	.	.	.	GT:CLCAD2:DP	1:0,89:89
Chr03	1555424	.	C	A	.	.	.	GT:CLCAD2:DP	1:0,81:81
Chr03	1561367	.	A	G	.	.	.	GT:CLCAD2:DP	1:0,69:69
Chr03	1561528	.	G	C	.	.	.	GT:CLCAD2:DP	1:0,112:112
Chr03	1561790	.	C	G	.	.	.	GT:CLCAD2:DP	1:0,59:71
Chr03	1561793	.	C	G	.	.	.	GT:CLCAD2:DP	1:0,68:69
Chr03	1561812	.	T	G	.	.	.	GT:CLCAD2:DP	1:0,72:72
Chr03	1561865	.	C	T	.	.	.	GT:CLCAD2:DP	1:0,50:50
Chr03	1579835	.	C	A	.	.	.	GT:CLCAD2:DP	1:0,49:50
Chr03	1579841	.	GTGTACGAC	G	.	.	.	GT:CLCAD2:DP	1:0,31:49
Chr03	1597837	.	G	T	.	.	.	GT:CLCAD2:DP	1:0,100:100
Chr03	1597859	.	T	C	.	.	.	GT:CLCAD2:DP	1:0,111:111
Chr03	1606252	.	G	A	.	.	.	GT:CLCAD2:DP	1:0,64:64
Chr03	1609604	.	GA	TT	.	.	.	GT:CLCAD2:DP	1:0,52:52
Chr03	1703049	.	C	A	.	.	.	GT:CLCAD2:DP	1:0,9:13
Chr03	1717265	.	C	G	.	.	.	GT:CLCAD2:DP	1:0,85:85
Chr03	1731057	.	A	T	.	.	.	GT:CLCAD2:DP	1:0,53:54
Chr03	1757266	.	T	C	.	.	.	GT:CLCAD2:DP	1:0,114:114
Chr03	1762613	.	G	A	.	.	.	GT:CLCAD2:DP	1:0,60:60
Chr03	1765253	.	C	T	.	.	.	GT:CLCAD2:DP	1:0,71:72
Chr03	1766863	.	G	A	.	.	.	GT:CLCAD2:DP	1:0,52:52
Chr03	1769301	.	T	A	.	.	.	GT:CLCAD2:DP	1:0,64:64
Chr03	1842018	.	C	G	.	.	.	GT:CLCAD2:DP	1:0,92:92
Chr03	1859219	.	A	C	.	.	.	GT:CLCAD2:DP	1:0,54:54
Chr03	1859280	.	C	T	.	.	.	GT:CLCAD2:DP	1:0,50:50
Chr03	1875619	.	TA	CC	.	.	.	GT:CLCAD2:DP	1:0,66:67
Chr03	1875649	.	T	C	.	.	.	GT:CLCAD2:DP	1:0,74:75
Chr03	1887940	.	C	T	.	.	.	GT:CLCAD2:DP	1:0,37:37
Chr03	1889945	.	T	A	.	.	.	GT:CLCAD2:DP	1:0,58:58
Chr03	1896182	.	GC	TG	.	.	.	GT:CLCAD2:DP	1:0,60:60
Chr03	1896300	.	C	T	.	.	.	GT:CLCAD2:DP	1:0,57:57
Chr03	1896320	.	G	A	.	.	.	GT:CLCAD2:DP	1:0,59:59
Chr03	1896423	.	C	T	.	.	.	GT:CLCAD2:DP	1:0,61:61
Chr03	1916977	.	TCTC	T	.	.	.	GT:CLCAD2:DP	1:0,56:79
Chr03	1969571	.	T	A	.	.	.	GT:CLCAD2:DP	1:0,63:63
Chr03	2043351	.	A	G	.	.	.	GT:CLCAD2:DP	1:0,77:77
Chr03	2051285	.	CA	C	.	.	.	GT:CLCAD2:DP	1:0,79:80
Chr03	2051343	.	T	C	.	.	.	GT:CLCAD2:DP	1:0,81:81
Chr03	2055112	.	TC	AA	.	.	.	GT:CLCAD2:DP	1:0,51:51
Chr03	2055127	.	GG	AC	.	.	.	GT:CLCAD2:DP	1:0,51:52
Chr03	2055289	.	A	G	.	.	.	GT:CLCAD2:DP	1:0,83:83
Chr03	2055292	.	T	A	.	.	.	GT:CLCAD2:DP	1:0,84:84
Chr03	2057026	.	G	A	.	.	.	GT:CLCAD2:DP	1:0,98:98
Chr03	2057047	.	T	A	.	.	.	GT:CLCAD2:DP	1:0,88:91
Chr03	2061229	.	A	C	.	.	.	GT:CLCAD2:DP	1:0,57:57
Chr03	2062427	.	C	A	.	.	.	GT:CLCAD2:DP	1:0,98:99
Chr03	2062737	.	C	G	.	.	.	GT:CLCAD2:DP	1:0,107:108
Chr03	2071672	.	C	G	.	.	.	GT:CLCAD2:DP	1:0,9:15
Chr03	2109044	.	TA	T	.	.	.	GT:CLCAD2:DP	1:0,73:82
Chr03	2109152	.	T	C	.	.	.	GT:CLCAD2:DP	1:0,22:22
Chr03	2287828	.	T	C	.	.	.	GT:CLCAD2:DP	1:0,69:69
Chr03	2288055	.	G	A	.	.	.	GT:CLCAD2:DP	1:0,105:105
Chr03	2288137	.	T	A	.	.	.	GT:CLCAD2:DP	1:0,95:95
Chr03	2289039	.	G	C	.	.	.	GT:CLCAD2:DP	1:0,85:85
Chr03	2289114	.	C	T	.	.	.	GT:CLCAD2:DP	1:0,61:61
Chr03	2297067	.	C	T	.	.	.	GT:CLCAD2:DP	1:0,62:62
Chr03	2297200	.	A	T	.	.	.	GT:CLCAD2:DP	1:0,69:69
Chr03	2297323	.	C	T	.	.	.	GT:CLCAD2:DP	1:0,77:77
Chr03	2297425	.	T	C	.	.	.	GT:CLCAD2:DP	1:0,68:69
Chr03	2298476	.	C	T	.	.	.	GT:CLCAD2:DP	1:0,63:66
Chr03	2302545	.	A	C	.	.	.	GT:CLCAD2:DP	1:0,81:81
Chr03	2302741	.	G	T	.	.	.	GT:CLCAD2:DP	1:0,52:52
Chr03	2302944	.	A	G	.	.	.	GT:CLCAD2:DP	1:0,75:75
Chr03	2303087	.	C	T	.	.	.	GT:CLCAD2:DP	1:0,50:51
Chr03	2303714	.	T	C	.	.	.	GT:CLCAD2:DP	1:0,45:45
Chr03	2303957	.	A	C	.	.	.	GT:CLCAD2:DP	1:0,49:49
Chr03	2303994	.	GC	AT	.	.	.	GT:CLCAD2:DP	1:0,50:50
Chr03	2334679	.	G	GTTTC	.	.	.	GT:CLCAD2:DP	1:0,34:43
Chr03	2334696	.	T	C	.	.	.	GT:CLCAD2:DP	1:0,61:61
Chr03	2335080	.	T	C	.	.	.	GT:CLCAD2:DP	1:0,48:48
Chr03	2335082	.	T	C	.	.	.	GT:CLCAD2:DP	1:0,48:48
Chr03	2341008	.	G	A	.	.	.	GT:CLCAD2:DP	1:0,50:50
Chr03	2341510	.	T	C	.	.	.	GT:CLCAD2:DP	1:0,68:69
Chr03	2341744	.	A	G	.	.	.	GT:CLCAD2:DP	1:0,40:40
Chr03	2357646	.	C	A	.	.	.	GT:CLCAD2:DP	1:0,63:63
Chr03	2411109	.	T	C	.	.	.	GT:CLCAD2:DP	1:0,46:46
Chr03	2411229	.	T	C	.	.	.	GT:CLCAD2:DP	1:0,53:53
Chr03	2412151	.	T	C	.	.	.	GT:CLCAD2:DP	1:0,51:51
Chr03	2412178	.	C	T	.	.	.	GT:CLCAD2:DP	1:0,56:56
Chr03	2412389	.	C	T	.	.	.	GT:CLCAD2:DP	1:0,53:53
Chr03	2413616	.	C	T	.	.	.	GT:CLCAD2:DP	1:0,34:35
Chr03	2414368	.	T	C	.	.	.	GT:CLCAD2:DP	1:0,55:56
Chr03	2414936	.	T	C	.	.	.	GT:CLCAD2:DP	1:0,67:67
Chr03	2415803	.	A	T	.	.	.	GT:CLCAD2:DP	1:0,45:45
Chr03	2415823	.	C	T	.	.	.	GT:CLCAD2:DP	1:0,47:47
Chr03	2415938	.	C	G	.	.	.	GT:CLCAD2:DP	1:0,31:31
Chr03	2419685	.	C	CGGA	.	.	.	GT:CLCAD2:DP	1:0,67:80
Chr03	2420042	.	C	A	.	.	.	GT:CLCAD2:DP	1:0,95:95
Chr03	2423969	.	AGGTGGT	A	.	.	.	GT:CLCAD2:DP	1:0,35:68
Chr03	2449619	.	G	A	.	.	.	GT:CLCAD2:DP	1:0,100:100
Chr03	2449634	.	A	G	.	.	.	GT:CLCAD2:DP	1:0,98:98
Chr03	2449715	.	T	C	.	.	.	GT:CLCAD2:DP	1:0,64:64
Chr03	3010747	.	C	T	.	.	.	GT:CLCAD2:DP	1:0,63:65
Chr03	3012798	.	C	T	.	.	.	GT:CLCAD2:DP	1:0,58:59
Chr03	3015263	.	T	C	.	.	.	GT:CLCAD2:DP	1:0,50:50
Chr03	3015646	.	T	C	.	.	.	GT:CLCAD2:DP	1:0,51:51
Chr03	3018129	.	G	T	.	.	.	GT:CLCAD2:DP	1:0,62:62
Chr03	3018201	.	C	T	.	.	.	GT:CLCAD2:DP	1:0,66:67
Chr03	3035925	.	T	A	.	.	.	GT:CLCAD2:DP	1:0,56:57
Chr03	3038816	.	T	C	.	.	.	GT:CLCAD2:DP	1:0,75:75
Chr03	3039390	.	G	C	.	.	.	GT:CLCAD2:DP	1:0,52:52
Chr03	3072041	.	G	C	.	.	.	GT:CLCAD2:DP	1:0,34:34
Chr03	3109886	.	T	C	.	.	.	GT:CLCAD2:DP	1:0,46:46
Chr03	3119782	.	G	A	.	.	.	GT:CLCAD2:DP	1:0,85:85
Chr03	3128831	.	G	C	.	.	.	GT:CLCAD2:DP	1:0,63:63
Chr03	3128969	.	G	A	.	.	.	GT:CLCAD2:DP	1:0,77:77
Chr03	3129151	.	C	A	.	.	.	GT:CLCAD2:DP	1:0,84:84
Chr03	3152606	.	C	A	.	.	.	GT:CLCAD2:DP	1:0,76:76
Chr03	3229553	.	G	GGT	.	.	.	GT:CLCAD2:DP	1:0,19:19
Chr03	3486800	.	A	G	.	.	.	GT:CLCAD2:DP	1:0,17786:17901
Chr03	3486843	.	TG	CC	.	.	.	GT:CLCAD2:DP	1:0,13438:13551
Chr03	3486859	.	T	C	.	.	.	GT:CLCAD2:DP	1:0,12174:12402
Chr03	3649764	.	G	T	.	.	.	GT:CLCAD2:DP	1:0,67:68
Chr03	3651005	.	G	C	.	.	.	GT:CLCAD2:DP	1:0,53:53
Chr03	3651007	.	T	G	.	.	.	GT:CLCAD2:DP	1:0,53:53
Chr03	3651052	.	C	T	.	.	.	GT:CLCAD2:DP	1:0,66:66
Chr03	3651273	.	A	T	.	.	.	GT:CLCAD2:DP	1:0,47:47
Chr03	3691818	.	C	T	.	.	.	GT:CLCAD2:DP	1:0,46:46
Chr03	3692762	.	A	T	.	.	.	GT:CLCAD2:DP	1:0,40:40
Chr03	3694387	.	A	T	.	.	.	GT:CLCAD2:DP	1:0,78:78
Chr03	3695403	.	T	C	.	.	.	GT:CLCAD2:DP	1:0,43:43
Chr03	3716656	.	C	T	.	.	.	GT:CLCAD2:DP	1:0,75:75
Chr03	3739750	.	C	T	.	.	.	GT:CLCAD2:DP	1:0,26:26
Chr03	3741088	.	T	C	.	.	.	GT:CLCAD2:DP	1:0,41:41
Chr03	3742052	.	TA	T	.	.	.	GT:CLCAD2:DP	1:0,45:45
Chr03	3742068	.	A	G	.	.	.	GT:CLCAD2:DP	1:0,48:48
Chr03	3788904	.	G	C	.	.	.	GT:CLCAD2:DP	1:0,65:66
Chr03	3818844	.	A	T	.	.	.	GT:CLCAD2:DP	1:0,54:54
Chr03	3826007	.	A	G	.	.	.	GT:CLCAD2:DP	1:0,56:56
Chr03	3836503	.	G	C	.	.	.	GT:CLCAD2:DP	1:0,38:38
Chr03	3843641	.	T	G	.	.	.	GT:CLCAD2:DP	1:0,39:40
Chr03	3852913	.	A	G	.	.	.	GT:CLCAD2:DP	1:0,78:79
Chr03	3853408	.	T	A	.	.	.	GT:CLCAD2:DP	1:0,59:59
Chr03	3853537	.	T	C	.	.	.	GT:CLCAD2:DP	1:0,47:48
Chr03	3857238	.	A	T	.	.	.	GT:CLCAD2:DP	1:0,40:40
Chr03	3857251	.	T	C	.	.	.	GT:CLCAD2:DP	1:0,42:42
Chr03	3857307	.	G	A	.	.	.	GT:CLCAD2:DP	1:0,61:61
Chr03	3857389	.	G	A	.	.	.	GT:CLCAD2:DP	1:0,80:83
Chr03	3866053	.	AC	TT	.	.	.	GT:CLCAD2:DP	1:0,44:44
Chr03	3866215	.	A	G	.	.	.	GT:CLCAD2:DP	1:0,34:35
Chr03	3866679	.	A	G	.	.	.	GT:CLCAD2:DP	1:0,30:30
Chr03	3866911	.	A	G	.	.	.	GT:CLCAD2:DP	1:0,33:33
Chr03	3866937	.	T	G	.	.	.	GT:CLCAD2:DP	1:0,32:32
Chr03	3867015	.	T	C	.	.	.	GT:CLCAD2:DP	1:0,29:29
Chr03	3886814	.	CGTT	C	.	.	.	GT:CLCAD2:DP	1:0,56:78
Chr03	3902061	.	C	T	.	.	.	GT:CLCAD2:DP	1:0,48:49
Chr03	3902066	.	A	T	.	.	.	GT:CLCAD2:DP	1:0,55:55
Chr03	3902199	.	AGTT	A	.	.	.	GT:CLCAD2:DP	1:0,43:58
Chr03	3902657	.	TT	GA	.	.	.	GT:CLCAD2:DP	1:0,13:13
Chr03	3927694	.	C	T	.	.	.	GT:CLCAD2:DP	1:0,56:57
Chr03	3928638	.	T	C	.	.	.	GT:CLCAD2:DP	1:0,29:29
Chr03	3972758	.	TTGC	T	.	.	.	GT:CLCAD2:DP	1:0,36:60
Chr03	3974894	.	T	A	.	.	.	GT:CLCAD2:DP	1:0,87:130
Chr03	3975137	.	C	T	.	.	.	GT:CLCAD2:DP	1:0,98:98
Chr03	3992063	.	G	C	.	.	.	GT:CLCAD2:DP	1:0,80:80
Chr03	3992369	.	G	A	.	.	.	GT:CLCAD2:DP	1:0,87:87
Chr03	3992861	.	A	C	.	.	.	GT:CLCAD2:DP	1:0,62:62
Chr03	4026306	.	G	T	.	.	.	GT:CLCAD2:DP	1:0,10:10
Chr03	4028490	.	AT	A	.	.	.	GT:CLCAD2:DP	1:0,17:18
Chr03	4028495	.	A	G	.	.	.	GT:CLCAD2:DP	1:0,21:23
Chr03	4028743	.	C	A	.	.	.	GT:CLCAD2:DP	1:0,76:109
Chr03	4028937	.	A	G	.	.	.	GT:CLCAD2:DP	1:0,36:36
Chr03	4028942	.	A	T	.	.	.	GT:CLCAD2:DP	1:0,31:31
Chr03	4028945	.	A	G	.	.	.	GT:CLCAD2:DP	1:0,27:27
Chr03	4029441	.	TTA	CAC	.	.	.	GT:CLCAD2:DP	1:0,21:22
Chr03	4029506	.	C	G	.	.	.	GT:CLCAD2:DP	1:0,43:51
Chr03	4029511	.	TG	GA	.	.	.	GT:CLCAD2:DP	1:0,44:53
Chr03	4029593	.	G	C	.	.	.	GT:CLCAD2:DP	1:0,48:48
Chr03	4029656	.	A	C	.	.	.	GT:CLCAD2:DP	1:0,13:17
Chr03	4029764	.	CT	TG	.	.	.	GT:CLCAD2:DP	1:0,14:21
Chr03	4029869	.	C	G	.	.	.	GT:CLCAD2:DP	1:0,15:28
Chr03	4039199	.	C	T	.	.	.	GT:CLCAD2:DP	1:0,15:26
Chr03	4039219	.	G	A	.	.	.	GT:CLCAD2:DP	1:0,18:28
Chr03	4039253	.	TC	CT	.	.	.	GT:CLCAD2:DP	1:0,32:39
Chr03	4039282	.	C	G	.	.	.	GT:CLCAD2:DP	1:0,40:41
Chr03	4039294	.	C	G	.	.	.	GT:CLCAD2:DP	1:0,41:44
Chr03	4039325	.	C	T	.	.	.	GT:CLCAD2:DP	1:0,33:36
Chr03	4054766	.	G	A	.	.	.	GT:CLCAD2:DP	1:0,10:10
Chr03	4054797	.	A	T	.	.	.	GT:CLCAD2:DP	1:0,15:15
Chr03	4054865	.	C	T	.	.	.	GT:CLCAD2:DP	1:0,17:17
Chr03	4055183	.	A	T	.	.	.	GT:CLCAD2:DP	1:0,7:10
Chr03	4055190	.	G	C	.	.	.	GT:CLCAD2:DP	1:0,10:10
Chr03	4056122	.	T	G	.	.	.	GT:CLCAD2:DP	1:0,18:18
Chr03	4056528	.	T	C	.	.	.	GT:CLCAD2:DP	1:0,16:18
Chr03	4056596	.	A	G	.	.	.	GT:CLCAD2:DP	1:0,21:22
Chr03	4124349	.	GT	TC	.	.	.	GT:CLCAD2:DP	1:0,12:13
Chr03	4124397	.	T	A	.	.	.	GT:CLCAD2:DP	1:0,16:18
Chr03	4124401	.	G	T	.	.	.	GT:CLCAD2:DP	1:0,16:18
Chr03	4124405	.	T	G	.	.	.	GT:CLCAD2:DP	1:0,17:19
Chr03	4124455	.	C	A	.	.	.	GT:CLCAD2:DP	1:0,13:15
Chr03	4124473	.	G	C	.	.	.	GT:CLCAD2:DP	1:0,11:13
Chr03	4124475	.	T	C	.	.	.	GT:CLCAD2:DP	1:0,11:13
Chr03	4124482	.	T	A	.	.	.	GT:CLCAD2:DP	1:0,10:12
Chr03	4125178	.	C	T	.	.	.	GT:CLCAD2:DP	1:0,10:12
Chr03	4125186	.	C	T	.	.	.	GT:CLCAD2:DP	1:0,7:14
Chr03	4125388	.	C	A	.	.	.	GT:CLCAD2:DP	1:0,18:18
Chr03	4125391	.	T	C	.	.	.	GT:CLCAD2:DP	1:0,18:18
Chr03	4125401	.	G	C	.	.	.	GT:CLCAD2:DP	1:0,19:19
Chr03	4125412	.	C	A	.	.	.	GT:CLCAD2:DP	1:0,18:18
Chr03	4125564	.	A	C	.	.	.	GT:CLCAD2:DP	1:0,28:28
Chr03	4126366	.	C	T	.	.	.	GT:CLCAD2:DP	1:0,25:26
Chr03	4126459	.	C	G	.	.	.	GT:CLCAD2:DP	1:0,19:20
Chr03	4126495	.	C	G	.	.	.	GT:CLCAD2:DP	1:0,11:13
Chr03	4126537	.	G	C	.	.	.	GT:CLCAD2:DP	1:0,8:10
Chr03	4126595	.	AC	TT	.	.	.	GT:CLCAD2:DP	1:0,14:18
Chr03	4126975	.	C	G	.	.	.	GT:CLCAD2:DP	1:0,14:15
Chr03	4126980	.	G	T	.	.	.	GT:CLCAD2:DP	1:0,17:17
Chr03	4199923	.	A	T	.	.	.	GT:CLCAD2:DP	1:0,15:15
Chr03	4200026	.	G	C	.	.	.	GT:CLCAD2:DP	1:0,8:11
Chr03	4200162	.	ATC	CCA	.	.	.	GT:CLCAD2:DP	1:0,10:17
Chr03	4200176	.	G	C	.	.	.	GT:CLCAD2:DP	1:0,9:10
Chr03	4201042	.	C	T	.	.	.	GT:CLCAD2:DP	1:0,14:14
Chr03	4201940	.	A	G	.	.	.	GT:CLCAD2:DP	1:0,11:16
Chr03	4202012	.	C	T	.	.	.	GT:CLCAD2:DP	1:0,12:17
Chr03	4270389	.	G	A	.	.	.	GT:CLCAD2:DP	1:0,78:78
Chr03	4273241	.	T	C	.	.	.	GT:CLCAD2:DP	1:0,75:75
Chr03	4275002	.	C	T	.	.	.	GT:CLCAD2:DP	1:0,83:84
Chr03	4275016	.	A	G	.	.	.	GT:CLCAD2:DP	1:0,72:72
Chr03	4275335	.	TC	CT	.	.	.	GT:CLCAD2:DP	1:0,74:74
Chr03	4276365	.	C	A	.	.	.	GT:CLCAD2:DP	1:0,67:67
Chr03	4277230	.	A	G	.	.	.	GT:CLCAD2:DP	1:0,107:107
Chr03	4283234	.	C	G	.	.	.	GT:CLCAD2:DP	1:0,44:44
Chr03	4283429	.	C	A	.	.	.	GT:CLCAD2:DP	1:0,42:43
Chr03	4283536	.	A	G	.	.	.	GT:CLCAD2:DP	1:0,59:59
Chr03	4283929	.	T	C	.	.	.	GT:CLCAD2:DP	1:0,79:79
Chr03	4284177	.	A	G	.	.	.	GT:CLCAD2:DP	1:0,61:62
Chr03	4289618	.	G	T	.	.	.	GT:CLCAD2:DP	1:0,91:91
Chr03	4292687	.	A	G	.	.	.	GT:CLCAD2:DP	1:0,55:55
Chr03	4292707	.	GG	AA	.	.	.	GT:CLCAD2:DP	1:0,55:56
Chr03	4292755	.	A	T	.	.	.	GT:CLCAD2:DP	1:0,73:73
Chr03	4292780	.	A	G	.	.	.	GT:CLCAD2:DP	1:0,68:68
Chr03	4292783	.	C	A	.	.	.	GT:CLCAD2:DP	1:0,66:67
Chr03	4292795	.	A	G	.	.	.	GT:CLCAD2:DP	1:0,69:69
Chr03	4293049	.	A	T	.	.	.	GT:CLCAD2:DP	1:0,51:51
Chr03	4296322	.	A	C	.	.	.	GT:CLCAD2:DP	1:0,60:60
Chr03	4309319	.	C	T	.	.	.	GT:CLCAD2:DP	1:0,64:65
Chr03	4336393	.	G	GCAA	.	.	.	GT:CLCAD2:DP	1:0,55:67
Chr03	4336399	.	A	T	.	.	.	GT:CLCAD2:DP	1:0,66:67
Chr03	4361337	.	T	C	.	.	.	GT:CLCAD2:DP	1:0,55:55
Chr03	4375541	.	G	C	.	.	.	GT:CLCAD2:DP	1:0,20:20
Chr03	4375577	.	C	T	.	.	.	GT:CLCAD2:DP	1:0,16:16
Chr03	4375583	.	G	A	.	.	.	GT:CLCAD2:DP	1:0,16:16
Chr03	4375588	.	C	T	.	.	.	GT:CLCAD2:DP	1:0,16:16
Chr03	4375631	.	G	A	.	.	.	GT:CLCAD2:DP	1:0,13:13
Chr03	4375636	.	C	T	.	.	.	GT:CLCAD2:DP	1:0,15:15
Chr03	4375643	.	G	A	.	.	.	GT:CLCAD2:DP	1:0,13:13
Chr03	4375646	.	T	C	.	.	.	GT:CLCAD2:DP	1:0,14:14
Chr03	4375660	.	C	T	.	.	.	GT:CLCAD2:DP	1:0,24:24
Chr03	4375699	.	T	A	.	.	.	GT:CLCAD2:DP	1:0,43:43
Chr03	4375768	.	C	T	.	.	.	GT:CLCAD2:DP	1:0,46:46
Chr03	4375862	.	T	C	.	.	.	GT:CLCAD2:DP	1:0,54:54
Chr03	4375871	.	C	T	.	.	.	GT:CLCAD2:DP	1:0,52:52
Chr03	4375909	.	T	C	.	.	.	GT:CLCAD2:DP	1:0,51:51
Chr03	4376093	.	T	A	.	.	.	GT:CLCAD2:DP	1:0,51:51
Chr03	4376158	.	G	A	.	.	.	GT:CLCAD2:DP	1:0,54:54
Chr03	4376343	.	T	G	.	.	.	GT:CLCAD2:DP	1:0,63:63
Chr03	4376418	.	A	C	.	.	.	GT:CLCAD2:DP	1:0,66:66
Chr03	4376426	.	G	A	.	.	.	GT:CLCAD2:DP	1:0,65:65
Chr03	4376435	.	C	T	.	.	.	GT:CLCAD2:DP	1:0,62:62
Chr03	4376451	.	A	G	.	.	.	GT:CLCAD2:DP	1:0,59:60
Chr03	4376463	.	GA	AG	.	.	.	GT:CLCAD2:DP	1:0,55:57
Chr03	4441836	.	TG	T	.	.	.	GT:CLCAD2:DP	1:0,80:89
Chr03	4516861	.	G	C	.	.	.	GT:CLCAD2:DP	1:0,14:25
Chr03	4516878	.	G	T	.	.	.	GT:CLCAD2:DP	1:0,8:10
Chr03	4517165	.	T	C	.	.	.	GT:CLCAD2:DP	1:0,53:53
Chr03	4517435	.	A	T	.	.	.	GT:CLCAD2:DP	1:0,16:17
Chr03	4517734	.	G	A	.	.	.	GT:CLCAD2:DP	1:0,8:10
Chr03	4517988	.	G	C	.	.	.	GT:CLCAD2:DP	1:0,34:34
Chr03	4518023	.	A	G	.	.	.	GT:CLCAD2:DP	1:0,30:30
Chr03	4518031	.	A	G	.	.	.	GT:CLCAD2:DP	1:0,21:28
Chr03	4518061	.	T	C	.	.	.	GT:CLCAD2:DP	1:0,20:34
Chr03	4518094	.	G	T	.	.	.	GT:CLCAD2:DP	1:0,14:25
Chr03	4518230	.	T	A	.	.	.	GT:CLCAD2:DP	1:0,57:57
Chr03	4518287	.	G	T	.	.	.	GT:CLCAD2:DP	1:0,18:21
Chr03	4518334	.	G	A	.	.	.	GT:CLCAD2:DP	1:0,11:11
Chr03	4518911	.	T	G	.	.	.	GT:CLCAD2:DP	1:0,15:15
Chr03	4518920	.	T	G	.	.	.	GT:CLCAD2:DP	1:0,15:15
Chr03	4518926	.	T	A	.	.	.	GT:CLCAD2:DP	1:0,15:15
Chr03	4519046	.	G	T	.	.	.	GT:CLCAD2:DP	1:0,20:23
Chr03	4519067	.	C	G	.	.	.	GT:CLCAD2:DP	1:0,19:22
Chr03	4519232	.	A	C	.	.	.	GT:CLCAD2:DP	1:0,8:15
Chr03	4519271	.	T	C	.	.	.	GT:CLCAD2:DP	1:0,9:11
Chr03	4519281	.	T	G	.	.	.	GT:CLCAD2:DP	1:0,12:12
Chr03	4543407	.	CA	TG	.	.	.	GT:CLCAD2:DP	1:0,20:20
Chr03	4543448	.	G	A	.	.	.	GT:CLCAD2:DP	1:0,19:19
Chr03	4543999	.	G	C	.	.	.	GT:CLCAD2:DP	1:0,12:12
Chr03	4544059	.	A	G	.	.	.	GT:CLCAD2:DP	1:0,27:27
Chr03	4544087	.	A	G	.	.	.	GT:CLCAD2:DP	1:0,27:27
Chr03	4544121	.	AT	GC	.	.	.	GT:CLCAD2:DP	1:0,21:27
Chr03	4544144	.	A	C	.	.	.	GT:CLCAD2:DP	1:0,27:27
Chr03	4544285	.	C	T	.	.	.	GT:CLCAD2:DP	1:0,13:13
Chr03	4544293	.	T	A	.	.	.	GT:CLCAD2:DP	1:0,13:13
Chr03	4544312	.	A	C	.	.	.	GT:CLCAD2:DP	1:0,15:17
Chr03	4544317	.	A	C	.	.	.	GT:CLCAD2:DP	1:0,17:17
Chr03	4544373	.	T	G	.	.	.	GT:CLCAD2:DP	1:0,22:22
Chr03	4544379	.	TG	CC	.	.	.	GT:CLCAD2:DP	1:0,22:22
Chr03	4544444	.	G	C	.	.	.	GT:CLCAD2:DP	1:0,11:11
Chr03	4544446	.	T	A	.	.	.	GT:CLCAD2:DP	1:0,11:11
Chr03	4544450	.	G	C	.	.	.	GT:CLCAD2:DP	1:0,11:11
Chr03	4544453	.	C	T	.	.	.	GT:CLCAD2:DP	1:0,10:10
Chr03	4544743	.	AC	GA	.	.	.	GT:CLCAD2:DP	1:0,11:11
Chr03	4544822	.	A	C	.	.	.	GT:CLCAD2:DP	1:0,14:19
Chr03	4544902	.	A	C	.	.	.	GT:CLCAD2:DP	1:0,19:21
Chr03	4545308	.	C	A	.	.	.	GT:CLCAD2:DP	1:0,27:27
Chr03	4545311	.	T	C	.	.	.	GT:CLCAD2:DP	1:0,27:27
Chr03	4545439	.	A	C	.	.	.	GT:CLCAD2:DP	1:0,27:27
Chr03	4545452	.	A	C	.	.	.	GT:CLCAD2:DP	1:0,12:12
Chr03	4567209	.	C	G	.	.	.	GT:CLCAD2:DP	1:0,56:59
Chr03	4567455	.	T	A	.	.	.	GT:CLCAD2:DP	1:0,73:86
Chr03	4569856	.	C	A	.	.	.	GT:CLCAD2:DP	1:0,77:82
Chr03	4570214	.	G	A	.	.	.	GT:CLCAD2:DP	1:0,80:80
Chr03	4570506	.	T	G	.	.	.	GT:CLCAD2:DP	1:0,20:20
Chr03	4593948	.	G	T	.	.	.	GT:CLCAD2:DP	1:0,15:18
Chr03	4597218	.	T	C	.	.	.	GT:CLCAD2:DP	1:0,21:27
Chr03	4597284	.	A	C	.	.	.	GT:CLCAD2:DP	1:0,30:31
Chr03	4597379	.	C	T	.	.	.	GT:CLCAD2:DP	1:0,16:22
Chr03	4607818	.	CTCAGCTTGCCTG	C	.	.	.	GT:CLCAD2:DP	1:0,21:42
Chr03	4607877	.	G	A	.	.	.	GT:CLCAD2:DP	1:0,90:90
Chr03	4607885	.	T	C	.	.	.	GT:CLCAD2:DP	1:0,92:92
Chr03	4608259	.	C	G	.	.	.	GT:CLCAD2:DP	1:0,24:25
Chr03	4608515	.	G	A	.	.	.	GT:CLCAD2:DP	1:0,133:133
Chr03	4608708	.	A	T	.	.	.	GT:CLCAD2:DP	1:0,41:41
Chr03	4642926	.	A	G	.	.	.	GT:CLCAD2:DP	1:0,45:46
Chr03	4662537	.	C	T	.	.	.	GT:CLCAD2:DP	1:0,50:50
Chr03	4663096	.	T	C	.	.	.	GT:CLCAD2:DP	1:0,66:66
Chr03	4686115	.	A	G	.	.	.	GT:CLCAD2:DP	1:0,53:53
Chr03	4686572	.	A	G	.	.	.	GT:CLCAD2:DP	1:0,13:13
Chr03	4686624	.	G	A	.	.	.	GT:CLCAD2:DP	1:0,40:44
Chr03	4717619	.	G	C	.	.	.	GT:CLCAD2:DP	1:0,15:27
Chr03	4742414	.	T	A	.	.	.	GT:CLCAD2:DP	1:0,49:49
Chr03	4742427	.	G	T	.	.	.	GT:CLCAD2:DP	1:0,49:49
Chr03	4742717	.	A	G	.	.	.	GT:CLCAD2:DP	1:0,38:39
Chr03	4742786	.	T	C	.	.	.	GT:CLCAD2:DP	1:0,25:26
Chr03	4742864	.	T	C	.	.	.	GT:CLCAD2:DP	1:0,14:14
Chr03	4743011	.	A	C	.	.	.	GT:CLCAD2:DP	1:0,44:44
Chr03	4743412	.	G	A	.	.	.	GT:CLCAD2:DP	1:0,49:49
Chr03	4743744	.	A	G	.	.	.	GT:CLCAD2:DP	1:0,43:43
Chr03	4744077	.	C	T	.	.	.	GT:CLCAD2:DP	1:0,24:24
Chr03	4744135	.	C	T	.	.	.	GT:CLCAD2:DP	1:0,29:29
Chr03	4744242	.	G	T	.	.	.	GT:CLCAD2:DP	1:0,30:30
Chr03	4744273	.	G	A	.	.	.	GT:CLCAD2:DP	1:0,31:31
Chr03	4753443	.	C	G	.	.	.	GT:CLCAD2:DP	1:0,24:24
Chr03	4780729	.	G	T	.	.	.	GT:CLCAD2:DP	1:0,63:65
Chr03	4791534	.	A	C	.	.	.	GT:CLCAD2:DP	1:0,33:49
Chr03	4792744	.	A	G	.	.	.	GT:CLCAD2:DP	1:0,59:62
Chr03	4792969	.	T	G	.	.	.	GT:CLCAD2:DP	1:0,56:57
Chr03	4792978	.	TG	CA	.	.	.	GT:CLCAD2:DP	1:0,55:55
Chr03	4793872	.	T	C	.	.	.	GT:CLCAD2:DP	1:0,63:71
Chr03	4793892	.	G	A	.	.	.	GT:CLCAD2:DP	1:0,62:69
Chr03	4794107	.	C	G	.	.	.	GT:CLCAD2:DP	1:0,52:52
Chr03	4794249	.	T	A	.	.	.	GT:CLCAD2:DP	1:0,20:21
Chr03	4817172	.	C	A	.	.	.	GT:CLCAD2:DP	1:0,15:30
Chr03	4828606	.	G	C	.	.	.	GT:CLCAD2:DP	1:0,29:29
Chr03	4852449	.	A	C	.	.	.	GT:CLCAD2:DP	1:0,25:26
Chr03	4852661	.	TG	AA	.	.	.	GT:CLCAD2:DP	1:0,53:53
Chr03	4852907	.	G	A	.	.	.	GT:CLCAD2:DP	1:0,42:44
Chr03	4853019	.	T	C	.	.	.	GT:CLCAD2:DP	1:0,39:47
Chr03	4853279	.	C	G	.	.	.	GT:CLCAD2:DP	1:0,41:41
Chr03	4853510	.	A	G	.	.	.	GT:CLCAD2:DP	1:0,11:11
Chr03	4853753	.	G	C	.	.	.	GT:CLCAD2:DP	1:0,15:15
Chr03	4853757	.	G	A	.	.	.	GT:CLCAD2:DP	1:0,15:15
Chr03	4853761	.	A	T	.	.	.	GT:CLCAD2:DP	1:0,17:17
Chr03	4853764	.	G	T	.	.	.	GT:CLCAD2:DP	1:0,17:17
Chr03	4853792	.	C	A	.	.	.	GT:CLCAD2:DP	1:0,23:23
Chr03	4854522	.	A	C	.	.	.	GT:CLCAD2:DP	1:0,12:12
Chr03	4854905	.	G	A	.	.	.	GT:CLCAD2:DP	1:0,62:79
Chr03	4855123	.	CG	TA	.	.	.	GT:CLCAD2:DP	1:0,12:19
Chr03	4855803	.	A	C	.	.	.	GT:CLCAD2:DP	1:0,7:10
Chr03	4855809	.	T	A	.	.	.	GT:CLCAD2:DP	1:0,12:12
Chr03	4855814	.	A	T	.	.	.	GT:CLCAD2:DP	1:0,10:13
Chr03	4890970	.	T	C	.	.	.	GT:CLCAD2:DP	1:0,46:46
Chr03	4891699	.	A	G	.	.	.	GT:CLCAD2:DP	1:0,16:16
Chr03	4892166	.	A	T	.	.	.	GT:CLCAD2:DP	1:0,12:12
Chr03	4892440	.	T	C	.	.	.	GT:CLCAD2:DP	1:0,58:61
Chr03	4892778	.	C	A	.	.	.	GT:CLCAD2:DP	1:0,24:27
Chr03	4893644	.	A	G	.	.	.	GT:CLCAD2:DP	1:0,8:16
Chr03	4894333	.	A	T	.	.	.	GT:CLCAD2:DP	1:0,59:59
Chr03	4894377	.	G	C	.	.	.	GT:CLCAD2:DP	1:0,42:42
Chr03	4894384	.	C	A	.	.	.	GT:CLCAD2:DP	1:0,42:42
Chr03	4894401	.	C	T	.	.	.	GT:CLCAD2:DP	1:0,37:37
Chr03	4913997	.	A	C	.	.	.	GT:CLCAD2:DP	1:0,18:25
Chr03	4914251	.	T	A	.	.	.	GT:CLCAD2:DP	1:0,10:10
Chr03	4914308	.	A	G	.	.	.	GT:CLCAD2:DP	1:0,14:14
Chr03	4915515	.	GG	TT	.	.	.	GT:CLCAD2:DP	1:0,9:11
Chr03	4915541	.	T	C	.	.	.	GT:CLCAD2:DP	1:0,14:14
Chr03	4915713	.	G	C	.	.	.	GT:CLCAD2:DP	1:0,15:29
Chr03	4915719	.	G	A	.	.	.	GT:CLCAD2:DP	1:0,19:29
Chr03	4915785	.	T	TG	.	.	.	GT:CLCAD2:DP	1:0,11:12
Chr03	4915788	.	AC	A	.	.	.	GT:CLCAD2:DP	1:0,11:11
Chr03	4915794	.	C	A	.	.	.	GT:CLCAD2:DP	1:0,13:13
Chr03	4915854	.	A	C	.	.	.	GT:CLCAD2:DP	1:0,11:11
Chr03	4915860	.	GG	AA	.	.	.	GT:CLCAD2:DP	1:0,11:12
Chr03	4915866	.	C	G	.	.	.	GT:CLCAD2:DP	1:0,9:16
Chr03	4915897	.	A	T	.	.	.	GT:CLCAD2:DP	1:0,21:40
Chr03	4915900	.	T	G	.	.	.	GT:CLCAD2:DP	1:0,25:41
Chr03	4915928	.	T	C	.	.	.	GT:CLCAD2:DP	1:0,52:62
Chr03	4915998	.	C	T	.	.	.	GT:CLCAD2:DP	1:0,52:75
Chr03	4916009	.	GA	TT	.	.	.	GT:CLCAD2:DP	1:0,48:68
Chr03	4916073	.	T	A	.	.	.	GT:CLCAD2:DP	1:0,27:39
Chr03	4916079	.	A	T	.	.	.	GT:CLCAD2:DP	1:0,27:39
Chr03	4916100	.	T	A	.	.	.	GT:CLCAD2:DP	1:0,32:33
Chr03	4916142	.	A	C	.	.	.	GT:CLCAD2:DP	1:0,24:28
Chr03	4916153	.	TA	AG	.	.	.	GT:CLCAD2:DP	1:0,21:25
Chr03	4958312	.	A	C	.	.	.	GT:CLCAD2:DP	1:0,26:26
Chr03	4958319	.	T	G	.	.	.	GT:CLCAD2:DP	1:0,28:28
Chr03	4958393	.	AA	TG	.	.	.	GT:CLCAD2:DP	1:0,38:38
Chr03	4958418	.	T	G	.	.	.	GT:CLCAD2:DP	1:0,51:51
Chr03	4959494	.	C	T	.	.	.	GT:CLCAD2:DP	1:0,60:60
Chr03	4959532	.	A	G	.	.	.	GT:CLCAD2:DP	1:0,58:58
Chr03	4959662	.	C	G	.	.	.	GT:CLCAD2:DP	1:0,59:59
Chr03	4959959	.	A	T	.	.	.	GT:CLCAD2:DP	1:0,23:23
Chr03	4960108	.	C	G	.	.	.	GT:CLCAD2:DP	1:0,10:10
Chr03	4960131	.	C	A	.	.	.	GT:CLCAD2:DP	1:0,29:30
Chr03	4969956	.	A	T	.	.	.	GT:CLCAD2:DP	1:0,56:56
Chr03	4978476	.	T	C	.	.	.	GT:CLCAD2:DP	1:0,43:43
Chr03	4978516	.	G	C	.	.	.	GT:CLCAD2:DP	1:0,64:64
Chr03	4978537	.	GAAA	G	.	.	.	GT:CLCAD2:DP	1:0,54:60
Chr03	4978563	.	A	C	.	.	.	GT:CLCAD2:DP	1:0,64:66
Chr03	4978631	.	T	G	.	.	.	GT:CLCAD2:DP	1:0,70:70
Chr03	5032939	.	A	T	.	.	.	GT:CLCAD2:DP	1:0,47:47
Chr03	5032943	.	C	T	.	.	.	GT:CLCAD2:DP	1:0,48:48
Chr03	5032977	.	A	T	.	.	.	GT:CLCAD2:DP	1:0,54:54
Chr03	5033009	.	C	A	.	.	.	GT:CLCAD2:DP	1:0,51:51
Chr03	5033307	.	G	A	.	.	.	GT:CLCAD2:DP	1:0,13:13
Chr03	5033375	.	G	A	.	.	.	GT:CLCAD2:DP	1:0,26:26
Chr03	5038820	.	G	T	.	.	.	GT:CLCAD2:DP	1:0,74:75
Chr03	5121172	.	A	C	.	.	.	GT:CLCAD2:DP	1:0,56:56
Chr03	5151398	.	A	ATGT	.	.	.	GT:CLCAD2:DP	1:0,58:69
Chr03	5153028	.	AA	TT	.	.	.	GT:CLCAD2:DP	1:0,43:43
Chr03	5153949	.	G	T	.	.	.	GT:CLCAD2:DP	1:0,40:41
Chr03	5166388	.	C	T	.	.	.	GT:CLCAD2:DP	1:0,64:64
Chr03	5194811	.	T	TCA	.	.	.	GT:CLCAD2:DP	1:0,40:48
Chr03	5194970	.	T	A	.	.	.	GT:CLCAD2:DP	1:0,61:62
Chr03	5210406	.	T	G	.	.	.	GT:CLCAD2:DP	1:0,51:51
Chr03	5210919	.	A	C	.	.	.	GT:CLCAD2:DP	1:0,60:60
Chr03	5211088	.	T	G	.	.	.	GT:CLCAD2:DP	1:0,71:71
Chr03	5213693	.	C	T	.	.	.	GT:CLCAD2:DP	1:0,92:93
Chr03	5249990	.	G	T	.	.	.	GT:CLCAD2:DP	1:0,98:98
Chr03	5287587	.	G	A	.	.	.	GT:CLCAD2:DP	1:0,72:72
Chr03	5290029	.	T	A	.	.	.	GT:CLCAD2:DP	1:0,71:71
Chr03	5295334	.	T	A	.	.	.	GT:CLCAD2:DP	1:0,60:60
Chr03	5339530	.	G	A	.	.	.	GT:CLCAD2:DP	1:0,9:10
Chr03	5350814	.	G	T	.	.	.	GT:CLCAD2:DP	1:0,42:42
Chr03	5351049	.	T	A	.	.	.	GT:CLCAD2:DP	1:0,57:57
Chr03	5352312	.	G	T	.	.	.	GT:CLCAD2:DP	1:0,38:38
Chr03	5396814	.	G	A	.	.	.	GT:CLCAD2:DP	1:0,57:57
Chr03	5442250	.	A	G	.	.	.	GT:CLCAD2:DP	1:0,16:29
Chr03	5517529	.	A	G	.	.	.	GT:CLCAD2:DP	1:0,32:32
Chr03	5517607	.	A	C	.	.	.	GT:CLCAD2:DP	1:0,58:58
Chr03	5520605	.	C	CT	.	.	.	GT:CLCAD2:DP	1:0,29:29
Chr03	5520624	.	A	C	.	.	.	GT:CLCAD2:DP	1:0,17:17
Chr03	5520736	.	C	T	.	.	.	GT:CLCAD2:DP	1:0,62:65
Chr03	5520763	.	G	C	.	.	.	GT:CLCAD2:DP	1:0,58:60
Chr03	5520832	.	C	T	.	.	.	GT:CLCAD2:DP	1:0,17:17
Chr03	5520837	.	A	T	.	.	.	GT:CLCAD2:DP	1:0,17:17
Chr03	5520839	.	G	T	.	.	.	GT:CLCAD2:DP	1:0,17:17
Chr03	5520847	.	AG	GA	.	.	.	GT:CLCAD2:DP	1:0,21:21
Chr03	5520859	.	A	T	.	.	.	GT:CLCAD2:DP	1:0,30:30
Chr03	5576702	.	A	G	.	.	.	GT:CLCAD2:DP	1:0,13:14
Chr03	5577709	.	G	C	.	.	.	GT:CLCAD2:DP	1:0,14:25
Chr03	5587267	.	A	C	.	.	.	GT:CLCAD2:DP	1:0,52:52
Chr03	5652547	.	G	A	.	.	.	GT:CLCAD2:DP	1:0,73:74
Chr03	5652619	.	G	A	.	.	.	GT:CLCAD2:DP	1:0,74:76
Chr03	5652695	.	T	G	.	.	.	GT:CLCAD2:DP	1:0,82:83
Chr03	5652794	.	A	G	.	.	.	GT:CLCAD2:DP	1:0,72:73
Chr03	5684645	.	C	G	.	.	.	GT:CLCAD2:DP	1:0,46:46
Chr03	5691219	.	G	A	.	.	.	GT:CLCAD2:DP	1:0,38:38
Chr03	5692054	.	T	G	.	.	.	GT:CLCAD2:DP	1:0,12:12
Chr03	5702170	.	G	A	.	.	.	GT:CLCAD2:DP	1:0,99:100
Chr03	5702366	.	A	C	.	.	.	GT:CLCAD2:DP	1:0,105:105
Chr03	5762167	.	C	A	.	.	.	GT:CLCAD2:DP	1:0,86:86
Chr03	5808488	.	GC	A	.	.	.	GT:CLCAD2:DP	1:0,68:68
Chr03	5808512	.	TAA	GGT	.	.	.	GT:CLCAD2:DP	1:0,75:77
Chr03	5808620	.	G	GT	.	.	.	GT:CLCAD2:DP	1:0,93:101
Chr03	5818458	.	T	G	.	.	.	GT:CLCAD2:DP	1:0,62:62
Chr03	5818554	.	T	C	.	.	.	GT:CLCAD2:DP	1:0,84:84
Chr03	5818904	.	A	G	.	.	.	GT:CLCAD2:DP	1:0,39:39
Chr03	5819582	.	C	T	.	.	.	GT:CLCAD2:DP	1:0,70:71
Chr03	5819716	.	A	C	.	.	.	GT:CLCAD2:DP	1:0,76:76
Chr03	5819933	.	T	G	.	.	.	GT:CLCAD2:DP	1:0,58:58
Chr03	5820002	.	C	T	.	.	.	GT:CLCAD2:DP	1:0,58:58
Chr03	5820179	.	G	C	.	.	.	GT:CLCAD2:DP	1:0,61:61
Chr03	5820288	.	T	C	.	.	.	GT:CLCAD2:DP	1:0,65:65
Chr03	5820347	.	A	G	.	.	.	GT:CLCAD2:DP	1:0,55:56
Chr03	5820904	.	GTTC	G	.	.	.	GT:CLCAD2:DP	1:0,50:54
Chr03	5820933	.	C	A	.	.	.	GT:CLCAD2:DP	1:0,58:58
Chr03	5821224	.	T	C	.	.	.	GT:CLCAD2:DP	1:0,47:47
Chr03	5840443	.	G	A	.	.	.	GT:CLCAD2:DP	1:0,61:61
Chr03	5840507	.	G	A	.	.	.	GT:CLCAD2:DP	1:0,99:99
Chr03	5840656	.	G	A	.	.	.	GT:CLCAD2:DP	1:0,110:111
Chr03	5840659	.	G	A	.	.	.	GT:CLCAD2:DP	1:0,112:113
Chr03	5840746	.	A	AAATT	.	.	.	GT:CLCAD2:DP	1:0,52:67
Chr03	5840804	.	CA	TG	.	.	.	GT:CLCAD2:DP	1:0,54:56
Chr03	5840873	.	T	C	.	.	.	GT:CLCAD2:DP	1:0,55:55
Chr03	5849638	.	G	T	.	.	.	GT:CLCAD2:DP	1:0,81:81
Chr03	5868942	.	C	G	.	.	.	GT:CLCAD2:DP	1:0,35:35
Chr03	5869130	.	T	C	.	.	.	GT:CLCAD2:DP	1:0,24:24
Chr03	5869152	.	C	T	.	.	.	GT:CLCAD2:DP	1:0,15:15
Chr03	5869195	.	T	C	.	.	.	GT:CLCAD2:DP	1:0,10:10
Chr03	5910023	.	G	C	.	.	.	GT:CLCAD2:DP	1:0,94:95
Chr03	5927371	.	T	C	.	.	.	GT:CLCAD2:DP	1:0,47:49
Chr03	5927926	.	C	G	.	.	.	GT:CLCAD2:DP	1:0,84:84
Chr03	5938756	.	A	G	.	.	.	GT:CLCAD2:DP	1:0,11:11
Chr03	5938785	.	T	A	.	.	.	GT:CLCAD2:DP	1:0,17:17
Chr03	5938844	.	G	C	.	.	.	GT:CLCAD2:DP	1:0,16:16
Chr03	5938860	.	A	T	.	.	.	GT:CLCAD2:DP	1:0,11:11
Chr03	5939125	.	A	T	.	.	.	GT:CLCAD2:DP	1:0,15:15
Chr03	5939674	.	T	A	.	.	.	GT:CLCAD2:DP	1:0,15:15
Chr03	5940029	.	T	G	.	.	.	GT:CLCAD2:DP	1:0,10:10
Chr03	5977412	.	G	A	.	.	.	GT:CLCAD2:DP	1:0,54:54
Chr03	5977538	.	G	T	.	.	.	GT:CLCAD2:DP	1:0,42:42
Chr03	5977583	.	G	A	.	.	.	GT:CLCAD2:DP	1:0,46:46
Chr03	5977859	.	G	A	.	.	.	GT:CLCAD2:DP	1:0,14:15
Chr03	5977863	.	T	A	.	.	.	GT:CLCAD2:DP	1:0,11:11
Chr03	5977871	.	A	G	.	.	.	GT:CLCAD2:DP	1:0,9:10
Chr03	5977888	.	T	A	.	.	.	GT:CLCAD2:DP	1:0,12:12
Chr03	5978389	.	A	T	.	.	.	GT:CLCAD2:DP	1:0,10:10
Chr03	5978405	.	A	G	.	.	.	GT:CLCAD2:DP	1:0,13:13
Chr03	5978514	.	G	C	.	.	.	GT:CLCAD2:DP	1:0,15:15
Chr03	5978516	.	TT	GA	.	.	.	GT:CLCAD2:DP	1:0,15:15
Chr03	5978657	.	C	G	.	.	.	GT:CLCAD2:DP	1:0,13:13
Chr03	5979331	.	A	C	.	.	.	GT:CLCAD2:DP	1:0,12:12
Chr03	5979360	.	G	A	.	.	.	GT:CLCAD2:DP	1:0,19:19
Chr03	5979362	.	C	A	.	.	.	GT:CLCAD2:DP	1:0,18:19
Chr03	5979470	.	TC	AG	.	.	.	GT:CLCAD2:DP	1:0,21:21
Chr03	5979548	.	GA	CG	.	.	.	GT:CLCAD2:DP	1:0,26:26
Chr03	5979785	.	A	T	.	.	.	GT:CLCAD2:DP	1:0,16:16
Chr03	5979795	.	TC	GA	.	.	.	GT:CLCAD2:DP	1:0,11:11
Chr03	5979977	.	T	A	.	.	.	GT:CLCAD2:DP	1:0,10:11
Chr03	5980047	.	A	C	.	.	.	GT:CLCAD2:DP	1:0,9:12
Chr03	5980052	.	T	G	.	.	.	GT:CLCAD2:DP	1:0,10:12
Chr03	5980368	.	G	T	.	.	.	GT:CLCAD2:DP	1:0,11:11
Chr03	5986608	.	A	G	.	.	.	GT:CLCAD2:DP	1:0,77:77
Chr03	5986629	.	T	C	.	.	.	GT:CLCAD2:DP	1:0,74:74
Chr03	5986643	.	G	A	.	.	.	GT:CLCAD2:DP	1:0,74:75
Chr03	5986646	.	G	T	.	.	.	GT:CLCAD2:DP	1:0,75:75
Chr03	5986687	.	TG	AT	.	.	.	GT:CLCAD2:DP	1:0,53:53
Chr03	5986881	.	G	A	.	.	.	GT:CLCAD2:DP	1:0,65:65
Chr03	5994069	.	C	T	.	.	.	GT:CLCAD2:DP	1:0,82:84
Chr03	5996647	.	A	C	.	.	.	GT:CLCAD2:DP	1:0,48:48
Chr03	5996664	.	G	A	.	.	.	GT:CLCAD2:DP	1:0,47:47
Chr03	5996673	.	TA	T	.	.	.	GT:CLCAD2:DP	1:0,42:43
Chr03	5999440	.	G	C	.	.	.	GT:CLCAD2:DP	1:0,85:87
Chr03	5999502	.	T	C	.	.	.	GT:CLCAD2:DP	1:0,77:78
Chr03	5999541	.	G	T	.	.	.	GT:CLCAD2:DP	1:0,83:84
Chr03	5999650	.	C	A	.	.	.	GT:CLCAD2:DP	1:0,74:74
Chr03	5999656	.	T	C	.	.	.	GT:CLCAD2:DP	1:0,74:74
Chr03	6002520	.	T	C	.	.	.	GT:CLCAD2:DP	1:0,44:44
Chr03	6002589	.	T	C	.	.	.	GT:CLCAD2:DP	1:0,39:39
Chr03	6002670	.	A	G	.	.	.	GT:CLCAD2:DP	1:0,49:49
Chr03	6003399	.	C	G	.	.	.	GT:CLCAD2:DP	1:0,54:54
Chr03	6003925	.	C	T	.	.	.	GT:CLCAD2:DP	1:0,32:33
Chr03	6003983	.	GA	G	.	.	.	GT:CLCAD2:DP	1:0,35:37
Chr03	6004129	.	A	AAAG	.	.	.	GT:CLCAD2:DP	1:0,31:37
Chr03	6005422	.	T	C	.	.	.	GT:CLCAD2:DP	1:0,23:23
Chr03	6118112	.	T	G	.	.	.	GT:CLCAD2:DP	1:0,32:43
Chr03	6118127	.	T	C	.	.	.	GT:CLCAD2:DP	1:0,30:37
Chr03	6118206	.	A	C	.	.	.	GT:CLCAD2:DP	1:0,14:14
Chr03	6122990	.	G	A	.	.	.	GT:CLCAD2:DP	1:0,27:28
Chr03	6127900	.	G	A	.	.	.	GT:CLCAD2:DP	1:0,27:27
Chr03	6144673	.	T	C	.	.	.	GT:CLCAD2:DP	1:0,46:46
Chr03	6144847	.	G	A	.	.	.	GT:CLCAD2:DP	1:0,77:77
Chr03	6145035	.	C	G	.	.	.	GT:CLCAD2:DP	1:0,67:67
Chr03	6145165	.	G	C	.	.	.	GT:CLCAD2:DP	1:0,72:72
Chr03	6185152	.	G	A	.	.	.	GT:CLCAD2:DP	1:0,11:11
Chr03	6185182	.	T	C	.	.	.	GT:CLCAD2:DP	1:0,16:26
Chr03	6195789	.	T	G	.	.	.	GT:CLCAD2:DP	1:0,32:47
Chr03	6195845	.	T	A	.	.	.	GT:CLCAD2:DP	1:0,20:25
Chr03	6195848	.	C	A	.	.	.	GT:CLCAD2:DP	1:0,19:22
Chr03	6195891	.	C	A	.	.	.	GT:CLCAD2:DP	1:0,10:12
Chr03	6196418	.	G	A	.	.	.	GT:CLCAD2:DP	1:0,9:11
Chr03	6196843	.	T	G	.	.	.	GT:CLCAD2:DP	1:0,44:44
Chr03	6196865	.	G	C	.	.	.	GT:CLCAD2:DP	1:0,26:26
Chr03	6196939	.	T	G	.	.	.	GT:CLCAD2:DP	1:0,8:12
Chr03	6197348	.	T	C	.	.	.	GT:CLCAD2:DP	1:0,10:10
Chr03	6197540	.	C	T	.	.	.	GT:CLCAD2:DP	1:0,11:11
Chr03	6197614	.	T	A	.	.	.	GT:CLCAD2:DP	1:0,11:11
Chr03	6197644	.	G	C	.	.	.	GT:CLCAD2:DP	1:0,13:13
Chr03	6197649	.	A	G	.	.	.	GT:CLCAD2:DP	1:0,13:13
Chr03	6202307	.	C	G	.	.	.	GT:CLCAD2:DP	1:0,11:11
Chr03	6249438	.	T	A	.	.	.	GT:CLCAD2:DP	1:0,66:66
Chr03	6249767	.	T	G	.	.	.	GT:CLCAD2:DP	1:0,52:52
Chr03	6249832	.	T	A	.	.	.	GT:CLCAD2:DP	1:0,60:60
Chr03	6263431	.	T	TTGAATTGCTTC	.	.	.	GT:CLCAD2:DP	1:0,19:19
Chr03	6275271	.	T	TA	.	.	.	GT:CLCAD2:DP	1:0,31:35
Chr03	6276166	.	CA	C	.	.	.	GT:CLCAD2:DP	1:0,11:11
Chr03	6311503	.	C	T	.	.	.	GT:CLCAD2:DP	1:0,36:36
Chr03	6311528	.	G	A	.	.	.	GT:CLCAD2:DP	1:0,36:36
Chr03	6311553	.	C	A	.	.	.	GT:CLCAD2:DP	1:0,34:34
Chr03	6332796	.	C	T	.	.	.	GT:CLCAD2:DP	1:0,15:15
Chr03	6332799	.	T	C	.	.	.	GT:CLCAD2:DP	1:0,14:14
Chr03	6333177	.	T	A	.	.	.	GT:CLCAD2:DP	1:0,13:13
Chr03	6334105	.	T	A	.	.	.	GT:CLCAD2:DP	1:0,15:15
Chr03	6377436	.	G	A	.	.	.	GT:CLCAD2:DP	1:0,66:66
Chr03	6377454	.	C	T	.	.	.	GT:CLCAD2:DP	1:0,57:59
Chr03	6377475	.	A	G	.	.	.	GT:CLCAD2:DP	1:0,54:55
Chr03	6377646	.	T	C	.	.	.	GT:CLCAD2:DP	1:0,106:108
Chr03	6387544	.	C	T	.	.	.	GT:CLCAD2:DP	1:0,33:33
Chr03	6387555	.	C	T	.	.	.	GT:CLCAD2:DP	1:0,35:35
Chr03	6387598	.	C	T	.	.	.	GT:CLCAD2:DP	1:0,44:44
Chr03	6387617	.	GGT	G	.	.	.	GT:CLCAD2:DP	1:0,45:47
Chr03	6387666	.	C	T	.	.	.	GT:CLCAD2:DP	1:0,51:53
Chr03	6387736	.	G	A	.	.	.	GT:CLCAD2:DP	1:0,41:41
Chr03	6387745	.	C	CCCATCT	.	.	.	GT:CLCAD2:DP	1:0,19:33
Chr03	6393375	.	C	T	.	.	.	GT:CLCAD2:DP	1:0,64:64
Chr03	6394917	.	G	A	.	.	.	GT:CLCAD2:DP	1:0,36:37
Chr03	6394946	.	C	T	.	.	.	GT:CLCAD2:DP	1:0,36:36
Chr03	6399012	.	G	GCA	.	.	.	GT:CLCAD2:DP	1:0,50:50
Chr03	6480842	.	G	C	.	.	.	GT:CLCAD2:DP	1:0,70:70
Chr03	6490970	.	G	GC	.	.	.	GT:CLCAD2:DP	1:0,46:55
Chr03	6490988	.	T	A	.	.	.	GT:CLCAD2:DP	1:0,49:52
Chr03	6554923	.	G	T	.	.	.	GT:CLCAD2:DP	1:0,26:26
Chr03	6570061	.	A	C	.	.	.	GT:CLCAD2:DP	1:0,60:80
Chr03	6570069	.	TT	GG	.	.	.	GT:CLCAD2:DP	1:0,55:76
Chr03	6570143	.	G	A	.	.	.	GT:CLCAD2:DP	1:0,73:75
Chr03	6604001	.	T	C	.	.	.	GT:CLCAD2:DP	1:0,54:55
Chr03	6604051	.	T	A	.	.	.	GT:CLCAD2:DP	1:0,57:58
Chr03	6604084	.	T	A	.	.	.	GT:CLCAD2:DP	1:0,68:68
Chr03	6604764	.	T	TA	.	.	.	GT:CLCAD2:DP	1:0,42:45
Chr03	6604769	.	G	A	.	.	.	GT:CLCAD2:DP	1:0,45:45
Chr03	6604783	.	T	TCG	.	.	.	GT:CLCAD2:DP	1:0,34:39
Chr03	6624745	.	T	G	.	.	.	GT:CLCAD2:DP	1:0,58:59
Chr03	6631882	.	T	C	.	.	.	GT:CLCAD2:DP	1:0,46:46
Chr03	6631911	.	C	A	.	.	.	GT:CLCAD2:DP	1:0,36:36
Chr03	6631930	.	C	T	.	.	.	GT:CLCAD2:DP	1:0,28:28
Chr03	6631938	.	C	T	.	.	.	GT:CLCAD2:DP	1:0,26:26
Chr03	6631956	.	G	A	.	.	.	GT:CLCAD2:DP	1:0,22:23
Chr03	6640109	.	C	T	.	.	.	GT:CLCAD2:DP	1:0,25:25
Chr03	6640124	.	T	G	.	.	.	GT:CLCAD2:DP	1:0,32:32
Chr03	6640300	.	GCTCT	G	.	.	.	GT:CLCAD2:DP	1:0,42:59
Chr03	6640305	.	GT	G	.	.	.	GT:CLCAD2:DP	1:0,41:57
Chr03	6685279	.	G	A	.	.	.	GT:CLCAD2:DP	1:0,65:66
Chr03	6694778	.	T	C	.	.	.	GT:CLCAD2:DP	1:0,67:68
Chr03	6695016	.	C	T	.	.	.	GT:CLCAD2:DP	1:0,71:72
Chr03	6695220	.	C	T	.	.	.	GT:CLCAD2:DP	1:0,75:75
Chr03	6820640	.	T	A	.	.	.	GT:CLCAD2:DP	1:0,23:23
Chr03	6866554	.	AC	TA	.	.	.	GT:CLCAD2:DP	1:0,41:70
Chr03	6866913	.	A	T	.	.	.	GT:CLCAD2:DP	1:0,19:22
Chr03	6866961	.	A	G	.	.	.	GT:CLCAD2:DP	1:0,20:39
Chr03	6866963	.	T	A	.	.	.	GT:CLCAD2:DP	1:0,20:39
Chr03	6867024	.	C	A	.	.	.	GT:CLCAD2:DP	1:0,43:68
Chr03	6867049	.	T	C	.	.	.	GT:CLCAD2:DP	1:0,63:64
Chr03	6868298	.	C	T	.	.	.	GT:CLCAD2:DP	1:0,74:74
Chr03	6868828	.	C	T	.	.	.	GT:CLCAD2:DP	1:0,64:67
Chr03	6912462	.	C	T	.	.	.	GT:CLCAD2:DP	1:0,53:53
Chr03	6925233	.	ATCT	A	.	.	.	GT:CLCAD2:DP	1:0,46:66
Chr03	6925454	.	T	G	.	.	.	GT:CLCAD2:DP	1:0,76:78
Chr03	6926446	.	TA	CC	.	.	.	GT:CLCAD2:DP	1:0,76:128
Chr03	6926507	.	G	A	.	.	.	GT:CLCAD2:DP	1:0,67:121
Chr03	6926521	.	G	A	.	.	.	GT:CLCAD2:DP	1:0,73:125
Chr03	6926537	.	A	T	.	.	.	GT:CLCAD2:DP	1:0,76:124
Chr03	6926580	.	C	G	.	.	.	GT:CLCAD2:DP	1:0,89:130
Chr03	6926612	.	T	C	.	.	.	GT:CLCAD2:DP	1:0,80:117
Chr03	6926620	.	T	G	.	.	.	GT:CLCAD2:DP	1:0,81:118
Chr03	6926685	.	C	G	.	.	.	GT:CLCAD2:DP	1:0,38:51
Chr03	6926728	.	G	A	.	.	.	GT:CLCAD2:DP	1:0,45:46
Chr03	6926800	.	C	G	.	.	.	GT:CLCAD2:DP	1:0,77:116
Chr03	6927124	.	T	G	.	.	.	GT:CLCAD2:DP	1:0,72:141
Chr03	6927296	.	A	T	.	.	.	GT:CLCAD2:DP	1:0,143:197
Chr03	6927466	.	T	C	.	.	.	GT:CLCAD2:DP	1:0,38:50
Chr03	6982170	.	T	C	.	.	.	GT:CLCAD2:DP	1:0,98:98
Chr03	6982404	.	G	A	.	.	.	GT:CLCAD2:DP	1:0,143:177
Chr03	6982423	.	T	A	.	.	.	GT:CLCAD2:DP	1:0,152:170
Chr03	6982434	.	GA	AC	.	.	.	GT:CLCAD2:DP	1:0,140:152
Chr03	6982441	.	A	T	.	.	.	GT:CLCAD2:DP	1:0,147:157
Chr03	6982444	.	G	C	.	.	.	GT:CLCAD2:DP	1:0,148:157
Chr03	6982450	.	G	T	.	.	.	GT:CLCAD2:DP	1:0,155:165
Chr03	6982687	.	A	G	.	.	.	GT:CLCAD2:DP	1:0,15:16
Chr03	6983262	.	T	C	.	.	.	GT:CLCAD2:DP	1:0,50:50
Chr03	6983275	.	G	A	.	.	.	GT:CLCAD2:DP	1:0,43:43
Chr03	6983302	.	A	G	.	.	.	GT:CLCAD2:DP	1:0,15:15
Chr03	6983994	.	TA	CT	.	.	.	GT:CLCAD2:DP	1:0,10:10
Chr03	6984046	.	AA	GG	.	.	.	GT:CLCAD2:DP	1:0,31:31
Chr03	6984055	.	C	T	.	.	.	GT:CLCAD2:DP	1:0,37:38
Chr03	6984059	.	T	G	.	.	.	GT:CLCAD2:DP	1:0,41:42
Chr03	6984062	.	T	G	.	.	.	GT:CLCAD2:DP	1:0,41:43
Chr03	6984066	.	C	A	.	.	.	GT:CLCAD2:DP	1:0,45:45
Chr03	6984077	.	T	C	.	.	.	GT:CLCAD2:DP	1:0,50:50
Chr03	6984190	.	T	A	.	.	.	GT:CLCAD2:DP	1:0,33:33
Chr03	6984200	.	A	T	.	.	.	GT:CLCAD2:DP	1:0,34:37
Chr03	6984229	.	A	G	.	.	.	GT:CLCAD2:DP	1:0,41:41
Chr03	6984249	.	G	A	.	.	.	GT:CLCAD2:DP	1:0,55:55
Chr03	6984253	.	T	A	.	.	.	GT:CLCAD2:DP	1:0,56:56
Chr03	6989508	.	A	G	.	.	.	GT:CLCAD2:DP	1:0,43:43
Chr03	6989511	.	G	A	.	.	.	GT:CLCAD2:DP	1:0,41:42
Chr03	6989514	.	G	C	.	.	.	GT:CLCAD2:DP	1:0,40:41
Chr03	6989518	.	G	T	.	.	.	GT:CLCAD2:DP	1:0,35:35
Chr03	6989547	.	A	G	.	.	.	GT:CLCAD2:DP	1:0,14:14
Chr03	6994368	.	A	G	.	.	.	GT:CLCAD2:DP	1:0,14:27
Chr03	6994601	.	G	T	.	.	.	GT:CLCAD2:DP	1:0,100:192
Chr03	6994682	.	T	G	.	.	.	GT:CLCAD2:DP	1:0,21:21
Chr03	6995435	.	A	C	.	.	.	GT:CLCAD2:DP	1:0,8:10
Chr03	6999652	.	C	T	.	.	.	GT:CLCAD2:DP	1:0,154:187
Chr03	7000241	.	C	T	.	.	.	GT:CLCAD2:DP	1:0,18:18
Chr03	7043928	.	C	A	.	.	.	GT:CLCAD2:DP	1:0,16:19
Chr03	7043968	.	AA	TT	.	.	.	GT:CLCAD2:DP	1:0,13:24
Chr03	7046875	.	C	T	.	.	.	GT:CLCAD2:DP	1:0,16:16
Chr03	7047002	.	G	T	.	.	.	GT:CLCAD2:DP	1:0,60:70
Chr03	7047487	.	G	A	.	.	.	GT:CLCAD2:DP	1:0,9:12
Chr03	7047599	.	T	C	.	.	.	GT:CLCAD2:DP	1:0,99:99
Chr03	7047657	.	T	C	.	.	.	GT:CLCAD2:DP	1:0,84:84
Chr03	7048218	.	C	T	.	.	.	GT:CLCAD2:DP	1:0,72:73
Chr03	7048284	.	T	G	.	.	.	GT:CLCAD2:DP	1:0,117:118
Chr03	7071278	.	T	C	.	.	.	GT:CLCAD2:DP	1:0,42:42
Chr03	7071286	.	A	T	.	.	.	GT:CLCAD2:DP	1:0,30:30
Chr03	7071289	.	A	C	.	.	.	GT:CLCAD2:DP	1:0,26:26
Chr03	7071301	.	C	T	.	.	.	GT:CLCAD2:DP	1:0,22:22
Chr03	7087133	.	G	T	.	.	.	GT:CLCAD2:DP	1:0,24:25
Chr03	7087191	.	C	T	.	.	.	GT:CLCAD2:DP	1:0,81:81
Chr03	7087536	.	T	C	.	.	.	GT:CLCAD2:DP	1:0,71:71
Chr03	7088230	.	T	C	.	.	.	GT:CLCAD2:DP	1:0,169:169
Chr03	7088486	.	G	A	.	.	.	GT:CLCAD2:DP	1:0,64:64
Chr03	7126996	.	A	T	.	.	.	GT:CLCAD2:DP	1:0,125:150
Chr03	7129097	.	A	G	.	.	.	GT:CLCAD2:DP	1:0,102:182
Chr03	7152099	.	C	T	.	.	.	GT:CLCAD2:DP	1:0,36:36
Chr03	7152191	.	A	T	.	.	.	GT:CLCAD2:DP	1:0,53:84
Chr03	7164164	.	T	C	.	.	.	GT:CLCAD2:DP	1:0,53:100
Chr03	7164182	.	G	A	.	.	.	GT:CLCAD2:DP	1:0,66:126
Chr03	7164190	.	C	T	.	.	.	GT:CLCAD2:DP	1:0,137:137
Chr03	7164219	.	T	G	.	.	.	GT:CLCAD2:DP	1:0,104:202
Chr03	7164224	.	C	T	.	.	.	GT:CLCAD2:DP	1:0,108:216
Chr03	7186014	.	G	C	.	.	.	GT:CLCAD2:DP	1:0,114:114
Chr03	7186402	.	C	T	.	.	.	GT:CLCAD2:DP	1:0,105:105
Chr03	7200963	.	C	T	.	.	.	GT:CLCAD2:DP	1:0,11:19
Chr03	7202087	.	G	C	.	.	.	GT:CLCAD2:DP	1:0,8:13
Chr03	7202089	.	C	A	.	.	.	GT:CLCAD2:DP	1:0,8:13
Chr03	7202142	.	T	C	.	.	.	GT:CLCAD2:DP	1:0,15:23
Chr03	7310727	.	C	G	.	.	.	GT:CLCAD2:DP	1:0,183:183
Chr03	7310753	.	A	T	.	.	.	GT:CLCAD2:DP	1:0,201:202
Chr03	7311003	.	G	T	.	.	.	GT:CLCAD2:DP	1:0,195:195
Chr03	7312130	.	CT	TG	.	.	.	GT:CLCAD2:DP	1:0,53:83
Chr03	7312151	.	A	G	.	.	.	GT:CLCAD2:DP	1:0,98:99
Chr03	7312155	.	A	C	.	.	.	GT:CLCAD2:DP	1:0,62:103
Chr03	7312182	.	G	C	.	.	.	GT:CLCAD2:DP	1:0,69:121
Chr03	7319998	.	G	T	.	.	.	GT:CLCAD2:DP	1:0,90:138
Chr03	7320009	.	G	A	.	.	.	GT:CLCAD2:DP	1:0,93:141
Chr03	7320025	.	A	G	.	.	.	GT:CLCAD2:DP	1:0,142:143
Chr03	7327570	.	G	A	.	.	.	GT:CLCAD2:DP	1:0,161:161
Chr03	7329096	.	A	G	.	.	.	GT:CLCAD2:DP	1:0,113:168
Chr03	7330059	.	A	T	.	.	.	GT:CLCAD2:DP	1:0,57:82
Chr03	7340411	.	C	G	.	.	.	GT:CLCAD2:DP	1:0,30:30
Chr03	7340427	.	A	G	.	.	.	GT:CLCAD2:DP	1:0,49:49
Chr03	7374997	.	T	A	.	.	.	GT:CLCAD2:DP	1:0,155:159
Chr03	7375854	.	C	T	.	.	.	GT:CLCAD2:DP	1:0,76:110
Chr03	7376197	.	A	T	.	.	.	GT:CLCAD2:DP	1:0,11:11
Chr03	7376316	.	A	T	.	.	.	GT:CLCAD2:DP	1:0,71:106
Chr03	7376423	.	T	C	.	.	.	GT:CLCAD2:DP	1:0,86:126
Chr03	7424240	.	T	G	.	.	.	GT:CLCAD2:DP	1:0,134:136
Chr03	7424624	.	G	T	.	.	.	GT:CLCAD2:DP	1:0,104:156
Chr03	7424666	.	C	CA	.	.	.	GT:CLCAD2:DP	1:0,86:146
Chr03	7424826	.	C	T	.	.	.	GT:CLCAD2:DP	1:0,142:238
Chr03	7425044	.	C	A	.	.	.	GT:CLCAD2:DP	1:0,214:214
Chr03	7425218	.	AT	TC	.	.	.	GT:CLCAD2:DP	1:0,197:199
Chr03	7425342	.	T	C	.	.	.	GT:CLCAD2:DP	1:0,205:206
Chr03	7444798	.	A	T	.	.	.	GT:CLCAD2:DP	1:0,180:257
Chr03	7444845	.	C	T	.	.	.	GT:CLCAD2:DP	1:0,167:248
Chr03	7455100	.	G	A	.	.	.	GT:CLCAD2:DP	1:0,113:195
Chr03	7455508	.	TCCAA	GATGT	.	.	.	GT:CLCAD2:DP	1:0,48:86
Chr03	7456128	.	A	C	.	.	.	GT:CLCAD2:DP	1:0,38:38
Chr03	7456214	.	A	G	.	.	.	GT:CLCAD2:DP	1:0,40:71
Chr03	7456251	.	C	G	.	.	.	GT:CLCAD2:DP	1:0,56:82
Chr03	7456357	.	C	G	.	.	.	GT:CLCAD2:DP	1:0,50:50
Chr03	7456366	.	C	G	.	.	.	GT:CLCAD2:DP	1:0,39:50
Chr03	7456373	.	G	T	.	.	.	GT:CLCAD2:DP	1:0,29:49
Chr03	7456478	.	C	T	.	.	.	GT:CLCAD2:DP	1:0,41:44
Chr03	7456685	.	A	C	.	.	.	GT:CLCAD2:DP	1:0,47:47
Chr03	7456690	.	T	G	.	.	.	GT:CLCAD2:DP	1:0,52:52
Chr03	7457032	.	T	C	.	.	.	GT:CLCAD2:DP	1:0,29:46
Chr03	7457471	.	G	A	.	.	.	GT:CLCAD2:DP	1:0,112:218
Chr03	7468530	.	T	A	.	.	.	GT:CLCAD2:DP	1:0,42:42
Chr03	7470420	.	C	A	.	.	.	GT:CLCAD2:DP	1:0,35:35
Chr03	7470778	.	G	A	.	.	.	GT:CLCAD2:DP	1:0,70:83
Chr03	7471186	.	T	C	.	.	.	GT:CLCAD2:DP	1:0,95:95
Chr03	7499916	.	T	C	.	.	.	GT:CLCAD2:DP	1:0,48:48
Chr03	7563188	.	G	C	.	.	.	GT:CLCAD2:DP	1:0,95:95
Chr03	7565235	.	G	A	.	.	.	GT:CLCAD2:DP	1:0,56:56
Chr03	7565379	.	G	A	.	.	.	GT:CLCAD2:DP	1:0,67:67
Chr03	7565949	.	C	T	.	.	.	GT:CLCAD2:DP	1:0,64:65
Chr03	7594574	.	C	TG	.	.	.	GT:CLCAD2:DP	1:0,41:41
Chr03	7594634	.	G	A	.	.	.	GT:CLCAD2:DP	1:0,66:66
Chr03	7597140	.	G	T	.	.	.	GT:CLCAD2:DP	1:0,13:14
Chr03	7597144	.	G	A	.	.	.	GT:CLCAD2:DP	1:0,14:15
Chr03	7597168	.	CAAA	TGGC	.	.	.	GT:CLCAD2:DP	1:0,15:16
Chr03	7597174	.	TC	GG	.	.	.	GT:CLCAD2:DP	1:0,15:16
Chr03	7597177	.	TC	AT	.	.	.	GT:CLCAD2:DP	1:0,15:16
Chr03	7597184	.	A	G	.	.	.	GT:CLCAD2:DP	1:0,17:18
Chr03	7597198	.	AG	TA	.	.	.	GT:CLCAD2:DP	1:0,20:21
Chr03	7597205	.	G	A	.	.	.	GT:CLCAD2:DP	1:0,21:22
Chr03	7597209	.	C	G	.	.	.	GT:CLCAD2:DP	1:0,21:22
Chr03	7597220	.	A	G	.	.	.	GT:CLCAD2:DP	1:0,21:21
Chr03	7597225	.	G	A	.	.	.	GT:CLCAD2:DP	1:0,19:19
Chr03	7597231	.	CAA	TCG	.	.	.	GT:CLCAD2:DP	1:0,17:18
Chr03	7597259	.	T	C	.	.	.	GT:CLCAD2:DP	1:0,13:13
Chr03	7597526	.	C	T	.	.	.	GT:CLCAD2:DP	1:0,11:11
Chr03	7597528	.	A	G	.	.	.	GT:CLCAD2:DP	1:0,11:11
Chr03	7597537	.	C	A	.	.	.	GT:CLCAD2:DP	1:0,13:13
Chr03	7597543	.	T	A	.	.	.	GT:CLCAD2:DP	1:0,14:14
Chr03	7597571	.	A	C	.	.	.	GT:CLCAD2:DP	1:0,14:14
Chr03	7597586	.	G	T	.	.	.	GT:CLCAD2:DP	1:0,13:13
Chr03	7597606	.	C	T	.	.	.	GT:CLCAD2:DP	1:0,12:12
Chr03	7597612	.	C	G	.	.	.	GT:CLCAD2:DP	1:0,10:10
Chr03	7600005	.	A	G	.	.	.	GT:CLCAD2:DP	1:0,89:89
Chr03	7602284	.	C	T	.	.	.	GT:CLCAD2:DP	1:0,86:87
Chr03	7602349	.	G	C	.	.	.	GT:CLCAD2:DP	1:0,84:85
Chr03	7602367	.	G	C	.	.	.	GT:CLCAD2:DP	1:0,88:88
Chr03	7602574	.	A	G	.	.	.	GT:CLCAD2:DP	1:0,101:101
Chr03	7602604	.	G	C	.	.	.	GT:CLCAD2:DP	1:0,114:114
Chr03	7605266	.	C	G	.	.	.	GT:CLCAD2:DP	1:0,50:50
Chr03	7646473	.	G	A	.	.	.	GT:CLCAD2:DP	1:0,52:76
Chr03	7646495	.	C	T	.	.	.	GT:CLCAD2:DP	1:0,79:85
Chr03	7659879	.	TGA	ACC	.	.	.	GT:CLCAD2:DP	1:0,62:62
Chr03	7678715	.	GC	AT	.	.	.	GT:CLCAD2:DP	1:0,63:63
Chr03	7679631	.	A	G	.	.	.	GT:CLCAD2:DP	1:0,35:35
Chr03	7679687	.	A	C	.	.	.	GT:CLCAD2:DP	1:0,40:40
Chr03	7693877	.	A	G	.	.	.	GT:CLCAD2:DP	1:0,80:81
Chr03	7693935	.	T	G	.	.	.	GT:CLCAD2:DP	1:0,86:86
Chr03	7695374	.	G	A	.	.	.	GT:CLCAD2:DP	1:0,42:44
Chr03	7695380	.	G	A	.	.	.	GT:CLCAD2:DP	1:0,44:44
Chr03	7705817	.	C	G	.	.	.	GT:CLCAD2:DP	1:0,81:81
Chr03	7741186	.	C	T	.	.	.	GT:CLCAD2:DP	1:0,37:38
Chr03	7741789	.	A	G	.	.	.	GT:CLCAD2:DP	1:0,62:62
Chr03	7741854	.	T	G	.	.	.	GT:CLCAD2:DP	1:0,73:73
Chr03	7751140	.	A	G	.	.	.	GT:CLCAD2:DP	1:0,68:68
Chr03	7759608	.	C	T	.	.	.	GT:CLCAD2:DP	1:0,46:46
Chr03	7763742	.	A	T	.	.	.	GT:CLCAD2:DP	1:0,55:55
Chr03	7766033	.	T	C	.	.	.	GT:CLCAD2:DP	1:0,39:39
Chr03	7780979	.	C	A	.	.	.	GT:CLCAD2:DP	1:0,28:28
Chr03	7781110	.	A	G	.	.	.	GT:CLCAD2:DP	1:0,33:33
Chr03	7781280	.	G	A	.	.	.	GT:CLCAD2:DP	1:0,50:50
Chr03	7781857	.	C	T	.	.	.	GT:CLCAD2:DP	1:0,47:47
Chr03	7782127	.	ATC	A	.	.	.	GT:CLCAD2:DP	1:0,51:67
Chr03	7782294	.	G	A	.	.	.	GT:CLCAD2:DP	1:0,38:38
Chr03	7782312	.	C	A	.	.	.	GT:CLCAD2:DP	1:0,30:31
Chr03	7782349	.	C	CA	.	.	.	GT:CLCAD2:DP	1:0,15:16
Chr03	7782499	.	T	G	.	.	.	GT:CLCAD2:DP	1:0,51:52
Chr03	7838467	.	A	C	.	.	.	GT:CLCAD2:DP	1:0,72:73
Chr03	7838571	.	A	G	.	.	.	GT:CLCAD2:DP	1:0,76:77
Chr03	7838814	.	T	C	.	.	.	GT:CLCAD2:DP	1:0,67:67
Chr03	7838955	.	T	A	.	.	.	GT:CLCAD2:DP	1:0,45:45
Chr03	7934175	.	G	T	.	.	.	GT:CLCAD2:DP	1:0,32:33
Chr03	8004233	.	AT	GG	.	.	.	GT:CLCAD2:DP	1:0,70:70
Chr03	8043428	.	G	T	.	.	.	GT:CLCAD2:DP	1:0,113:115
Chr03	8043635	.	A	G	.	.	.	GT:CLCAD2:DP	1:0,81:82
Chr03	8043967	.	T	C	.	.	.	GT:CLCAD2:DP	1:0,48:49
Chr03	8173147	.	A	T	.	.	.	GT:CLCAD2:DP	1:0,69:69
Chr03	8173177	.	G	A	.	.	.	GT:CLCAD2:DP	1:0,62:62
Chr03	8173432	.	T	C	.	.	.	GT:CLCAD2:DP	1:0,61:61
Chr03	8173651	.	TG	CA	.	.	.	GT:CLCAD2:DP	1:0,66:66
Chr03	8173802	.	G	A	.	.	.	GT:CLCAD2:DP	1:0,83:83
Chr03	8187816	.	C	T	.	.	.	GT:CLCAD2:DP	1:0,23:23
Chr03	8187905	.	C	G	.	.	.	GT:CLCAD2:DP	1:0,16:16
Chr03	8188165	.	C	A	.	.	.	GT:CLCAD2:DP	1:0,46:46
Chr03	8188173	.	C	T	.	.	.	GT:CLCAD2:DP	1:0,51:51
Chr03	8188206	.	T	C	.	.	.	GT:CLCAD2:DP	1:0,47:47
Chr03	8188256	.	G	A	.	.	.	GT:CLCAD2:DP	1:0,50:50
Chr03	8188271	.	A	G	.	.	.	GT:CLCAD2:DP	1:0,45:45
Chr03	8188490	.	G	T	.	.	.	GT:CLCAD2:DP	1:0,50:50
Chr03	8188796	.	A	G	.	.	.	GT:CLCAD2:DP	1:0,35:36
Chr03	8188835	.	A	G	.	.	.	GT:CLCAD2:DP	1:0,53:53
Chr03	8188885	.	T	C	.	.	.	GT:CLCAD2:DP	1:0,59:59
Chr03	8188943	.	CA	C	.	.	.	GT:CLCAD2:DP	1:0,46:49
Chr03	8188997	.	T	C	.	.	.	GT:CLCAD2:DP	1:0,48:48
Chr03	8189027	.	C	T	.	.	.	GT:CLCAD2:DP	1:0,43:43
Chr03	8189030	.	T	C	.	.	.	GT:CLCAD2:DP	1:0,43:43
Chr03	8189161	.	G	A	.	.	.	GT:CLCAD2:DP	1:0,33:35
Chr03	8206014	.	A	T	.	.	.	GT:CLCAD2:DP	1:0,47:47
Chr03	8206159	.	A	G	.	.	.	GT:CLCAD2:DP	1:0,46:46
Chr03	8206367	.	T	G	.	.	.	GT:CLCAD2:DP	1:0,47:47
Chr03	8218236	.	T	G	.	.	.	GT:CLCAD2:DP	1:0,59:60
Chr03	8314042	.	GC	AT	.	.	.	GT:CLCAD2:DP	1:0,65:65
Chr03	8314069	.	G	A	.	.	.	GT:CLCAD2:DP	1:0,71:71
Chr03	8469070	.	G	A	.	.	.	GT:CLCAD2:DP	1:0,54:54
Chr03	8490202	.	C	A	.	.	.	GT:CLCAD2:DP	1:0,74:101
Chr03	8490264	.	TC	CG	.	.	.	GT:CLCAD2:DP	1:0,86:86
Chr03	8490274	.	T	G	.	.	.	GT:CLCAD2:DP	1:0,81:81
Chr03	8499181	.	G	A	.	.	.	GT:CLCAD2:DP	1:0,29:29
Chr03	8499965	.	A	G	.	.	.	GT:CLCAD2:DP	1:0,23:24
Chr03	8500028	.	T	C	.	.	.	GT:CLCAD2:DP	1:0,37:37
Chr03	8501344	.	C	T	.	.	.	GT:CLCAD2:DP	1:0,11:11
Chr03	8501437	.	G	A	.	.	.	GT:CLCAD2:DP	1:0,14:14
Chr03	8501536	.	T	G	.	.	.	GT:CLCAD2:DP	1:0,39:39
Chr03	8501683	.	C	A	.	.	.	GT:CLCAD2:DP	1:0,18:18
Chr03	8501720	.	A	G	.	.	.	GT:CLCAD2:DP	1:0,13:13
Chr03	8502680	.	T	G	.	.	.	GT:CLCAD2:DP	1:0,16:16
Chr03	8503124	.	T	C	.	.	.	GT:CLCAD2:DP	1:0,13:13
Chr03	8503138	.	A	C	.	.	.	GT:CLCAD2:DP	1:0,16:16
Chr03	8503220	.	A	G	.	.	.	GT:CLCAD2:DP	1:0,46:46
Chr03	8503275	.	A	T	.	.	.	GT:CLCAD2:DP	1:0,40:40
Chr03	8503558	.	G	A	.	.	.	GT:CLCAD2:DP	1:0,15:15
Chr03	8509225	.	CTG	C	.	.	.	GT:CLCAD2:DP	1:0,50:77
Chr03	8601500	.	C	G	.	.	.	GT:CLCAD2:DP	1:0,60:61
Chr03	8645993	.	C	T	.	.	.	GT:CLCAD2:DP	1:0,78:78
Chr03	8646643	.	G	A	.	.	.	GT:CLCAD2:DP	1:0,34:34
Chr03	8686487	.	C	T	.	.	.	GT:CLCAD2:DP	1:0,32:32
Chr03	8686735	.	T	C	.	.	.	GT:CLCAD2:DP	1:0,72:72
Chr03	8686780	.	A	G	.	.	.	GT:CLCAD2:DP	1:0,51:51
Chr03	8688486	.	TGAG	T	.	.	.	GT:CLCAD2:DP	1:0,42:50
Chr03	8708390	.	G	T	.	.	.	GT:CLCAD2:DP	1:0,48:48
Chr03	8708607	.	A	G	.	.	.	GT:CLCAD2:DP	1:0,45:45
Chr03	8773571	.	C	G	.	.	.	GT:CLCAD2:DP	1:0,61:61
Chr03	8809225	.	A	T	.	.	.	GT:CLCAD2:DP	1:0,101:101
Chr03	8809349	.	C	T	.	.	.	GT:CLCAD2:DP	1:0,135:135
Chr03	8809520	.	G	A	.	.	.	GT:CLCAD2:DP	1:0,80:81
Chr03	8849635	.	A	G	.	.	.	GT:CLCAD2:DP	1:0,16:16
Chr03	9020917	.	C	T	.	.	.	GT:CLCAD2:DP	1:0,46:51
Chr03	9030120	.	C	A	.	.	.	GT:CLCAD2:DP	1:0,44:44
Chr03	9030187	.	C	A	.	.	.	GT:CLCAD2:DP	1:0,41:41
Chr03	9030339	.	A	G	.	.	.	GT:CLCAD2:DP	1:0,54:54
Chr03	9049533	.	A	C	.	.	.	GT:CLCAD2:DP	1:0,78:78
Chr03	9084440	.	G	GACA	.	.	.	GT:CLCAD2:DP	1:0,40:45
Chr03	9204979	.	C	G	.	.	.	GT:CLCAD2:DP	1:0,85:85
Chr03	9204998	.	T	A	.	.	.	GT:CLCAD2:DP	1:0,82:82
Chr03	9205097	.	G	A	.	.	.	GT:CLCAD2:DP	1:0,82:83
Chr03	9205099	.	TTT	AGC	.	.	.	GT:CLCAD2:DP	1:0,80:83
Chr03	9205147	.	C	G	.	.	.	GT:CLCAD2:DP	1:0,100:103
Chr03	9205270	.	A	C	.	.	.	GT:CLCAD2:DP	1:0,95:95
Chr03	9205273	.	G	C	.	.	.	GT:CLCAD2:DP	1:0,95:95
Chr03	9205291	.	AA	CC	.	.	.	GT:CLCAD2:DP	1:0,89:89
Chr03	9205310	.	A	G	.	.	.	GT:CLCAD2:DP	1:0,91:91
Chr03	9205318	.	A	G	.	.	.	GT:CLCAD2:DP	1:0,87:87
Chr03	9205330	.	G	A	.	.	.	GT:CLCAD2:DP	1:0,86:87
Chr03	9205513	.	G	A	.	.	.	GT:CLCAD2:DP	1:0,63:63
Chr03	9205595	.	C	G	.	.	.	GT:CLCAD2:DP	1:0,59:59
Chr03	9205622	.	G	A	.	.	.	GT:CLCAD2:DP	1:0,62:62
Chr03	9208674	.	A	C	.	.	.	GT:CLCAD2:DP	1:0,83:85
Chr03	9208702	.	TC	AG	.	.	.	GT:CLCAD2:DP	1:0,75:75
Chr03	9208710	.	GA	CC	.	.	.	GT:CLCAD2:DP	1:0,75:75
Chr03	9208720	.	T	A	.	.	.	GT:CLCAD2:DP	1:0,75:76
Chr03	9208741	.	A	T	.	.	.	GT:CLCAD2:DP	1:0,77:77
Chr03	9208765	.	T	G	.	.	.	GT:CLCAD2:DP	1:0,77:77
Chr03	9209481	.	C	A	.	.	.	GT:CLCAD2:DP	1:0,52:53
Chr03	9286947	.	A	G	.	.	.	GT:CLCAD2:DP	1:0,49:49
Chr03	9479083	.	C	A	.	.	.	GT:CLCAD2:DP	1:0,34:37
Chr03	9499045	.	C	A	.	.	.	GT:CLCAD2:DP	1:0,63:63
Chr03	9499144	.	A	G	.	.	.	GT:CLCAD2:DP	1:0,39:40
Chr03	9499256	.	T	C	.	.	.	GT:CLCAD2:DP	1:0,46:46
Chr03	9499306	.	T	A	.	.	.	GT:CLCAD2:DP	1:0,22:24
Chr03	9499315	.	A	G	.	.	.	GT:CLCAD2:DP	1:0,25:26
Chr03	9499519	.	G	A	.	.	.	GT:CLCAD2:DP	1:0,62:62
Chr03	9499642	.	A	G	.	.	.	GT:CLCAD2:DP	1:0,59:66
Chr03	9499818	.	G	C	.	.	.	GT:CLCAD2:DP	1:0,44:52
Chr03	9547953	.	T	C	.	.	.	GT:CLCAD2:DP	1:0,39:39
Chr03	9567663	.	T	G	.	.	.	GT:CLCAD2:DP	1:0,15:15
Chr03	9568720	.	A	C	.	.	.	GT:CLCAD2:DP	1:0,266:312
Chr03	9610131	.	T	A	.	.	.	GT:CLCAD2:DP	1:0,85:165
Chr03	9610322	.	A	C	.	.	.	GT:CLCAD2:DP	1:0,11:11
Chr03	9707952	.	G	A	.	.	.	GT:CLCAD2:DP	1:0,37:37
Chr03	9708404	.	C	G	.	.	.	GT:CLCAD2:DP	1:0,24:24
Chr03	9753678	.	A	G	.	.	.	GT:CLCAD2:DP	1:0,49:49
Chr03	9755186	.	CA	C	.	.	.	GT:CLCAD2:DP	1:0,27:28
Chr03	9755239	.	T	C	.	.	.	GT:CLCAD2:DP	1:0,16:16
Chr03	9782973	.	A	T	.	.	.	GT:CLCAD2:DP	1:0,113:113
Chr03	9784528	.	C	G	.	.	.	GT:CLCAD2:DP	1:0,18:18
Chr03	9785909	.	C	A	.	.	.	GT:CLCAD2:DP	1:0,22:22
Chr03	9793010	.	T	C	.	.	.	GT:CLCAD2:DP	1:0,67:68
Chr03	9793053	.	A	C	.	.	.	GT:CLCAD2:DP	1:0,72:72
Chr03	9793163	.	G	A	.	.	.	GT:CLCAD2:DP	1:0,77:89
Chr03	9793567	.	G	A	.	.	.	GT:CLCAD2:DP	1:0,19:22
Chr03	9793751	.	G	C	.	.	.	GT:CLCAD2:DP	1:0,22:27
Chr03	9984410	.	G	A	.	.	.	GT:CLCAD2:DP	1:0,74:74
Chr03	10163547	.	GG	AA	.	.	.	GT:CLCAD2:DP	1:0,89:89
Chr03	10163620	.	T	C	.	.	.	GT:CLCAD2:DP	1:0,109:109
Chr03	10344280	.	G	A	.	.	.	GT:CLCAD2:DP	1:0,55:55
Chr03	10427488	.	G	A	.	.	.	GT:CLCAD2:DP	1:0,78:78
Chr03	10427523	.	A	G	.	.	.	GT:CLCAD2:DP	1:0,88:90
Chr03	10603728	.	A	T	.	.	.	GT:CLCAD2:DP	1:0,23:23
Chr03	10644274	.	A	T	.	.	.	GT:CLCAD2:DP	1:0,23:23
Chr03	10674120	.	G	A	.	.	.	GT:CLCAD2:DP	1:0,47:48
Chr03	10674211	.	G	C	.	.	.	GT:CLCAD2:DP	1:0,46:46
Chr03	10813139	.	T	G	.	.	.	GT:CLCAD2:DP	1:0,35:68
Chr03	10816468	.	A	G	.	.	.	GT:CLCAD2:DP	1:0,63:63
Chr03	10818089	.	G	T	.	.	.	GT:CLCAD2:DP	1:0,58:60
Chr03	11410770	.	T	A	.	.	.	GT:CLCAD2:DP	1:0,46:46
Chr03	11432494	.	G	A	.	.	.	GT:CLCAD2:DP	1:0,16:16
Chr03	11432679	.	C	T	.	.	.	GT:CLCAD2:DP	1:0,27:28
Chr03	11432721	.	G	T	.	.	.	GT:CLCAD2:DP	1:0,23:24
Chr03	11432804	.	T	G	.	.	.	GT:CLCAD2:DP	1:0,34:34
Chr03	11433459	.	C	T	.	.	.	GT:CLCAD2:DP	1:0,56:56
Chr03	11434446	.	A	G	.	.	.	GT:CLCAD2:DP	1:0,23:23
Chr03	11436233	.	C	T	.	.	.	GT:CLCAD2:DP	1:0,18:18
Chr03	11451694	.	T	C	.	.	.	GT:CLCAD2:DP	1:0,15:15
Chr03	11684878	.	A	C	.	.	.	GT:CLCAD2:DP	1:0,89:90
Chr03	11685012	.	C	T	.	.	.	GT:CLCAD2:DP	1:0,79:79
Chr03	11688540	.	G	A	.	.	.	GT:CLCAD2:DP	1:0,106:106
Chr03	12065254	.	G	A	.	.	.	GT:CLCAD2:DP	1:0,46:46
Chr03	13131030	.	A	G	.	.	.	GT:CLCAD2:DP	1:0,68:69
Chr03	13131044	.	G	C	.	.	.	GT:CLCAD2:DP	1:0,70:70
Chr03	13131273	.	T	G	.	.	.	GT:CLCAD2:DP	1:0,56:56
Chr03	13131847	.	C	G	.	.	.	GT:CLCAD2:DP	1:0,54:54
Chr03	13132479	.	CC	TG	.	.	.	GT:CLCAD2:DP	1:0,40:40
Chr03	13132485	.	A	T	.	.	.	GT:CLCAD2:DP	1:0,44:44
Chr03	13132502	.	A	C	.	.	.	GT:CLCAD2:DP	1:0,51:51
Chr03	13132562	.	T	A	.	.	.	GT:CLCAD2:DP	1:0,46:46
Chr03	13132697	.	A	T	.	.	.	GT:CLCAD2:DP	1:0,33:34
Chr03	13133002	.	T	A	.	.	.	GT:CLCAD2:DP	1:0,59:59
Chr03	13133116	.	T	G	.	.	.	GT:CLCAD2:DP	1:0,52:52
Chr03	13133160	.	G	C	.	.	.	GT:CLCAD2:DP	1:0,49:49
Chr03	13133517	.	C	T	.	.	.	GT:CLCAD2:DP	1:0,76:76
Chr03	13133819	.	G	A	.	.	.	GT:CLCAD2:DP	1:0,61:61
Chr03	13133996	.	A	AAATTTAG	.	.	.	GT:CLCAD2:DP	1:0,36:51
Chr03	13134191	.	C	G	.	.	.	GT:CLCAD2:DP	1:0,66:66
Chr03	13375163	.	C	G	.	.	.	GT:CLCAD2:DP	1:0,56:56
Chr03	13376039	.	C	T	.	.	.	GT:CLCAD2:DP	1:0,51:51
Chr03	13376885	.	A	AT	.	.	.	GT:CLCAD2:DP	1:0,15:27
Chr03	13439433	.	A	G	.	.	.	GT:CLCAD2:DP	1:0,86:87
Chr03	13560377	.	CAT	C	.	.	.	GT:CLCAD2:DP	1:0,46:50
Chr03	13567056	.	G	A	.	.	.	GT:CLCAD2:DP	1:0,65:66
Chr03	13567218	.	T	A	.	.	.	GT:CLCAD2:DP	1:0,88:89
Chr03	13811209	.	G	A	.	.	.	GT:CLCAD2:DP	1:0,64:64
Chr03	13894569	.	A	C	.	.	.	GT:CLCAD2:DP	1:0,60:60
Chr03	14005056	.	A	T	.	.	.	GT:CLCAD2:DP	1:0,74:74
Chr03	14166884	.	CA	C	.	.	.	GT:CLCAD2:DP	1:0,22:22
Chr03	14227032	.	A	C	.	.	.	GT:CLCAD2:DP	1:0,20:39
Chr03	14227238	.	C	T	.	.	.	GT:CLCAD2:DP	1:0,32:32
Chr03	14229811	.	C	T	.	.	.	GT:CLCAD2:DP	1:0,26:26
Chr03	14230211	.	G	A	.	.	.	GT:CLCAD2:DP	1:0,39:39
Chr03	14230235	.	G	A	.	.	.	GT:CLCAD2:DP	1:0,33:37
Chr03	14230282	.	T	G	.	.	.	GT:CLCAD2:DP	1:0,23:23
Chr03	14230519	.	A	G	.	.	.	GT:CLCAD2:DP	1:0,14:14
Chr03	14230540	.	A	G	.	.	.	GT:CLCAD2:DP	1:0,23:23
Chr03	14230568	.	G	A	.	.	.	GT:CLCAD2:DP	1:0,25:25
Chr03	14231183	.	C	A	.	.	.	GT:CLCAD2:DP	1:0,20:21
Chr03	14231510	.	T	C	.	.	.	GT:CLCAD2:DP	1:0,46:46
Chr03	14231770	.	A	AT	.	.	.	GT:CLCAD2:DP	1:0,18:24
Chr03	14240427	.	T	G	.	.	.	GT:CLCAD2:DP	1:0,79:79
Chr03	14467894	.	A	G	.	.	.	GT:CLCAD2:DP	1:0,45:45
Chr03	14467914	.	T	G	.	.	.	GT:CLCAD2:DP	1:0,44:44
Chr03	14471420	.	T	G	.	.	.	GT:CLCAD2:DP	1:0,29:30
Chr03	14503582	.	G	A	.	.	.	GT:CLCAD2:DP	1:0,71:72
Chr03	14580704	.	A	G	.	.	.	GT:CLCAD2:DP	1:0,79:79
Chr03	14581097	.	A	G	.	.	.	GT:CLCAD2:DP	1:0,64:64
Chr03	14581359	.	G	A	.	.	.	GT:CLCAD2:DP	1:0,59:61
Chr03	14581477	.	T	C	.	.	.	GT:CLCAD2:DP	1:0,20:20
Chr03	14581729	.	A	G	.	.	.	GT:CLCAD2:DP	1:0,63:65
Chr03	14581887	.	A	G	.	.	.	GT:CLCAD2:DP	1:0,41:41
Chr03	14582002	.	C	CT	.	.	.	GT:CLCAD2:DP	1:0,27:37
Chr03	14582068	.	A	C	.	.	.	GT:CLCAD2:DP	1:0,11:12
Chr03	14582118	.	C	T	.	.	.	GT:CLCAD2:DP	1:0,21:21
Chr03	15737998	.	A	G	.	.	.	GT:CLCAD2:DP	1:0,62:62
Chr03	16222229	.	A	G	.	.	.	GT:CLCAD2:DP	1:0,57:57
Chr03	16326622	.	T	A	.	.	.	GT:CLCAD2:DP	1:0,31:31
Chr03	16326625	.	AGG	CAT	.	.	.	GT:CLCAD2:DP	1:0,23:23
Chr03	16326629	.	G	C	.	.	.	GT:CLCAD2:DP	1:0,23:23
Chr03	16326630	.	T	TC	.	.	.	GT:CLCAD2:DP	1:0,23:23
Chr03	16326632	.	T	A	.	.	.	GT:CLCAD2:DP	1:0,23:23
Chr03	16326634	.	AT	A	.	.	.	GT:CLCAD2:DP	1:0,23:23
Chr03	16326637	.	GGA	TTT	.	.	.	GT:CLCAD2:DP	1:0,23:23
Chr03	16326641	.	T	A	.	.	.	GT:CLCAD2:DP	1:0,23:23
Chr03	16326642	.	GT	G	.	.	.	GT:CLCAD2:DP	1:0,23:23
Chr03	16329047	.	G	C	.	.	.	GT:CLCAD2:DP	1:0,62:62
Chr03	16329851	.	C	T	.	.	.	GT:CLCAD2:DP	1:0,35:35
Chr03	16489463	.	G	T	.	.	.	GT:CLCAD2:DP	1:0,89:89
Chr03	16489572	.	A	G	.	.	.	GT:CLCAD2:DP	1:0,83:83
Chr03	16844949	.	T	C	.	.	.	GT:CLCAD2:DP	1:0,80:80
Chr03	16845000	.	A	G	.	.	.	GT:CLCAD2:DP	1:0,76:76
Chr03	16846895	.	A	T	.	.	.	GT:CLCAD2:DP	1:0,46:46
Chr03	16851619	.	A	C	.	.	.	GT:CLCAD2:DP	1:0,95:95
Chr03	16886235	.	A	G	.	.	.	GT:CLCAD2:DP	1:0,83:83
Chr03	16943136	.	A	G	.	.	.	GT:CLCAD2:DP	1:0,22:22
Chr03	16944393	.	T	C	.	.	.	GT:CLCAD2:DP	1:0,51:51
Chr03	16944546	.	AC	TT	.	.	.	GT:CLCAD2:DP	1:0,33:33
Chr03	16944560	.	C	G	.	.	.	GT:CLCAD2:DP	1:0,41:41
Chr03	16964708	.	C	T	.	.	.	GT:CLCAD2:DP	1:0,31:31
Chr03	16965953	.	A	G	.	.	.	GT:CLCAD2:DP	1:0,31:31
Chr03	16965973	.	C	T	.	.	.	GT:CLCAD2:DP	1:0,33:33
Chr03	17023030	.	A	C	.	.	.	GT:CLCAD2:DP	1:0,64:64
Chr03	17023158	.	T	G	.	.	.	GT:CLCAD2:DP	1:0,53:53
Chr03	17027193	.	C	G	.	.	.	GT:CLCAD2:DP	1:0,59:59
Chr03	17046481	.	A	T	.	.	.	GT:CLCAD2:DP	1:0,70:70
Chr03	17310269	.	G	C	.	.	.	GT:CLCAD2:DP	1:0,30:30
Chr03	17310283	.	T	G	.	.	.	GT:CLCAD2:DP	1:0,30:30
Chr03	17350985	.	C	G	.	.	.	GT:CLCAD2:DP	1:0,76:76
Chr03	17493137	.	TA	T	.	.	.	GT:CLCAD2:DP	1:0,36:43
Chr03	17493860	.	G	A	.	.	.	GT:CLCAD2:DP	1:0,27:27
Chr03	17494633	.	A	T	.	.	.	GT:CLCAD2:DP	1:0,61:61
Chr03	17610252	.	A	G	.	.	.	GT:CLCAD2:DP	1:0,18:18
Chr03	17634773	.	G	A	.	.	.	GT:CLCAD2:DP	1:0,58:58
Chr03	17634949	.	C	A	.	.	.	GT:CLCAD2:DP	1:0,53:53
Chr03	17652317	.	C	A	.	.	.	GT:CLCAD2:DP	1:0,59:61
Chr03	17784858	.	T	G	.	.	.	GT:CLCAD2:DP	1:0,47:47
Chr03	17839288	.	C	T	.	.	.	GT:CLCAD2:DP	1:0,41:42
Chr03	18087884	.	G	A	.	.	.	GT:CLCAD2:DP	1:0,78:78
Chr03	18088071	.	C	T	.	.	.	GT:CLCAD2:DP	1:0,95:95
Chr03	18088127	.	C	A	.	.	.	GT:CLCAD2:DP	1:0,76:76
Chr03	18088202	.	AC	GT	.	.	.	GT:CLCAD2:DP	1:0,77:77
Chr03	18377424	.	T	G	.	.	.	GT:CLCAD2:DP	1:0,68:68
Chr03	18379065	.	A	C	.	.	.	GT:CLCAD2:DP	1:0,109:109
Chr03	18497527	.	CA	TT	.	.	.	GT:CLCAD2:DP	1:0,60:60
Chr03	18497541	.	T	G	.	.	.	GT:CLCAD2:DP	1:0,61:62
Chr03	18497556	.	C	T	.	.	.	GT:CLCAD2:DP	1:0,61:63
Chr03	18497565	.	T	C	.	.	.	GT:CLCAD2:DP	1:0,63:63
Chr03	18497592	.	A	T	.	.	.	GT:CLCAD2:DP	1:0,59:59
Chr03	18498067	.	A	G	.	.	.	GT:CLCAD2:DP	1:0,53:53
Chr03	18499632	.	C	T	.	.	.	GT:CLCAD2:DP	1:0,77:78
Chr03	18532749	.	C	A	.	.	.	GT:CLCAD2:DP	1:0,18:18
Chr03	18556049	.	A	G	.	.	.	GT:CLCAD2:DP	1:0,67:67
Chr03	18556282	.	CA	C	.	.	.	GT:CLCAD2:DP	1:0,98:102
Chr03	18558185	.	G	A	.	.	.	GT:CLCAD2:DP	1:0,32:32
Chr03	18597824	.	C	T	.	.	.	GT:CLCAD2:DP	1:0,59:59
Chr03	18608511	.	C	T	.	.	.	GT:CLCAD2:DP	1:0,57:57
Chr03	18608580	.	G	C	.	.	.	GT:CLCAD2:DP	1:0,44:45
Chr03	18608606	.	T	A	.	.	.	GT:CLCAD2:DP	1:0,30:30
Chr03	18608634	.	G	A	.	.	.	GT:CLCAD2:DP	1:0,41:41
Chr03	18615937	.	TAG	T	.	.	.	GT:CLCAD2:DP	1:0,58:58
Chr03	18617196	.	A	G	.	.	.	GT:CLCAD2:DP	1:0,65:65
Chr03	18686370	.	A	G	.	.	.	GT:CLCAD2:DP	1:0,80:81
Chr03	18700432	.	G	A	.	.	.	GT:CLCAD2:DP	1:0,73:73
Chr03	18700501	.	G	A	.	.	.	GT:CLCAD2:DP	1:0,76:76
Chr03	18700659	.	A	G	.	.	.	GT:CLCAD2:DP	1:0,67:67
Chr03	18755339	.	G	T	.	.	.	GT:CLCAD2:DP	1:0,13:13
Chr03	18777879	.	GAC	G	.	.	.	GT:CLCAD2:DP	1:0,97:102
Chr03	18778546	.	A	C	.	.	.	GT:CLCAD2:DP	1:0,34:35
Chr03	18779686	.	T	A	.	.	.	GT:CLCAD2:DP	1:0,65:65
Chr03	18779706	.	C	T	.	.	.	GT:CLCAD2:DP	1:0,67:67
Chr03	18779748	.	T	C	.	.	.	GT:CLCAD2:DP	1:0,72:72
Chr03	18779793	.	A	G	.	.	.	GT:CLCAD2:DP	1:0,82:82
Chr03	18779892	.	T	C	.	.	.	GT:CLCAD2:DP	1:0,62:62
Chr03	18815918	.	A	G	.	.	.	GT:CLCAD2:DP	1:0,39:40
Chr03	18852099	.	T	C	.	.	.	GT:CLCAD2:DP	1:0,18:18
Chr03	18852170	.	C	T	.	.	.	GT:CLCAD2:DP	1:0,25:25
Chr03	18852269	.	C	T	.	.	.	GT:CLCAD2:DP	1:0,35:35
Chr03	18852435	.	T	C	.	.	.	GT:CLCAD2:DP	1:0,13:13
Chr03	18852693	.	A	G	.	.	.	GT:CLCAD2:DP	1:0,50:50
Chr03	18852717	.	C	A	.	.	.	GT:CLCAD2:DP	1:0,54:54
Chr03	18852807	.	C	T	.	.	.	GT:CLCAD2:DP	1:0,37:37
Chr03	18853091	.	G	A	.	.	.	GT:CLCAD2:DP	1:0,23:23
Chr03	18902371	.	A	C	.	.	.	GT:CLCAD2:DP	1:0,80:80
Chr03	18905825	.	CC	AA	.	.	.	GT:CLCAD2:DP	1:0,79:80
Chr03	18969507	.	A	C	.	.	.	GT:CLCAD2:DP	1:0,7:11
Chr03	19014898	.	A	G	.	.	.	GT:CLCAD2:DP	1:0,62:63
Chr03	19167191	.	TGG	T	.	.	.	GT:CLCAD2:DP	1:0,54:64
Chr03	19167195	.	GA	CT	.	.	.	GT:CLCAD2:DP	1:0,54:55
Chr03	19167595	.	A	G	.	.	.	GT:CLCAD2:DP	1:0,76:76
Chr03	19181027	.	A	T	.	.	.	GT:CLCAD2:DP	1:0,60:62
Chr03	19181134	.	A	T	.	.	.	GT:CLCAD2:DP	1:0,66:66
Chr03	19186963	.	C	G	.	.	.	GT:CLCAD2:DP	1:0,88:90
Chr03	19187069	.	T	A	.	.	.	GT:CLCAD2:DP	1:0,48:48
Chr03	19190310	.	A	C	.	.	.	GT:CLCAD2:DP	1:0,50:50
Chr03	19190467	.	T	G	.	.	.	GT:CLCAD2:DP	1:0,65:65
Chr03	19190595	.	G	A	.	.	.	GT:CLCAD2:DP	1:0,57:57
Chr03	19696021	.	C	A	.	.	.	GT:CLCAD2:DP	1:0,116:117
Chr03	19983054	.	A	C	.	.	.	GT:CLCAD2:DP	1:0,96:96
Chr03	20052999	.	T	C	.	.	.	GT:CLCAD2:DP	1:0,118:118
Chr03	20420723	.	C	A	.	.	.	GT:CLCAD2:DP	1:0,52:52
Chr03	20520956	.	G	A	.	.	.	GT:CLCAD2:DP	1:0,36:36
Chr03	21110298	.	C	A	.	.	.	GT:CLCAD2:DP	1:0,10:10
Chr03	21110300	.	A	T	.	.	.	GT:CLCAD2:DP	1:0,10:10
Chr03	21110305	.	A	C	.	.	.	GT:CLCAD2:DP	1:0,10:10
Chr03	21110308	.	AT	GA	.	.	.	GT:CLCAD2:DP	1:0,10:10
Chr03	21110315	.	TG	T	.	.	.	GT:CLCAD2:DP	1:0,10:10
Chr03	21111652	.	T	C	.	.	.	GT:CLCAD2:DP	1:0,74:75
Chr03	21836899	.	A	G	.	.	.	GT:CLCAD2:DP	1:0,23:23
Chr03	21842268	.	G	A	.	.	.	GT:CLCAD2:DP	1:0,31:33
Chr03	21844300	.	G	C	.	.	.	GT:CLCAD2:DP	1:0,13:14
Chr03	21875135	.	C	T	.	.	.	GT:CLCAD2:DP	1:0,36:36
Chr03	21945332	.	G	A	.	.	.	GT:CLCAD2:DP	1:0,89:89
Chr03	21956495	.	A	C	.	.	.	GT:CLCAD2:DP	1:0,45:46
Chr03	21978307	.	C	T	.	.	.	GT:CLCAD2:DP	1:0,65:65
Chr03	21978537	.	A	T	.	.	.	GT:CLCAD2:DP	1:0,79:80
Chr03	22828389	.	T	G	.	.	.	GT:CLCAD2:DP	1:0,56:56
Chr03	22885408	.	A	G	.	.	.	GT:CLCAD2:DP	1:0,49:49
Chr03	22977717	.	C	G	.	.	.	GT:CLCAD2:DP	1:0,96:97
Chr03	23215236	.	T	A	.	.	.	GT:CLCAD2:DP	1:0,44:44
Chr03	23222364	.	T	G	.	.	.	GT:CLCAD2:DP	1:0,44:44
Chr03	23222503	.	T	C	.	.	.	GT:CLCAD2:DP	1:0,57:57
Chr03	23223066	.	A	T	.	.	.	GT:CLCAD2:DP	1:0,47:47
Chr03	23354325	.	G	A	.	.	.	GT:CLCAD2:DP	1:0,44:45
Chr03	23992819	.	C	G	.	.	.	GT:CLCAD2:DP	1:0,47:47
Chr03	24417772	.	TG	GT	.	.	.	GT:CLCAD2:DP	1:0,63:63
Chr03	24466946	.	C	G	.	.	.	GT:CLCAD2:DP	1:0,30:30
Chr03	24499646	.	T	C	.	.	.	GT:CLCAD2:DP	1:0,53:55
Chr03	25137329	.	T	C	.	.	.	GT:CLCAD2:DP	1:0,60:60
Chr03	25275231	.	G	A	.	.	.	GT:CLCAD2:DP	1:0,49:49
Chr03	25285518	.	CAAG	C	.	.	.	GT:CLCAD2:DP	1:0,52:66
Chr03	25508737	.	G	C	.	.	.	GT:CLCAD2:DP	1:0,74:74
Chr03	25669024	.	A	ATGT	.	.	.	GT:CLCAD2:DP	1:0,49:69
Chr03	25891880	.	A	G	.	.	.	GT:CLCAD2:DP	1:0,33:34
Chr03	25892001	.	C	A	.	.	.	GT:CLCAD2:DP	1:0,8:14
Chr03	25959933	.	C	A	.	.	.	GT:CLCAD2:DP	1:0,60:60
Chr03	25962207	.	C	G	.	.	.	GT:CLCAD2:DP	1:0,43:44
Chr03	25979474	.	A	C	.	.	.	GT:CLCAD2:DP	1:0,67:67
Chr03	25980389	.	G	A	.	.	.	GT:CLCAD2:DP	1:0,74:74
Chr03	25981395	.	T	A	.	.	.	GT:CLCAD2:DP	1:0,61:62
Chr03	25984271	.	A	G	.	.	.	GT:CLCAD2:DP	1:0,66:66
Chr03	25984665	.	TGTA	T	.	.	.	GT:CLCAD2:DP	1:0,33:35
Chr03	25984706	.	G	A	.	.	.	GT:CLCAD2:DP	1:0,35:35
Chr03	25984711	.	G	A	.	.	.	GT:CLCAD2:DP	1:0,36:36
Chr03	25984717	.	T	C	.	.	.	GT:CLCAD2:DP	1:0,38:38
Chr03	25987344	.	A	G	.	.	.	GT:CLCAD2:DP	1:0,64:65
Chr03	25987350	.	A	C	.	.	.	GT:CLCAD2:DP	1:0,66:66
Chr03	25988780	.	A	G	.	.	.	GT:CLCAD2:DP	1:0,53:55
Chr03	25989845	.	CA	C	.	.	.	GT:CLCAD2:DP	1:0,56:60
Chr03	25990091	.	G	C	.	.	.	GT:CLCAD2:DP	1:0,56:56
Chr03	25999495	.	G	A	.	.	.	GT:CLCAD2:DP	1:0,47:47
Chr03	25999575	.	G	A	.	.	.	GT:CLCAD2:DP	1:0,52:52
Chr03	25999746	.	A	G	.	.	.	GT:CLCAD2:DP	1:0,41:41
Chr03	26013761	.	A	G	.	.	.	GT:CLCAD2:DP	1:0,63:64
Chr03	26014575	.	G	A	.	.	.	GT:CLCAD2:DP	1:0,66:66
Chr03	26014995	.	T	C	.	.	.	GT:CLCAD2:DP	1:0,62:62
Chr03	26015075	.	G	T	.	.	.	GT:CLCAD2:DP	1:0,56:57
Chr03	26016514	.	C	T	.	.	.	GT:CLCAD2:DP	1:0,39:40
Chr03	26016571	.	A	G	.	.	.	GT:CLCAD2:DP	1:0,42:42
Chr03	26016631	.	G	A	.	.	.	GT:CLCAD2:DP	1:0,31:31
Chr03	26213770	.	G	A	.	.	.	GT:CLCAD2:DP	1:0,57:58
Chr03	26214010	.	AC	A	.	.	.	GT:CLCAD2:DP	1:0,49:52
Chr03	26474270	.	T	C	.	.	.	GT:CLCAD2:DP	1:0,113:113
Chr03	26474416	.	G	T	.	.	.	GT:CLCAD2:DP	1:0,104:106
Chr03	26474479	.	A	G	.	.	.	GT:CLCAD2:DP	1:0,81:81
Chr03	26534058	.	T	C	.	.	.	GT:CLCAD2:DP	1:0,87:87
Chr03	26583725	.	T	G	.	.	.	GT:CLCAD2:DP	1:0,48:48
Chr03	26664917	.	A	G	.	.	.	GT:CLCAD2:DP	1:0,62:63
Chr03	26673314	.	G	A	.	.	.	GT:CLCAD2:DP	1:0,71:71
Chr03	26673389	.	T	C	.	.	.	GT:CLCAD2:DP	1:0,77:77
Chr03	26673577	.	A	G	.	.	.	GT:CLCAD2:DP	1:0,80:81
Chr03	26678211	.	T	C	.	.	.	GT:CLCAD2:DP	1:0,54:54
Chr03	26685852	.	C	A	.	.	.	GT:CLCAD2:DP	1:0,60:60
Chr03	26685857	.	C	T	.	.	.	GT:CLCAD2:DP	1:0,60:61
Chr03	26685986	.	A	G	.	.	.	GT:CLCAD2:DP	1:0,65:67
Chr03	26758781	.	A	T	.	.	.	GT:CLCAD2:DP	1:0,36:36
Chr03	26855897	.	G	A	.	.	.	GT:CLCAD2:DP	1:0,45:45
Chr03	26899695	.	G	A	.	.	.	GT:CLCAD2:DP	1:0,61:61
Chr03	26919150	.	T	A	.	.	.	GT:CLCAD2:DP	1:0,12:12
Chr03	27028536	.	C	G	.	.	.	GT:CLCAD2:DP	1:0,70:70
Chr03	27028617	.	A	C	.	.	.	GT:CLCAD2:DP	1:0,52:52
Chr03	27028821	.	T	G	.	.	.	GT:CLCAD2:DP	1:0,58:58
Chr03	27028957	.	T	G	.	.	.	GT:CLCAD2:DP	1:0,74:74
Chr03	27029834	.	A	T	.	.	.	GT:CLCAD2:DP	1:0,59:59
Chr03	27102870	.	C	T	.	.	.	GT:CLCAD2:DP	1:0,39:39
Chr03	27134224	.	C	A	.	.	.	GT:CLCAD2:DP	1:0,53:54
Chr03	27187817	.	T	C	.	.	.	GT:CLCAD2:DP	1:0,59:60
Chr03	27199496	.	AT	A	.	.	.	GT:CLCAD2:DP	1:0,42:42
Chr03	27200161	.	C	T	.	.	.	GT:CLCAD2:DP	1:0,74:74
Chr03	27200226	.	T	C	.	.	.	GT:CLCAD2:DP	1:0,72:72
Chr03	27276804	.	T	C	.	.	.	GT:CLCAD2:DP	1:0,40:40
Chr03	27379589	.	T	G	.	.	.	GT:CLCAD2:DP	1:0,5662:5712
Chr03	27379693	.	T	G	.	.	.	GT:CLCAD2:DP	1:0,13889:13978
Chr03	27379706	.	T	C	.	.	.	GT:CLCAD2:DP	1:0,14369:14452
Chr03	27379762	.	G	A	.	.	.	GT:CLCAD2:DP	1:0,7306:7388
Chr03	27379964	.	C	T	.	.	.	GT:CLCAD2:DP	1:0,4541:4595
Chr03	27571551	.	G	A	.	.	.	GT:CLCAD2:DP	1:0,55:56
Chr03	27639080	.	A	T	.	.	.	GT:CLCAD2:DP	1:0,49:50
Chr03	27796433	.	C	T	.	.	.	GT:CLCAD2:DP	1:0,37:38
Chr03	27797309	.	T	G	.	.	.	GT:CLCAD2:DP	1:0,24:24
Chr03	27802175	.	G	A	.	.	.	GT:CLCAD2:DP	1:0,32:32
Chr03	27830092	.	T	C	.	.	.	GT:CLCAD2:DP	1:0,67:67
Chr03	27906098	.	A	G	.	.	.	GT:CLCAD2:DP	1:0,1354:1410
Chr03	27906222	.	G	A	.	.	.	GT:CLCAD2:DP	1:0,1494:1558
Chr03	27906236	.	T	C	.	.	.	GT:CLCAD2:DP	1:0,1348:1413
Chr03	27916858	.	T	TG	.	.	.	GT:CLCAD2:DP	1:0,25:41
Chr03	27916861	.	TCC	T	.	.	.	GT:CLCAD2:DP	1:0,28:31
Chr03	27916867	.	TTCAT	GAAGA	.	.	.	GT:CLCAD2:DP	1:0,28:31
Chr03	27916875	.	T	A	.	.	.	GT:CLCAD2:DP	1:0,27:31
Chr03	27916877	.	C	T	.	.	.	GT:CLCAD2:DP	1:0,28:31
Chr03	27916879	.	CG	AT	.	.	.	GT:CLCAD2:DP	1:0,28:30
Chr03	28013395	.	GC	G	.	.	.	GT:CLCAD2:DP	1:0,50:55
Chr03	28015313	.	G	C	.	.	.	GT:CLCAD2:DP	1:0,51:51
Chr03	28018592	.	A	G	.	.	.	GT:CLCAD2:DP	1:0,52:52
Chr03	28021274	.	C	T	.	.	.	GT:CLCAD2:DP	1:0,25:25
Chr03	28345239	.	G	C	.	.	.	GT:CLCAD2:DP	1:0,85:85
Chr03	28403844	.	A	G	.	.	.	GT:CLCAD2:DP	1:0,52:52
Chr03	28449805	.	G	A	.	.	.	GT:CLCAD2:DP	1:0,38:38
Chr03	28467090	.	A	C	.	.	.	GT:CLCAD2:DP	1:0,61:62
Chr03	28470372	.	C	T	.	.	.	GT:CLCAD2:DP	1:0,49:49
Chr03	28480119	.	T	C	.	.	.	GT:CLCAD2:DP	1:0,15:15
Chr03	28485998	.	A	C	.	.	.	GT:CLCAD2:DP	1:0,45:45
Chr03	28490671	.	T	G	.	.	.	GT:CLCAD2:DP	1:0,39:39
Chr03	28511673	.	T	A	.	.	.	GT:CLCAD2:DP	1:0,42:42
Chr03	28531630	.	G	A	.	.	.	GT:CLCAD2:DP	1:0,38:40
Chr03	28577421	.	T	TG	.	.	.	GT:CLCAD2:DP	1:0,55:56
Chr03	28703258	.	G	T	.	.	.	GT:CLCAD2:DP	1:0,81:82
Chr03	28709209	.	A	G	.	.	.	GT:CLCAD2:DP	1:0,47:47
Chr03	28717940	.	G	A	.	.	.	GT:CLCAD2:DP	1:0,57:57
Chr03	28731291	.	G	A	.	.	.	GT:CLCAD2:DP	1:0,9:10
Chr03	28846853	.	T	G	.	.	.	GT:CLCAD2:DP	1:0,21:21
Chr03	28851441	.	A	T	.	.	.	GT:CLCAD2:DP	1:0,49:49
Chr03	28878519	.	C	A	.	.	.	GT:CLCAD2:DP	1:0,23:23
Chr03	28879595	.	G	A	.	.	.	GT:CLCAD2:DP	1:0,21:21
Chr03	28879853	.	T	A	.	.	.	GT:CLCAD2:DP	1:0,13:13
Chr03	28879957	.	A	G	.	.	.	GT:CLCAD2:DP	1:0,42:42
Chr03	28881633	.	T	A	.	.	.	GT:CLCAD2:DP	1:0,77:77
Chr03	28884103	.	A	G	.	.	.	GT:CLCAD2:DP	1:0,41:41
Chr03	28885909	.	TCCATCC	T	.	.	.	GT:CLCAD2:DP	1:0,19:23
Chr03	28885919	.	AC	A	.	.	.	GT:CLCAD2:DP	1:0,22:23
Chr03	28885922	.	CA	C	.	.	.	GT:CLCAD2:DP	1:0,23:23
Chr03	28885927	.	T	C	.	.	.	GT:CLCAD2:DP	1:0,22:23
Chr03	28886176	.	C	T	.	.	.	GT:CLCAD2:DP	1:0,100:100
Chr03	28932590	.	A	AACG	.	.	.	GT:CLCAD2:DP	1:0,89:103
Chr03	28938395	.	A	G	.	.	.	GT:CLCAD2:DP	1:0,52:52
Chr03	28938467	.	C	T	.	.	.	GT:CLCAD2:DP	1:0,55:56
Chr03	28939621	.	A	ATGT	.	.	.	GT:CLCAD2:DP	1:0,22:31
Chr03	28939650	.	GT	G	.	.	.	GT:CLCAD2:DP	1:0,24:26
Chr03	28939889	.	T	A	.	.	.	GT:CLCAD2:DP	1:0,41:42
Chr03	28940165	.	C	T	.	.	.	GT:CLCAD2:DP	1:0,16:16
Chr03	28940478	.	GA	AC	.	.	.	GT:CLCAD2:DP	1:0,15:15
Chr03	28940583	.	G	A	.	.	.	GT:CLCAD2:DP	1:0,59:59
Chr03	28940706	.	G	A	.	.	.	GT:CLCAD2:DP	1:0,74:74
Chr03	28944653	.	TGC	CAG	.	.	.	GT:CLCAD2:DP	1:0,11:11
Chr03	28944689	.	G	A	.	.	.	GT:CLCAD2:DP	1:0,26:26
Chr03	28944700	.	CG	AA	.	.	.	GT:CLCAD2:DP	1:0,28:28
Chr03	28944705	.	C	A	.	.	.	GT:CLCAD2:DP	1:0,29:29
Chr03	28944709	.	A	C	.	.	.	GT:CLCAD2:DP	1:0,29:29
Chr03	28944713	.	TC	CT	.	.	.	GT:CLCAD2:DP	1:0,29:29
Chr03	28944719	.	G	A	.	.	.	GT:CLCAD2:DP	1:0,30:30
Chr03	28944731	.	A	T	.	.	.	GT:CLCAD2:DP	1:0,35:35
Chr03	28944764	.	C	T	.	.	.	GT:CLCAD2:DP	1:0,38:39
Chr03	28944768	.	T	C	.	.	.	GT:CLCAD2:DP	1:0,39:39
Chr03	28944773	.	C	T	.	.	.	GT:CLCAD2:DP	1:0,43:43
Chr03	28944780	.	T	C	.	.	.	GT:CLCAD2:DP	1:0,43:43
Chr03	28944791	.	A	G	.	.	.	GT:CLCAD2:DP	1:0,36:36
Chr03	28944796	.	AA	CC	.	.	.	GT:CLCAD2:DP	1:0,36:36
Chr03	28944799	.	C	A	.	.	.	GT:CLCAD2:DP	1:0,36:36
Chr03	28944801	.	A	T	.	.	.	GT:CLCAD2:DP	1:0,36:36
Chr03	28944809	.	A	T	.	.	.	GT:CLCAD2:DP	1:0,42:42
Chr03	28944839	.	TGTAC	T	.	.	.	GT:CLCAD2:DP	1:0,29:33
Chr03	28947510	.	A	G	.	.	.	GT:CLCAD2:DP	1:0,36:36
Chr03	28948046	.	G	A	.	.	.	GT:CLCAD2:DP	1:0,63:64
Chr03	28948068	.	T	A	.	.	.	GT:CLCAD2:DP	1:0,55:55
Chr03	28948151	.	C	T	.	.	.	GT:CLCAD2:DP	1:0,66:66
Chr03	28948488	.	G	A	.	.	.	GT:CLCAD2:DP	1:0,41:41
Chr03	28948537	.	C	G	.	.	.	GT:CLCAD2:DP	1:0,36:36
Chr03	28948560	.	A	C	.	.	.	GT:CLCAD2:DP	1:0,39:39
Chr03	28948568	.	AAT	TGC	.	.	.	GT:CLCAD2:DP	1:0,36:37
Chr03	28948659	.	T	G	.	.	.	GT:CLCAD2:DP	1:0,28:28
Chr03	28948693	.	C	T	.	.	.	GT:CLCAD2:DP	1:0,30:30
Chr03	28949163	.	G	A	.	.	.	GT:CLCAD2:DP	1:0,40:40
Chr03	28949211	.	C	T	.	.	.	GT:CLCAD2:DP	1:0,44:44
Chr03	28953208	.	A	G	.	.	.	GT:CLCAD2:DP	1:0,57:57
Chr03	28968403	.	T	A	.	.	.	GT:CLCAD2:DP	1:0,68:68
Chr03	28999996	.	T	C	.	.	.	GT:CLCAD2:DP	1:0,75:75
Chr03	29054615	.	C	CA	.	.	.	GT:CLCAD2:DP	1:0,48:51
Chr03	29180714	.	C	T	.	.	.	GT:CLCAD2:DP	1:0,42:42
Chr03	29198543	.	C	T	.	.	.	GT:CLCAD2:DP	1:0,43:44
Chr03	29198720	.	C	T	.	.	.	GT:CLCAD2:DP	1:0,55:60
Chr03	29225126	.	T	G	.	.	.	GT:CLCAD2:DP	1:0,44:44
Chr03	29225164	.	A	C	.	.	.	GT:CLCAD2:DP	1:0,33:33
Chr03	29225492	.	A	T	.	.	.	GT:CLCAD2:DP	1:0,43:43
Chr03	29261643	.	A	C	.	.	.	GT:CLCAD2:DP	1:0,46:46
Chr03	29261847	.	T	G	.	.	.	GT:CLCAD2:DP	1:0,36:36
Chr03	29375199	.	G	A	.	.	.	GT:CLCAD2:DP	1:0,83:84
Chr03	29376647	.	A	G	.	.	.	GT:CLCAD2:DP	1:0,56:61
Chr03	29376651	.	G	A	.	.	.	GT:CLCAD2:DP	1:0,55:60
Chr03	29423804	.	G	C	.	.	.	GT:CLCAD2:DP	1:0,44:45
Chr03	29532753	.	T	A	.	.	.	GT:CLCAD2:DP	1:0,50:51
Chr03	29574836	.	T	A	.	.	.	GT:CLCAD2:DP	1:0,52:52
Chr03	29677302	.	A	G	.	.	.	GT:CLCAD2:DP	1:0,10:10
Chr03	30031837	.	A	T	.	.	.	GT:CLCAD2:DP	1:0,44:44
Chr03	30891499	.	A	G	.	.	.	GT:CLCAD2:DP	1:0,67:67
Chr03	30897927	.	C	T	.	.	.	GT:CLCAD2:DP	1:0,52:52
Chr03	31164427	.	C	A	.	.	.	GT:CLCAD2:DP	1:0,28:31
Chr03	31164430	.	C	A	.	.	.	GT:CLCAD2:DP	1:0,28:29
Chr03	31164460	.	T	C	.	.	.	GT:CLCAD2:DP	1:0,30:30
Chr03	32281090	.	AC	A	.	.	.	GT:CLCAD2:DP	1:0,62:66
Chr03	32314013	.	C	CT	.	.	.	GT:CLCAD2:DP	1:0,88:96
Chr03	32618926	.	A	AT	.	.	.	GT:CLCAD2:DP	1:0,19:24
Chr03	32676631	.	G	A	.	.	.	GT:CLCAD2:DP	1:0,94:95
Chr03	33318439	.	G	C	.	.	.	GT:CLCAD2:DP	1:0,70:70
Chr03	33470771	.	G	C	.	.	.	GT:CLCAD2:DP	1:0,84:84
Chr03	33478683	.	G	A	.	.	.	GT:CLCAD2:DP	1:0,50:50
Chr03	33480349	.	G	T	.	.	.	GT:CLCAD2:DP	1:0,64:64
Chr03	33481005	.	C	T	.	.	.	GT:CLCAD2:DP	1:0,54:55
Chr03	33481076	.	G	A	.	.	.	GT:CLCAD2:DP	1:0,39:39
Chr03	33526292	.	G	T	.	.	.	GT:CLCAD2:DP	1:0,69:70
Chr03	33527061	.	T	A	.	.	.	GT:CLCAD2:DP	1:0,86:87
Chr03	33561260	.	A	AG	.	.	.	GT:CLCAD2:DP	1:0,9:12
Chr03	33649702	.	C	G	.	.	.	GT:CLCAD2:DP	1:0,57:58
Chr03	33763605	.	T	G	.	.	.	GT:CLCAD2:DP	1:0,39:39
Chr03	33878285	.	T	TA	.	.	.	GT:CLCAD2:DP	1:0,39:46
Chr03	33878341	.	G	A	.	.	.	GT:CLCAD2:DP	1:0,57:57
Chr03	33887390	.	A	C	.	.	.	GT:CLCAD2:DP	1:0,64:65
Chr03	33893246	.	A	T	.	.	.	GT:CLCAD2:DP	1:0,67:67
Chr03	33920448	.	C	T	.	.	.	GT:CLCAD2:DP	1:0,53:53
Chr03	33938176	.	G	T	.	.	.	GT:CLCAD2:DP	1:0,65:65
Chr03	33938308	.	G	A	.	.	.	GT:CLCAD2:DP	1:0,66:66
Chr03	33938332	.	G	A	.	.	.	GT:CLCAD2:DP	1:0,63:64
Chr03	33938455	.	G	A	.	.	.	GT:CLCAD2:DP	1:0,62:69
Chr03	33938488	.	A	G	.	.	.	GT:CLCAD2:DP	1:0,69:69
Chr03	33938498	.	T	C	.	.	.	GT:CLCAD2:DP	1:0,67:67
Chr03	34028300	.	A	G	.	.	.	GT:CLCAD2:DP	1:0,69:70
Chr03	34028317	.	A	G	.	.	.	GT:CLCAD2:DP	1:0,72:72
Chr03	34028485	.	C	T	.	.	.	GT:CLCAD2:DP	1:0,62:62
Chr03	34039926	.	A	G	.	.	.	GT:CLCAD2:DP	1:0,54:54
Chr03	34059749	.	A	G	.	.	.	GT:CLCAD2:DP	1:0,53:53
Chr03	34059765	.	A	G	.	.	.	GT:CLCAD2:DP	1:0,56:56
Chr03	34060431	.	T	C	.	.	.	GT:CLCAD2:DP	1:0,56:57
Chr03	34063336	.	A	G	.	.	.	GT:CLCAD2:DP	1:0,65:66
Chr03	34063532	.	G	C	.	.	.	GT:CLCAD2:DP	1:0,57:57
Chr03	34077256	.	C	A	.	.	.	GT:CLCAD2:DP	1:0,49:50
Chr03	34078577	.	G	T	.	.	.	GT:CLCAD2:DP	1:0,69:69
Chr03	34116718	.	G	A	.	.	.	GT:CLCAD2:DP	1:0,82:82
Chr03	34143996	.	G	GA	.	.	.	GT:CLCAD2:DP	1:0,29:39
Chr03	34147426	.	C	T	.	.	.	GT:CLCAD2:DP	1:0,33:33
Chr03	34203827	.	T	A	.	.	.	GT:CLCAD2:DP	1:0,72:72
Chr03	34203892	.	G	A	.	.	.	GT:CLCAD2:DP	1:0,69:69
Chr03	34204193	.	T	C	.	.	.	GT:CLCAD2:DP	1:0,98:98
Chr03	34204553	.	A	C	.	.	.	GT:CLCAD2:DP	1:0,70:70
Chr03	34204641	.	C	A	.	.	.	GT:CLCAD2:DP	1:0,71:71
Chr03	34204909	.	G	T	.	.	.	GT:CLCAD2:DP	1:0,92:92
Chr03	34205017	.	G	C	.	.	.	GT:CLCAD2:DP	1:0,89:90
Chr03	34231801	.	G	A	.	.	.	GT:CLCAD2:DP	1:0,76:76
Chr03	34242002	.	T	C	.	.	.	GT:CLCAD2:DP	1:0,38:38
Chr03	34242131	.	T	C	.	.	.	GT:CLCAD2:DP	1:0,70:70
Chr03	34243308	.	G	C	.	.	.	GT:CLCAD2:DP	1:0,43:43
Chr03	34250276	.	T	C	.	.	.	GT:CLCAD2:DP	1:0,60:60
Chr03	34278778	.	A	G	.	.	.	GT:CLCAD2:DP	1:0,45:46
Chr03	34282072	.	T	C	.	.	.	GT:CLCAD2:DP	1:0,59:59
Chr03	34289012	.	C	T	.	.	.	GT:CLCAD2:DP	1:0,30:30
Chr03	34300104	.	G	T	.	.	.	GT:CLCAD2:DP	1:0,43:43
Chr03	34303876	.	A	C	.	.	.	GT:CLCAD2:DP	1:0,58:58
Chr03	34420680	.	G	T	.	.	.	GT:CLCAD2:DP	1:0,39:39
Chr03	34420735	.	T	G	.	.	.	GT:CLCAD2:DP	1:0,69:69
Chr03	34514323	.	AC	CT	.	.	.	GT:CLCAD2:DP	1:0,88:160
Chr03	34514375	.	G	A	.	.	.	GT:CLCAD2:DP	1:0,82:163
Chr03	34514381	.	T	G	.	.	.	GT:CLCAD2:DP	1:0,85:164
Chr03	34514384	.	G	A	.	.	.	GT:CLCAD2:DP	1:0,84:166
Chr03	34514414	.	T	C	.	.	.	GT:CLCAD2:DP	1:0,89:178
Chr03	35229506	.	T	A	.	.	.	GT:CLCAD2:DP	1:0,57:58
Chr03	35379327	.	T	C	.	.	.	GT:CLCAD2:DP	1:0,70:70
Chr03	35458299	.	T	TC	.	.	.	GT:CLCAD2:DP	1:0,97:110
Chr03	35458306	.	C	G	.	.	.	GT:CLCAD2:DP	1:0,107:109
Chr03	35488530	.	AC	TA	.	.	.	GT:CLCAD2:DP	1:0,65:66
Chr03	35731519	.	T	C	.	.	.	GT:CLCAD2:DP	1:0,22577:22742
Chr03	35731525	.	A	G	.	.	.	GT:CLCAD2:DP	1:0,24017:24145
Chr03	36254065	.	C	A	.	.	.	GT:CLCAD2:DP	1:0,10:10
Chr03	36445346	.	A	ATT	.	.	.	GT:CLCAD2:DP	1:0,32:43
Chr03	36451053	.	A	G	.	.	.	GT:CLCAD2:DP	1:0,71:71
Chr03	36451055	.	A	G	.	.	.	GT:CLCAD2:DP	1:0,71:71
Chr03	36451060	.	A	T	.	.	.	GT:CLCAD2:DP	1:0,74:74
Chr03	36456332	.	G	GGAA	.	.	.	GT:CLCAD2:DP	1:0,44:65
Chr03	36467128	.	A	G	.	.	.	GT:CLCAD2:DP	1:0,50:50
Chr03	36474451	.	A	G	.	.	.	GT:CLCAD2:DP	1:0,36:36
Chr03	36474696	.	C	G	.	.	.	GT:CLCAD2:DP	1:0,49:50
Chr03	36475053	.	T	C	.	.	.	GT:CLCAD2:DP	1:0,16:16
Chr03	36477638	.	T	C	.	.	.	GT:CLCAD2:DP	1:0,64:64
Chr03	36478027	.	C	G	.	.	.	GT:CLCAD2:DP	1:0,73:125
Chr03	36478398	.	T	C	.	.	.	GT:CLCAD2:DP	1:0,72:139
Chr03	36478729	.	C	G	.	.	.	GT:CLCAD2:DP	1:0,70:135
Chr03	36483587	.	A	T	.	.	.	GT:CLCAD2:DP	1:0,37:37
Chr03	36486545	.	G	GGGAGGA	.	.	.	GT:CLCAD2:DP	1:0,32:64
Chr03	36611113	.	C	A	.	.	.	GT:CLCAD2:DP	1:0,68:68
Chr03	36701848	.	G	T	.	.	.	GT:CLCAD2:DP	1:0,96:96
Chr03	36703252	.	G	GGGAA	.	.	.	GT:CLCAD2:DP	1:0,42:47
Chr03	36703253	.	C	CTG	.	.	.	GT:CLCAD2:DP	1:0,41:47
Chr03	36708177	.	T	C	.	.	.	GT:CLCAD2:DP	1:0,69:69
Chr03	36708811	.	T	C	.	.	.	GT:CLCAD2:DP	1:0,65:65
Chr03	36708898	.	A	G	.	.	.	GT:CLCAD2:DP	1:0,61:61
Chr03	36727120	.	A	G	.	.	.	GT:CLCAD2:DP	1:0,64:64
Chr03	36762498	.	C	T	.	.	.	GT:CLCAD2:DP	1:0,59:59
Chr03	36789422	.	G	C	.	.	.	GT:CLCAD2:DP	1:0,94:94
Chr03	36789714	.	A	G	.	.	.	GT:CLCAD2:DP	1:0,99:99
Chr03	36789841	.	A	G	.	.	.	GT:CLCAD2:DP	1:0,58:58
Chr03	36789916	.	T	A	.	.	.	GT:CLCAD2:DP	1:0,31:32
Chr03	36790141	.	T	C	.	.	.	GT:CLCAD2:DP	1:0,46:46
Chr03	36793541	.	TT	GA	.	.	.	GT:CLCAD2:DP	1:0,42:42
Chr03	36793579	.	C	T	.	.	.	GT:CLCAD2:DP	1:0,48:48
Chr03	36794097	.	C	A	.	.	.	GT:CLCAD2:DP	1:0,86:86
Chr03	36794153	.	C	T	.	.	.	GT:CLCAD2:DP	1:0,68:69
Chr03	36797533	.	G	A	.	.	.	GT:CLCAD2:DP	1:0,58:58
Chr03	36860638	.	CTTT	C	.	.	.	GT:CLCAD2:DP	1:0,38:56
Chr03	36860656	.	C	T	.	.	.	GT:CLCAD2:DP	1:0,53:58
Chr03	36860682	.	T	TC	.	.	.	GT:CLCAD2:DP	1:0,35:60
Chr03	36860683	.	T	TTC	.	.	.	GT:CLCAD2:DP	1:0,33:55
Chr03	36860977	.	CAGT	C	.	.	.	GT:CLCAD2:DP	1:0,64:86
Chr03	36873297	.	A	C	.	.	.	GT:CLCAD2:DP	1:0,63:63
Chr03	36903387	.	C	A	.	.	.	GT:CLCAD2:DP	1:0,70:70
Chr03	36925544	.	T	C	.	.	.	GT:CLCAD2:DP	1:0,86:86
Chr03	36925551	.	G	C	.	.	.	GT:CLCAD2:DP	1:0,87:88
Chr03	36952641	.	C	T	.	.	.	GT:CLCAD2:DP	1:0,23:23
Chr03	36957516	.	T	A	.	.	.	GT:CLCAD2:DP	1:0,41:41
Chr03	36957622	.	T	C	.	.	.	GT:CLCAD2:DP	1:0,78:78
Chr03	36958545	.	T	A	.	.	.	GT:CLCAD2:DP	1:0,66:66
Chr03	36961326	.	C	G	.	.	.	GT:CLCAD2:DP	1:0,27:27
Chr03	36965539	.	G	T	.	.	.	GT:CLCAD2:DP	1:0,15:16
Chr03	36965557	.	G	T	.	.	.	GT:CLCAD2:DP	1:0,18:18
Chr03	36965575	.	G	T	.	.	.	GT:CLCAD2:DP	1:0,21:21
Chr03	36967239	.	T	C	.	.	.	GT:CLCAD2:DP	1:0,24:24
Chr03	36967257	.	G	A	.	.	.	GT:CLCAD2:DP	1:0,16:16
Chr03	36967331	.	A	G	.	.	.	GT:CLCAD2:DP	1:0,16:16
Chr03	36967679	.	C	A	.	.	.	GT:CLCAD2:DP	1:0,50:50
Chr03	36967723	.	A	G	.	.	.	GT:CLCAD2:DP	1:0,43:43
Chr03	36974080	.	T	C	.	.	.	GT:CLCAD2:DP	1:0,58:59
Chr03	37283165	.	C	CTT	.	.	.	GT:CLCAD2:DP	1:0,64:79
Chr03	37283180	.	T	A	.	.	.	GT:CLCAD2:DP	1:0,87:87
Chr03	37402813	.	A	G	.	.	.	GT:CLCAD2:DP	1:0,56:56
Chr03	37429323	.	G	T	.	.	.	GT:CLCAD2:DP	1:0,103:105
Chr03	37429347	.	A	C	.	.	.	GT:CLCAD2:DP	1:0,100:101
Chr03	37485087	.	C	G	.	.	.	GT:CLCAD2:DP	1:0,103:104
Chr03	37561948	.	G	A	.	.	.	GT:CLCAD2:DP	1:0,92:93
Chr03	37573667	.	A	G	.	.	.	GT:CLCAD2:DP	1:0,68:68
Chr03	37622349	.	G	C	.	.	.	GT:CLCAD2:DP	1:0,77:77
Chr03	37624886	.	T	TAGC	.	.	.	GT:CLCAD2:DP	1:0,46:69
Chr03	37684536	.	T	G	.	.	.	GT:CLCAD2:DP	1:0,48:48
Chr03	37699447	.	G	C	.	.	.	GT:CLCAD2:DP	1:0,84:84
Chr03	37708507	.	T	G	.	.	.	GT:CLCAD2:DP	1:0,71:71
Chr03	37741616	.	AAAG	A	.	.	.	GT:CLCAD2:DP	1:0,61:69
Chr03	37753954	.	A	T	.	.	.	GT:CLCAD2:DP	1:0,68:68
Chr03	37807518	.	C	T	.	.	.	GT:CLCAD2:DP	1:0,76:76
Chr03	37813380	.	A	T	.	.	.	GT:CLCAD2:DP	1:0,71:72
Chr03	37824563	.	ATG	GGA	.	.	.	GT:CLCAD2:DP	1:0,19:19
Chr03	37825537	.	G	A	.	.	.	GT:CLCAD2:DP	1:0,48:48
Chr03	37836244	.	G	T	.	.	.	GT:CLCAD2:DP	1:0,55:56
Chr03	37836334	.	A	T	.	.	.	GT:CLCAD2:DP	1:0,68:68
Chr03	37836738	.	A	G	.	.	.	GT:CLCAD2:DP	1:0,76:76
Chr03	37837932	.	C	G	.	.	.	GT:CLCAD2:DP	1:0,53:53
Chr03	37837960	.	A	G	.	.	.	GT:CLCAD2:DP	1:0,51:51
Chr03	37841219	.	G	C	.	.	.	GT:CLCAD2:DP	1:0,61:61
Chr03	37841424	.	C	G	.	.	.	GT:CLCAD2:DP	1:0,63:63
Chr03	37849744	.	A	G	.	.	.	GT:CLCAD2:DP	1:0,49:49
Chr03	37851384	.	T	C	.	.	.	GT:CLCAD2:DP	1:0,58:58
Chr03	37851829	.	T	C	.	.	.	GT:CLCAD2:DP	1:0,79:79
Chr03	37853071	.	T	G	.	.	.	GT:CLCAD2:DP	1:0,60:60
Chr03	37867598	.	G	T	.	.	.	GT:CLCAD2:DP	1:0,108:109
Chr03	37892854	.	C	A	.	.	.	GT:CLCAD2:DP	1:0,55:55
Chr03	37902609	.	T	C	.	.	.	GT:CLCAD2:DP	1:0,67:68
Chr03	37938275	.	A	G	.	.	.	GT:CLCAD2:DP	1:0,68:69
Chr03	37939854	.	AGATGATGAT	A	.	.	.	GT:CLCAD2:DP	1:0,30:49
Chr03	37957535	.	G	A	.	.	.	GT:CLCAD2:DP	1:0,38:38
Chr03	37959541	.	G	A	.	.	.	GT:CLCAD2:DP	1:0,30:30
Chr03	37971484	.	C	T	.	.	.	GT:CLCAD2:DP	1:0,83:84
Chr03	38005003	.	G	A	.	.	.	GT:CLCAD2:DP	1:0,56:56
Chr03	38006130	.	C	T	.	.	.	GT:CLCAD2:DP	1:0,63:63
Chr03	38006719	.	T	G	.	.	.	GT:CLCAD2:DP	1:0,102:103
Chr03	38007060	.	G	A	.	.	.	GT:CLCAD2:DP	1:0,107:107
Chr03	38021203	.	C	T	.	.	.	GT:CLCAD2:DP	1:0,64:64
Chr03	38022161	.	G	T	.	.	.	GT:CLCAD2:DP	1:0,50:50
Chr03	38022649	.	A	G	.	.	.	GT:CLCAD2:DP	1:0,65:65
Chr03	38041202	.	G	A	.	.	.	GT:CLCAD2:DP	1:0,59:59
Chr03	38041406	.	A	T	.	.	.	GT:CLCAD2:DP	1:0,73:74
Chr03	38041707	.	G	A	.	.	.	GT:CLCAD2:DP	1:0,52:52
Chr03	38041762	.	T	C	.	.	.	GT:CLCAD2:DP	1:0,74:75
Chr03	38041807	.	A	T	.	.	.	GT:CLCAD2:DP	1:0,83:83
Chr03	38041866	.	G	T	.	.	.	GT:CLCAD2:DP	1:0,65:65
Chr03	38043077	.	C	A	.	.	.	GT:CLCAD2:DP	1:0,35:35
Chr03	38043102	.	T	A	.	.	.	GT:CLCAD2:DP	1:0,30:32
Chr03	38044643	.	A	G	.	.	.	GT:CLCAD2:DP	1:0,46:46
Chr03	38045050	.	C	G	.	.	.	GT:CLCAD2:DP	1:0,59:60
Chr03	38045593	.	GC	TT	.	.	.	GT:CLCAD2:DP	1:0,52:52
Chr03	38045633	.	A	G	.	.	.	GT:CLCAD2:DP	1:0,47:47
Chr03	38045698	.	T	C	.	.	.	GT:CLCAD2:DP	1:0,44:44
Chr03	38045807	.	AT	A	.	.	.	GT:CLCAD2:DP	1:0,33:39
Chr03	38046027	.	G	C	.	.	.	GT:CLCAD2:DP	1:0,54:54
Chr03	38046200	.	C	G	.	.	.	GT:CLCAD2:DP	1:0,49:49
Chr03	38046310	.	A	AAAC	.	.	.	GT:CLCAD2:DP	1:0,19:28
Chr03	38046455	.	A	G	.	.	.	GT:CLCAD2:DP	1:0,55:55
Chr03	38046501	.	C	A	.	.	.	GT:CLCAD2:DP	1:0,53:54
Chr03	38048113	.	C	T	.	.	.	GT:CLCAD2:DP	1:0,35:35
Chr03	38048181	.	G	A	.	.	.	GT:CLCAD2:DP	1:0,57:58
Chr03	38048612	.	C	CAAA	.	.	.	GT:CLCAD2:DP	1:0,58:65
Chr03	38048734	.	C	G	.	.	.	GT:CLCAD2:DP	1:0,71:71
Chr03	38049016	.	T	G	.	.	.	GT:CLCAD2:DP	1:0,73:73
Chr03	38049060	.	C	T	.	.	.	GT:CLCAD2:DP	1:0,61:61
Chr03	38049076	.	CA	TT	.	.	.	GT:CLCAD2:DP	1:0,51:51
Chr03	38049222	.	A	G	.	.	.	GT:CLCAD2:DP	1:0,24:24
Chr03	38050001	.	G	T	.	.	.	GT:CLCAD2:DP	1:0,93:94
Chr03	38051626	.	T	A	.	.	.	GT:CLCAD2:DP	1:0,79:80
Chr03	38052919	.	A	G	.	.	.	GT:CLCAD2:DP	1:0,66:66
Chr03	38053486	.	T	G	.	.	.	GT:CLCAD2:DP	1:0,47:51
Chr03	38053502	.	A	T	.	.	.	GT:CLCAD2:DP	1:0,44:44
Chr03	38053708	.	G	C	.	.	.	GT:CLCAD2:DP	1:0,48:48
Chr03	38053774	.	C	T	.	.	.	GT:CLCAD2:DP	1:0,41:41
Chr03	38053801	.	T	C	.	.	.	GT:CLCAD2:DP	1:0,53:53
Chr03	38053957	.	G	C	.	.	.	GT:CLCAD2:DP	1:0,19:19
Chr03	38053960	.	T	A	.	.	.	GT:CLCAD2:DP	1:0,16:19
Chr03	38054124	.	T	C	.	.	.	GT:CLCAD2:DP	1:0,10:10
Chr03	38054227	.	T	C	.	.	.	GT:CLCAD2:DP	1:0,36:36
Chr03	38060128	.	T	C	.	.	.	GT:CLCAD2:DP	1:0,72:72
Chr03	38060167	.	CC	TT	.	.	.	GT:CLCAD2:DP	1:0,69:69
Chr03	38069382	.	T	A	.	.	.	GT:CLCAD2:DP	1:0,89:89
Chr03	38069581	.	T	G	.	.	.	GT:CLCAD2:DP	1:0,74:75
Chr03	38074047	.	A	AT	.	.	.	GT:CLCAD2:DP	1:0,68:69
Chr03	38074206	.	A	G	.	.	.	GT:CLCAD2:DP	1:0,49:50
Chr03	38074266	.	C	T	.	.	.	GT:CLCAD2:DP	1:0,52:52
Chr03	38082875	.	T	A	.	.	.	GT:CLCAD2:DP	1:0,79:79
Chr03	38090934	.	A	G	.	.	.	GT:CLCAD2:DP	1:0,44:44
Chr03	38091560	.	T	G	.	.	.	GT:CLCAD2:DP	1:0,78:80
Chr03	38101474	.	T	C	.	.	.	GT:CLCAD2:DP	1:0,53:53
Chr03	38125759	.	T	C	.	.	.	GT:CLCAD2:DP	1:0,73:73
Chr03	38125813	.	C	T	.	.	.	GT:CLCAD2:DP	1:0,68:68
Chr03	38130690	.	C	T	.	.	.	GT:CLCAD2:DP	1:0,53:54
Chr03	38140227	.	G	A	.	.	.	GT:CLCAD2:DP	1:0,85:85
Chr03	38158252	.	C	G	.	.	.	GT:CLCAD2:DP	1:0,81:81
Chr03	38165613	.	T	C	.	.	.	GT:CLCAD2:DP	1:0,92:92
Chr03	38175972	.	G	GCA	.	.	.	GT:CLCAD2:DP	1:0,39:43
Chr03	38180941	.	A	G	.	.	.	GT:CLCAD2:DP	1:0,55:55
Chr03	38182007	.	A	G	.	.	.	GT:CLCAD2:DP	1:0,84:84
Chr03	38182235	.	C	T	.	.	.	GT:CLCAD2:DP	1:0,77:77
Chr03	38182285	.	T	C	.	.	.	GT:CLCAD2:DP	1:0,78:78
Chr03	38182991	.	A	G	.	.	.	GT:CLCAD2:DP	1:0,31:31
Chr03	38183050	.	G	C	.	.	.	GT:CLCAD2:DP	1:0,41:41
Chr03	38184122	.	A	C	.	.	.	GT:CLCAD2:DP	1:0,74:75
Chr03	38191943	.	AC	A	.	.	.	GT:CLCAD2:DP	1:0,93:93
Chr03	38196688	.	G	C	.	.	.	GT:CLCAD2:DP	1:0,79:80
Chr03	38196703	.	G	C	.	.	.	GT:CLCAD2:DP	1:0,70:70
Chr03	38197390	.	G	A	.	.	.	GT:CLCAD2:DP	1:0,116:117
Chr03	38231882	.	T	C	.	.	.	GT:CLCAD2:DP	1:0,71:71
Chr03	38244232	.	T	A	.	.	.	GT:CLCAD2:DP	1:0,80:80
Chr03	38244830	.	A	T	.	.	.	GT:CLCAD2:DP	1:0,36:36
Chr03	38244957	.	C	G	.	.	.	GT:CLCAD2:DP	1:0,32:32
Chr03	38245069	.	G	A	.	.	.	GT:CLCAD2:DP	1:0,48:48
Chr03	38245156	.	AT	A	.	.	.	GT:CLCAD2:DP	1:0,43:50
Chr03	38245769	.	T	C	.	.	.	GT:CLCAD2:DP	1:0,52:52
Chr03	38245794	.	T	A	.	.	.	GT:CLCAD2:DP	1:0,49:49
Chr03	38245819	.	C	G	.	.	.	GT:CLCAD2:DP	1:0,53:55
Chr03	38245857	.	G	GTGACA	.	.	.	GT:CLCAD2:DP	1:0,37:37
Chr03	38246134	.	A	C	.	.	.	GT:CLCAD2:DP	1:0,55:55
Chr03	38246231	.	G	T	.	.	.	GT:CLCAD2:DP	1:0,44:44
Chr03	38247290	.	A	G	.	.	.	GT:CLCAD2:DP	1:0,14:15
Chr03	38247602	.	G	A	.	.	.	GT:CLCAD2:DP	1:0,58:58
Chr03	38248154	.	C	T	.	.	.	GT:CLCAD2:DP	1:0,20:20
Chr03	38248180	.	G	T	.	.	.	GT:CLCAD2:DP	1:0,30:30
Chr03	38248378	.	C	G	.	.	.	GT:CLCAD2:DP	1:0,13:13
Chr03	38248408	.	C	T	.	.	.	GT:CLCAD2:DP	1:0,19:19
Chr03	38248530	.	T	G	.	.	.	GT:CLCAD2:DP	1:0,20:21
Chr03	38248560	.	A	T	.	.	.	GT:CLCAD2:DP	1:0,26:26
Chr03	38248585	.	G	C	.	.	.	GT:CLCAD2:DP	1:0,37:37
Chr03	38248602	.	T	C	.	.	.	GT:CLCAD2:DP	1:0,45:45
Chr03	38254200	.	A	G	.	.	.	GT:CLCAD2:DP	1:0,73:73
Chr03	38256161	.	T	C	.	.	.	GT:CLCAD2:DP	1:0,48:48
Chr03	38267957	.	G	A	.	.	.	GT:CLCAD2:DP	1:0,45:46
Chr03	38268020	.	G	A	.	.	.	GT:CLCAD2:DP	1:0,47:47
Chr03	38269063	.	T	G	.	.	.	GT:CLCAD2:DP	1:0,76:76
Chr03	38269083	.	A	C	.	.	.	GT:CLCAD2:DP	1:0,72:72
Chr03	38271625	.	G	C	.	.	.	GT:CLCAD2:DP	1:0,78:78
Chr03	38272474	.	G	GGA	.	.	.	GT:CLCAD2:DP	1:0,18:30
Chr03	38272505	.	AAA	T	.	.	.	GT:CLCAD2:DP	1:0,30:34
Chr03	38274531	.	G	T	.	.	.	GT:CLCAD2:DP	1:0,37:37
Chr03	38279375	.	G	A	.	.	.	GT:CLCAD2:DP	1:0,74:74
Chr03	38280177	.	A	G	.	.	.	GT:CLCAD2:DP	1:0,85:85
Chr03	38281505	.	C	G	.	.	.	GT:CLCAD2:DP	1:0,75:75
Chr03	38281692	.	C	T	.	.	.	GT:CLCAD2:DP	1:0,105:105
Chr03	38281746	.	C	G	.	.	.	GT:CLCAD2:DP	1:0,79:79
Chr03	38311145	.	G	A	.	.	.	GT:CLCAD2:DP	1:0,77:77
Chr03	38311841	.	C	G	.	.	.	GT:CLCAD2:DP	1:0,47:47
Chr03	38311951	.	A	G	.	.	.	GT:CLCAD2:DP	1:0,69:69
Chr03	38317784	.	A	T	.	.	.	GT:CLCAD2:DP	1:0,64:65
Chr03	38326427	.	G	T	.	.	.	GT:CLCAD2:DP	1:0,121:121
Chr03	38326479	.	G	C	.	.	.	GT:CLCAD2:DP	1:0,115:115
Chr03	38338901	.	T	C	.	.	.	GT:CLCAD2:DP	1:0,42:42
Chr03	38355833	.	C	T	.	.	.	GT:CLCAD2:DP	1:0,65:65
Chr03	38358918	.	C	CG	.	.	.	GT:CLCAD2:DP	1:0,38:38
Chr03	38358956	.	G	GT	.	.	.	GT:CLCAD2:DP	1:0,58:62
Chr03	38363217	.	T	C	.	.	.	GT:CLCAD2:DP	1:0,53:54
Chr03	38448188	.	G	T	.	.	.	GT:CLCAD2:DP	1:0,77:77
Chr03	38448394	.	A	G	.	.	.	GT:CLCAD2:DP	1:0,74:74
Chr03	38455758	.	T	C	.	.	.	GT:CLCAD2:DP	1:0,56:56
Chr03	38456090	.	A	G	.	.	.	GT:CLCAD2:DP	1:0,45:45
Chr03	38456435	.	G	A	.	.	.	GT:CLCAD2:DP	1:0,40:40
Chr03	38462090	.	C	T	.	.	.	GT:CLCAD2:DP	1:0,72:72
Chr03	38489262	.	C	T	.	.	.	GT:CLCAD2:DP	1:0,57:58
Chr03	38506584	.	G	T	.	.	.	GT:CLCAD2:DP	1:0,41:41
Chr03	38523328	.	A	G	.	.	.	GT:CLCAD2:DP	1:0,91:91
Chr03	38526989	.	G	A	.	.	.	GT:CLCAD2:DP	1:0,56:56
Chr03	38531707	.	A	C	.	.	.	GT:CLCAD2:DP	1:0,98:98
Chr03	38531759	.	C	G	.	.	.	GT:CLCAD2:DP	1:0,92:92
Chr03	38531897	.	A	T	.	.	.	GT:CLCAD2:DP	1:0,77:77
Chr03	38532091	.	G	C	.	.	.	GT:CLCAD2:DP	1:0,83:83
Chr03	38532133	.	T	G	.	.	.	GT:CLCAD2:DP	1:0,82:82
Chr03	38532185	.	A	T	.	.	.	GT:CLCAD2:DP	1:0,65:65
Chr03	38532213	.	C	A	.	.	.	GT:CLCAD2:DP	1:0,57:57
Chr03	38532321	.	C	A	.	.	.	GT:CLCAD2:DP	1:0,59:59
Chr03	38538976	.	T	C	.	.	.	GT:CLCAD2:DP	1:0,51:51
Chr03	38539050	.	G	C	.	.	.	GT:CLCAD2:DP	1:0,31:31
Chr03	38539143	.	C	G	.	.	.	GT:CLCAD2:DP	1:0,15:15
Chr03	38539384	.	A	T	.	.	.	GT:CLCAD2:DP	1:0,84:84
Chr03	38539393	.	G	T	.	.	.	GT:CLCAD2:DP	1:0,82:82
Chr03	38539494	.	T	G	.	.	.	GT:CLCAD2:DP	1:0,43:44
Chr03	38539526	.	CA	C	.	.	.	GT:CLCAD2:DP	1:0,43:45
Chr03	38540605	.	T	A	.	.	.	GT:CLCAD2:DP	1:0,54:54
Chr03	38540635	.	T	A	.	.	.	GT:CLCAD2:DP	1:0,66:66
Chr03	38540719	.	A	C	.	.	.	GT:CLCAD2:DP	1:0,86:86
Chr03	38541296	.	A	G	.	.	.	GT:CLCAD2:DP	1:0,97:97
Chr03	38541327	.	TA	T	.	.	.	GT:CLCAD2:DP	1:0,95:96
Chr03	38551569	.	A	G	.	.	.	GT:CLCAD2:DP	1:0,26:26
Chr03	38551624	.	T	C	.	.	.	GT:CLCAD2:DP	1:0,30:30
Chr03	38551707	.	A	G	.	.	.	GT:CLCAD2:DP	1:0,31:31
Chr03	38551721	.	CTCCCGA	C	.	.	.	GT:CLCAD2:DP	1:0,20:20
Chr03	38579634	.	G	A	.	.	.	GT:CLCAD2:DP	1:0,113:115
Chr03	38583111	.	A	G	.	.	.	GT:CLCAD2:DP	1:0,64:64
Chr03	38583987	.	T	A	.	.	.	GT:CLCAD2:DP	1:0,50:50
Chr03	38584232	.	T	C	.	.	.	GT:CLCAD2:DP	1:0,61:61
Chr03	38584273	.	G	T	.	.	.	GT:CLCAD2:DP	1:0,63:63
Chr03	38604206	.	G	A	.	.	.	GT:CLCAD2:DP	1:0,105:105
Chr03	38621689	.	T	A	.	.	.	GT:CLCAD2:DP	1:0,83:83
Chr03	38622390	.	G	T	.	.	.	GT:CLCAD2:DP	1:0,64:64
Chr03	38624099	.	T	C	.	.	.	GT:CLCAD2:DP	1:0,58:58
Chr03	38644367	.	A	G	.	.	.	GT:CLCAD2:DP	1:0,95:95
Chr03	38649659	.	C	G	.	.	.	GT:CLCAD2:DP	1:0,86:87
Chr03	38652946	.	C	CAA	.	.	.	GT:CLCAD2:DP	1:0,45:49
Chr03	38660721	.	A	T	.	.	.	GT:CLCAD2:DP	1:0,54:54
Chr03	38664503	.	G	A	.	.	.	GT:CLCAD2:DP	1:0,76:76
Chr03	38664776	.	T	A	.	.	.	GT:CLCAD2:DP	1:0,52:52
Chr03	38675853	.	G	A	.	.	.	GT:CLCAD2:DP	1:0,78:78
Chr03	38687281	.	G	A	.	.	.	GT:CLCAD2:DP	1:0,67:67
Chr03	38716276	.	T	C	.	.	.	GT:CLCAD2:DP	1:0,69:69
Chr03	38721090	.	A	G	.	.	.	GT:CLCAD2:DP	1:0,72:72
Chr03	38741430	.	C	CACTACT	.	.	.	GT:CLCAD2:DP	1:0,41:58
Chr03	38741753	.	A	T	.	.	.	GT:CLCAD2:DP	1:0,78:78
Chr03	38741771	.	G	A	.	.	.	GT:CLCAD2:DP	1:0,78:78
Chr03	38753702	.	C	G	.	.	.	GT:CLCAD2:DP	1:0,63:63
Chr03	38753706	.	C	T	.	.	.	GT:CLCAD2:DP	1:0,59:59
Chr03	38773759	.	A	C	.	.	.	GT:CLCAD2:DP	1:0,62:66
Chr03	38773993	.	A	AG	.	.	.	GT:CLCAD2:DP	1:0,80:84
Chr03	38774016	.	CA	TC	.	.	.	GT:CLCAD2:DP	1:0,76:78
Chr03	38774145	.	CCT	AGC	.	.	.	GT:CLCAD2:DP	1:0,28:28
Chr03	38774151	.	T	C	.	.	.	GT:CLCAD2:DP	1:0,29:29
Chr03	38782738	.	T	C	.	.	.	GT:CLCAD2:DP	1:0,75:75
Chr03	38782774	.	G	A	.	.	.	GT:CLCAD2:DP	1:0,83:83
Chr03	38782903	.	G	A	.	.	.	GT:CLCAD2:DP	1:0,76:77
Chr03	38783128	.	T	C	.	.	.	GT:CLCAD2:DP	1:0,60:61
Chr03	38783218	.	A	G	.	.	.	GT:CLCAD2:DP	1:0,59:60
Chr03	38783358	.	G	C	.	.	.	GT:CLCAD2:DP	1:0,55:55
Chr03	38783575	.	A	G	.	.	.	GT:CLCAD2:DP	1:0,53:53
Chr03	38783815	.	T	C	.	.	.	GT:CLCAD2:DP	1:0,66:68
Chr03	38784154	.	T	G	.	.	.	GT:CLCAD2:DP	1:0,64:64
Chr03	38784220	.	A	T	.	.	.	GT:CLCAD2:DP	1:0,65:65
Chr03	38785380	.	T	A	.	.	.	GT:CLCAD2:DP	1:0,53:53
Chr03	38786402	.	C	G	.	.	.	GT:CLCAD2:DP	1:0,59:59
Chr03	38786528	.	A	G	.	.	.	GT:CLCAD2:DP	1:0,57:57
Chr03	38788574	.	T	A	.	.	.	GT:CLCAD2:DP	1:0,44:44
Chr03	38795213	.	C	T	.	.	.	GT:CLCAD2:DP	1:0,83:85
Chr03	38795246	.	G	T	.	.	.	GT:CLCAD2:DP	1:0,82:82
Chr03	38812065	.	G	C	.	.	.	GT:CLCAD2:DP	1:0,90:90
Chr03	38812133	.	CG	GT	.	.	.	GT:CLCAD2:DP	1:0,89:89
Chr03	38813158	.	G	T	.	.	.	GT:CLCAD2:DP	1:0,95:95
Chr03	38831804	.	A	T	.	.	.	GT:CLCAD2:DP	1:0,73:73
Chr03	38831963	.	A	G	.	.	.	GT:CLCAD2:DP	1:0,64:64
Chr03	38832839	.	G	A	.	.	.	GT:CLCAD2:DP	1:0,66:66
Chr03	38837047	.	C	A	.	.	.	GT:CLCAD2:DP	1:0,64:66
Chr03	38839990	.	T	A	.	.	.	GT:CLCAD2:DP	1:0,118:119
Chr03	38840108	.	T	C	.	.	.	GT:CLCAD2:DP	1:0,71:71
Chr03	38840686	.	C	CTGT	.	.	.	GT:CLCAD2:DP	1:0,48:66
Chr03	38840755	.	A	C	.	.	.	GT:CLCAD2:DP	1:0,66:66
Chr03	38845945	.	T	A	.	.	.	GT:CLCAD2:DP	1:0,48:48
Chr03	38854129	.	G	C	.	.	.	GT:CLCAD2:DP	1:0,41:41
Chr03	38854181	.	A	C	.	.	.	GT:CLCAD2:DP	1:0,46:46
Chr03	38855093	.	G	T	.	.	.	GT:CLCAD2:DP	1:0,63:63
Chr03	38863046	.	T	C	.	.	.	GT:CLCAD2:DP	1:0,85:86
Chr03	38863148	.	T	A	.	.	.	GT:CLCAD2:DP	1:0,62:63
Chr03	38877498	.	A	G	.	.	.	GT:CLCAD2:DP	1:0,61:62
Chr03	38884778	.	T	G	.	.	.	GT:CLCAD2:DP	1:0,107:109
Chr03	38888277	.	A	G	.	.	.	GT:CLCAD2:DP	1:0,47:47
Chr03	38893657	.	C	T	.	.	.	GT:CLCAD2:DP	1:0,54:54
Chr03	38895123	.	A	C	.	.	.	GT:CLCAD2:DP	1:0,81:81
Chr03	38898518	.	C	G	.	.	.	GT:CLCAD2:DP	1:0,56:56
Chr03	38905901	.	A	T	.	.	.	GT:CLCAD2:DP	1:0,88:88
Chr03	38905905	.	A	T	.	.	.	GT:CLCAD2:DP	1:0,83:83
Chr03	38905920	.	T	A	.	.	.	GT:CLCAD2:DP	1:0,84:84
Chr03	38908605	.	G	A	.	.	.	GT:CLCAD2:DP	1:0,60:60
Chr03	38909019	.	T	C	.	.	.	GT:CLCAD2:DP	1:0,56:56
Chr03	38917812	.	CT	C	.	.	.	GT:CLCAD2:DP	1:0,72:72
Chr03	38926256	.	C	A	.	.	.	GT:CLCAD2:DP	1:0,78:79
Chr03	38930507	.	G	T	.	.	.	GT:CLCAD2:DP	1:0,82:84
Chr03	38942663	.	C	G	.	.	.	GT:CLCAD2:DP	1:0,23:23
Chr03	38947374	.	G	A	.	.	.	GT:CLCAD2:DP	1:0,42:42
Chr03	38954798	.	A	C	.	.	.	GT:CLCAD2:DP	1:0,54:54
Chr03	38969789	.	A	G	.	.	.	GT:CLCAD2:DP	1:0,58:58
Chr03	38972903	.	C	A	.	.	.	GT:CLCAD2:DP	1:0,28:29
Chr03	38974783	.	C	T	.	.	.	GT:CLCAD2:DP	1:0,48:48
Chr03	38991302	.	G	A	.	.	.	GT:CLCAD2:DP	1:0,33:47
Chr03	38992097	.	T	C	.	.	.	GT:CLCAD2:DP	1:0,71:71
Chr03	38992117	.	G	A	.	.	.	GT:CLCAD2:DP	1:0,73:74
Chr03	38992400	.	T	C	.	.	.	GT:CLCAD2:DP	1:0,62:62
Chr03	38996373	.	A	G	.	.	.	GT:CLCAD2:DP	1:0,99:99
Chr03	38996913	.	G	A	.	.	.	GT:CLCAD2:DP	1:0,83:84
Chr03	38996930	.	T	G	.	.	.	GT:CLCAD2:DP	1:0,86:87
Chr03	39016276	.	C	T	.	.	.	GT:CLCAD2:DP	1:0,65:82
Chr03	39045278	.	G	C	.	.	.	GT:CLCAD2:DP	1:0,72:72
Chr03	39047399	.	A	T	.	.	.	GT:CLCAD2:DP	1:0,55:55
Chr03	39050775	.	A	G	.	.	.	GT:CLCAD2:DP	1:0,53:53
Chr03	39053791	.	C	T	.	.	.	GT:CLCAD2:DP	1:0,43:43
Chr03	39053851	.	GGTAT	G	.	.	.	GT:CLCAD2:DP	1:0,26:33
Chr03	39053867	.	C	T	.	.	.	GT:CLCAD2:DP	1:0,26:27
Chr03	39054287	.	A	G	.	.	.	GT:CLCAD2:DP	1:0,32:32
Chr03	39054925	.	T	G	.	.	.	GT:CLCAD2:DP	1:0,49:49
Chr03	39055959	.	G	A	.	.	.	GT:CLCAD2:DP	1:0,85:85
Chr03	39055987	.	T	C	.	.	.	GT:CLCAD2:DP	1:0,79:79
Chr03	39061096	.	C	T	.	.	.	GT:CLCAD2:DP	1:0,64:64
Chr03	39062422	.	A	G	.	.	.	GT:CLCAD2:DP	1:0,90:90
Chr03	39062429	.	C	T	.	.	.	GT:CLCAD2:DP	1:0,86:86
Chr03	39062770	.	G	T	.	.	.	GT:CLCAD2:DP	1:0,59:59
Chr03	39083260	.	A	C	.	.	.	GT:CLCAD2:DP	1:0,73:73
Chr03	39083586	.	A	T	.	.	.	GT:CLCAD2:DP	1:0,43:43
Chr03	39090910	.	A	C	.	.	.	GT:CLCAD2:DP	1:0,36:36
Chr03	39091402	.	G	T	.	.	.	GT:CLCAD2:DP	1:0,47:47
Chr03	39092625	.	T	C	.	.	.	GT:CLCAD2:DP	1:0,31:31
Chr03	39099137	.	C	T	.	.	.	GT:CLCAD2:DP	1:0,54:54
Chr03	39103776	.	G	A	.	.	.	GT:CLCAD2:DP	1:0,41:42
Chr03	39104470	.	T	C	.	.	.	GT:CLCAD2:DP	1:0,63:63
Chr03	39110120	.	A	C	.	.	.	GT:CLCAD2:DP	1:0,52:52
Chr03	39110147	.	T	G	.	.	.	GT:CLCAD2:DP	1:0,61:61
Chr03	39110250	.	CAG	C	.	.	.	GT:CLCAD2:DP	1:0,57:59
Chr03	39141059	.	CACGCCTTTG	C	.	.	.	GT:CLCAD2:DP	1:0,28:28
Chr03	39158504	.	G	A	.	.	.	GT:CLCAD2:DP	1:0,77:77
Chr03	39159208	.	C	G	.	.	.	GT:CLCAD2:DP	1:0,59:59
Chr03	39163387	.	A	G	.	.	.	GT:CLCAD2:DP	1:0,72:72
Chr03	39163546	.	C	A	.	.	.	GT:CLCAD2:DP	1:0,77:77
Chr03	39172622	.	G	A	.	.	.	GT:CLCAD2:DP	1:0,86:86
Chr03	39173245	.	G	C	.	.	.	GT:CLCAD2:DP	1:0,55:55
Chr03	39173292	.	T	A	.	.	.	GT:CLCAD2:DP	1:0,52:52
Chr03	39193597	.	C	T	.	.	.	GT:CLCAD2:DP	1:0,101:101
Chr03	39194320	.	G	A	.	.	.	GT:CLCAD2:DP	1:0,77:77
Chr03	39194380	.	A	G	.	.	.	GT:CLCAD2:DP	1:0,67:67
Chr03	39195032	.	T	G	.	.	.	GT:CLCAD2:DP	1:0,76:76
Chr03	39195134	.	A	T	.	.	.	GT:CLCAD2:DP	1:0,80:80
Chr03	39205685	.	G	T	.	.	.	GT:CLCAD2:DP	1:0,47:47
Chr03	39207470	.	A	C	.	.	.	GT:CLCAD2:DP	1:0,75:75
Chr03	39211102	.	A	G	.	.	.	GT:CLCAD2:DP	1:0,83:83
Chr03	39226969	.	T	C	.	.	.	GT:CLCAD2:DP	1:0,64:64
Chr03	39243086	.	T	C	.	.	.	GT:CLCAD2:DP	1:0,75:75
Chr03	39243196	.	TC	T	.	.	.	GT:CLCAD2:DP	1:0,73:78
Chr03	39243203	.	AC	A	.	.	.	GT:CLCAD2:DP	1:0,72:75
Chr03	39243208	.	TC	T	.	.	.	GT:CLCAD2:DP	1:0,70:72
Chr03	39245122	.	G	GGCC	.	.	.	GT:CLCAD2:DP	1:0,68:88
Chr03	39250645	.	TT	CC	.	.	.	GT:CLCAD2:DP	1:0,58:58
Chr03	39250715	.	C	G	.	.	.	GT:CLCAD2:DP	1:0,75:76
Chr03	39263528	.	A	G	.	.	.	GT:CLCAD2:DP	1:0,75:75
Chr03	39286435	.	A	T	.	.	.	GT:CLCAD2:DP	1:0,109:109
Chr03	39286642	.	G	C	.	.	.	GT:CLCAD2:DP	1:0,103:104
Chr03	39299831	.	A	T	.	.	.	GT:CLCAD2:DP	1:0,52:52
Chr03	39335220	.	A	G	.	.	.	GT:CLCAD2:DP	1:0,40:40
Chr03	39337985	.	G	A	.	.	.	GT:CLCAD2:DP	1:0,73:73
Chr03	39370354	.	A	T	.	.	.	GT:CLCAD2:DP	1:0,67:68
Chr03	39370887	.	C	A	.	.	.	GT:CLCAD2:DP	1:0,86:86
Chr03	39370890	.	G	T	.	.	.	GT:CLCAD2:DP	1:0,88:88
Chr03	39376532	.	G	A	.	.	.	GT:CLCAD2:DP	1:0,66:66
Chr03	39380869	.	T	G	.	.	.	GT:CLCAD2:DP	1:0,46:46
Chr03	39396287	.	G	A	.	.	.	GT:CLCAD2:DP	1:0,77:77
Chr03	39396577	.	C	A	.	.	.	GT:CLCAD2:DP	1:0,77:77
Chr03	39398761	.	CT	AC	.	.	.	GT:CLCAD2:DP	1:0,37:39
Chr03	39426838	.	T	G	.	.	.	GT:CLCAD2:DP	1:0,31:31
Chr03	39435743	.	C	A	.	.	.	GT:CLCAD2:DP	1:0,47:47
Chr03	39436728	.	T	C	.	.	.	GT:CLCAD2:DP	1:0,31:32
Chr03	39438074	.	C	G	.	.	.	GT:CLCAD2:DP	1:0,44:44
Chr03	39438105	.	A	C	.	.	.	GT:CLCAD2:DP	1:0,43:43
Chr03	39479334	.	T	A	.	.	.	GT:CLCAD2:DP	1:0,52:52
Chr03	39504506	.	C	T	.	.	.	GT:CLCAD2:DP	1:0,46:46
Chr03	39534115	.	G	T	.	.	.	GT:CLCAD2:DP	1:0,71:72
Chr03	39596019	.	A	C	.	.	.	GT:CLCAD2:DP	1:0,100:101
Chr03	39599935	.	C	T	.	.	.	GT:CLCAD2:DP	1:0,54:54
Chr03	39600794	.	A	T	.	.	.	GT:CLCAD2:DP	1:0,47:47
Chr03	39611672	.	A	G	.	.	.	GT:CLCAD2:DP	1:0,75:75
Chr03	39612500	.	C	G	.	.	.	GT:CLCAD2:DP	1:0,118:118
Chr03	39641330	.	T	A	.	.	.	GT:CLCAD2:DP	1:0,84:86
Chr03	39641537	.	A	C	.	.	.	GT:CLCAD2:DP	1:0,86:86
Chr03	39642209	.	T	G	.	.	.	GT:CLCAD2:DP	1:0,61:61
Chr03	39643245	.	A	C	.	.	.	GT:CLCAD2:DP	1:0,43:43
Chr03	39644130	.	C	T	.	.	.	GT:CLCAD2:DP	1:0,52:52
Chr03	39645656	.	G	A	.	.	.	GT:CLCAD2:DP	1:0,48:48
Chr03	39662100	.	CAT	C	.	.	.	GT:CLCAD2:DP	1:0,60:62
Chr03	39662615	.	T	A	.	.	.	GT:CLCAD2:DP	1:0,43:43
Chr03	39662871	.	A	T	.	.	.	GT:CLCAD2:DP	1:0,24:24
Chr03	39663245	.	C	G	.	.	.	GT:CLCAD2:DP	1:0,70:70
Chr03	39663299	.	T	C	.	.	.	GT:CLCAD2:DP	1:0,52:52
Chr03	39663304	.	A	G	.	.	.	GT:CLCAD2:DP	1:0,53:53
Chr03	39706422	.	C	CT	.	.	.	GT:CLCAD2:DP	1:0,28:48
Chr03	39706425	.	G	TAAT	.	.	.	GT:CLCAD2:DP	1:0,28:44
Chr03	39721493	.	C	T	.	.	.	GT:CLCAD2:DP	1:0,89:89
Chr03	39724937	.	C	A	.	.	.	GT:CLCAD2:DP	1:0,80:80
Chr03	39744972	.	C	T	.	.	.	GT:CLCAD2:DP	1:0,45:45
Chr03	39746018	.	C	T	.	.	.	GT:CLCAD2:DP	1:0,37:38
Chr03	39753008	.	C	A	.	.	.	GT:CLCAD2:DP	1:0,46:46
Chr03	39787214	.	G	GATA	.	.	.	GT:CLCAD2:DP	1:0,21:42
Chr03	39787241	.	A	G	.	.	.	GT:CLCAD2:DP	1:0,34:34
Chr03	39787358	.	G	A	.	.	.	GT:CLCAD2:DP	1:0,53:53
Chr03	39828668	.	ACCC	A	.	.	.	GT:CLCAD2:DP	1:0,24:24
Chr03	39828672	.	ACAAGCTCC	A	.	.	.	GT:CLCAD2:DP	1:0,24:24
Chr03	39833017	.	G	C	.	.	.	GT:CLCAD2:DP	1:0,71:72
Chr03	39834166	.	A	G	.	.	.	GT:CLCAD2:DP	1:0,75:76
Chr03	39834202	.	G	A	.	.	.	GT:CLCAD2:DP	1:0,73:73
Chr03	39839547	.	T	C	.	.	.	GT:CLCAD2:DP	1:0,38:38
Chr03	39842506	.	G	C	.	.	.	GT:CLCAD2:DP	1:0,16:16
Chr03	39842537	.	T	C	.	.	.	GT:CLCAD2:DP	1:0,25:25
Chr03	39848586	.	T	G	.	.	.	GT:CLCAD2:DP	1:0,92:92
Chr03	39849560	.	A	G	.	.	.	GT:CLCAD2:DP	1:0,80:80
Chr03	39849692	.	C	A	.	.	.	GT:CLCAD2:DP	1:0,54:54
Chr03	39861413	.	C	G	.	.	.	GT:CLCAD2:DP	1:0,72:72
Chr03	39864044	.	C	A	.	.	.	GT:CLCAD2:DP	1:0,32:34
Chr03	39864219	.	T	A	.	.	.	GT:CLCAD2:DP	1:0,64:64
Chr03	39865646	.	G	C	.	.	.	GT:CLCAD2:DP	1:0,58:59
Chr03	39877673	.	A	G	.	.	.	GT:CLCAD2:DP	1:0,51:51
Chr03	39882991	.	C	T	.	.	.	GT:CLCAD2:DP	1:0,49:49
Chr03	39883123	.	A	C	.	.	.	GT:CLCAD2:DP	1:0,61:61
Chr03	39889656	.	T	TA	.	.	.	GT:CLCAD2:DP	1:0,42:54
Chr03	39890116	.	A	G	.	.	.	GT:CLCAD2:DP	1:0,95:96
Chr03	39890146	.	A	C	.	.	.	GT:CLCAD2:DP	1:0,91:91
Chr03	39904839	.	G	T	.	.	.	GT:CLCAD2:DP	1:0,52:53
Chr03	39904888	.	C	A	.	.	.	GT:CLCAD2:DP	1:0,50:50
Chr03	39945863	.	T	A	.	.	.	GT:CLCAD2:DP	1:0,63:63
Chr03	39958940	.	G	A	.	.	.	GT:CLCAD2:DP	1:0,39:39
Chr03	39977869	.	G	C	.	.	.	GT:CLCAD2:DP	1:0,87:87
Chr03	39977912	.	A	C	.	.	.	GT:CLCAD2:DP	1:0,84:84
Chr03	39978350	.	A	G	.	.	.	GT:CLCAD2:DP	1:0,78:78
Chr03	39987076	.	C	T	.	.	.	GT:CLCAD2:DP	1:0,81:81
Chr03	39987080	.	T	G	.	.	.	GT:CLCAD2:DP	1:0,83:83
Chr03	39987412	.	A	T	.	.	.	GT:CLCAD2:DP	1:0,78:78
Chr03	39987464	.	T	C	.	.	.	GT:CLCAD2:DP	1:0,57:57
Chr03	39992049	.	T	G	.	.	.	GT:CLCAD2:DP	1:0,45:45
Chr03	39995185	.	T	C	.	.	.	GT:CLCAD2:DP	1:0,42:42
Chr03	39995474	.	A	G	.	.	.	GT:CLCAD2:DP	1:0,85:85
Chr03	39995554	.	A	G	.	.	.	GT:CLCAD2:DP	1:0,93:93
Chr03	39995558	.	C	T	.	.	.	GT:CLCAD2:DP	1:0,92:92
Chr03	39995804	.	A	C	.	.	.	GT:CLCAD2:DP	1:0,25:25
Chr03	39996078	.	C	A	.	.	.	GT:CLCAD2:DP	1:0,52:52
Chr03	39996131	.	G	C	.	.	.	GT:CLCAD2:DP	1:0,65:65
Chr03	39997613	.	C	G	.	.	.	GT:CLCAD2:DP	1:0,58:59
Chr03	39997934	.	G	A	.	.	.	GT:CLCAD2:DP	1:0,47:47
Chr03	39999409	.	A	T	.	.	.	GT:CLCAD2:DP	1:0,77:77
Chr03	40000917	.	A	T	.	.	.	GT:CLCAD2:DP	1:0,78:78
Chr03	40023077	.	G	C	.	.	.	GT:CLCAD2:DP	1:0,88:88
Chr03	40028464	.	A	G	.	.	.	GT:CLCAD2:DP	1:0,60:60
Chr03	40042043	.	T	G	.	.	.	GT:CLCAD2:DP	1:0,87:88
Chr03	40050147	.	G	GCA	.	.	.	GT:CLCAD2:DP	1:0,56:60
Chr03	40086449	.	T	C	.	.	.	GT:CLCAD2:DP	1:0,101:101
Chr03	40086642	.	GC	G	.	.	.	GT:CLCAD2:DP	1:0,100:109
Chr03	40111011	.	G	A	.	.	.	GT:CLCAD2:DP	1:0,87:87
Chr03	40111149	.	T	G	.	.	.	GT:CLCAD2:DP	1:0,68:68
Chr03	40152678	.	T	C	.	.	.	GT:CLCAD2:DP	1:0,57:58
Chr03	40182579	.	A	G	.	.	.	GT:CLCAD2:DP	1:0,41:41
Chr03	40211702	.	G	A	.	.	.	GT:CLCAD2:DP	1:0,91:93
Chr03	40211969	.	G	C	.	.	.	GT:CLCAD2:DP	1:0,108:108
Chr03	40225852	.	G	A	.	.	.	GT:CLCAD2:DP	1:0,79:82
Chr03	40232065	.	C	A	.	.	.	GT:CLCAD2:DP	1:0,87:87
Chr03	40235650	.	C	T	.	.	.	GT:CLCAD2:DP	1:0,69:69
Chr03	40326562	.	A	C	.	.	.	GT:CLCAD2:DP	1:0,65:65
Chr03	40346595	.	GA	G	.	.	.	GT:CLCAD2:DP	1:0,37:37
Chr03	40360305	.	TC	T	.	.	.	GT:CLCAD2:DP	1:0,36:37
Chr03	40563689	.	A	T	.	.	.	GT:CLCAD2:DP	1:0,32:61
Chr03	40563706	.	G	C	.	.	.	GT:CLCAD2:DP	1:0,31:57
Chr03	40576526	.	AG	GC	.	.	.	GT:CLCAD2:DP	1:0,85:164
Chr03	40577828	.	A	C	.	.	.	GT:CLCAD2:DP	1:0,74:148
Chr03	40578876	.	C	A	.	.	.	GT:CLCAD2:DP	1:0,48:92
Chr03	40587209	.	T	C	.	.	.	GT:CLCAD2:DP	1:0,85:85
Chr03	40587211	.	A	T	.	.	.	GT:CLCAD2:DP	1:0,85:85
Chr03	40588609	.	T	A	.	.	.	GT:CLCAD2:DP	1:0,138:140
Chr03	40588645	.	A	C	.	.	.	GT:CLCAD2:DP	1:0,87:174
Chr03	40591403	.	GT	G	.	.	.	GT:CLCAD2:DP	1:0,44:76
Chr03	40592666	.	G	A	.	.	.	GT:CLCAD2:DP	1:0,121:121
Chr03	40596186	.	A	C	.	.	.	GT:CLCAD2:DP	1:0,51:100
Chr03	40596461	.	GT	AC	.	.	.	GT:CLCAD2:DP	1:0,67:126
Chr03	40596482	.	A	G	.	.	.	GT:CLCAD2:DP	1:0,77:136
Chr03	40607800	.	C	T	.	.	.	GT:CLCAD2:DP	1:0,97:191
Chr03	40607803	.	T	C	.	.	.	GT:CLCAD2:DP	1:0,102:196
Chr03	40607817	.	G	A	.	.	.	GT:CLCAD2:DP	1:0,109:207
Chr03	40608031	.	G	T	.	.	.	GT:CLCAD2:DP	1:0,99:195
Chr03	40608372	.	G	C	.	.	.	GT:CLCAD2:DP	1:0,72:142
Chr03	40608435	.	C	T	.	.	.	GT:CLCAD2:DP	1:0,66:128
Chr03	40608573	.	G	A	.	.	.	GT:CLCAD2:DP	1:0,98:192
Chr03	40608597	.	G	C	.	.	.	GT:CLCAD2:DP	1:0,96:189
Chr03	40608624	.	G	A	.	.	.	GT:CLCAD2:DP	1:0,100:196
Chr03	40608660	.	A	G	.	.	.	GT:CLCAD2:DP	1:0,103:193
Chr03	40608701	.	G	T	.	.	.	GT:CLCAD2:DP	1:0,112:198
Chr03	40608720	.	A	G	.	.	.	GT:CLCAD2:DP	1:0,110:192
Chr03	40608775	.	A	C	.	.	.	GT:CLCAD2:DP	1:0,102:195
Chr03	40616188	.	G	A	.	.	.	GT:CLCAD2:DP	1:0,105:192
Chr03	40616195	.	C	G	.	.	.	GT:CLCAD2:DP	1:0,104:190
Chr03	40616204	.	C	G	.	.	.	GT:CLCAD2:DP	1:0,190:190
Chr03	40616237	.	AGAC	A	.	.	.	GT:CLCAD2:DP	1:0,90:173
Chr03	40616251	.	T	C	.	.	.	GT:CLCAD2:DP	1:0,161:162
Chr03	40616271	.	AT	TG	.	.	.	GT:CLCAD2:DP	1:0,94:155
Chr03	40616274	.	T	G	.	.	.	GT:CLCAD2:DP	1:0,93:155
Chr03	40616284	.	T	C	.	.	.	GT:CLCAD2:DP	1:0,99:160
Chr03	40616291	.	AA	GG	.	.	.	GT:CLCAD2:DP	1:0,96:157
Chr03	40616298	.	G	C	.	.	.	GT:CLCAD2:DP	1:0,104:161
Chr03	40616314	.	A	G	.	.	.	GT:CLCAD2:DP	1:0,99:152
Chr03	40616318	.	AT	CC	.	.	.	GT:CLCAD2:DP	1:0,91:147
Chr03	40616366	.	ATA	GGG	.	.	.	GT:CLCAD2:DP	1:0,82:126
Chr03	40616379	.	T	C	.	.	.	GT:CLCAD2:DP	1:0,89:131
Chr03	40616384	.	AT	GC	.	.	.	GT:CLCAD2:DP	1:0,76:123
Chr03	40616387	.	TG	GT	.	.	.	GT:CLCAD2:DP	1:0,76:125
Chr03	40616410	.	TG	CA	.	.	.	GT:CLCAD2:DP	1:0,92:144
Chr03	40616509	.	A	G	.	.	.	GT:CLCAD2:DP	1:0,119:203
Chr03	40616862	.	T	C	.	.	.	GT:CLCAD2:DP	1:0,84:165
Chr03	40616868	.	A	C	.	.	.	GT:CLCAD2:DP	1:0,81:160
Chr03	40619005	.	TTGGTTAG	T	.	.	.	GT:CLCAD2:DP	1:0,42:42
Chr03	40626499	.	C	G	.	.	.	GT:CLCAD2:DP	1:0,67:130
Chr03	40626513	.	C	A	.	.	.	GT:CLCAD2:DP	1:0,64:128
Chr03	40627441	.	G	A	.	.	.	GT:CLCAD2:DP	1:0,65:129
Chr03	40630626	.	GA	TG	.	.	.	GT:CLCAD2:DP	1:0,80:159
Chr03	40630632	.	C	T	.	.	.	GT:CLCAD2:DP	1:0,79:155
Chr03	40635764	.	C	T	.	.	.	GT:CLCAD2:DP	1:0,51:100
Chr03	40635775	.	G	T	.	.	.	GT:CLCAD2:DP	1:0,54:106
Chr03	40635793	.	A	T	.	.	.	GT:CLCAD2:DP	1:0,60:114
Chr03	40635827	.	C	T	.	.	.	GT:CLCAD2:DP	1:0,61:110
Chr03	40635830	.	A	T	.	.	.	GT:CLCAD2:DP	1:0,61:108
Chr03	40635986	.	T	G	.	.	.	GT:CLCAD2:DP	1:0,78:154
Chr03	40635990	.	G	A	.	.	.	GT:CLCAD2:DP	1:0,83:159
Chr03	40636256	.	G	A	.	.	.	GT:CLCAD2:DP	1:0,65:130
Chr03	40636279	.	G	C	.	.	.	GT:CLCAD2:DP	1:0,72:133
Chr03	40636283	.	G	A	.	.	.	GT:CLCAD2:DP	1:0,71:130
Chr03	40636293	.	A	C	.	.	.	GT:CLCAD2:DP	1:0,73:133
Chr03	40636307	.	T	C	.	.	.	GT:CLCAD2:DP	1:0,70:127
Chr03	40639402	.	A	T	.	.	.	GT:CLCAD2:DP	1:0,49:94
Chr03	40639411	.	A	T	.	.	.	GT:CLCAD2:DP	1:0,50:96
Chr03	40647430	.	T	C	.	.	.	GT:CLCAD2:DP	1:0,86:156
Chr03	40647441	.	C	A	.	.	.	GT:CLCAD2:DP	1:0,79:150
Chr03	40648586	.	C	A	.	.	.	GT:CLCAD2:DP	1:0,71:141
Chr03	40648632	.	C	T	.	.	.	GT:CLCAD2:DP	1:0,72:138
Chr03	40650796	.	A	G	.	.	.	GT:CLCAD2:DP	1:0,71:129
Chr03	40650798	.	G	T	.	.	.	GT:CLCAD2:DP	1:0,70:129
Chr03	40650820	.	C	G	.	.	.	GT:CLCAD2:DP	1:0,74:136
Chr03	40650843	.	A	T	.	.	.	GT:CLCAD2:DP	1:0,75:141
Chr03	40650859	.	TA	CT	.	.	.	GT:CLCAD2:DP	1:0,77:145
Chr03	40674745	.	G	A	.	.	.	GT:CLCAD2:DP	1:0,71:71
Chr03	40675017	.	C	A	.	.	.	GT:CLCAD2:DP	1:0,63:63
Chr03	40683517	.	A	C	.	.	.	GT:CLCAD2:DP	1:0,72:72
Chr03	40683691	.	C	T	.	.	.	GT:CLCAD2:DP	1:0,37:37
Chr03	40684824	.	A	T	.	.	.	GT:CLCAD2:DP	1:0,49:50
Chr03	40685365	.	C	G	.	.	.	GT:CLCAD2:DP	1:0,47:47
Chr03	40710113	.	G	T	.	.	.	GT:CLCAD2:DP	1:0,90:90
Chr03	40761999	.	G	C	.	.	.	GT:CLCAD2:DP	1:0,58:58
Chr03	40764212	.	G	A	.	.	.	GT:CLCAD2:DP	1:0,51:51
Chr03	40771281	.	A	G	.	.	.	GT:CLCAD2:DP	1:0,51:51
Chr03	40780517	.	G	A	.	.	.	GT:CLCAD2:DP	1:0,97:98
Chr03	40793461	.	T	C	.	.	.	GT:CLCAD2:DP	1:0,67:67
Chr03	40794654	.	A	C	.	.	.	GT:CLCAD2:DP	1:0,55:55
Chr03	40798882	.	A	AG	.	.	.	GT:CLCAD2:DP	1:0,65:69
Chr03	40814379	.	C	T	.	.	.	GT:CLCAD2:DP	1:0,45:45
Chr03	40816543	.	GA	G	.	.	.	GT:CLCAD2:DP	1:0,20:24
Chr03	40816589	.	C	AA	.	.	.	GT:CLCAD2:DP	1:0,11:15
Chr03	40823847	.	A	T	.	.	.	GT:CLCAD2:DP	1:0,65:65
Chr03	40823910	.	A	C	.	.	.	GT:CLCAD2:DP	1:0,68:68
Chr03	40824483	.	A	T	.	.	.	GT:CLCAD2:DP	1:0,61:62
Chr03	40824627	.	C	T	.	.	.	GT:CLCAD2:DP	1:0,58:58
Chr03	40824654	.	G	C	.	.	.	GT:CLCAD2:DP	1:0,65:65
Chr03	40836423	.	C	A	.	.	.	GT:CLCAD2:DP	1:0,50:51
Chr03	40836452	.	G	A	.	.	.	GT:CLCAD2:DP	1:0,48:51
Chr03	40837370	.	A	G	.	.	.	GT:CLCAD2:DP	1:0,50:50
Chr03	40842920	.	A	G	.	.	.	GT:CLCAD2:DP	1:0,61:61
Chr03	40843385	.	T	C	.	.	.	GT:CLCAD2:DP	1:0,99:101
Chr03	40843490	.	A	G	.	.	.	GT:CLCAD2:DP	1:0,93:94
Chr03	40853978	.	C	T	.	.	.	GT:CLCAD2:DP	1:0,56:56
Chr03	40854616	.	T	A	.	.	.	GT:CLCAD2:DP	1:0,53:53
Chr03	40855398	.	T	C	.	.	.	GT:CLCAD2:DP	1:0,59:59
Chr03	40855637	.	C	A	.	.	.	GT:CLCAD2:DP	1:0,63:63
Chr03	40898107	.	A	C	.	.	.	GT:CLCAD2:DP	1:0,51:60
Chr03	40932092	.	G	A	.	.	.	GT:CLCAD2:DP	1:0,89:91
Chr03	40936653	.	C	T	.	.	.	GT:CLCAD2:DP	1:0,41:42
Chr03	40955475	.	A	G	.	.	.	GT:CLCAD2:DP	1:0,84:85
Chr03	40956412	.	C	A	.	.	.	GT:CLCAD2:DP	1:0,57:57
Chr03	40981436	.	C	G	.	.	.	GT:CLCAD2:DP	1:0,12:12
Chr03	40981481	.	G	A	.	.	.	GT:CLCAD2:DP	1:0,31:31
Chr03	40984052	.	C	G	.	.	.	GT:CLCAD2:DP	1:0,73:74
Chr03	40984112	.	C	T	.	.	.	GT:CLCAD2:DP	1:0,74:74
Chr03	40984222	.	A	G	.	.	.	GT:CLCAD2:DP	1:0,86:86
Chr03	40984231	.	T	A	.	.	.	GT:CLCAD2:DP	1:0,86:86
Chr03	40984311	.	C	T	.	.	.	GT:CLCAD2:DP	1:0,95:95
Chr03	40984427	.	T	G	.	.	.	GT:CLCAD2:DP	1:0,81:82
Chr03	40989516	.	T	A	.	.	.	GT:CLCAD2:DP	1:0,14:14
Chr03	41006222	.	GT	AC	.	.	.	GT:CLCAD2:DP	1:0,99:100
Chr03	41008784	.	T	A	.	.	.	GT:CLCAD2:DP	1:0,79:79
Chr03	41009106	.	A	G	.	.	.	GT:CLCAD2:DP	1:0,86:86
Chr03	41009108	.	C	G	.	.	.	GT:CLCAD2:DP	1:0,86:86
Chr03	41018527	.	C	T	.	.	.	GT:CLCAD2:DP	1:0,74:74
Chr03	41019484	.	G	A	.	.	.	GT:CLCAD2:DP	1:0,95:97
Chr03	41083763	.	T	G	.	.	.	GT:CLCAD2:DP	1:0,71:72
Chr03	41083961	.	G	T	.	.	.	GT:CLCAD2:DP	1:0,85:86
Chr03	41083990	.	C	T	.	.	.	GT:CLCAD2:DP	1:0,80:83
Chr03	41089521	.	A	G	.	.	.	GT:CLCAD2:DP	1:0,69:69
Chr03	41089965	.	C	T	.	.	.	GT:CLCAD2:DP	1:0,57:57
Chr03	41090134	.	A	G	.	.	.	GT:CLCAD2:DP	1:0,67:69
Chr03	41139008	.	C	A	.	.	.	GT:CLCAD2:DP	1:0,80:80
Chr03	41139070	.	G	A	.	.	.	GT:CLCAD2:DP	1:0,92:92
Chr03	41181860	.	T	A	.	.	.	GT:CLCAD2:DP	1:0,72:72
Chr03	41186183	.	C	CA	.	.	.	GT:CLCAD2:DP	1:0,54:54
Chr03	41187172	.	C	T	.	.	.	GT:CLCAD2:DP	1:0,61:62
Chr03	41187215	.	CAGA	C	.	.	.	GT:CLCAD2:DP	1:0,46:50
Chr03	41187608	.	A	C	.	.	.	GT:CLCAD2:DP	1:0,68:68
Chr03	41212733	.	T	A	.	.	.	GT:CLCAD2:DP	1:0,47:47
Chr03	41220503	.	G	A	.	.	.	GT:CLCAD2:DP	1:0,57:58
Chr03	41224072	.	C	A	.	.	.	GT:CLCAD2:DP	1:0,53:53
Chr03	41224440	.	C	T	.	.	.	GT:CLCAD2:DP	1:0,49:49
Chr03	41228895	.	G	T	.	.	.	GT:CLCAD2:DP	1:0,63:63
Chr03	41234633	.	A	G	.	.	.	GT:CLCAD2:DP	1:0,50:50
Chr03	41235342	.	A	G	.	.	.	GT:CLCAD2:DP	1:0,47:47
Chr03	41235452	.	A	T	.	.	.	GT:CLCAD2:DP	1:0,50:50
Chr03	41251378	.	C	T	.	.	.	GT:CLCAD2:DP	1:0,48:48
Chr03	41324086	.	T	C	.	.	.	GT:CLCAD2:DP	1:0,101:101
Chr03	41324094	.	T	G	.	.	.	GT:CLCAD2:DP	1:0,101:101
Chr03	41324394	.	A	G	.	.	.	GT:CLCAD2:DP	1:0,48:48
Chr03	41331779	.	C	T	.	.	.	GT:CLCAD2:DP	1:0,72:72
Chr03	41342672	.	C	T	.	.	.	GT:CLCAD2:DP	1:0,84:84
Chr03	41387227	.	G	A	.	.	.	GT:CLCAD2:DP	1:0,53:53
Chr03	41391690	.	TCA	T	.	.	.	GT:CLCAD2:DP	1:0,45:54
Chr03	41394175	.	T	A	.	.	.	GT:CLCAD2:DP	1:0,48:48
Chr03	41405291	.	C	G	.	.	.	GT:CLCAD2:DP	1:0,50:50
Chr03	41413338	.	G	A	.	.	.	GT:CLCAD2:DP	1:0,60:60
Chr03	41413802	.	T	G	.	.	.	GT:CLCAD2:DP	1:0,15:16
Chr03	41437977	.	G	A	.	.	.	GT:CLCAD2:DP	1:0,50:50
Chr03	41450833	.	C	T	.	.	.	GT:CLCAD2:DP	1:0,54:54
Chr03	41478369	.	G	C	.	.	.	GT:CLCAD2:DP	1:0,75:75
Chr03	41508785	.	A	G	.	.	.	GT:CLCAD2:DP	1:0,66:66
Chr03	41508962	.	G	C	.	.	.	GT:CLCAD2:DP	1:0,56:56
Chr03	41508976	.	A	G	.	.	.	GT:CLCAD2:DP	1:0,59:59
Chr03	41509007	.	C	T	.	.	.	GT:CLCAD2:DP	1:0,72:72
Chr03	41509034	.	C	T	.	.	.	GT:CLCAD2:DP	1:0,73:73
Chr03	41509204	.	C	A	.	.	.	GT:CLCAD2:DP	1:0,72:72
Chr03	41509224	.	T	C	.	.	.	GT:CLCAD2:DP	1:0,65:66
Chr03	41509245	.	A	G	.	.	.	GT:CLCAD2:DP	1:0,62:62
Chr03	41509302	.	A	G	.	.	.	GT:CLCAD2:DP	1:0,33:33
Chr03	41509319	.	T	G	.	.	.	GT:CLCAD2:DP	1:0,26:26
Chr03	41509325	.	A	G	.	.	.	GT:CLCAD2:DP	1:0,24:24
Chr03	41509331	.	G	A	.	.	.	GT:CLCAD2:DP	1:0,21:21
Chr03	41509335	.	C	T	.	.	.	GT:CLCAD2:DP	1:0,20:20
Chr03	41509349	.	G	A	.	.	.	GT:CLCAD2:DP	1:0,16:16
Chr03	41513267	.	G	C	.	.	.	GT:CLCAD2:DP	1:0,39:39
Chr03	41548247	.	A	G	.	.	.	GT:CLCAD2:DP	1:0,58:59
Chr03	41551652	.	G	A	.	.	.	GT:CLCAD2:DP	1:0,50:50
Chr03	41555583	.	G	A	.	.	.	GT:CLCAD2:DP	1:0,51:51
Chr03	41555600	.	T	A	.	.	.	GT:CLCAD2:DP	1:0,58:59
Chr03	41555632	.	C	CT	.	.	.	GT:CLCAD2:DP	1:0,57:67
Chr03	41566416	.	T	C	.	.	.	GT:CLCAD2:DP	1:0,71:71
Chr03	41590871	.	ATTCTTC	A	.	.	.	GT:CLCAD2:DP	1:0,33:63
Chr03	41602483	.	G	GC	.	.	.	GT:CLCAD2:DP	1:0,147:158
Chr03	41610954	.	T	A	.	.	.	GT:CLCAD2:DP	1:0,68:69
Chr03	41611007	.	TT	AA	.	.	.	GT:CLCAD2:DP	1:0,61:63
Chr03	41884863	.	AG	A	.	.	.	GT:CLCAD2:DP	1:0,66:66
Chr03	42023418	.	G	T	.	.	.	GT:CLCAD2:DP	1:0,84:84
Chr03	42025006	.	G	T	.	.	.	GT:CLCAD2:DP	1:0,70:70
Chr03	42034706	.	AC	TG	.	.	.	GT:CLCAD2:DP	1:0,50:51
Chr03	42036003	.	G	GT	.	.	.	GT:CLCAD2:DP	1:0,35:39
Chr03	42039036	.	C	A	.	.	.	GT:CLCAD2:DP	1:0,51:51
Chr03	42042481	.	T	C	.	.	.	GT:CLCAD2:DP	1:0,50:50
Chr03	42091748	.	C	T	.	.	.	GT:CLCAD2:DP	1:0,54:54
Chr03	42092423	.	T	C	.	.	.	GT:CLCAD2:DP	1:0,43:43
Chr03	42092493	.	C	T	.	.	.	GT:CLCAD2:DP	1:0,52:53
Chr03	42094838	.	T	A	.	.	.	GT:CLCAD2:DP	1:0,73:73
Chr03	42127054	.	A	C	.	.	.	GT:CLCAD2:DP	1:0,49:49
Chr03	42129994	.	G	C	.	.	.	GT:CLCAD2:DP	1:0,84:84
Chr03	42133718	.	C	T	.	.	.	GT:CLCAD2:DP	1:0,73:73
Chr03	42170906	.	C	G	.	.	.	GT:CLCAD2:DP	1:0,65:65
Chr03	42171347	.	G	C	.	.	.	GT:CLCAD2:DP	1:0,47:47
Chr03	42182132	.	A	G	.	.	.	GT:CLCAD2:DP	1:0,58:58
Chr03	42248887	.	C	CA	.	.	.	GT:CLCAD2:DP	1:0,47:49
Chr03	42248935	.	G	A	.	.	.	GT:CLCAD2:DP	1:0,53:54
Chr03	42248942	.	TA	T	.	.	.	GT:CLCAD2:DP	1:0,48:52
Chr03	42248954	.	TG	T	.	.	.	GT:CLCAD2:DP	1:0,45:48
Chr03	42248967	.	C	T	.	.	.	GT:CLCAD2:DP	1:0,41:41
Chr03	42249331	.	T	G	.	.	.	GT:CLCAD2:DP	1:0,86:86
Chr03	42260470	.	T	G	.	.	.	GT:CLCAD2:DP	1:0,54:54
Chr03	42261295	.	T	G	.	.	.	GT:CLCAD2:DP	1:0,29:29
Chr03	42261297	.	T	A	.	.	.	GT:CLCAD2:DP	1:0,29:29
Chr03	42261309	.	GT	G	.	.	.	GT:CLCAD2:DP	1:0,27:27
Chr03	42261315	.	G	C	.	.	.	GT:CLCAD2:DP	1:0,29:29
Chr03	42273772	.	C	T	.	.	.	GT:CLCAD2:DP	1:0,75:75
Chr03	42274408	.	G	A	.	.	.	GT:CLCAD2:DP	1:0,61:61
Chr03	42274452	.	G	A	.	.	.	GT:CLCAD2:DP	1:0,68:68
Chr03	42274582	.	T	C	.	.	.	GT:CLCAD2:DP	1:0,74:74
Chr03	42274632	.	G	A	.	.	.	GT:CLCAD2:DP	1:0,78:79
Chr03	42275385	.	A	T	.	.	.	GT:CLCAD2:DP	1:0,39:39
Chr03	42277283	.	C	A	.	.	.	GT:CLCAD2:DP	1:0,47:47
Chr03	42506918	.	C	T	.	.	.	GT:CLCAD2:DP	1:0,67:67
Chr03	42522227	.	T	C	.	.	.	GT:CLCAD2:DP	1:0,52:52
Chr03	42530214	.	C	G	.	.	.	GT:CLCAD2:DP	1:0,13:13
Chr03	42575014	.	A	C	.	.	.	GT:CLCAD2:DP	1:0,59:59
Chr03	42634348	.	T	C	.	.	.	GT:CLCAD2:DP	1:0,61:61
Chr03	42645359	.	A	G	.	.	.	GT:CLCAD2:DP	1:0,63:63
Chr03	42663653	.	A	G	.	.	.	GT:CLCAD2:DP	1:0,45:45
Chr03	42692363	.	C	T	.	.	.	GT:CLCAD2:DP	1:0,75:75
Chr03	42700765	.	G	C	.	.	.	GT:CLCAD2:DP	1:0,66:66
Chr03	42700817	.	G	C	.	.	.	GT:CLCAD2:DP	1:0,77:77
Chr03	42802419	.	A	G	.	.	.	GT:CLCAD2:DP	1:0,21:21
Chr03	42803761	.	G	A	.	.	.	GT:CLCAD2:DP	1:0,80:80
Chr03	42804336	.	T	C	.	.	.	GT:CLCAD2:DP	1:0,75:75
Chr03	42892669	.	A	ATT	.	.	.	GT:CLCAD2:DP	1:0,61:68
Chr03	42902162	.	C	A	.	.	.	GT:CLCAD2:DP	1:0,56:56
Chr03	43110757	.	GG	CT	.	.	.	GT:CLCAD2:DP	1:0,12:12
Chr03	43110761	.	C	A	.	.	.	GT:CLCAD2:DP	1:0,14:14
Chr03	43131244	.	CT	C	.	.	.	GT:CLCAD2:DP	1:0,49:52
Chr03	43144998	.	T	C	.	.	.	GT:CLCAD2:DP	1:0,77:77
Chr03	43146846	.	G	T	.	.	.	GT:CLCAD2:DP	1:0,19:19
Chr03	43146854	.	G	C	.	.	.	GT:CLCAD2:DP	1:0,15:15
Chr03	43147275	.	G	C	.	.	.	GT:CLCAD2:DP	1:0,47:47
Chr03	43150360	.	A	G	.	.	.	GT:CLCAD2:DP	1:0,71:71
Chr03	43155629	.	T	G	.	.	.	GT:CLCAD2:DP	1:0,39:40
Chr03	43155686	.	C	T	.	.	.	GT:CLCAD2:DP	1:0,39:39
Chr03	43155695	.	G	A	.	.	.	GT:CLCAD2:DP	1:0,35:35
Chr03	43155740	.	T	C	.	.	.	GT:CLCAD2:DP	1:0,38:38
Chr03	43158540	.	T	C	.	.	.	GT:CLCAD2:DP	1:0,69:69
Chr03	43216154	.	G	C	.	.	.	GT:CLCAD2:DP	1:0,98:99
Chr03	43387897	.	A	T	.	.	.	GT:CLCAD2:DP	1:0,72:72
Chr03	43393788	.	A	C	.	.	.	GT:CLCAD2:DP	1:0,61:61
Chr03	43394890	.	G	A	.	.	.	GT:CLCAD2:DP	1:0,59:59
Chr03	43396920	.	T	C	.	.	.	GT:CLCAD2:DP	1:0,37:37
Chr03	43397836	.	T	G	.	.	.	GT:CLCAD2:DP	1:0,51:51
Chr03	43398172	.	G	A	.	.	.	GT:CLCAD2:DP	1:0,41:41
Chr03	43398217	.	C	G	.	.	.	GT:CLCAD2:DP	1:0,40:40
Chr03	43398241	.	T	G	.	.	.	GT:CLCAD2:DP	1:0,47:48
Chr03	43400925	.	C	G	.	.	.	GT:CLCAD2:DP	1:0,66:67
Chr03	43401012	.	C	G	.	.	.	GT:CLCAD2:DP	1:0,91:91
Chr03	43401054	.	C	CT	.	.	.	GT:CLCAD2:DP	1:0,54:79
Chr03	43401062	.	G	T	.	.	.	GT:CLCAD2:DP	1:0,72:79
Chr03	43412025	.	C	T	.	.	.	GT:CLCAD2:DP	1:0,49:49
Chr03	43413445	.	C	T	.	.	.	GT:CLCAD2:DP	1:0,53:54
Chr03	43456702	.	G	A	.	.	.	GT:CLCAD2:DP	1:0,65:65
Chr03	43456831	.	G	C	.	.	.	GT:CLCAD2:DP	1:0,90:91
Chr03	43461489	.	A	T	.	.	.	GT:CLCAD2:DP	1:0,46:46
Chr03	43463789	.	G	A	.	.	.	GT:CLCAD2:DP	1:0,73:74
Chr03	43466738	.	C	G	.	.	.	GT:CLCAD2:DP	1:0,106:106
Chr03	43479607	.	A	G	.	.	.	GT:CLCAD2:DP	1:0,61:61
Chr03	43488778	.	C	A	.	.	.	GT:CLCAD2:DP	1:0,64:64
Chr03	43506449	.	T	TG	.	.	.	GT:CLCAD2:DP	1:0,35:41
Chr03	43506455	.	T	G	.	.	.	GT:CLCAD2:DP	1:0,33:34
Chr03	43521349	.	A	G	.	.	.	GT:CLCAD2:DP	1:0,63:63
Chr03	43522688	.	C	T	.	.	.	GT:CLCAD2:DP	1:0,58:58
Chr03	43546037	.	C	A	.	.	.	GT:CLCAD2:DP	1:0,62:62
Chr03	43546051	.	T	C	.	.	.	GT:CLCAD2:DP	1:0,60:60
Chr03	43554247	.	C	T	.	.	.	GT:CLCAD2:DP	1:0,63:63
Chr03	43581949	.	G	A	.	.	.	GT:CLCAD2:DP	1:0,62:62
Chr03	43586306	.	T	G	.	.	.	GT:CLCAD2:DP	1:0,87:88
Chr03	43593474	.	T	C	.	.	.	GT:CLCAD2:DP	1:0,35:36
Chr03	43593593	.	G	C	.	.	.	GT:CLCAD2:DP	1:0,85:85
Chr03	43630559	.	C	T	.	.	.	GT:CLCAD2:DP	1:0,64:64
Chr03	43630991	.	A	G	.	.	.	GT:CLCAD2:DP	1:0,78:78
Chr03	43631047	.	C	T	.	.	.	GT:CLCAD2:DP	1:0,72:72
Chr03	43631095	.	G	A	.	.	.	GT:CLCAD2:DP	1:0,68:68
Chr03	43631116	.	T	C	.	.	.	GT:CLCAD2:DP	1:0,73:73
Chr03	43631239	.	G	A	.	.	.	GT:CLCAD2:DP	1:0,66:66
Chr03	43631244	.	A	C	.	.	.	GT:CLCAD2:DP	1:0,65:65
Chr03	43631338	.	CC	TT	.	.	.	GT:CLCAD2:DP	1:0,55:55
Chr03	43632831	.	A	G	.	.	.	GT:CLCAD2:DP	1:0,66:67
Chr03	43670969	.	A	G	.	.	.	GT:CLCAD2:DP	1:0,99:99
Chr03	43672219	.	A	G	.	.	.	GT:CLCAD2:DP	1:0,43:43
Chr03	43696859	.	T	A	.	.	.	GT:CLCAD2:DP	1:0,81:81
Chr03	43704242	.	T	C	.	.	.	GT:CLCAD2:DP	1:0,75:75
Chr03	43719829	.	A	G	.	.	.	GT:CLCAD2:DP	1:0,52:52
Chr03	43746650	.	T	C	.	.	.	GT:CLCAD2:DP	1:0,68:68
Chr03	43747671	.	G	T	.	.	.	GT:CLCAD2:DP	1:0,38:38
Chr03	43750939	.	A	T	.	.	.	GT:CLCAD2:DP	1:0,52:52
Chr03	43750946	.	T	C	.	.	.	GT:CLCAD2:DP	1:0,52:52
Chr03	43764357	.	A	G	.	.	.	GT:CLCAD2:DP	1:0,60:60
Chr03	43764726	.	A	G	.	.	.	GT:CLCAD2:DP	1:0,81:81
Chr03	43764758	.	A	C	.	.	.	GT:CLCAD2:DP	1:0,80:80
Chr03	43765474	.	C	T	.	.	.	GT:CLCAD2:DP	1:0,75:76
Chr03	43768844	.	T	TC	.	.	.	GT:CLCAD2:DP	1:0,58:66
Chr03	43774985	.	T	TA	.	.	.	GT:CLCAD2:DP	1:0,61:66
Chr03	43775000	.	C	T	.	.	.	GT:CLCAD2:DP	1:0,71:71
Chr03	43775063	.	T	C	.	.	.	GT:CLCAD2:DP	1:0,70:70
Chr03	43775141	.	GC	AA	.	.	.	GT:CLCAD2:DP	1:0,71:71
Chr03	43775259	.	G	C	.	.	.	GT:CLCAD2:DP	1:0,89:89
Chr03	43775308	.	A	G	.	.	.	GT:CLCAD2:DP	1:0,94:94
Chr03	43775363	.	C	T	.	.	.	GT:CLCAD2:DP	1:0,90:90
Chr03	43775405	.	C	CAAT	.	.	.	GT:CLCAD2:DP	1:0,50:71
Chr03	43775414	.	T	TGATC	.	.	.	GT:CLCAD2:DP	1:0,47:83
Chr03	43776339	.	C	T	.	.	.	GT:CLCAD2:DP	1:0,62:62
Chr03	43782225	.	G	A	.	.	.	GT:CLCAD2:DP	1:0,44:44
Chr03	43787789	.	G	A	.	.	.	GT:CLCAD2:DP	1:0,62:62
Chr03	43789976	.	CT	C	.	.	.	GT:CLCAD2:DP	1:0,45:49
Chr03	43799587	.	C	A	.	.	.	GT:CLCAD2:DP	1:0,47:47
Chr03	43804122	.	G	GTGGTCC	.	.	.	GT:CLCAD2:DP	1:0,42:72
Chr03	43804162	.	G	GTCA	.	.	.	GT:CLCAD2:DP	1:0,64:76
Chr03	43804273	.	C	G	.	.	.	GT:CLCAD2:DP	1:0,81:81
Chr03	43819532	.	G	A	.	.	.	GT:CLCAD2:DP	1:0,57:59
Chr03	43821999	.	A	G	.	.	.	GT:CLCAD2:DP	1:0,53:53
Chr03	43822007	.	C	A	.	.	.	GT:CLCAD2:DP	1:0,50:50
Chr03	43830167	.	A	C	.	.	.	GT:CLCAD2:DP	1:0,148:148
Chr03	43830212	.	T	C	.	.	.	GT:CLCAD2:DP	1:0,134:134
Chr03	43846008	.	T	C	.	.	.	GT:CLCAD2:DP	1:0,67:67
Chr03	43852958	.	T	C	.	.	.	GT:CLCAD2:DP	1:0,48:48
Chr03	43852973	.	G	A	.	.	.	GT:CLCAD2:DP	1:0,43:43
Chr03	43853051	.	T	C	.	.	.	GT:CLCAD2:DP	1:0,59:59
Chr03	43853110	.	C	G	.	.	.	GT:CLCAD2:DP	1:0,88:88
Chr03	43853876	.	C	T	.	.	.	GT:CLCAD2:DP	1:0,91:91
Chr03	43853903	.	C	T	.	.	.	GT:CLCAD2:DP	1:0,96:97
Chr03	43875561	.	T	C	.	.	.	GT:CLCAD2:DP	1:0,71:71
Chr03	43899148	.	T	A	.	.	.	GT:CLCAD2:DP	1:0,62:62
Chr03	43901104	.	C	T	.	.	.	GT:CLCAD2:DP	1:0,67:67
Chr03	43901278	.	G	A	.	.	.	GT:CLCAD2:DP	1:0,51:51
Chr03	43910360	.	A	G	.	.	.	GT:CLCAD2:DP	1:0,49:49
Chr03	43910376	.	AT	TC	.	.	.	GT:CLCAD2:DP	1:0,43:46
Chr03	43910462	.	A	G	.	.	.	GT:CLCAD2:DP	1:0,50:51
Chr03	43910833	.	C	T	.	.	.	GT:CLCAD2:DP	1:0,63:63
Chr03	43911480	.	A	G	.	.	.	GT:CLCAD2:DP	1:0,65:65
Chr03	43911500	.	T	C	.	.	.	GT:CLCAD2:DP	1:0,63:63
Chr03	43913705	.	C	T	.	.	.	GT:CLCAD2:DP	1:0,71:71
Chr03	43913818	.	C	T	.	.	.	GT:CLCAD2:DP	1:0,51:52
Chr03	43920552	.	T	A	.	.	.	GT:CLCAD2:DP	1:0,79:79
Chr03	43934883	.	C	G	.	.	.	GT:CLCAD2:DP	1:0,58:58
Chr03	43941827	.	T	C	.	.	.	GT:CLCAD2:DP	1:0,99:99
Chr03	43947790	.	TCATTGC	T	.	.	.	GT:CLCAD2:DP	1:0,35:55
Chr03	43957364	.	T	G	.	.	.	GT:CLCAD2:DP	1:0,34:34
Chr03	43957384	.	G	C	.	.	.	GT:CLCAD2:DP	1:0,50:50
Chr03	43957403	.	C	A	.	.	.	GT:CLCAD2:DP	1:0,50:50
Chr03	43968927	.	G	C	.	.	.	GT:CLCAD2:DP	1:0,43:43
Chr03	43974707	.	A	C	.	.	.	GT:CLCAD2:DP	1:0,52:52
Chr03	43974720	.	A	C	.	.	.	GT:CLCAD2:DP	1:0,50:50
Chr03	43974941	.	A	AAAG	.	.	.	GT:CLCAD2:DP	1:0,31:56
Chr03	43986504	.	T	G	.	.	.	GT:CLCAD2:DP	1:0,56:56
Chr03	44125039	.	T	G	.	.	.	GT:CLCAD2:DP	1:0,86:86
Chr03	44125095	.	A	G	.	.	.	GT:CLCAD2:DP	1:0,76:76
Chr03	44146753	.	A	G	.	.	.	GT:CLCAD2:DP	1:0,86:86
Chr03	44146763	.	T	G	.	.	.	GT:CLCAD2:DP	1:0,86:86
Chr03	44155645	.	G	A	.	.	.	GT:CLCAD2:DP	1:0,38:38
Chr03	44164193	.	A	T	.	.	.	GT:CLCAD2:DP	1:0,61:62
Chr03	44164562	.	C	T	.	.	.	GT:CLCAD2:DP	1:0,24:24
Chr03	44166272	.	T	G	.	.	.	GT:CLCAD2:DP	1:0,51:51
Chr03	44168173	.	G	A	.	.	.	GT:CLCAD2:DP	1:0,79:79
Chr03	44176308	.	A	T	.	.	.	GT:CLCAD2:DP	1:0,68:68
Chr03	44176449	.	G	A	.	.	.	GT:CLCAD2:DP	1:0,101:101
Chr03	44181771	.	G	C	.	.	.	GT:CLCAD2:DP	1:0,92:92
Chr03	44187061	.	A	T	.	.	.	GT:CLCAD2:DP	1:0,90:90
Chr03	44188789	.	G	C	.	.	.	GT:CLCAD2:DP	1:0,77:77
Chr03	44198774	.	G	A	.	.	.	GT:CLCAD2:DP	1:0,53:54
Chr03	44202514	.	C	G	.	.	.	GT:CLCAD2:DP	1:0,48:48
Chr03	44226664	.	A	G	.	.	.	GT:CLCAD2:DP	1:0,58:58
Chr03	44234177	.	A	G	.	.	.	GT:CLCAD2:DP	1:0,87:87
Chr03	44250923	.	CCAG	C	.	.	.	GT:CLCAD2:DP	1:0,44:61
Chr03	44256792	.	T	C	.	.	.	GT:CLCAD2:DP	1:0,51:51
Chr03	44282101	.	TGC	T	.	.	.	GT:CLCAD2:DP	1:0,56:64
Chr03	44282104	.	TG	T	.	.	.	GT:CLCAD2:DP	1:0,56:68
Chr03	44300948	.	C	T	.	.	.	GT:CLCAD2:DP	1:0,48:48
Chr03	44314291	.	C	A	.	.	.	GT:CLCAD2:DP	1:0,52:53
Chr03	44315491	.	A	C	.	.	.	GT:CLCAD2:DP	1:0,90:90
Chr03	44341979	.	C	A	.	.	.	GT:CLCAD2:DP	1:0,38:38
Chr03	44342767	.	T	C	.	.	.	GT:CLCAD2:DP	1:0,71:72
Chr03	44346053	.	C	A	.	.	.	GT:CLCAD2:DP	1:0,51:51
Chr03	44346167	.	A	T	.	.	.	GT:CLCAD2:DP	1:0,46:46
Chr03	44348595	.	T	C	.	.	.	GT:CLCAD2:DP	1:0,65:65
Chr03	44349587	.	T	C	.	.	.	GT:CLCAD2:DP	1:0,61:62
Chr03	44349848	.	A	T	.	.	.	GT:CLCAD2:DP	1:0,62:62
Chr03	44349857	.	C	A	.	.	.	GT:CLCAD2:DP	1:0,57:58
Chr03	44355160	.	C	T	.	.	.	GT:CLCAD2:DP	1:0,74:74
Chr03	44381349	.	G	C	.	.	.	GT:CLCAD2:DP	1:0,78:78
Chr03	44408018	.	G	T	.	.	.	GT:CLCAD2:DP	1:0,39:39
Chr03	44423728	.	C	A	.	.	.	GT:CLCAD2:DP	1:0,95:102
Chr03	44423823	.	A	G	.	.	.	GT:CLCAD2:DP	1:0,90:90
Chr03	44480126	.	C	T	.	.	.	GT:CLCAD2:DP	1:0,36:36
Chr03	44480154	.	AC	CT	.	.	.	GT:CLCAD2:DP	1:0,22:22
Chr03	44480205	.	G	T	.	.	.	GT:CLCAD2:DP	1:0,24:24
Chr03	44480211	.	T	A	.	.	.	GT:CLCAD2:DP	1:0,24:24
Chr03	44480221	.	C	A	.	.	.	GT:CLCAD2:DP	1:0,27:27
Chr03	44480235	.	A	G	.	.	.	GT:CLCAD2:DP	1:0,28:28
Chr03	44480239	.	G	C	.	.	.	GT:CLCAD2:DP	1:0,29:29
Chr03	44480243	.	G	T	.	.	.	GT:CLCAD2:DP	1:0,28:28
Chr03	44480275	.	C	G	.	.	.	GT:CLCAD2:DP	1:0,44:44
Chr03	44483350	.	TA	AT	.	.	.	GT:CLCAD2:DP	1:0,14:17
Chr03	44483355	.	C	T	.	.	.	GT:CLCAD2:DP	1:0,15:15
Chr03	44483358	.	G	GCA	.	.	.	GT:CLCAD2:DP	1:0,10:14
Chr03	44483367	.	G	A	.	.	.	GT:CLCAD2:DP	1:0,10:10
Chr03	44784091	.	CTG	C	.	.	.	GT:CLCAD2:DP	1:0,66:71
Chr03	44843494	.	A	G	.	.	.	GT:CLCAD2:DP	1:0,69:138
Chr03	45053687	.	G	A	.	.	.	GT:CLCAD2:DP	1:0,77:77
Chr03	45054288	.	T	G	.	.	.	GT:CLCAD2:DP	1:0,66:67
Chr03	45092195	.	T	C	.	.	.	GT:CLCAD2:DP	1:0,83:84
Chr03	45104017	.	C	A	.	.	.	GT:CLCAD2:DP	1:0,47:48
Chr03	45117557	.	C	G	.	.	.	GT:CLCAD2:DP	1:0,73:73
Chr03	45117745	.	A	G	.	.	.	GT:CLCAD2:DP	1:0,63:63
Chr03	45118438	.	T	G	.	.	.	GT:CLCAD2:DP	1:0,66:66
Chr03	45125385	.	G	A	.	.	.	GT:CLCAD2:DP	1:0,59:60
Chr03	45125824	.	C	A	.	.	.	GT:CLCAD2:DP	1:0,46:46
Chr03	45151144	.	A	G	.	.	.	GT:CLCAD2:DP	1:0,76:76
Chr03	45154310	.	A	G	.	.	.	GT:CLCAD2:DP	1:0,79:79
Chr03	45159570	.	CCTGCAT	C	.	.	.	GT:CLCAD2:DP	1:0,22:43
Chr03	45160273	.	A	G	.	.	.	GT:CLCAD2:DP	1:0,69:69
Chr03	45171213	.	G	C	.	.	.	GT:CLCAD2:DP	1:0,106:106
Chr03	45173003	.	G	GTGGATACTC	.	.	.	GT:CLCAD2:DP	1:0,41:66
Chr03	45176175	.	C	T	.	.	.	GT:CLCAD2:DP	1:0,43:43
Chr03	45184468	.	T	A	.	.	.	GT:CLCAD2:DP	1:0,53:53
Chr03	45184906	.	T	G	.	.	.	GT:CLCAD2:DP	1:0,67:68
Chr03	45185463	.	A	C	.	.	.	GT:CLCAD2:DP	1:0,71:71
Chr03	45186752	.	T	A	.	.	.	GT:CLCAD2:DP	1:0,76:77
Chr03	45192674	.	TGA	T	.	.	.	GT:CLCAD2:DP	1:0,19:20
Chr03	45200054	.	A	C	.	.	.	GT:CLCAD2:DP	1:0,48:49
Chr03	45201649	.	G	C	.	.	.	GT:CLCAD2:DP	1:0,68:68
Chr03	45209645	.	G	T	.	.	.	GT:CLCAD2:DP	1:0,88:88
Chr03	45210001	.	G	A	.	.	.	GT:CLCAD2:DP	1:0,58:58
Chr03	45210231	.	T	C	.	.	.	GT:CLCAD2:DP	1:0,78:78
Chr03	45223465	.	A	C	.	.	.	GT:CLCAD2:DP	1:0,59:59
Chr03	45235010	.	T	A	.	.	.	GT:CLCAD2:DP	1:0,100:102
Chr03	45263747	.	G	A	.	.	.	GT:CLCAD2:DP	1:0,106:108
Chr03	45280678	.	A	T	.	.	.	GT:CLCAD2:DP	1:0,69:69
Chr03	45281066	.	A	G	.	.	.	GT:CLCAD2:DP	1:0,61:61
Chr03	45281572	.	T	A	.	.	.	GT:CLCAD2:DP	1:0,60:60
Chr03	45283439	.	G	C	.	.	.	GT:CLCAD2:DP	1:0,49:49
Chr03	45292694	.	C	A	.	.	.	GT:CLCAD2:DP	1:0,68:68
Chr03	45293796	.	C	T	.	.	.	GT:CLCAD2:DP	1:0,54:54
Chr03	45319510	.	C	T	.	.	.	GT:CLCAD2:DP	1:0,92:95
Chr03	45319565	.	A	C	.	.	.	GT:CLCAD2:DP	1:0,114:116
Chr03	45330960	.	C	T	.	.	.	GT:CLCAD2:DP	1:0,60:60
Chr03	45334806	.	G	T	.	.	.	GT:CLCAD2:DP	1:0,47:47
Chr03	45340390	.	G	T	.	.	.	GT:CLCAD2:DP	1:0,63:63
Chr03	45354134	.	G	T	.	.	.	GT:CLCAD2:DP	1:0,87:89
Chr03	45354934	.	A	T	.	.	.	GT:CLCAD2:DP	1:0,130:130
Chr03	45363917	.	A	G	.	.	.	GT:CLCAD2:DP	1:0,66:67
Chr03	45452675	.	G	C	.	.	.	GT:CLCAD2:DP	1:0,86:86
Chr03	45452697	.	G	A	.	.	.	GT:CLCAD2:DP	1:0,90:91
Chr03	45602028	.	A	T	.	.	.	GT:CLCAD2:DP	1:0,56:56
Chr03	45602049	.	TAA	T	.	.	.	GT:CLCAD2:DP	1:0,52:54
Chr03	45613543	.	C	CA	.	.	.	GT:CLCAD2:DP	1:0,16:18
Chr03	45653473	.	ACCCCGT	A	.	.	.	GT:CLCAD2:DP	1:0,51:100
Chr03	45659041	.	C	G	.	.	.	GT:CLCAD2:DP	1:0,86:86
Chr03	45730193	.	G	A	.	.	.	GT:CLCAD2:DP	1:0,63:64
Chr03	45763210	.	A	G	.	.	.	GT:CLCAD2:DP	1:0,68:68
Chr04	61330	.	C	T	.	.	.	GT:CLCAD2:DP	1:0,43:43
Chr04	246428	.	C	A	.	.	.	GT:CLCAD2:DP	1:0,47:47
Chr04	348537	.	T	A	.	.	.	GT:CLCAD2:DP	1:0,56:60
Chr04	726838	.	C	T	.	.	.	GT:CLCAD2:DP	1:0,58:59
Chr04	1027805	.	A	AG	.	.	.	GT:CLCAD2:DP	1:0,13:14
Chr04	1027961	.	TG	T	.	.	.	GT:CLCAD2:DP	1:0,18:18
Chr04	1177080	.	T	C	.	.	.	GT:CLCAD2:DP	1:0,84:84
Chr04	1214896	.	T	C	.	.	.	GT:CLCAD2:DP	1:0,54:54
Chr04	1216447	.	C	T	.	.	.	GT:CLCAD2:DP	1:0,70:70
Chr04	1223200	.	T	C	.	.	.	GT:CLCAD2:DP	1:0,57:57
Chr04	2165850	.	G	T	.	.	.	GT:CLCAD2:DP	1:0,76:76
Chr04	2174796	.	T	C	.	.	.	GT:CLCAD2:DP	1:0,59:59
Chr04	2194785	.	GGGT	G	.	.	.	GT:CLCAD2:DP	1:0,36:64
Chr04	2204158	.	T	A	.	.	.	GT:CLCAD2:DP	1:0,53:53
Chr04	2207729	.	A	G	.	.	.	GT:CLCAD2:DP	1:0,77:77
Chr04	2208347	.	T	C	.	.	.	GT:CLCAD2:DP	1:0,77:77
Chr04	2221333	.	CA	AGT	.	.	.	GT:CLCAD2:DP	1:0,50:52
Chr04	2221388	.	T	A	.	.	.	GT:CLCAD2:DP	1:0,73:73
Chr04	2246616	.	T	A	.	.	.	GT:CLCAD2:DP	1:0,42:42
Chr04	2248531	.	ACTT	A	.	.	.	GT:CLCAD2:DP	1:0,37:50
Chr04	2252313	.	G	T	.	.	.	GT:CLCAD2:DP	1:0,45:45
Chr04	2254528	.	T	G	.	.	.	GT:CLCAD2:DP	1:0,84:84
Chr04	2288228	.	CTTTTTT	C	.	.	.	GT:CLCAD2:DP	1:0,35:53
Chr04	2292747	.	C	T	.	.	.	GT:CLCAD2:DP	1:0,91:91
Chr04	2292945	.	C	T	.	.	.	GT:CLCAD2:DP	1:0,108:109
Chr04	2292962	.	A	G	.	.	.	GT:CLCAD2:DP	1:0,105:105
Chr04	2309526	.	T	C	.	.	.	GT:CLCAD2:DP	1:0,68:68
Chr04	2309605	.	T	C	.	.	.	GT:CLCAD2:DP	1:0,47:49
Chr04	2427672	.	C	T	.	.	.	GT:CLCAD2:DP	1:0,66:67
Chr04	2435974	.	G	A	.	.	.	GT:CLCAD2:DP	1:0,50:50
Chr04	2436355	.	A	G	.	.	.	GT:CLCAD2:DP	1:0,70:70
Chr04	2442633	.	AT	A	.	.	.	GT:CLCAD2:DP	1:0,34:36
Chr04	2470189	.	C	T	.	.	.	GT:CLCAD2:DP	1:0,44:44
Chr04	2470712	.	TG	T	.	.	.	GT:CLCAD2:DP	1:0,32:34
Chr04	2483791	.	C	T	.	.	.	GT:CLCAD2:DP	1:0,75:78
Chr04	2489760	.	A	G	.	.	.	GT:CLCAD2:DP	1:0,62:63
Chr04	2489816	.	A	G	.	.	.	GT:CLCAD2:DP	1:0,87:87
Chr04	2493634	.	T	C	.	.	.	GT:CLCAD2:DP	1:0,65:65
Chr04	2495120	.	C	A	.	.	.	GT:CLCAD2:DP	1:0,18:18
Chr04	2495192	.	TC	T	.	.	.	GT:CLCAD2:DP	1:0,41:41
Chr04	2495500	.	G	A	.	.	.	GT:CLCAD2:DP	1:0,78:79
Chr04	2500653	.	C	A	.	.	.	GT:CLCAD2:DP	1:0,53:54
Chr04	2509369	.	G	A	.	.	.	GT:CLCAD2:DP	1:0,55:56
Chr04	2509782	.	C	CGGA	.	.	.	GT:CLCAD2:DP	1:0,56:69
Chr04	2518911	.	C	A	.	.	.	GT:CLCAD2:DP	1:0,62:62
Chr04	2520027	.	CA	TT	.	.	.	GT:CLCAD2:DP	1:0,73:74
Chr04	2524151	.	T	A	.	.	.	GT:CLCAD2:DP	1:0,90:90
Chr04	2529997	.	G	A	.	.	.	GT:CLCAD2:DP	1:0,101:101
Chr04	2552472	.	A	T	.	.	.	GT:CLCAD2:DP	1:0,27:29
Chr04	2561269	.	G	C	.	.	.	GT:CLCAD2:DP	1:0,90:90
Chr04	2561336	.	T	G	.	.	.	GT:CLCAD2:DP	1:0,78:78
Chr04	2561340	.	T	C	.	.	.	GT:CLCAD2:DP	1:0,78:78
Chr04	2575064	.	C	A	.	.	.	GT:CLCAD2:DP	1:0,36:36
Chr04	2616241	.	G	A	.	.	.	GT:CLCAD2:DP	1:0,55:55
Chr04	2616518	.	G	A	.	.	.	GT:CLCAD2:DP	1:0,50:50
Chr04	2616635	.	C	T	.	.	.	GT:CLCAD2:DP	1:0,43:43
Chr04	2627371	.	A	G	.	.	.	GT:CLCAD2:DP	1:0,64:65
Chr04	2627517	.	T	A	.	.	.	GT:CLCAD2:DP	1:0,70:70
Chr04	2627615	.	T	G	.	.	.	GT:CLCAD2:DP	1:0,86:86
Chr04	2627622	.	G	A	.	.	.	GT:CLCAD2:DP	1:0,91:91
Chr04	2628194	.	T	A	.	.	.	GT:CLCAD2:DP	1:0,55:55
Chr04	2629733	.	CCAT	C	.	.	.	GT:CLCAD2:DP	1:0,69:81
Chr04	2636093	.	C	T	.	.	.	GT:CLCAD2:DP	1:0,63:63
Chr04	2640780	.	C	T	.	.	.	GT:CLCAD2:DP	1:0,59:60
Chr04	2640858	.	T	C	.	.	.	GT:CLCAD2:DP	1:0,78:78
Chr04	2652019	.	AT	A	.	.	.	GT:CLCAD2:DP	1:0,55:80
Chr04	2677466	.	T	C	.	.	.	GT:CLCAD2:DP	1:0,52:52
Chr04	2680694	.	TC	GA	.	.	.	GT:CLCAD2:DP	1:0,107:107
Chr04	2686359	.	T	C	.	.	.	GT:CLCAD2:DP	1:0,49:49
Chr04	2686568	.	A	G	.	.	.	GT:CLCAD2:DP	1:0,60:60
Chr04	2717591	.	T	C	.	.	.	GT:CLCAD2:DP	1:0,49:49
Chr04	2738310	.	A	G	.	.	.	GT:CLCAD2:DP	1:0,41:41
Chr04	2742109	.	T	A	.	.	.	GT:CLCAD2:DP	1:0,62:62
Chr04	2742141	.	T	C	.	.	.	GT:CLCAD2:DP	1:0,53:53
Chr04	2763169	.	C	T	.	.	.	GT:CLCAD2:DP	1:0,96:96
Chr04	2763363	.	C	G	.	.	.	GT:CLCAD2:DP	1:0,97:97
Chr04	2763412	.	C	G	.	.	.	GT:CLCAD2:DP	1:0,103:103
Chr04	2789776	.	T	C	.	.	.	GT:CLCAD2:DP	1:0,51:51
Chr04	2804237	.	C	G	.	.	.	GT:CLCAD2:DP	1:0,80:80
Chr04	2804961	.	C	A	.	.	.	GT:CLCAD2:DP	1:0,96:97
Chr04	2814160	.	G	C	.	.	.	GT:CLCAD2:DP	1:0,95:96
Chr04	2814236	.	T	C	.	.	.	GT:CLCAD2:DP	1:0,86:86
Chr04	2814385	.	G	C	.	.	.	GT:CLCAD2:DP	1:0,76:77
Chr04	2818041	.	C	T	.	.	.	GT:CLCAD2:DP	1:0,52:52
Chr04	2818543	.	C	T	.	.	.	GT:CLCAD2:DP	1:0,73:73
Chr04	2818577	.	G	GT	.	.	.	GT:CLCAD2:DP	1:0,59:67
Chr04	2818593	.	T	A	.	.	.	GT:CLCAD2:DP	1:0,71:71
Chr04	2821816	.	A	T	.	.	.	GT:CLCAD2:DP	1:0,72:72
Chr04	2824941	.	A	C	.	.	.	GT:CLCAD2:DP	1:0,96:96
Chr04	2825113	.	A	T	.	.	.	GT:CLCAD2:DP	1:0,79:79
Chr04	2827449	.	A	C	.	.	.	GT:CLCAD2:DP	1:0,49:49
Chr04	2829979	.	G	A	.	.	.	GT:CLCAD2:DP	1:0,89:89
Chr04	2848507	.	C	T	.	.	.	GT:CLCAD2:DP	1:0,95:96
Chr04	2848611	.	A	G	.	.	.	GT:CLCAD2:DP	1:0,84:84
Chr04	2848660	.	T	C	.	.	.	GT:CLCAD2:DP	1:0,85:86
Chr04	2849579	.	A	ATT	.	.	.	GT:CLCAD2:DP	1:0,43:54
Chr04	2854924	.	C	T	.	.	.	GT:CLCAD2:DP	1:0,66:66
Chr04	2886134	.	C	T	.	.	.	GT:CLCAD2:DP	1:0,48:48
Chr04	2895977	.	G	A	.	.	.	GT:CLCAD2:DP	1:0,66:66
Chr04	2900161	.	T	C	.	.	.	GT:CLCAD2:DP	1:0,67:67
Chr04	2900390	.	C	G	.	.	.	GT:CLCAD2:DP	1:0,98:99
Chr04	2938151	.	T	A	.	.	.	GT:CLCAD2:DP	1:0,45:46
Chr04	2970295	.	G	A	.	.	.	GT:CLCAD2:DP	1:0,63:63
Chr04	2970530	.	A	G	.	.	.	GT:CLCAD2:DP	1:0,38:54
Chr04	2974556	.	C	A	.	.	.	GT:CLCAD2:DP	1:0,109:110
Chr04	2978040	.	T	A	.	.	.	GT:CLCAD2:DP	1:0,43:43
Chr04	2978147	.	C	A	.	.	.	GT:CLCAD2:DP	1:0,65:65
Chr04	3014910	.	T	C	.	.	.	GT:CLCAD2:DP	1:0,68:68
Chr04	3014947	.	T	A	.	.	.	GT:CLCAD2:DP	1:0,63:63
Chr04	3015779	.	TA	T	.	.	.	GT:CLCAD2:DP	1:0,34:34
Chr04	3016461	.	A	C	.	.	.	GT:CLCAD2:DP	1:0,67:69
Chr04	3021616	.	C	T	.	.	.	GT:CLCAD2:DP	1:0,77:77
Chr04	3024167	.	A	G	.	.	.	GT:CLCAD2:DP	1:0,50:50
Chr04	3024560	.	A	T	.	.	.	GT:CLCAD2:DP	1:0,64:64
Chr04	3024962	.	T	C	.	.	.	GT:CLCAD2:DP	1:0,76:77
Chr04	3116503	.	CTCAGCA	C	.	.	.	GT:CLCAD2:DP	1:0,46:92
Chr04	3121266	.	T	G	.	.	.	GT:CLCAD2:DP	1:0,53:53
Chr04	3121818	.	T	G	.	.	.	GT:CLCAD2:DP	1:0,59:59
Chr04	3125194	.	C	G	.	.	.	GT:CLCAD2:DP	1:0,53:53
Chr04	3175161	.	T	C	.	.	.	GT:CLCAD2:DP	1:0,76:77
Chr04	3190162	.	C	A	.	.	.	GT:CLCAD2:DP	1:0,38:38
Chr04	3193880	.	T	A	.	.	.	GT:CLCAD2:DP	1:0,13:13
Chr04	3194077	.	G	T	.	.	.	GT:CLCAD2:DP	1:0,32:32
Chr04	3207869	.	G	C	.	.	.	GT:CLCAD2:DP	1:0,100:100
Chr04	3214727	.	C	T	.	.	.	GT:CLCAD2:DP	1:0,88:88
Chr04	3215570	.	T	C	.	.	.	GT:CLCAD2:DP	1:0,70:70
Chr04	3223770	.	G	T	.	.	.	GT:CLCAD2:DP	1:0,82:82
Chr04	3258709	.	T	C	.	.	.	GT:CLCAD2:DP	1:0,64:64
Chr04	3258772	.	G	A	.	.	.	GT:CLCAD2:DP	1:0,74:74
Chr04	3258934	.	A	G	.	.	.	GT:CLCAD2:DP	1:0,55:55
Chr04	3259219	.	G	A	.	.	.	GT:CLCAD2:DP	1:0,52:52
Chr04	3259404	.	C	T	.	.	.	GT:CLCAD2:DP	1:0,77:80
Chr04	3259523	.	CAT	C	.	.	.	GT:CLCAD2:DP	1:0,48:49
Chr04	3260370	.	G	A	.	.	.	GT:CLCAD2:DP	1:0,56:56
Chr04	3308493	.	G	A	.	.	.	GT:CLCAD2:DP	1:0,47:47
Chr04	3311020	.	T	G	.	.	.	GT:CLCAD2:DP	1:0,27:27
Chr04	3322520	.	C	T	.	.	.	GT:CLCAD2:DP	1:0,95:97
Chr04	3336963	.	TCA	T	.	.	.	GT:CLCAD2:DP	1:0,48:51
Chr04	3337005	.	T	C	.	.	.	GT:CLCAD2:DP	1:0,46:46
Chr04	3337275	.	C	G	.	.	.	GT:CLCAD2:DP	1:0,34:34
Chr04	3345327	.	C	G	.	.	.	GT:CLCAD2:DP	1:0,78:78
Chr04	3345346	.	CG	C	.	.	.	GT:CLCAD2:DP	1:0,76:84
Chr04	3345500	.	G	A	.	.	.	GT:CLCAD2:DP	1:0,81:81
Chr04	3348959	.	T	C	.	.	.	GT:CLCAD2:DP	1:0,69:70
Chr04	3349871	.	A	T	.	.	.	GT:CLCAD2:DP	1:0,42:42
Chr04	3350250	.	C	A	.	.	.	GT:CLCAD2:DP	1:0,86:86
Chr04	3405369	.	T	G	.	.	.	GT:CLCAD2:DP	1:0,86:86
Chr04	3405520	.	A	T	.	.	.	GT:CLCAD2:DP	1:0,73:74
Chr04	3429889	.	G	A	.	.	.	GT:CLCAD2:DP	1:0,99:100
Chr04	3436782	.	T	C	.	.	.	GT:CLCAD2:DP	1:0,56:56
Chr04	3436983	.	G	A	.	.	.	GT:CLCAD2:DP	1:0,73:75
Chr04	3437150	.	C	T	.	.	.	GT:CLCAD2:DP	1:0,91:91
Chr04	3437325	.	C	T	.	.	.	GT:CLCAD2:DP	1:0,103:103
Chr04	3437433	.	G	A	.	.	.	GT:CLCAD2:DP	1:0,80:80
Chr04	3445466	.	A	T	.	.	.	GT:CLCAD2:DP	1:0,45:45
Chr04	3453741	.	C	A	.	.	.	GT:CLCAD2:DP	1:0,108:108
Chr04	3453752	.	C	G	.	.	.	GT:CLCAD2:DP	1:0,108:108
Chr04	3458484	.	A	G	.	.	.	GT:CLCAD2:DP	1:0,69:70
Chr04	3458528	.	TA	T	.	.	.	GT:CLCAD2:DP	1:0,71:72
Chr04	3475123	.	G	C	.	.	.	GT:CLCAD2:DP	1:0,92:93
Chr04	3493587	.	T	A	.	.	.	GT:CLCAD2:DP	1:0,88:88
Chr04	3493694	.	T	A	.	.	.	GT:CLCAD2:DP	1:0,71:72
Chr04	3497348	.	C	A	.	.	.	GT:CLCAD2:DP	1:0,53:53
Chr04	3497369	.	CA	TG	.	.	.	GT:CLCAD2:DP	1:0,51:52
Chr04	3498335	.	C	T	.	.	.	GT:CLCAD2:DP	1:0,47:47
Chr04	3498438	.	C	T	.	.	.	GT:CLCAD2:DP	1:0,56:57
Chr04	3498647	.	T	A	.	.	.	GT:CLCAD2:DP	1:0,56:57
Chr04	3498660	.	C	T	.	.	.	GT:CLCAD2:DP	1:0,58:58
Chr04	3498698	.	G	T	.	.	.	GT:CLCAD2:DP	1:0,63:63
Chr04	3498707	.	A	G	.	.	.	GT:CLCAD2:DP	1:0,62:62
Chr04	3498759	.	C	T	.	.	.	GT:CLCAD2:DP	1:0,65:65
Chr04	3498903	.	G	T	.	.	.	GT:CLCAD2:DP	1:0,70:70
Chr04	3498908	.	A	G	.	.	.	GT:CLCAD2:DP	1:0,72:72
Chr04	3498935	.	T	C	.	.	.	GT:CLCAD2:DP	1:0,77:77
Chr04	3498945	.	G	A	.	.	.	GT:CLCAD2:DP	1:0,68:68
Chr04	3498947	.	G	A	.	.	.	GT:CLCAD2:DP	1:0,67:68
Chr04	3498956	.	A	G	.	.	.	GT:CLCAD2:DP	1:0,70:70
Chr04	3498972	.	C	A	.	.	.	GT:CLCAD2:DP	1:0,66:66
Chr04	3500545	.	T	C	.	.	.	GT:CLCAD2:DP	1:0,79:81
Chr04	3501405	.	A	G	.	.	.	GT:CLCAD2:DP	1:0,57:57
Chr04	3511961	.	T	G	.	.	.	GT:CLCAD2:DP	1:0,84:84
Chr04	3514180	.	G	C	.	.	.	GT:CLCAD2:DP	1:0,75:76
Chr04	3514248	.	G	A	.	.	.	GT:CLCAD2:DP	1:0,64:64
Chr04	3588697	.	C	A	.	.	.	GT:CLCAD2:DP	1:0,111:121
Chr04	3608128	.	A	T	.	.	.	GT:CLCAD2:DP	1:0,96:96
Chr04	3608205	.	C	A	.	.	.	GT:CLCAD2:DP	1:0,79:79
Chr04	3611082	.	T	G	.	.	.	GT:CLCAD2:DP	1:0,75:75
Chr04	3617613	.	GATC	G	.	.	.	GT:CLCAD2:DP	1:0,53:57
Chr04	3660929	.	C	A	.	.	.	GT:CLCAD2:DP	1:0,79:79
Chr04	3668573	.	A	G	.	.	.	GT:CLCAD2:DP	1:0,77:77
Chr04	3668965	.	T	A	.	.	.	GT:CLCAD2:DP	1:0,43:43
Chr04	3669034	.	A	G	.	.	.	GT:CLCAD2:DP	1:0,58:58
Chr04	3669151	.	A	T	.	.	.	GT:CLCAD2:DP	1:0,58:58
Chr04	3669168	.	G	T	.	.	.	GT:CLCAD2:DP	1:0,59:59
Chr04	3670006	.	G	A	.	.	.	GT:CLCAD2:DP	1:0,67:67
Chr04	3670085	.	G	T	.	.	.	GT:CLCAD2:DP	1:0,68:68
Chr04	3680128	.	C	T	.	.	.	GT:CLCAD2:DP	1:0,63:64
Chr04	3694598	.	C	A	.	.	.	GT:CLCAD2:DP	1:0,52:53
Chr04	3699163	.	A	C	.	.	.	GT:CLCAD2:DP	1:0,37:37
Chr04	3705291	.	C	T	.	.	.	GT:CLCAD2:DP	1:0,62:62
Chr04	3705354	.	C	T	.	.	.	GT:CLCAD2:DP	1:0,51:51
Chr04	3759591	.	G	T	.	.	.	GT:CLCAD2:DP	1:0,88:88
Chr04	3759726	.	A	G	.	.	.	GT:CLCAD2:DP	1:0,110:111
Chr04	3759796	.	A	C	.	.	.	GT:CLCAD2:DP	1:0,97:97
Chr04	3776551	.	A	G	.	.	.	GT:CLCAD2:DP	1:0,74:75
Chr04	3776598	.	A	T	.	.	.	GT:CLCAD2:DP	1:0,83:83
Chr04	3776629	.	A	T	.	.	.	GT:CLCAD2:DP	1:0,75:75
Chr04	3776670	.	A	AC	.	.	.	GT:CLCAD2:DP	1:0,66:74
Chr04	3798223	.	G	A	.	.	.	GT:CLCAD2:DP	1:0,89:89
Chr04	3810429	.	C	A	.	.	.	GT:CLCAD2:DP	1:0,101:104
Chr04	3838639	.	GT	G	.	.	.	GT:CLCAD2:DP	1:0,46:54
Chr04	3841995	.	T	G	.	.	.	GT:CLCAD2:DP	1:0,65:66
Chr04	3858990	.	G	C	.	.	.	GT:CLCAD2:DP	1:0,101:103
Chr04	3875834	.	T	TG	.	.	.	GT:CLCAD2:DP	1:0,113:185
Chr04	3901073	.	A	C	.	.	.	GT:CLCAD2:DP	1:0,67:67
Chr04	3908312	.	C	A	.	.	.	GT:CLCAD2:DP	1:0,53:54
Chr04	3953016	.	G	A	.	.	.	GT:CLCAD2:DP	1:0,57:58
Chr04	3962281	.	T	C	.	.	.	GT:CLCAD2:DP	1:0,53:53
Chr04	3963410	.	T	G	.	.	.	GT:CLCAD2:DP	1:0,76:76
Chr04	3973625	.	T	A	.	.	.	GT:CLCAD2:DP	1:0,18:18
Chr04	3977462	.	G	C	.	.	.	GT:CLCAD2:DP	1:0,48:48
Chr04	3977628	.	CCTTT	C	.	.	.	GT:CLCAD2:DP	1:0,61:72
Chr04	3977673	.	C	G	.	.	.	GT:CLCAD2:DP	1:0,69:69
Chr04	3980165	.	G	C	.	.	.	GT:CLCAD2:DP	1:0,46:46
Chr04	3999292	.	ACTTGGT	A	.	.	.	GT:CLCAD2:DP	1:0,29:56
Chr04	3999340	.	C	CATG	.	.	.	GT:CLCAD2:DP	1:0,53:59
Chr04	3999361	.	C	G	.	.	.	GT:CLCAD2:DP	1:0,49:76
Chr04	3999395	.	A	G	.	.	.	GT:CLCAD2:DP	1:0,79:80
Chr04	3999567	.	G	T	.	.	.	GT:CLCAD2:DP	1:0,76:76
Chr04	3999640	.	T	G	.	.	.	GT:CLCAD2:DP	1:0,67:67
Chr04	4008583	.	G	A	.	.	.	GT:CLCAD2:DP	1:0,35:35
Chr04	4008619	.	T	G	.	.	.	GT:CLCAD2:DP	1:0,22:22
Chr04	4008724	.	G	A	.	.	.	GT:CLCAD2:DP	1:0,29:29
Chr04	4010626	.	G	C	.	.	.	GT:CLCAD2:DP	1:0,52:52
Chr04	4014446	.	T	C	.	.	.	GT:CLCAD2:DP	1:0,51:51
Chr04	4014453	.	T	C	.	.	.	GT:CLCAD2:DP	1:0,51:51
Chr04	4014467	.	G	A	.	.	.	GT:CLCAD2:DP	1:0,47:48
Chr04	4014889	.	A	C	.	.	.	GT:CLCAD2:DP	1:0,67:67
Chr04	4022455	.	C	T	.	.	.	GT:CLCAD2:DP	1:0,49:49
Chr04	4030575	.	T	C	.	.	.	GT:CLCAD2:DP	1:0,73:73
Chr04	4031295	.	C	A	.	.	.	GT:CLCAD2:DP	1:0,68:68
Chr04	4041533	.	T	G	.	.	.	GT:CLCAD2:DP	1:0,55:55
Chr04	4046012	.	C	A	.	.	.	GT:CLCAD2:DP	1:0,74:75
Chr04	4056839	.	T	A	.	.	.	GT:CLCAD2:DP	1:0,35:35
Chr04	4057639	.	C	A	.	.	.	GT:CLCAD2:DP	1:0,55:56
Chr04	4061429	.	G	T	.	.	.	GT:CLCAD2:DP	1:0,80:81
Chr04	4061471	.	C	A	.	.	.	GT:CLCAD2:DP	1:0,61:61
Chr04	4070531	.	A	T	.	.	.	GT:CLCAD2:DP	1:0,54:71
Chr04	4070588	.	C	G	.	.	.	GT:CLCAD2:DP	1:0,74:74
Chr04	4079353	.	C	A	.	.	.	GT:CLCAD2:DP	1:0,69:69
Chr04	4080056	.	T	C	.	.	.	GT:CLCAD2:DP	1:0,52:52
Chr04	4093093	.	C	A	.	.	.	GT:CLCAD2:DP	1:0,100:106
Chr04	4103753	.	A	T	.	.	.	GT:CLCAD2:DP	1:0,35:35
Chr04	4104193	.	A	C	.	.	.	GT:CLCAD2:DP	1:0,60:60
Chr04	4105926	.	T	G	.	.	.	GT:CLCAD2:DP	1:0,86:87
Chr04	4105978	.	A	G	.	.	.	GT:CLCAD2:DP	1:0,97:97
Chr04	4106022	.	A	G	.	.	.	GT:CLCAD2:DP	1:0,106:106
Chr04	4106191	.	G	A	.	.	.	GT:CLCAD2:DP	1:0,81:83
Chr04	4106545	.	T	C	.	.	.	GT:CLCAD2:DP	1:0,78:78
Chr04	4106721	.	A	G	.	.	.	GT:CLCAD2:DP	1:0,87:87
Chr04	4106909	.	G	C	.	.	.	GT:CLCAD2:DP	1:0,79:79
Chr04	4109475	.	G	A	.	.	.	GT:CLCAD2:DP	1:0,53:53
Chr04	4109496	.	A	G	.	.	.	GT:CLCAD2:DP	1:0,50:51
Chr04	4110257	.	G	GAC	.	.	.	GT:CLCAD2:DP	1:0,41:41
Chr04	4180463	.	A	G	.	.	.	GT:CLCAD2:DP	1:0,111:112
Chr04	4185355	.	A	G	.	.	.	GT:CLCAD2:DP	1:0,84:84
Chr04	4185754	.	T	C	.	.	.	GT:CLCAD2:DP	1:0,73:73
Chr04	4185846	.	G	T	.	.	.	GT:CLCAD2:DP	1:0,75:77
Chr04	4185974	.	GT	AC	.	.	.	GT:CLCAD2:DP	1:0,57:57
Chr04	4186980	.	G	A	.	.	.	GT:CLCAD2:DP	1:0,65:65
Chr04	4187467	.	A	T	.	.	.	GT:CLCAD2:DP	1:0,66:66
Chr04	4198872	.	G	A	.	.	.	GT:CLCAD2:DP	1:0,75:75
Chr04	4216957	.	A	G	.	.	.	GT:CLCAD2:DP	1:0,91:91
Chr04	4217086	.	T	G	.	.	.	GT:CLCAD2:DP	1:0,99:99
Chr04	4217838	.	A	T	.	.	.	GT:CLCAD2:DP	1:0,80:80
Chr04	4236256	.	A	C	.	.	.	GT:CLCAD2:DP	1:0,35:35
Chr04	4237822	.	T	C	.	.	.	GT:CLCAD2:DP	1:0,74:74
Chr04	4313103	.	A	G	.	.	.	GT:CLCAD2:DP	1:0,61:62
Chr04	4315122	.	T	C	.	.	.	GT:CLCAD2:DP	1:0,75:75
Chr04	4315254	.	G	C	.	.	.	GT:CLCAD2:DP	1:0,78:78
Chr04	4318973	.	A	G	.	.	.	GT:CLCAD2:DP	1:0,76:76
Chr04	4329418	.	A	G	.	.	.	GT:CLCAD2:DP	1:0,60:60
Chr04	4329475	.	T	C	.	.	.	GT:CLCAD2:DP	1:0,67:67
Chr04	4343136	.	G	A	.	.	.	GT:CLCAD2:DP	1:0,62:64
Chr04	4343667	.	C	T	.	.	.	GT:CLCAD2:DP	1:0,63:63
Chr04	4345688	.	T	A	.	.	.	GT:CLCAD2:DP	1:0,81:82
Chr04	4357796	.	C	T	.	.	.	GT:CLCAD2:DP	1:0,52:52
Chr04	4363387	.	C	T	.	.	.	GT:CLCAD2:DP	1:0,60:61
Chr04	4378011	.	ATCTCTC	A	.	.	.	GT:CLCAD2:DP	1:0,29:46
Chr04	4383427	.	T	G	.	.	.	GT:CLCAD2:DP	1:0,70:70
Chr04	4385002	.	C	T	.	.	.	GT:CLCAD2:DP	1:0,52:52
Chr04	4399102	.	T	C	.	.	.	GT:CLCAD2:DP	1:0,67:67
Chr04	4399105	.	C	T	.	.	.	GT:CLCAD2:DP	1:0,67:67
Chr04	4418017	.	T	C	.	.	.	GT:CLCAD2:DP	1:0,135:136
Chr04	4427382	.	C	T	.	.	.	GT:CLCAD2:DP	1:0,81:83
Chr04	4427987	.	T	A	.	.	.	GT:CLCAD2:DP	1:0,47:47
Chr04	4428027	.	A	T	.	.	.	GT:CLCAD2:DP	1:0,42:42
Chr04	4428089	.	T	C	.	.	.	GT:CLCAD2:DP	1:0,47:47
Chr04	4428096	.	C	T	.	.	.	GT:CLCAD2:DP	1:0,48:48
Chr04	4433919	.	ATGT	A	.	.	.	GT:CLCAD2:DP	1:0,52:65
Chr04	4436403	.	T	TGCC	.	.	.	GT:CLCAD2:DP	1:0,82:83
Chr04	4436855	.	C	A	.	.	.	GT:CLCAD2:DP	1:0,95:95
Chr04	4437633	.	G	T	.	.	.	GT:CLCAD2:DP	1:0,97:99
Chr04	4438025	.	G	C	.	.	.	GT:CLCAD2:DP	1:0,69:69
Chr04	4438821	.	A	G	.	.	.	GT:CLCAD2:DP	1:0,55:55
Chr04	4445615	.	G	T	.	.	.	GT:CLCAD2:DP	1:0,111:112
Chr04	4470042	.	C	A	.	.	.	GT:CLCAD2:DP	1:0,61:61
Chr04	4476090	.	T	G	.	.	.	GT:CLCAD2:DP	1:0,64:64
Chr04	4476764	.	A	G	.	.	.	GT:CLCAD2:DP	1:0,51:53
Chr04	4476774	.	T	G	.	.	.	GT:CLCAD2:DP	1:0,54:54
Chr04	4476942	.	A	G	.	.	.	GT:CLCAD2:DP	1:0,79:79
Chr04	4477023	.	T	C	.	.	.	GT:CLCAD2:DP	1:0,91:91
Chr04	4557116	.	G	T	.	.	.	GT:CLCAD2:DP	1:0,66:66
Chr04	4559882	.	A	C	.	.	.	GT:CLCAD2:DP	1:0,28:29
Chr04	4559985	.	G	T	.	.	.	GT:CLCAD2:DP	1:0,39:39
Chr04	4560204	.	G	A	.	.	.	GT:CLCAD2:DP	1:0,31:31
Chr04	4560252	.	C	T	.	.	.	GT:CLCAD2:DP	1:0,21:21
Chr04	4578082	.	G	A	.	.	.	GT:CLCAD2:DP	1:0,51:51
Chr04	4583016	.	G	A	.	.	.	GT:CLCAD2:DP	1:0,49:49
Chr04	4608644	.	GC	CT	.	.	.	GT:CLCAD2:DP	1:0,40:40
Chr04	4608857	.	C	T	.	.	.	GT:CLCAD2:DP	1:0,17:17
Chr04	4610302	.	T	A	.	.	.	GT:CLCAD2:DP	1:0,88:89
Chr04	4610594	.	T	G	.	.	.	GT:CLCAD2:DP	1:0,77:77
Chr04	4617499	.	C	A	.	.	.	GT:CLCAD2:DP	1:0,61:61
Chr04	4626486	.	C	G	.	.	.	GT:CLCAD2:DP	1:0,102:102
Chr04	4662641	.	T	C	.	.	.	GT:CLCAD2:DP	1:0,80:80
Chr04	4683479	.	C	T	.	.	.	GT:CLCAD2:DP	1:0,42:43
Chr04	4706494	.	CTTG	C	.	.	.	GT:CLCAD2:DP	1:0,52:56
Chr04	4750190	.	A	G	.	.	.	GT:CLCAD2:DP	1:0,60:60
Chr04	4750267	.	A	G	.	.	.	GT:CLCAD2:DP	1:0,62:62
Chr04	4871066	.	G	T	.	.	.	GT:CLCAD2:DP	1:0,106:107
Chr04	4871437	.	AA	CC	.	.	.	GT:CLCAD2:DP	1:0,91:91
Chr04	5017411	.	T	C	.	.	.	GT:CLCAD2:DP	1:0,25:25
Chr04	5155506	.	T	C	.	.	.	GT:CLCAD2:DP	1:0,66:66
Chr04	5197915	.	C	CA	.	.	.	GT:CLCAD2:DP	1:0,67:69
Chr04	5198019	.	C	G	.	.	.	GT:CLCAD2:DP	1:0,16:17
Chr04	5198055	.	C	T	.	.	.	GT:CLCAD2:DP	1:0,39:41
Chr04	5257081	.	G	A	.	.	.	GT:CLCAD2:DP	1:0,50:51
Chr04	5257252	.	T	G	.	.	.	GT:CLCAD2:DP	1:0,36:36
Chr04	5257342	.	A	G	.	.	.	GT:CLCAD2:DP	1:0,46:46
Chr04	5257430	.	C	T	.	.	.	GT:CLCAD2:DP	1:0,54:54
Chr04	5257439	.	G	T	.	.	.	GT:CLCAD2:DP	1:0,51:54
Chr04	5257816	.	G	A	.	.	.	GT:CLCAD2:DP	1:0,68:81
Chr04	5257894	.	G	T	.	.	.	GT:CLCAD2:DP	1:0,75:81
Chr04	5321180	.	T	G	.	.	.	GT:CLCAD2:DP	1:0,69:69
Chr04	5369057	.	G	A	.	.	.	GT:CLCAD2:DP	1:0,44:45
Chr04	5369133	.	G	C	.	.	.	GT:CLCAD2:DP	1:0,52:52
Chr04	5370032	.	G	A	.	.	.	GT:CLCAD2:DP	1:0,43:43
Chr04	5376885	.	G	GT	.	.	.	GT:CLCAD2:DP	1:0,44:53
Chr04	5515934	.	G	A	.	.	.	GT:CLCAD2:DP	1:0,69:69
Chr04	5527316	.	A	T	.	.	.	GT:CLCAD2:DP	1:0,46:46
Chr04	5534280	.	T	C	.	.	.	GT:CLCAD2:DP	1:0,104:104
Chr04	5534361	.	T	C	.	.	.	GT:CLCAD2:DP	1:0,91:93
Chr04	5535092	.	A	T	.	.	.	GT:CLCAD2:DP	1:0,71:75
Chr04	5630523	.	T	C	.	.	.	GT:CLCAD2:DP	1:0,43:43
Chr04	5631462	.	G	A	.	.	.	GT:CLCAD2:DP	1:0,54:56
Chr04	5631851	.	T	A	.	.	.	GT:CLCAD2:DP	1:0,33:33
Chr04	5733000	.	T	A	.	.	.	GT:CLCAD2:DP	1:0,32:32
Chr04	5816885	.	G	A	.	.	.	GT:CLCAD2:DP	1:0,56:57
Chr04	5816912	.	C	A	.	.	.	GT:CLCAD2:DP	1:0,42:42
Chr04	5817331	.	C	T	.	.	.	GT:CLCAD2:DP	1:0,33:33
Chr04	5843995	.	T	C	.	.	.	GT:CLCAD2:DP	1:0,80:80
Chr04	6006182	.	GC	G	.	.	.	GT:CLCAD2:DP	1:0,29:31
Chr04	6006187	.	G	GT	.	.	.	GT:CLCAD2:DP	1:0,28:29
Chr04	6112871	.	C	T	.	.	.	GT:CLCAD2:DP	1:0,53:53
Chr04	6112895	.	G	A	.	.	.	GT:CLCAD2:DP	1:0,45:45
Chr04	6112931	.	C	T	.	.	.	GT:CLCAD2:DP	1:0,35:35
Chr04	6119334	.	T	C	.	.	.	GT:CLCAD2:DP	1:0,65:65
Chr04	6119907	.	C	T	.	.	.	GT:CLCAD2:DP	1:0,50:52
Chr04	6123558	.	A	G	.	.	.	GT:CLCAD2:DP	1:0,53:53
Chr04	6124702	.	C	G	.	.	.	GT:CLCAD2:DP	1:0,53:54
Chr04	6125234	.	G	A	.	.	.	GT:CLCAD2:DP	1:0,67:67
Chr04	6139836	.	A	G	.	.	.	GT:CLCAD2:DP	1:0,78:78
Chr04	6139960	.	A	G	.	.	.	GT:CLCAD2:DP	1:0,48:49
Chr04	6144122	.	T	C	.	.	.	GT:CLCAD2:DP	1:0,105:106
Chr04	6157686	.	C	A	.	.	.	GT:CLCAD2:DP	1:0,86:86
Chr04	6163580	.	CCAA	C	.	.	.	GT:CLCAD2:DP	1:0,31:50
Chr04	6169542	.	T	C	.	.	.	GT:CLCAD2:DP	1:0,61:61
Chr04	6188477	.	C	T	.	.	.	GT:CLCAD2:DP	1:0,55:55
Chr04	6197284	.	G	T	.	.	.	GT:CLCAD2:DP	1:0,63:63
Chr04	6259025	.	C	G	.	.	.	GT:CLCAD2:DP	1:0,106:106
Chr04	6259037	.	C	G	.	.	.	GT:CLCAD2:DP	1:0,101:102
Chr04	6261418	.	A	G	.	.	.	GT:CLCAD2:DP	1:0,54:55
Chr04	6266276	.	C	T	.	.	.	GT:CLCAD2:DP	1:0,80:81
Chr04	6308326	.	C	T	.	.	.	GT:CLCAD2:DP	1:0,76:77
Chr04	6313177	.	G	C	.	.	.	GT:CLCAD2:DP	1:0,82:82
Chr04	6314609	.	T	G	.	.	.	GT:CLCAD2:DP	1:0,74:74
Chr04	6315539	.	G	C	.	.	.	GT:CLCAD2:DP	1:0,45:45
Chr04	6326706	.	GA	AG	.	.	.	GT:CLCAD2:DP	1:0,47:49
Chr04	6327206	.	A	G	.	.	.	GT:CLCAD2:DP	1:0,72:72
Chr04	6337509	.	CG	C	.	.	.	GT:CLCAD2:DP	1:0,71:74
Chr04	6337623	.	G	GT	.	.	.	GT:CLCAD2:DP	1:0,100:112
Chr04	6337797	.	A	C	.	.	.	GT:CLCAD2:DP	1:0,100:102
Chr04	6353684	.	C	A	.	.	.	GT:CLCAD2:DP	1:0,52:52
Chr04	6353873	.	T	C	.	.	.	GT:CLCAD2:DP	1:0,67:67
Chr04	6353895	.	A	G	.	.	.	GT:CLCAD2:DP	1:0,75:75
Chr04	6353951	.	C	A	.	.	.	GT:CLCAD2:DP	1:0,61:61
Chr04	6354010	.	C	G	.	.	.	GT:CLCAD2:DP	1:0,49:49
Chr04	6397268	.	G	C	.	.	.	GT:CLCAD2:DP	1:0,105:105
Chr04	6397275	.	G	T	.	.	.	GT:CLCAD2:DP	1:0,99:101
Chr04	6397353	.	A	C	.	.	.	GT:CLCAD2:DP	1:0,113:114
Chr04	6397367	.	C	T	.	.	.	GT:CLCAD2:DP	1:0,105:105
Chr04	6397383	.	A	C	.	.	.	GT:CLCAD2:DP	1:0,97:97
Chr04	6450823	.	C	CT	.	.	.	GT:CLCAD2:DP	1:0,30:30
Chr04	6689052	.	C	T	.	.	.	GT:CLCAD2:DP	1:0,94:96
Chr04	6721872	.	T	C	.	.	.	GT:CLCAD2:DP	1:0,101:102
Chr04	6721940	.	A	G	.	.	.	GT:CLCAD2:DP	1:0,105:106
Chr04	6732327	.	T	G	.	.	.	GT:CLCAD2:DP	1:0,75:75
Chr04	6732931	.	C	T	.	.	.	GT:CLCAD2:DP	1:0,58:58
Chr04	6735363	.	CA	TG	.	.	.	GT:CLCAD2:DP	1:0,87:87
Chr04	6735605	.	A	G	.	.	.	GT:CLCAD2:DP	1:0,68:68
Chr04	6737590	.	C	A	.	.	.	GT:CLCAD2:DP	1:0,59:59
Chr04	6738842	.	C	A	.	.	.	GT:CLCAD2:DP	1:0,65:65
Chr04	6744264	.	A	G	.	.	.	GT:CLCAD2:DP	1:0,47:47
Chr04	6754661	.	G	C	.	.	.	GT:CLCAD2:DP	1:0,47:47
Chr04	6758555	.	A	AAG	.	.	.	GT:CLCAD2:DP	1:0,17:19
Chr04	6777106	.	A	T	.	.	.	GT:CLCAD2:DP	1:0,29:29
Chr04	6777596	.	T	C	.	.	.	GT:CLCAD2:DP	1:0,58:58
Chr04	6777601	.	G	A	.	.	.	GT:CLCAD2:DP	1:0,60:61
Chr04	6777611	.	A	C	.	.	.	GT:CLCAD2:DP	1:0,65:65
Chr04	6777689	.	C	T	.	.	.	GT:CLCAD2:DP	1:0,80:80
Chr04	6798261	.	T	A	.	.	.	GT:CLCAD2:DP	1:0,77:77
Chr04	6807597	.	G	A	.	.	.	GT:CLCAD2:DP	1:0,68:69
Chr04	6807875	.	AC	A	.	.	.	GT:CLCAD2:DP	1:0,35:51
Chr04	6807993	.	C	A	.	.	.	GT:CLCAD2:DP	1:0,92:92
Chr04	6819474	.	T	C	.	.	.	GT:CLCAD2:DP	1:0,59:59
Chr04	6828445	.	G	T	.	.	.	GT:CLCAD2:DP	1:0,64:64
Chr04	6830402	.	T	C	.	.	.	GT:CLCAD2:DP	1:0,58:59
Chr04	6852217	.	A	T	.	.	.	GT:CLCAD2:DP	1:0,31:31
Chr04	6852491	.	A	T	.	.	.	GT:CLCAD2:DP	1:0,63:65
Chr04	6853627	.	C	A	.	.	.	GT:CLCAD2:DP	1:0,87:87
Chr04	6853819	.	T	C	.	.	.	GT:CLCAD2:DP	1:0,62:63
Chr04	6856326	.	T	A	.	.	.	GT:CLCAD2:DP	1:0,57:58
Chr04	6856330	.	T	C	.	.	.	GT:CLCAD2:DP	1:0,56:56
Chr04	6858464	.	T	C	.	.	.	GT:CLCAD2:DP	1:0,45:45
Chr04	6913761	.	GA	G	.	.	.	GT:CLCAD2:DP	1:0,18:20
Chr04	6913781	.	C	G	.	.	.	GT:CLCAD2:DP	1:0,16:16
Chr04	6913784	.	TC	GT	.	.	.	GT:CLCAD2:DP	1:0,15:16
Chr04	6964724	.	G	T	.	.	.	GT:CLCAD2:DP	1:0,48:48
Chr04	6964753	.	C	CAATATT	.	.	.	GT:CLCAD2:DP	1:0,21:38
Chr04	6967766	.	A	C	.	.	.	GT:CLCAD2:DP	1:0,60:60
Chr04	6967805	.	A	G	.	.	.	GT:CLCAD2:DP	1:0,68:68
Chr04	6967867	.	G	A	.	.	.	GT:CLCAD2:DP	1:0,63:63
Chr04	6967960	.	C	T	.	.	.	GT:CLCAD2:DP	1:0,67:68
Chr04	6973619	.	C	T	.	.	.	GT:CLCAD2:DP	1:0,72:72
Chr04	6973744	.	G	A	.	.	.	GT:CLCAD2:DP	1:0,58:58
Chr04	6974667	.	A	C	.	.	.	GT:CLCAD2:DP	1:0,55:55
Chr04	7002887	.	A	C	.	.	.	GT:CLCAD2:DP	1:0,48:48
Chr04	7002923	.	C	T	.	.	.	GT:CLCAD2:DP	1:0,47:49
Chr04	7002974	.	C	A	.	.	.	GT:CLCAD2:DP	1:0,42:43
Chr04	7004059	.	A	C	.	.	.	GT:CLCAD2:DP	1:0,90:90
Chr04	7004651	.	C	T	.	.	.	GT:CLCAD2:DP	1:0,83:83
Chr04	7004672	.	G	C	.	.	.	GT:CLCAD2:DP	1:0,82:82
Chr04	7005798	.	C	T	.	.	.	GT:CLCAD2:DP	1:0,51:51
Chr04	7005839	.	A	G	.	.	.	GT:CLCAD2:DP	1:0,59:59
Chr04	7006738	.	C	A	.	.	.	GT:CLCAD2:DP	1:0,61:61
Chr04	7007998	.	C	T	.	.	.	GT:CLCAD2:DP	1:0,52:52
Chr04	7008651	.	G	A	.	.	.	GT:CLCAD2:DP	1:0,52:52
Chr04	7030631	.	T	A	.	.	.	GT:CLCAD2:DP	1:0,66:66
Chr04	7030761	.	A	C	.	.	.	GT:CLCAD2:DP	1:0,79:79
Chr04	7030776	.	C	G	.	.	.	GT:CLCAD2:DP	1:0,84:84
Chr04	7036069	.	A	G	.	.	.	GT:CLCAD2:DP	1:0,66:66
Chr04	7036476	.	G	A	.	.	.	GT:CLCAD2:DP	1:0,42:42
Chr04	7036501	.	T	A	.	.	.	GT:CLCAD2:DP	1:0,45:45
Chr04	7038344	.	T	G	.	.	.	GT:CLCAD2:DP	1:0,38:38
Chr04	7038770	.	A	C	.	.	.	GT:CLCAD2:DP	1:0,45:45
Chr04	7040687	.	G	C	.	.	.	GT:CLCAD2:DP	1:0,78:78
Chr04	7042200	.	T	C	.	.	.	GT:CLCAD2:DP	1:0,70:70
Chr04	7050805	.	G	C	.	.	.	GT:CLCAD2:DP	1:0,56:56
Chr04	7054117	.	G	T	.	.	.	GT:CLCAD2:DP	1:0,82:83
Chr04	7055789	.	A	G	.	.	.	GT:CLCAD2:DP	1:0,82:82
Chr04	7058096	.	A	G	.	.	.	GT:CLCAD2:DP	1:0,31:31
Chr04	7058990	.	T	A	.	.	.	GT:CLCAD2:DP	1:0,33:33
Chr04	7059027	.	CAG	C	.	.	.	GT:CLCAD2:DP	1:0,34:34
Chr04	7075297	.	A	T	.	.	.	GT:CLCAD2:DP	1:0,52:52
Chr04	7077974	.	G	A	.	.	.	GT:CLCAD2:DP	1:0,53:54
Chr04	7159482	.	C	T	.	.	.	GT:CLCAD2:DP	1:0,67:68
Chr04	7164427	.	G	A	.	.	.	GT:CLCAD2:DP	1:0,91:91
Chr04	7188146	.	A	T	.	.	.	GT:CLCAD2:DP	1:0,88:88
Chr04	7323952	.	T	G	.	.	.	GT:CLCAD2:DP	1:0,87:87
Chr04	7324634	.	A	G	.	.	.	GT:CLCAD2:DP	1:0,29:29
Chr04	7352515	.	C	CA	.	.	.	GT:CLCAD2:DP	1:0,30:53
Chr04	7352517	.	G	GA	.	.	.	GT:CLCAD2:DP	1:0,33:34
Chr04	7352519	.	T	C	.	.	.	GT:CLCAD2:DP	1:0,33:34
Chr04	7352521	.	C	CA	.	.	.	GT:CLCAD2:DP	1:0,33:34
Chr04	7352524	.	CA	C	.	.	.	GT:CLCAD2:DP	1:0,33:34
Chr04	7352527	.	ACA	TG	.	.	.	GT:CLCAD2:DP	1:0,33:34
Chr04	7352533	.	AA	CG	.	.	.	GT:CLCAD2:DP	1:0,33:34
Chr04	7352538	.	G	GT	.	.	.	GT:CLCAD2:DP	1:0,34:34
Chr04	7394253	.	T	A	.	.	.	GT:CLCAD2:DP	1:0,67:67
Chr04	7433127	.	A	C	.	.	.	GT:CLCAD2:DP	1:0,61:61
Chr04	7446353	.	A	G	.	.	.	GT:CLCAD2:DP	1:0,40:40
Chr04	7446479	.	A	G	.	.	.	GT:CLCAD2:DP	1:0,56:56
Chr04	7447107	.	T	C	.	.	.	GT:CLCAD2:DP	1:0,40:40
Chr04	7447145	.	A	G	.	.	.	GT:CLCAD2:DP	1:0,44:44
Chr04	7458540	.	A	T	.	.	.	GT:CLCAD2:DP	1:0,35:35
Chr04	7477652	.	T	C	.	.	.	GT:CLCAD2:DP	1:0,68:68
Chr04	7506876	.	T	C	.	.	.	GT:CLCAD2:DP	1:0,62:62
Chr04	7518306	.	G	A	.	.	.	GT:CLCAD2:DP	1:0,95:96
Chr04	7518438	.	C	G	.	.	.	GT:CLCAD2:DP	1:0,85:86
Chr04	7532624	.	A	G	.	.	.	GT:CLCAD2:DP	1:0,72:72
Chr04	7532902	.	C	T	.	.	.	GT:CLCAD2:DP	1:0,44:44
Chr04	7559055	.	CA	TG	.	.	.	GT:CLCAD2:DP	1:0,82:82
Chr04	7575334	.	T	C	.	.	.	GT:CLCAD2:DP	1:0,61:61
Chr04	7579178	.	T	C	.	.	.	GT:CLCAD2:DP	1:0,68:68
Chr04	7579182	.	T	C	.	.	.	GT:CLCAD2:DP	1:0,66:66
Chr04	7582489	.	A	T	.	.	.	GT:CLCAD2:DP	1:0,53:53
Chr04	7582577	.	A	G	.	.	.	GT:CLCAD2:DP	1:0,43:43
Chr04	7599670	.	C	T	.	.	.	GT:CLCAD2:DP	1:0,61:62
Chr04	7602271	.	G	A	.	.	.	GT:CLCAD2:DP	1:0,42:42
Chr04	7704660	.	A	C	.	.	.	GT:CLCAD2:DP	1:0,35:35
Chr04	7719988	.	C	G	.	.	.	GT:CLCAD2:DP	1:0,86:86
Chr04	7720190	.	G	C	.	.	.	GT:CLCAD2:DP	1:0,39:59
Chr04	7775282	.	AC	GA	.	.	.	GT:CLCAD2:DP	1:0,20:21
Chr04	7775300	.	T	A	.	.	.	GT:CLCAD2:DP	1:0,25:25
Chr04	7777213	.	G	A	.	.	.	GT:CLCAD2:DP	1:0,56:56
Chr04	7793971	.	T	A	.	.	.	GT:CLCAD2:DP	1:0,51:51
Chr04	7797824	.	C	A	.	.	.	GT:CLCAD2:DP	1:0,61:61
Chr04	7797887	.	A	G	.	.	.	GT:CLCAD2:DP	1:0,71:71
Chr04	7798564	.	A	G	.	.	.	GT:CLCAD2:DP	1:0,62:62
Chr04	7815555	.	T	C	.	.	.	GT:CLCAD2:DP	1:0,33:33
Chr04	7815565	.	G	T	.	.	.	GT:CLCAD2:DP	1:0,26:26
Chr04	7815567	.	C	G	.	.	.	GT:CLCAD2:DP	1:0,26:26
Chr04	7815570	.	C	T	.	.	.	GT:CLCAD2:DP	1:0,25:30
Chr04	7815574	.	GC	TG	.	.	.	GT:CLCAD2:DP	1:0,25:29
Chr04	7815578	.	AT	A	.	.	.	GT:CLCAD2:DP	1:0,33:33
Chr04	7815624	.	C	T	.	.	.	GT:CLCAD2:DP	1:0,41:41
Chr04	7815682	.	AG	GA	.	.	.	GT:CLCAD2:DP	1:0,50:51
Chr04	7815780	.	GCAA	G	.	.	.	GT:CLCAD2:DP	1:0,39:44
Chr04	7841589	.	C	G	.	.	.	GT:CLCAD2:DP	1:0,69:69
Chr04	7893277	.	G	T	.	.	.	GT:CLCAD2:DP	1:0,75:75
Chr04	7896018	.	G	A	.	.	.	GT:CLCAD2:DP	1:0,78:78
Chr04	7991852	.	TC	T	.	.	.	GT:CLCAD2:DP	1:0,76:81
Chr04	7991855	.	C	G	.	.	.	GT:CLCAD2:DP	1:0,78:78
Chr04	8107001	.	C	A	.	.	.	GT:CLCAD2:DP	1:0,95:95
Chr04	8107059	.	A	C	.	.	.	GT:CLCAD2:DP	1:0,131:131
Chr04	8187979	.	ACGATGATGT	A	.	.	.	GT:CLCAD2:DP	1:0,34:58
Chr04	8188573	.	TA	T	.	.	.	GT:CLCAD2:DP	1:0,10:10
Chr04	8189369	.	A	G	.	.	.	GT:CLCAD2:DP	1:0,63:64
Chr04	8223024	.	T	A	.	.	.	GT:CLCAD2:DP	1:0,67:67
Chr04	8237227	.	A	G	.	.	.	GT:CLCAD2:DP	1:0,48:48
Chr04	8237806	.	G	C	.	.	.	GT:CLCAD2:DP	1:0,28:28
Chr04	8237808	.	T	C	.	.	.	GT:CLCAD2:DP	1:0,28:28
Chr04	8260240	.	C	T	.	.	.	GT:CLCAD2:DP	1:0,99:99
Chr04	8291746	.	T	A	.	.	.	GT:CLCAD2:DP	1:0,97:99
Chr04	8315400	.	T	C	.	.	.	GT:CLCAD2:DP	1:0,64:64
Chr04	8317926	.	C	T	.	.	.	GT:CLCAD2:DP	1:0,81:82
Chr04	8319776	.	C	CG	.	.	.	GT:CLCAD2:DP	1:0,40:76
Chr04	8319778	.	T	AGAGGC	.	.	.	GT:CLCAD2:DP	1:0,37:69
Chr04	8319837	.	C	T	.	.	.	GT:CLCAD2:DP	1:0,84:84
Chr04	8320250	.	G	C	.	.	.	GT:CLCAD2:DP	1:0,68:69
Chr04	8328248	.	G	T	.	.	.	GT:CLCAD2:DP	1:0,59:59
Chr04	8359817	.	G	C	.	.	.	GT:CLCAD2:DP	1:0,86:86
Chr04	8376270	.	G	T	.	.	.	GT:CLCAD2:DP	1:0,57:58
Chr04	8395879	.	C	T	.	.	.	GT:CLCAD2:DP	1:0,68:68
Chr04	8395884	.	C	T	.	.	.	GT:CLCAD2:DP	1:0,64:64
Chr04	8407387	.	G	A	.	.	.	GT:CLCAD2:DP	1:0,50:50
Chr04	8470166	.	A	G	.	.	.	GT:CLCAD2:DP	1:0,4932:4974
Chr04	8470169	.	A	G	.	.	.	GT:CLCAD2:DP	1:0,5150:5196
Chr04	8470182	.	T	C	.	.	.	GT:CLCAD2:DP	1:0,6415:6464
Chr04	8470256	.	T	C	.	.	.	GT:CLCAD2:DP	1:0,12410:12504
Chr04	8470352	.	G	T	.	.	.	GT:CLCAD2:DP	1:0,5501:5596
Chr04	8470410	.	A	G	.	.	.	GT:CLCAD2:DP	1:0,5915:6013
Chr04	8470494	.	T	C	.	.	.	GT:CLCAD2:DP	1:0,3595:3669
Chr04	8470498	.	T	A	.	.	.	GT:CLCAD2:DP	1:0,3818:3878
Chr04	8545199	.	G	A	.	.	.	GT:CLCAD2:DP	1:0,64:125
Chr04	8545240	.	A	G	.	.	.	GT:CLCAD2:DP	1:0,76:144
Chr04	8545407	.	A	G	.	.	.	GT:CLCAD2:DP	1:0,95:183
Chr04	8545538	.	A	G	.	.	.	GT:CLCAD2:DP	1:0,94:180
Chr04	8545546	.	G	C	.	.	.	GT:CLCAD2:DP	1:0,94:180
Chr04	8546054	.	G	C	.	.	.	GT:CLCAD2:DP	1:0,104:188
Chr04	8546186	.	G	A	.	.	.	GT:CLCAD2:DP	1:0,112:214
Chr04	8546202	.	A	T	.	.	.	GT:CLCAD2:DP	1:0,118:220
Chr04	8546205	.	A	T	.	.	.	GT:CLCAD2:DP	1:0,115:219
Chr04	8546375	.	C	A	.	.	.	GT:CLCAD2:DP	1:0,102:198
Chr04	8546384	.	T	A	.	.	.	GT:CLCAD2:DP	1:0,99:197
Chr04	8546387	.	C	T	.	.	.	GT:CLCAD2:DP	1:0,97:192
Chr04	8546396	.	C	G	.	.	.	GT:CLCAD2:DP	1:0,91:181
Chr04	8546398	.	C	G	.	.	.	GT:CLCAD2:DP	1:0,91:181
Chr04	8546420	.	G	A	.	.	.	GT:CLCAD2:DP	1:0,95:186
Chr04	8546432	.	G	C	.	.	.	GT:CLCAD2:DP	1:0,93:186
Chr04	8571539	.	C	G	.	.	.	GT:CLCAD2:DP	1:0,51:51
Chr04	8788063	.	A	G	.	.	.	GT:CLCAD2:DP	1:0,43:43
Chr04	9039907	.	AGGT	A	.	.	.	GT:CLCAD2:DP	1:0,46:60
Chr04	9106658	.	G	A	.	.	.	GT:CLCAD2:DP	1:0,54:54
Chr04	9106717	.	A	G	.	.	.	GT:CLCAD2:DP	1:0,40:40
Chr04	9106853	.	C	T	.	.	.	GT:CLCAD2:DP	1:0,38:38
Chr04	9107136	.	G	A	.	.	.	GT:CLCAD2:DP	1:0,49:49
Chr04	9107148	.	T	C	.	.	.	GT:CLCAD2:DP	1:0,47:48
Chr04	9107421	.	A	T	.	.	.	GT:CLCAD2:DP	1:0,70:70
Chr04	9116171	.	A	G	.	.	.	GT:CLCAD2:DP	1:0,101:102
Chr04	9269009	.	A	G	.	.	.	GT:CLCAD2:DP	1:0,58:58
Chr04	9289331	.	CG	C	.	.	.	GT:CLCAD2:DP	1:0,57:61
Chr04	9412793	.	TA	AG	.	.	.	GT:CLCAD2:DP	1:0,30:30
Chr04	9492205	.	T	G	.	.	.	GT:CLCAD2:DP	1:0,81:82
Chr04	9555350	.	G	T	.	.	.	GT:CLCAD2:DP	1:0,60:60
Chr04	9570673	.	G	T	.	.	.	GT:CLCAD2:DP	1:0,66:66
Chr04	9611974	.	A	T	.	.	.	GT:CLCAD2:DP	1:0,85:86
Chr04	9613797	.	T	A	.	.	.	GT:CLCAD2:DP	1:0,54:54
Chr04	9625721	.	G	GTCT	.	.	.	GT:CLCAD2:DP	1:0,57:102
Chr04	9701999	.	C	G	.	.	.	GT:CLCAD2:DP	1:0,89:91
Chr04	9702105	.	C	T	.	.	.	GT:CLCAD2:DP	1:0,90:90
Chr04	9705357	.	C	T	.	.	.	GT:CLCAD2:DP	1:0,53:53
Chr04	9705412	.	T	G	.	.	.	GT:CLCAD2:DP	1:0,58:58
Chr04	9754156	.	C	T	.	.	.	GT:CLCAD2:DP	1:0,73:73
Chr04	9879459	.	C	A	.	.	.	GT:CLCAD2:DP	1:0,66:66
Chr04	9893271	.	G	GA	.	.	.	GT:CLCAD2:DP	1:0,66:74
Chr04	10070139	.	C	A	.	.	.	GT:CLCAD2:DP	1:0,80:80
Chr04	10106130	.	C	G	.	.	.	GT:CLCAD2:DP	1:0,55:55
Chr04	10106161	.	C	T	.	.	.	GT:CLCAD2:DP	1:0,50:50
Chr04	10444760	.	A	C	.	.	.	GT:CLCAD2:DP	1:0,17:17
Chr04	10907838	.	T	C	.	.	.	GT:CLCAD2:DP	1:0,129:129
Chr04	10983124	.	T	A	.	.	.	GT:CLCAD2:DP	1:0,45:45
Chr04	11186288	.	A	C	.	.	.	GT:CLCAD2:DP	1:0,52:52
Chr04	11198427	.	A	T	.	.	.	GT:CLCAD2:DP	1:0,74:74
Chr04	11198453	.	C	A	.	.	.	GT:CLCAD2:DP	1:0,79:79
Chr04	11198461	.	A	G	.	.	.	GT:CLCAD2:DP	1:0,76:77
Chr04	11198477	.	C	T	.	.	.	GT:CLCAD2:DP	1:0,76:77
Chr04	11198634	.	G	GA	.	.	.	GT:CLCAD2:DP	1:0,71:77
Chr04	11198636	.	G	GA	.	.	.	GT:CLCAD2:DP	1:0,66:73
Chr04	11198882	.	A	G	.	.	.	GT:CLCAD2:DP	1:0,56:56
Chr04	11226342	.	T	G	.	.	.	GT:CLCAD2:DP	1:0,90:90
Chr04	11235800	.	T	C	.	.	.	GT:CLCAD2:DP	1:0,74:74
Chr04	11243092	.	C	A	.	.	.	GT:CLCAD2:DP	1:0,49:49
Chr04	11244999	.	C	A	.	.	.	GT:CLCAD2:DP	1:0,36:36
Chr04	11252437	.	C	T	.	.	.	GT:CLCAD2:DP	1:0,36:36
Chr04	11254122	.	C	G	.	.	.	GT:CLCAD2:DP	1:0,64:64
Chr04	11254143	.	T	G	.	.	.	GT:CLCAD2:DP	1:0,69:69
Chr04	11254169	.	A	T	.	.	.	GT:CLCAD2:DP	1:0,67:67
Chr04	11254537	.	T	C	.	.	.	GT:CLCAD2:DP	1:0,65:65
Chr04	11255051	.	A	C	.	.	.	GT:CLCAD2:DP	1:0,66:66
Chr04	11277367	.	G	A	.	.	.	GT:CLCAD2:DP	1:0,56:56
Chr04	11416598	.	C	A	.	.	.	GT:CLCAD2:DP	1:0,50:50
Chr04	11485545	.	G	T	.	.	.	GT:CLCAD2:DP	1:0,49:50
Chr04	11485575	.	A	AAAC	.	.	.	GT:CLCAD2:DP	1:0,23:35
Chr04	11507835	.	A	G	.	.	.	GT:CLCAD2:DP	1:0,56:56
Chr04	11517434	.	C	T	.	.	.	GT:CLCAD2:DP	1:0,41:45
Chr04	11517519	.	T	C	.	.	.	GT:CLCAD2:DP	1:0,52:52
Chr04	11517617	.	C	T	.	.	.	GT:CLCAD2:DP	1:0,57:57
Chr04	11726112	.	C	G	.	.	.	GT:CLCAD2:DP	1:0,110:110
Chr04	11726160	.	A	G	.	.	.	GT:CLCAD2:DP	1:0,97:97
Chr04	11798651	.	A	T	.	.	.	GT:CLCAD2:DP	1:0,65:65
Chr04	11798873	.	T	A	.	.	.	GT:CLCAD2:DP	1:0,38:39
Chr04	11805787	.	G	A	.	.	.	GT:CLCAD2:DP	1:0,51:52
Chr04	11805882	.	T	G	.	.	.	GT:CLCAD2:DP	1:0,57:58
Chr04	11805949	.	C	T	.	.	.	GT:CLCAD2:DP	1:0,65:65
Chr04	11806597	.	T	C	.	.	.	GT:CLCAD2:DP	1:0,66:66
Chr04	11806947	.	C	T	.	.	.	GT:CLCAD2:DP	1:0,38:50
Chr04	11807014	.	C	T	.	.	.	GT:CLCAD2:DP	1:0,33:33
Chr04	11807020	.	C	G	.	.	.	GT:CLCAD2:DP	1:0,35:35
Chr04	11807098	.	G	GAA	.	.	.	GT:CLCAD2:DP	1:0,24:44
Chr04	11807389	.	T	C	.	.	.	GT:CLCAD2:DP	1:0,47:85
Chr04	11807400	.	T	C	.	.	.	GT:CLCAD2:DP	1:0,50:92
Chr04	11807427	.	A	T	.	.	.	GT:CLCAD2:DP	1:0,50:97
Chr04	11807438	.	T	G	.	.	.	GT:CLCAD2:DP	1:0,52:104
Chr04	11808098	.	T	A	.	.	.	GT:CLCAD2:DP	1:0,82:82
Chr04	11808260	.	T	C	.	.	.	GT:CLCAD2:DP	1:0,65:65
Chr04	11808356	.	A	T	.	.	.	GT:CLCAD2:DP	1:0,66:67
Chr04	11808523	.	T	G	.	.	.	GT:CLCAD2:DP	1:0,44:44
Chr04	11827035	.	G	A	.	.	.	GT:CLCAD2:DP	1:0,76:77
Chr04	11827615	.	G	T	.	.	.	GT:CLCAD2:DP	1:0,48:49
Chr04	11893335	.	T	G	.	.	.	GT:CLCAD2:DP	1:0,47:47
Chr04	11894456	.	C	G	.	.	.	GT:CLCAD2:DP	1:0,60:60
Chr04	11894590	.	A	G	.	.	.	GT:CLCAD2:DP	1:0,41:41
Chr04	11894684	.	C	T	.	.	.	GT:CLCAD2:DP	1:0,56:56
Chr04	11894798	.	C	T	.	.	.	GT:CLCAD2:DP	1:0,89:92
Chr04	11921148	.	CTA	C	.	.	.	GT:CLCAD2:DP	1:0,25:29
Chr04	12068829	.	A	C	.	.	.	GT:CLCAD2:DP	1:0,68:69
Chr04	12069010	.	G	A	.	.	.	GT:CLCAD2:DP	1:0,69:69
Chr04	12069152	.	C	A	.	.	.	GT:CLCAD2:DP	1:0,72:74
Chr04	12069235	.	C	T	.	.	.	GT:CLCAD2:DP	1:0,60:60
Chr04	12069270	.	T	G	.	.	.	GT:CLCAD2:DP	1:0,56:56
Chr04	12069837	.	C	A	.	.	.	GT:CLCAD2:DP	1:0,39:39
Chr04	12070849	.	T	G	.	.	.	GT:CLCAD2:DP	1:0,64:64
Chr04	12146856	.	G	A	.	.	.	GT:CLCAD2:DP	1:0,63:65
Chr04	12146865	.	G	A	.	.	.	GT:CLCAD2:DP	1:0,68:68
Chr04	12147129	.	A	G	.	.	.	GT:CLCAD2:DP	1:0,68:68
Chr04	12147141	.	C	A	.	.	.	GT:CLCAD2:DP	1:0,68:68
Chr04	12147278	.	G	T	.	.	.	GT:CLCAD2:DP	1:0,74:74
Chr04	12147993	.	A	G	.	.	.	GT:CLCAD2:DP	1:0,51:51
Chr04	12148317	.	A	G	.	.	.	GT:CLCAD2:DP	1:0,41:41
Chr04	12148362	.	G	A	.	.	.	GT:CLCAD2:DP	1:0,60:60
Chr04	12194763	.	A	G	.	.	.	GT:CLCAD2:DP	1:0,72:72
Chr04	12198681	.	G	A	.	.	.	GT:CLCAD2:DP	1:0,53:53
Chr04	12200007	.	GG	G	.	.	.	GT:CLCAD2:DP	1:0,33:60
Chr04	12200022	.	A	T	.	.	.	GT:CLCAD2:DP	1:0,39:70
Chr04	12218199	.	A	G	.	.	.	GT:CLCAD2:DP	1:0,58:58
Chr04	12219909	.	A	T	.	.	.	GT:CLCAD2:DP	1:0,40:40
Chr04	12251411	.	CTTGAGCATA	C	.	.	.	GT:CLCAD2:DP	1:0,41:78
Chr04	12253603	.	G	C	.	.	.	GT:CLCAD2:DP	1:0,76:76
Chr04	12261994	.	T	TCC	.	.	.	GT:CLCAD2:DP	1:0,58:97
Chr04	12262088	.	A	G	.	.	.	GT:CLCAD2:DP	1:0,78:78
Chr04	12268023	.	GAA	G	.	.	.	GT:CLCAD2:DP	1:0,14:17
Chr04	12268105	.	A	G	.	.	.	GT:CLCAD2:DP	1:0,24:24
Chr04	12268193	.	CA	TG	.	.	.	GT:CLCAD2:DP	1:0,47:48
Chr04	12268207	.	G	A	.	.	.	GT:CLCAD2:DP	1:0,51:51
Chr04	12268231	.	G	T	.	.	.	GT:CLCAD2:DP	1:0,60:60
Chr04	12268241	.	A	G	.	.	.	GT:CLCAD2:DP	1:0,58:58
Chr04	12268507	.	C	T	.	.	.	GT:CLCAD2:DP	1:0,69:69
Chr04	12268546	.	C	T	.	.	.	GT:CLCAD2:DP	1:0,53:55
Chr04	12268549	.	C	T	.	.	.	GT:CLCAD2:DP	1:0,54:55
Chr04	12268646	.	G	A	.	.	.	GT:CLCAD2:DP	1:0,66:66
Chr04	12268660	.	C	T	.	.	.	GT:CLCAD2:DP	1:0,60:61
Chr04	12268672	.	T	C	.	.	.	GT:CLCAD2:DP	1:0,62:62
Chr04	12268702	.	C	T	.	.	.	GT:CLCAD2:DP	1:0,54:54
Chr04	12268855	.	G	A	.	.	.	GT:CLCAD2:DP	1:0,18:18
Chr04	12268951	.	A	C	.	.	.	GT:CLCAD2:DP	1:0,19:19
Chr04	12268979	.	C	T	.	.	.	GT:CLCAD2:DP	1:0,32:32
Chr04	12269010	.	T	C	.	.	.	GT:CLCAD2:DP	1:0,38:38
Chr04	12269050	.	A	G	.	.	.	GT:CLCAD2:DP	1:0,40:41
Chr04	12269064	.	A	G	.	.	.	GT:CLCAD2:DP	1:0,37:37
Chr04	12269101	.	C	A	.	.	.	GT:CLCAD2:DP	1:0,32:32
Chr04	12269267	.	G	T	.	.	.	GT:CLCAD2:DP	1:0,44:46
Chr04	12269272	.	C	T	.	.	.	GT:CLCAD2:DP	1:0,43:45
Chr04	12269289	.	T	C	.	.	.	GT:CLCAD2:DP	1:0,45:45
Chr04	12269469	.	C	G	.	.	.	GT:CLCAD2:DP	1:0,57:57
Chr04	12269498	.	TT	G	.	.	.	GT:CLCAD2:DP	1:0,53:55
Chr04	12269539	.	C	A	.	.	.	GT:CLCAD2:DP	1:0,58:58
Chr04	12269626	.	AT	A	.	.	.	GT:CLCAD2:DP	1:0,36:36
Chr04	12269675	.	G	A	.	.	.	GT:CLCAD2:DP	1:0,55:55
Chr04	12269701	.	G	T	.	.	.	GT:CLCAD2:DP	1:0,62:62
Chr04	12269710	.	G	A	.	.	.	GT:CLCAD2:DP	1:0,69:69
Chr04	12285946	.	A	G	.	.	.	GT:CLCAD2:DP	1:0,44:44
Chr04	12309716	.	C	T	.	.	.	GT:CLCAD2:DP	1:0,47:49
Chr04	12438522	.	A	G	.	.	.	GT:CLCAD2:DP	1:0,82:82
Chr04	12505230	.	A	G	.	.	.	GT:CLCAD2:DP	1:0,67:68
Chr04	12563638	.	G	A	.	.	.	GT:CLCAD2:DP	1:0,63:63
Chr04	12564406	.	A	G	.	.	.	GT:CLCAD2:DP	1:0,82:82
Chr04	12581872	.	C	A	.	.	.	GT:CLCAD2:DP	1:0,53:53
Chr04	12581974	.	C	CGT	.	.	.	GT:CLCAD2:DP	1:0,39:49
Chr04	12772756	.	A	T	.	.	.	GT:CLCAD2:DP	1:0,54:106
Chr04	12832140	.	G	A	.	.	.	GT:CLCAD2:DP	1:0,81:81
Chr04	12897766	.	T	C	.	.	.	GT:CLCAD2:DP	1:0,65:65
Chr04	12955104	.	A	C	.	.	.	GT:CLCAD2:DP	1:0,60:61
Chr04	15855447	.	G	A	.	.	.	GT:CLCAD2:DP	1:0,99:100
Chr04	16035352	.	C	T	.	.	.	GT:CLCAD2:DP	1:0,64:64
Chr04	16035390	.	G	A	.	.	.	GT:CLCAD2:DP	1:0,61:61
Chr04	16097210	.	G	T	.	.	.	GT:CLCAD2:DP	1:0,37:38
Chr04	16123347	.	C	T	.	.	.	GT:CLCAD2:DP	1:0,34:35
Chr04	16123367	.	GA	G	.	.	.	GT:CLCAD2:DP	1:0,22:29
Chr04	16123572	.	G	C	.	.	.	GT:CLCAD2:DP	1:0,62:62
Chr04	16123586	.	T	C	.	.	.	GT:CLCAD2:DP	1:0,57:57
Chr04	16285371	.	A	ATCT	.	.	.	GT:CLCAD2:DP	1:0,58:72
Chr04	16329993	.	T	A	.	.	.	GT:CLCAD2:DP	1:0,32:32
Chr04	16330366	.	G	A	.	.	.	GT:CLCAD2:DP	1:0,17:17
Chr04	16330911	.	T	G	.	.	.	GT:CLCAD2:DP	1:0,62:63
Chr04	16331012	.	G	T	.	.	.	GT:CLCAD2:DP	1:0,64:64
Chr04	16331194	.	C	T	.	.	.	GT:CLCAD2:DP	1:0,37:37
Chr04	16331834	.	C	G	.	.	.	GT:CLCAD2:DP	1:0,14:14
Chr04	16331962	.	G	A	.	.	.	GT:CLCAD2:DP	1:0,43:48
Chr04	16332028	.	T	G	.	.	.	GT:CLCAD2:DP	1:0,46:46
Chr04	16332031	.	G	C	.	.	.	GT:CLCAD2:DP	1:0,45:45
Chr04	16332086	.	CC	TA	.	.	.	GT:CLCAD2:DP	1:0,36:36
Chr04	16332155	.	T	C	.	.	.	GT:CLCAD2:DP	1:0,38:38
Chr04	16374159	.	T	G	.	.	.	GT:CLCAD2:DP	1:0,45:46
Chr04	16401112	.	T	C	.	.	.	GT:CLCAD2:DP	1:0,43:43
Chr04	16409051	.	G	A	.	.	.	GT:CLCAD2:DP	1:0,58:58
Chr04	16473242	.	C	T	.	.	.	GT:CLCAD2:DP	1:0,76:76
Chr04	16473391	.	C	T	.	.	.	GT:CLCAD2:DP	1:0,76:78
Chr04	16475674	.	G	A	.	.	.	GT:CLCAD2:DP	1:0,53:53
Chr04	16501293	.	A	C	.	.	.	GT:CLCAD2:DP	1:0,66:66
Chr04	16501345	.	G	A	.	.	.	GT:CLCAD2:DP	1:0,73:73
Chr04	16502412	.	T	C	.	.	.	GT:CLCAD2:DP	1:0,74:74
Chr04	16502414	.	G	A	.	.	.	GT:CLCAD2:DP	1:0,73:74
Chr04	16502885	.	G	A	.	.	.	GT:CLCAD2:DP	1:0,67:67
Chr04	16502888	.	A	C	.	.	.	GT:CLCAD2:DP	1:0,67:67
Chr04	16502904	.	G	A	.	.	.	GT:CLCAD2:DP	1:0,64:64
Chr04	16503356	.	G	A	.	.	.	GT:CLCAD2:DP	1:0,52:52
Chr04	16503542	.	C	T	.	.	.	GT:CLCAD2:DP	1:0,51:51
Chr04	18031853	.	T	C	.	.	.	GT:CLCAD2:DP	1:0,59:59
Chr04	18184515	.	T	C	.	.	.	GT:CLCAD2:DP	1:0,54:54
Chr04	19321844	.	T	C	.	.	.	GT:CLCAD2:DP	1:0,39:39
Chr04	19964773	.	A	T	.	.	.	GT:CLCAD2:DP	1:0,44:44
Chr04	20171644	.	C	T	.	.	.	GT:CLCAD2:DP	1:0,25:25
Chr04	20171685	.	C	A	.	.	.	GT:CLCAD2:DP	1:0,31:31
Chr04	20171756	.	C	T	.	.	.	GT:CLCAD2:DP	1:0,36:36
Chr04	20172343	.	C	T	.	.	.	GT:CLCAD2:DP	1:0,21:21
Chr04	20172386	.	C	G	.	.	.	GT:CLCAD2:DP	1:0,33:33
Chr04	20172977	.	G	A	.	.	.	GT:CLCAD2:DP	1:0,44:44
Chr04	20173642	.	C	A	.	.	.	GT:CLCAD2:DP	1:0,35:35
Chr04	20173733	.	T	TA	.	.	.	GT:CLCAD2:DP	1:0,14:18
Chr04	20178175	.	T	G	.	.	.	GT:CLCAD2:DP	1:0,78:79
Chr04	20222767	.	A	T	.	.	.	GT:CLCAD2:DP	1:0,40:41
Chr04	23057154	.	C	CA	.	.	.	GT:CLCAD2:DP	1:0,29:31
Chr04	23057192	.	C	CA	.	.	.	GT:CLCAD2:DP	1:0,17:18
Chr04	23057201	.	A	AC	.	.	.	GT:CLCAD2:DP	1:0,13:15
Chr04	23761726	.	T	C	.	.	.	GT:CLCAD2:DP	1:0,65:65
Chr04	27098155	.	A	AC	.	.	.	GT:CLCAD2:DP	1:0,707:761
Chr04	27098157	.	T	G	.	.	.	GT:CLCAD2:DP	1:0,715:763
Chr04	27098225	.	T	TATG	.	.	.	GT:CLCAD2:DP	1:0,980:1037
Chr04	27098229	.	A	T	.	.	.	GT:CLCAD2:DP	1:0,1173:1225
Chr04	27098270	.	A	T	.	.	.	GT:CLCAD2:DP	1:0,1374:1420
Chr04	27098273	.	C	G	.	.	.	GT:CLCAD2:DP	1:0,1362:1407
Chr04	27098279	.	G	A	.	.	.	GT:CLCAD2:DP	1:0,1371:1416
Chr04	27098306	.	GA	TC	.	.	.	GT:CLCAD2:DP	1:0,1275:1334
Chr04	27098313	.	A	C	.	.	.	GT:CLCAD2:DP	1:0,1304:1357
Chr04	27098416	.	A	G	.	.	.	GT:CLCAD2:DP	1:0,884:950
Chr04	27098423	.	C	T	.	.	.	GT:CLCAD2:DP	1:0,819:886
Chr04	27098449	.	C	T	.	.	.	GT:CLCAD2:DP	1:0,505:676
Chr04	32920024	.	T	A	.	.	.	GT:CLCAD2:DP	1:0,10253:10327
Chr04	32920067	.	T	TA	.	.	.	GT:CLCAD2:DP	1:0,10039:11607
Chr04	32920391	.	G	A	.	.	.	GT:CLCAD2:DP	1:0,853:894
Chr04	39751112	.	T	A	.	.	.	GT:CLCAD2:DP	1:0,46:46
Chr04	39822877	.	A	G	.	.	.	GT:CLCAD2:DP	1:0,56:56
Chr04	39879991	.	C	CA	.	.	.	GT:CLCAD2:DP	1:0,54:56
Chr04	39979540	.	C	T	.	.	.	GT:CLCAD2:DP	1:0,54:55
Chr04	40052269	.	C	G	.	.	.	GT:CLCAD2:DP	1:0,34:34
Chr04	40052281	.	T	C	.	.	.	GT:CLCAD2:DP	1:0,33:33
Chr04	40052364	.	C	G	.	.	.	GT:CLCAD2:DP	1:0,47:47
Chr04	40052401	.	T	G	.	.	.	GT:CLCAD2:DP	1:0,52:52
Chr04	40052427	.	A	G	.	.	.	GT:CLCAD2:DP	1:0,49:49
Chr04	40052578	.	A	C	.	.	.	GT:CLCAD2:DP	1:0,51:51
Chr04	40052715	.	A	G	.	.	.	GT:CLCAD2:DP	1:0,40:40
Chr04	40052741	.	C	G	.	.	.	GT:CLCAD2:DP	1:0,40:40
Chr04	40052810	.	G	A	.	.	.	GT:CLCAD2:DP	1:0,36:36
Chr04	40052830	.	C	G	.	.	.	GT:CLCAD2:DP	1:0,43:43
Chr04	40052840	.	G	A	.	.	.	GT:CLCAD2:DP	1:0,41:41
Chr04	40053226	.	T	C	.	.	.	GT:CLCAD2:DP	1:0,41:41
Chr04	40053663	.	AC	GG	.	.	.	GT:CLCAD2:DP	1:0,44:44
Chr04	40056543	.	G	A	.	.	.	GT:CLCAD2:DP	1:0,26:26
Chr04	40056551	.	G	A	.	.	.	GT:CLCAD2:DP	1:0,31:31
Chr04	40057107	.	T	C	.	.	.	GT:CLCAD2:DP	1:0,52:53
Chr04	40057254	.	C	T	.	.	.	GT:CLCAD2:DP	1:0,52:52
Chr04	40057266	.	G	A	.	.	.	GT:CLCAD2:DP	1:0,45:45
Chr04	40059051	.	C	G	.	.	.	GT:CLCAD2:DP	1:0,43:43
Chr04	40059162	.	A	G	.	.	.	GT:CLCAD2:DP	1:0,53:53
Chr04	40059181	.	C	T	.	.	.	GT:CLCAD2:DP	1:0,54:54
Chr04	40059455	.	T	G	.	.	.	GT:CLCAD2:DP	1:0,64:64
Chr04	40059461	.	C	G	.	.	.	GT:CLCAD2:DP	1:0,63:63
Chr04	40059530	.	G	A	.	.	.	GT:CLCAD2:DP	1:0,72:72
Chr04	40059852	.	T	C	.	.	.	GT:CLCAD2:DP	1:0,39:42
Chr04	40059945	.	C	T	.	.	.	GT:CLCAD2:DP	1:0,60:60
Chr04	40059999	.	A	G	.	.	.	GT:CLCAD2:DP	1:0,69:69
Chr04	40060020	.	A	G	.	.	.	GT:CLCAD2:DP	1:0,65:65
Chr04	40060094	.	G	A	.	.	.	GT:CLCAD2:DP	1:0,47:47
Chr04	40060098	.	TG	CA	.	.	.	GT:CLCAD2:DP	1:0,41:41
Chr04	40060201	.	A	T	.	.	.	GT:CLCAD2:DP	1:0,50:53
Chr04	40060390	.	G	A	.	.	.	GT:CLCAD2:DP	1:0,40:40
Chr04	40104907	.	T	C	.	.	.	GT:CLCAD2:DP	1:0,54:55
Chr04	40265917	.	AT	A	.	.	.	GT:CLCAD2:DP	1:0,612:640
Chr04	40265935	.	T	C	.	.	.	GT:CLCAD2:DP	1:0,753:787
Chr04	40265975	.	T	G	.	.	.	GT:CLCAD2:DP	1:0,1019:1066
Chr04	40265978	.	T	C	.	.	.	GT:CLCAD2:DP	1:0,1029:1079
Chr04	40265987	.	T	C	.	.	.	GT:CLCAD2:DP	1:0,1060:1109
Chr04	40266011	.	T	C	.	.	.	GT:CLCAD2:DP	1:0,1085:1138
Chr04	40266019	.	C	T	.	.	.	GT:CLCAD2:DP	1:0,1092:1143
Chr04	40266064	.	A	G	.	.	.	GT:CLCAD2:DP	1:0,941:998
Chr04	40266074	.	G	T	.	.	.	GT:CLCAD2:DP	1:0,911:968
Chr04	40266080	.	T	C	.	.	.	GT:CLCAD2:DP	1:0,944:1004
Chr04	40266101	.	A	G	.	.	.	GT:CLCAD2:DP	1:0,979:1039
Chr04	40266104	.	T	C	.	.	.	GT:CLCAD2:DP	1:0,1012:1072
Chr04	40266133	.	A	G	.	.	.	GT:CLCAD2:DP	1:0,1106:1170
Chr04	40266157	.	T	A	.	.	.	GT:CLCAD2:DP	1:0,1363:1426
Chr04	40266266	.	T	C	.	.	.	GT:CLCAD2:DP	1:0,1435:1514
Chr04	40266269	.	T	C	.	.	.	GT:CLCAD2:DP	1:0,1418:1498
Chr04	40266274	.	T	G	.	.	.	GT:CLCAD2:DP	1:0,1396:1475
Chr04	40266320	.	T	C	.	.	.	GT:CLCAD2:DP	1:0,1046:1114
Chr04	40266347	.	T	C	.	.	.	GT:CLCAD2:DP	1:0,603:678
Chr04	40328474	.	C	A	.	.	.	GT:CLCAD2:DP	1:0,52:52
Chr04	40708011	.	T	C	.	.	.	GT:CLCAD2:DP	1:0,20:20
Chr04	41105550	.	A	ATT	.	.	.	GT:CLCAD2:DP	1:0,23:34
Chr04	41247541	.	AA	TT	.	.	.	GT:CLCAD2:DP	1:0,67:126
Chr04	41247561	.	AC	GT	.	.	.	GT:CLCAD2:DP	1:0,63:120
Chr04	41298034	.	T	C	.	.	.	GT:CLCAD2:DP	1:0,72:72
Chr04	41538706	.	T	A	.	.	.	GT:CLCAD2:DP	1:0,69:69
Chr04	41539493	.	C	G	.	.	.	GT:CLCAD2:DP	1:0,92:92
Chr04	41629716	.	G	A	.	.	.	GT:CLCAD2:DP	1:0,74:74
Chr04	41894618	.	T	C	.	.	.	GT:CLCAD2:DP	1:0,48:48
Chr04	42191810	.	G	GCGT	.	.	.	GT:CLCAD2:DP	1:0,68:82
Chr04	42191813	.	A	T	.	.	.	GT:CLCAD2:DP	1:0,92:93
Chr04	42191816	.	A	T	.	.	.	GT:CLCAD2:DP	1:0,92:93
Chr04	42192025	.	C	A	.	.	.	GT:CLCAD2:DP	1:0,99:99
Chr04	42263581	.	A	G	.	.	.	GT:CLCAD2:DP	1:0,826:901
Chr04	42263588	.	A	G	.	.	.	GT:CLCAD2:DP	1:0,812:903
Chr04	42280659	.	A	G	.	.	.	GT:CLCAD2:DP	1:0,50:50
Chr04	42288310	.	G	C	.	.	.	GT:CLCAD2:DP	1:0,52:52
Chr04	42330667	.	A	G	.	.	.	GT:CLCAD2:DP	1:0,42:42
Chr04	42330725	.	G	A	.	.	.	GT:CLCAD2:DP	1:0,46:46
Chr04	42358749	.	G	C	.	.	.	GT:CLCAD2:DP	1:0,65:65
Chr04	42359864	.	A	G	.	.	.	GT:CLCAD2:DP	1:0,83:83
Chr04	42359939	.	G	T	.	.	.	GT:CLCAD2:DP	1:0,66:67
Chr04	42359942	.	T	C	.	.	.	GT:CLCAD2:DP	1:0,40:70
Chr04	42368274	.	A	G	.	.	.	GT:CLCAD2:DP	1:0,59:59
Chr04	42381069	.	A	T	.	.	.	GT:CLCAD2:DP	1:0,67:68
Chr04	42381075	.	T	TTGC	.	.	.	GT:CLCAD2:DP	1:0,53:66
Chr04	42382598	.	T	C	.	.	.	GT:CLCAD2:DP	1:0,72:72
Chr04	42382610	.	T	A	.	.	.	GT:CLCAD2:DP	1:0,70:70
Chr04	42399983	.	T	G	.	.	.	GT:CLCAD2:DP	1:0,41:41
Chr04	42416740	.	T	C	.	.	.	GT:CLCAD2:DP	1:0,66:67
Chr04	42542591	.	T	A	.	.	.	GT:CLCAD2:DP	1:0,68:68
Chr04	42617143	.	A	C	.	.	.	GT:CLCAD2:DP	1:0,63:63
Chr04	42617255	.	G	C	.	.	.	GT:CLCAD2:DP	1:0,60:60
Chr04	42642827	.	G	C	.	.	.	GT:CLCAD2:DP	1:0,72:72
Chr04	42661989	.	C	T	.	.	.	GT:CLCAD2:DP	1:0,60:60
Chr04	42665196	.	T	G	.	.	.	GT:CLCAD2:DP	1:0,64:64
Chr04	42715602	.	A	G	.	.	.	GT:CLCAD2:DP	1:0,69:69
Chr04	42716229	.	G	C	.	.	.	GT:CLCAD2:DP	1:0,81:82
Chr04	42716748	.	C	A	.	.	.	GT:CLCAD2:DP	1:0,83:83
Chr04	42761378	.	C	T	.	.	.	GT:CLCAD2:DP	1:0,69:69
Chr04	42766287	.	A	C	.	.	.	GT:CLCAD2:DP	1:0,52:52
Chr04	42766673	.	A	G	.	.	.	GT:CLCAD2:DP	1:0,22:22
Chr04	42773115	.	C	T	.	.	.	GT:CLCAD2:DP	1:0,40:40
Chr04	42773125	.	C	G	.	.	.	GT:CLCAD2:DP	1:0,44:44
Chr04	42773260	.	G	A	.	.	.	GT:CLCAD2:DP	1:0,43:43
Chr04	42773375	.	G	A	.	.	.	GT:CLCAD2:DP	1:0,61:61
Chr04	42789486	.	G	A	.	.	.	GT:CLCAD2:DP	1:0,54:54
Chr04	42789518	.	G	A	.	.	.	GT:CLCAD2:DP	1:0,61:61
Chr04	42816155	.	C	T	.	.	.	GT:CLCAD2:DP	1:0,37:37
Chr04	42886112	.	GA	G	.	.	.	GT:CLCAD2:DP	1:0,86:87
Chr04	43125219	.	G	C	.	.	.	GT:CLCAD2:DP	1:0,67:67
Chr04	43282046	.	C	T	.	.	.	GT:CLCAD2:DP	1:0,93:93
Chr04	43282431	.	G	C	.	.	.	GT:CLCAD2:DP	1:0,89:90
Chr04	43284388	.	G	A	.	.	.	GT:CLCAD2:DP	1:0,65:67
Chr04	43287625	.	A	T	.	.	.	GT:CLCAD2:DP	1:0,53:53
Chr04	43296423	.	C	T	.	.	.	GT:CLCAD2:DP	1:0,74:75
Chr04	43296787	.	T	G	.	.	.	GT:CLCAD2:DP	1:0,47:47
Chr04	43298327	.	AG	TT	.	.	.	GT:CLCAD2:DP	1:0,53:53
Chr04	43478661	.	C	A	.	.	.	GT:CLCAD2:DP	1:0,82:82
Chr04	43480478	.	C	T	.	.	.	GT:CLCAD2:DP	1:0,31:31
Chr04	43554888	.	C	T	.	.	.	GT:CLCAD2:DP	1:0,96:98
Chr04	43564713	.	A	G	.	.	.	GT:CLCAD2:DP	1:0,49:49
Chr04	43601882	.	G	C	.	.	.	GT:CLCAD2:DP	1:0,96:97
Chr04	43606061	.	A	ACTT	.	.	.	GT:CLCAD2:DP	1:0,51:75
Chr04	43607684	.	T	A	.	.	.	GT:CLCAD2:DP	1:0,83:83
Chr04	43645621	.	C	T	.	.	.	GT:CLCAD2:DP	1:0,60:64
Chr04	43646530	.	A	C	.	.	.	GT:CLCAD2:DP	1:0,21:21
Chr04	43646533	.	A	G	.	.	.	GT:CLCAD2:DP	1:0,20:20
Chr04	43646558	.	T	A	.	.	.	GT:CLCAD2:DP	1:0,20:20
Chr04	43648953	.	C	G	.	.	.	GT:CLCAD2:DP	1:0,78:78
Chr04	43699143	.	CT	C	.	.	.	GT:CLCAD2:DP	1:0,112:119
Chr04	43699170	.	T	C	.	.	.	GT:CLCAD2:DP	1:0,119:120
Chr04	43699238	.	C	T	.	.	.	GT:CLCAD2:DP	1:0,116:116
Chr04	43699326	.	C	T	.	.	.	GT:CLCAD2:DP	1:0,97:97
Chr04	43699437	.	C	T	.	.	.	GT:CLCAD2:DP	1:0,102:103
Chr04	43699629	.	T	C	.	.	.	GT:CLCAD2:DP	1:0,91:91
Chr04	43699678	.	C	T	.	.	.	GT:CLCAD2:DP	1:0,84:85
Chr04	43699690	.	C	T	.	.	.	GT:CLCAD2:DP	1:0,85:85
Chr04	43699724	.	A	C	.	.	.	GT:CLCAD2:DP	1:0,74:75
Chr04	43699800	.	A	G	.	.	.	GT:CLCAD2:DP	1:0,69:69
Chr04	43699827	.	A	G	.	.	.	GT:CLCAD2:DP	1:0,77:77
Chr04	43700987	.	G	A	.	.	.	GT:CLCAD2:DP	1:0,29:29
Chr04	43701096	.	G	A	.	.	.	GT:CLCAD2:DP	1:0,37:37
Chr04	43705244	.	A	AT	.	.	.	GT:CLCAD2:DP	1:0,35:42
Chr04	43705791	.	A	C	.	.	.	GT:CLCAD2:DP	1:0,45:46
Chr04	43705902	.	A	G	.	.	.	GT:CLCAD2:DP	1:0,51:52
Chr04	43706105	.	C	T	.	.	.	GT:CLCAD2:DP	1:0,41:44
Chr04	43706149	.	T	A	.	.	.	GT:CLCAD2:DP	1:0,44:44
Chr04	43857056	.	C	T	.	.	.	GT:CLCAD2:DP	1:0,75:75
Chr04	43857293	.	A	G	.	.	.	GT:CLCAD2:DP	1:0,56:57
Chr04	43857553	.	G	A	.	.	.	GT:CLCAD2:DP	1:0,70:70
Chr04	43858490	.	G	A	.	.	.	GT:CLCAD2:DP	1:0,72:73
Chr04	43863924	.	A	G	.	.	.	GT:CLCAD2:DP	1:0,53:54
Chr04	43863958	.	T	C	.	.	.	GT:CLCAD2:DP	1:0,48:48
Chr04	43863961	.	C	T	.	.	.	GT:CLCAD2:DP	1:0,49:49
Chr04	43864008	.	T	C	.	.	.	GT:CLCAD2:DP	1:0,59:59
Chr04	43864045	.	T	C	.	.	.	GT:CLCAD2:DP	1:0,74:74
Chr04	43864060	.	C	T	.	.	.	GT:CLCAD2:DP	1:0,72:72
Chr04	43864101	.	AT	TC	.	.	.	GT:CLCAD2:DP	1:0,65:65
Chr04	43864104	.	G	A	.	.	.	GT:CLCAD2:DP	1:0,64:65
Chr04	43864153	.	G	A	.	.	.	GT:CLCAD2:DP	1:0,65:65
Chr04	43864174	.	A	G	.	.	.	GT:CLCAD2:DP	1:0,62:62
Chr04	43864457	.	A	G	.	.	.	GT:CLCAD2:DP	1:0,42:42
Chr04	43864461	.	G	A	.	.	.	GT:CLCAD2:DP	1:0,43:43
Chr04	43864539	.	G	A	.	.	.	GT:CLCAD2:DP	1:0,46:46
Chr04	43864575	.	A	G	.	.	.	GT:CLCAD2:DP	1:0,41:41
Chr04	43905530	.	A	G	.	.	.	GT:CLCAD2:DP	1:0,117:231
Chr04	43905762	.	G	T	.	.	.	GT:CLCAD2:DP	1:0,76:149
Chr04	43907288	.	T	C	.	.	.	GT:CLCAD2:DP	1:0,70:133
Chr04	43907304	.	G	C	.	.	.	GT:CLCAD2:DP	1:0,74:138
Chr04	43907335	.	G	T	.	.	.	GT:CLCAD2:DP	1:0,69:131
Chr04	43907457	.	A	G	.	.	.	GT:CLCAD2:DP	1:0,107:108
Chr04	43907468	.	A	T	.	.	.	GT:CLCAD2:DP	1:0,102:102
Chr04	43908021	.	C	T	.	.	.	GT:CLCAD2:DP	1:0,43:44
Chr04	43913688	.	T	G	.	.	.	GT:CLCAD2:DP	1:0,89:160
Chr04	43913838	.	G	C	.	.	.	GT:CLCAD2:DP	1:0,196:197
Chr04	43913899	.	A	G	.	.	.	GT:CLCAD2:DP	1:0,100:187
Chr04	43921737	.	T	C	.	.	.	GT:CLCAD2:DP	1:0,73:125
Chr04	43922158	.	T	C	.	.	.	GT:CLCAD2:DP	1:0,55:109
Chr04	43922160	.	C	A	.	.	.	GT:CLCAD2:DP	1:0,102:107
Chr04	43927697	.	G	GT	.	.	.	GT:CLCAD2:DP	1:0,27:27
Chr04	43954546	.	G	A	.	.	.	GT:CLCAD2:DP	1:0,88:88
Chr04	43971011	.	G	T	.	.	.	GT:CLCAD2:DP	1:0,111:112
Chr04	43971061	.	C	T	.	.	.	GT:CLCAD2:DP	1:0,121:121
Chr04	44000761	.	C	T	.	.	.	GT:CLCAD2:DP	1:0,70:71
Chr04	44204479	.	A	AAC	.	.	.	GT:CLCAD2:DP	1:0,42:48
Chr04	44358686	.	C	T	.	.	.	GT:CLCAD2:DP	1:0,89:92
Chr04	44358980	.	C	G	.	.	.	GT:CLCAD2:DP	1:0,87:88
Chr04	44359754	.	A	G	.	.	.	GT:CLCAD2:DP	1:0,59:65
Chr04	44400037	.	G	C	.	.	.	GT:CLCAD2:DP	1:0,48:48
Chr04	44419336	.	A	G	.	.	.	GT:CLCAD2:DP	1:0,68:68
Chr04	44419703	.	C	G	.	.	.	GT:CLCAD2:DP	1:0,64:64
Chr04	44419925	.	A	G	.	.	.	GT:CLCAD2:DP	1:0,33:33
Chr04	44420090	.	T	C	.	.	.	GT:CLCAD2:DP	1:0,60:60
Chr04	44420164	.	G	A	.	.	.	GT:CLCAD2:DP	1:0,49:50
Chr04	44426179	.	C	A	.	.	.	GT:CLCAD2:DP	1:0,62:62
Chr04	44426206	.	C	A	.	.	.	GT:CLCAD2:DP	1:0,50:51
Chr04	44442271	.	G	T	.	.	.	GT:CLCAD2:DP	1:0,92:93
Chr04	44454688	.	G	C	.	.	.	GT:CLCAD2:DP	1:0,57:75
Chr04	45132246	.	C	T	.	.	.	GT:CLCAD2:DP	1:0,25:25
Chr04	45132248	.	A	AC	.	.	.	GT:CLCAD2:DP	1:0,24:25
Chr04	45132251	.	A	AT	.	.	.	GT:CLCAD2:DP	1:0,23:25
Chr04	45132340	.	C	CA	.	.	.	GT:CLCAD2:DP	1:0,12:14
Chr04	45132346	.	C	G	.	.	.	GT:CLCAD2:DP	1:0,17:17
Chr04	45132392	.	CA	C	.	.	.	GT:CLCAD2:DP	1:0,47:51
Chr04	45132395	.	A	AC	.	.	.	GT:CLCAD2:DP	1:0,47:51
Chr04	45132725	.	G	T	.	.	.	GT:CLCAD2:DP	1:0,66:66
Chr04	45452746	.	A	C	.	.	.	GT:CLCAD2:DP	1:0,36:37
Chr04	45452790	.	T	C	.	.	.	GT:CLCAD2:DP	1:0,33:33
Chr04	45455660	.	AC	A	.	.	.	GT:CLCAD2:DP	1:0,35:37
Chr04	45455680	.	CA	C	.	.	.	GT:CLCAD2:DP	1:0,39:39
Chr04	45455687	.	TC	T	.	.	.	GT:CLCAD2:DP	1:0,38:41
Chr04	45855170	.	A	G	.	.	.	GT:CLCAD2:DP	1:0,101:101
Chr04	45965837	.	C	T	.	.	.	GT:CLCAD2:DP	1:0,53:53
Chr04	45983488	.	C	G	.	.	.	GT:CLCAD2:DP	1:0,87:87
Chr04	45984285	.	C	A	.	.	.	GT:CLCAD2:DP	1:0,48:49
Chr04	45989240	.	G	A	.	.	.	GT:CLCAD2:DP	1:0,32:32
Chr04	45989303	.	T	C	.	.	.	GT:CLCAD2:DP	1:0,47:47
Chr04	46002410	.	A	G	.	.	.	GT:CLCAD2:DP	1:0,48:48
Chr04	46002663	.	C	A	.	.	.	GT:CLCAD2:DP	1:0,72:73
Chr04	46021301	.	C	T	.	.	.	GT:CLCAD2:DP	1:0,88:88
Chr04	46034945	.	T	G	.	.	.	GT:CLCAD2:DP	1:0,40:40
Chr04	46077634	.	GC	AT	.	.	.	GT:CLCAD2:DP	1:0,69:70
Chr04	46077672	.	G	C	.	.	.	GT:CLCAD2:DP	1:0,77:78
Chr04	46077737	.	T	G	.	.	.	GT:CLCAD2:DP	1:0,62:63
Chr04	46080205	.	G	C	.	.	.	GT:CLCAD2:DP	1:0,49:49
Chr04	46102658	.	G	T	.	.	.	GT:CLCAD2:DP	1:0,89:89
Chr04	46104610	.	T	G	.	.	.	GT:CLCAD2:DP	1:0,51:51
Chr04	46132219	.	C	T	.	.	.	GT:CLCAD2:DP	1:0,89:89
Chr04	46132758	.	G	GAGGA	.	.	.	GT:CLCAD2:DP	1:0,25:42
Chr04	46133946	.	G	A	.	.	.	GT:CLCAD2:DP	1:0,79:79
Chr04	46154732	.	A	G	.	.	.	GT:CLCAD2:DP	1:0,74:74
Chr04	46154748	.	T	C	.	.	.	GT:CLCAD2:DP	1:0,82:83
Chr04	46155022	.	G	T	.	.	.	GT:CLCAD2:DP	1:0,71:72
Chr04	46155033	.	G	T	.	.	.	GT:CLCAD2:DP	1:0,66:66
Chr04	46176139	.	C	G	.	.	.	GT:CLCAD2:DP	1:0,113:114
Chr04	46176694	.	T	C	.	.	.	GT:CLCAD2:DP	1:0,60:60
Chr04	46206375	.	T	C	.	.	.	GT:CLCAD2:DP	1:0,54:54
Chr04	46212793	.	T	A	.	.	.	GT:CLCAD2:DP	1:0,37:37
Chr04	46212850	.	TA	AG	.	.	.	GT:CLCAD2:DP	1:0,47:48
Chr04	46212862	.	G	T	.	.	.	GT:CLCAD2:DP	1:0,48:48
Chr04	46212873	.	A	G	.	.	.	GT:CLCAD2:DP	1:0,49:49
Chr04	46212911	.	G	A	.	.	.	GT:CLCAD2:DP	1:0,39:39
Chr04	46233792	.	A	C	.	.	.	GT:CLCAD2:DP	1:0,63:63
Chr04	46239500	.	A	C	.	.	.	GT:CLCAD2:DP	1:0,74:74
Chr04	46240884	.	C	T	.	.	.	GT:CLCAD2:DP	1:0,68:69
Chr04	46245987	.	G	C	.	.	.	GT:CLCAD2:DP	1:0,28:28
Chr04	46247319	.	T	C	.	.	.	GT:CLCAD2:DP	1:0,51:51
Chr04	46247330	.	C	G	.	.	.	GT:CLCAD2:DP	1:0,60:60
Chr04	46248395	.	T	A	.	.	.	GT:CLCAD2:DP	1:0,57:57
Chr04	46248960	.	G	T	.	.	.	GT:CLCAD2:DP	1:0,82:82
Chr04	46254878	.	T	G	.	.	.	GT:CLCAD2:DP	1:0,89:89
Chr04	46279702	.	G	T	.	.	.	GT:CLCAD2:DP	1:0,37:37
Chr04	46280680	.	A	T	.	.	.	GT:CLCAD2:DP	1:0,77:77
Chr04	46287452	.	C	G	.	.	.	GT:CLCAD2:DP	1:0,72:73
Chr04	46295526	.	T	C	.	.	.	GT:CLCAD2:DP	1:0,78:79
Chr04	46307905	.	A	G	.	.	.	GT:CLCAD2:DP	1:0,92:92
Chr04	46307925	.	C	G	.	.	.	GT:CLCAD2:DP	1:0,98:98
Chr04	46308263	.	A	G	.	.	.	GT:CLCAD2:DP	1:0,81:81
Chr04	46308308	.	G	A	.	.	.	GT:CLCAD2:DP	1:0,75:76
Chr04	46310558	.	A	G	.	.	.	GT:CLCAD2:DP	1:0,82:82
Chr04	46312774	.	A	G	.	.	.	GT:CLCAD2:DP	1:0,43:43
Chr04	46312847	.	C	T	.	.	.	GT:CLCAD2:DP	1:0,44:45
Chr04	46384137	.	CT	C	.	.	.	GT:CLCAD2:DP	1:0,11:12
Chr04	46488361	.	T	C	.	.	.	GT:CLCAD2:DP	1:0,67:67
Chr04	46727488	.	G	A	.	.	.	GT:CLCAD2:DP	1:0,81:84
Chr04	46727564	.	A	G	.	.	.	GT:CLCAD2:DP	1:0,71:71
Chr04	46728308	.	T	C	.	.	.	GT:CLCAD2:DP	1:0,78:78
Chr04	46730270	.	C	G	.	.	.	GT:CLCAD2:DP	1:0,62:63
Chr04	46734938	.	C	A	.	.	.	GT:CLCAD2:DP	1:0,69:70
Chr04	46734973	.	T	C	.	.	.	GT:CLCAD2:DP	1:0,56:56
Chr04	46735377	.	T	C	.	.	.	GT:CLCAD2:DP	1:0,48:48
Chr04	46736549	.	A	G	.	.	.	GT:CLCAD2:DP	1:0,57:57
Chr04	46736594	.	G	A	.	.	.	GT:CLCAD2:DP	1:0,53:53
Chr04	46736754	.	C	T	.	.	.	GT:CLCAD2:DP	1:0,43:43
Chr04	46737483	.	C	T	.	.	.	GT:CLCAD2:DP	1:0,59:59
Chr04	46738097	.	A	G	.	.	.	GT:CLCAD2:DP	1:0,30:30
Chr04	46739587	.	C	T	.	.	.	GT:CLCAD2:DP	1:0,104:104
Chr04	46739704	.	G	A	.	.	.	GT:CLCAD2:DP	1:0,89:90
Chr04	46739731	.	C	A	.	.	.	GT:CLCAD2:DP	1:0,86:88
Chr04	46739740	.	G	C	.	.	.	GT:CLCAD2:DP	1:0,83:83
Chr04	46740307	.	C	T	.	.	.	GT:CLCAD2:DP	1:0,57:57
Chr04	46740373	.	G	A	.	.	.	GT:CLCAD2:DP	1:0,49:49
Chr04	46740657	.	A	G	.	.	.	GT:CLCAD2:DP	1:0,46:46
Chr04	46750345	.	G	A	.	.	.	GT:CLCAD2:DP	1:0,98:103
Chr04	46772057	.	G	A	.	.	.	GT:CLCAD2:DP	1:0,51:51
Chr04	46772115	.	C	T	.	.	.	GT:CLCAD2:DP	1:0,48:48
Chr04	46788348	.	C	T	.	.	.	GT:CLCAD2:DP	1:0,68:68
Chr04	46793442	.	AC	A	.	.	.	GT:CLCAD2:DP	1:0,124:132
Chr04	46793849	.	A	C	.	.	.	GT:CLCAD2:DP	1:0,82:82
Chr04	46807960	.	C	T	.	.	.	GT:CLCAD2:DP	1:0,86:86
Chr04	46818213	.	TT	CC	.	.	.	GT:CLCAD2:DP	1:0,88:88
Chr04	46818449	.	C	T	.	.	.	GT:CLCAD2:DP	1:0,69:70
Chr04	46819854	.	A	G	.	.	.	GT:CLCAD2:DP	1:0,59:59
Chr04	46831928	.	G	A	.	.	.	GT:CLCAD2:DP	1:0,84:84
Chr04	46843381	.	CTC	C	.	.	.	GT:CLCAD2:DP	1:0,40:60
Chr04	46848597	.	TT	AA	.	.	.	GT:CLCAD2:DP	1:0,22:22
Chr04	46869667	.	A	T	.	.	.	GT:CLCAD2:DP	1:0,28:29
Chr04	46872501	.	G	A	.	.	.	GT:CLCAD2:DP	1:0,39:39
Chr04	46874229	.	C	T	.	.	.	GT:CLCAD2:DP	1:0,95:95
Chr04	46877948	.	T	C	.	.	.	GT:CLCAD2:DP	1:0,85:85
Chr04	47046286	.	A	T	.	.	.	GT:CLCAD2:DP	1:0,51:53
Chr04	47481979	.	G	T	.	.	.	GT:CLCAD2:DP	1:0,101:101
Chr04	47602898	.	T	C	.	.	.	GT:CLCAD2:DP	1:0,86:86
Chr04	47606637	.	A	C	.	.	.	GT:CLCAD2:DP	1:0,83:83
Chr04	47646495	.	G	A	.	.	.	GT:CLCAD2:DP	1:0,9000:9103
Chr04	47646585	.	A	G	.	.	.	GT:CLCAD2:DP	1:0,8576:8707
Chr04	47757194	.	GT	G	.	.	.	GT:CLCAD2:DP	1:0,52:52
Chr04	47856446	.	G	C	.	.	.	GT:CLCAD2:DP	1:0,83:84
Chr04	47856461	.	ACCT	A	.	.	.	GT:CLCAD2:DP	1:0,55:77
Chr04	47856473	.	TC	GA	.	.	.	GT:CLCAD2:DP	1:0,66:71
Chr04	47858586	.	AA	GG	.	.	.	GT:CLCAD2:DP	1:0,83:83
Chr04	47859222	.	C	T	.	.	.	GT:CLCAD2:DP	1:0,50:50
Chr04	47860066	.	G	T	.	.	.	GT:CLCAD2:DP	1:0,56:56
Chr04	47873782	.	A	T	.	.	.	GT:CLCAD2:DP	1:0,62:62
Chr04	47875842	.	T	A	.	.	.	GT:CLCAD2:DP	1:0,63:63
Chr04	47880378	.	T	C	.	.	.	GT:CLCAD2:DP	1:0,98:98
Chr04	47890001	.	C	T	.	.	.	GT:CLCAD2:DP	1:0,62:63
Chr04	47890067	.	A	T	.	.	.	GT:CLCAD2:DP	1:0,67:68
Chr04	47893621	.	T	G	.	.	.	GT:CLCAD2:DP	1:0,52:52
Chr04	47897373	.	C	G	.	.	.	GT:CLCAD2:DP	1:0,56:56
Chr04	47901724	.	A	T	.	.	.	GT:CLCAD2:DP	1:0,85:86
Chr04	47901740	.	C	G	.	.	.	GT:CLCAD2:DP	1:0,92:93
Chr04	47904708	.	C	T	.	.	.	GT:CLCAD2:DP	1:0,81:81
Chr04	48001707	.	A	G	.	.	.	GT:CLCAD2:DP	1:0,85:85
Chr04	48009592	.	T	C	.	.	.	GT:CLCAD2:DP	1:0,87:87
Chr04	48021004	.	C	CA	.	.	.	GT:CLCAD2:DP	1:0,56:62
Chr04	48074877	.	T	C	.	.	.	GT:CLCAD2:DP	1:0,55:55
Chr04	48082213	.	C	A	.	.	.	GT:CLCAD2:DP	1:0,49:49
Chr04	48082456	.	A	T	.	.	.	GT:CLCAD2:DP	1:0,39:39
Chr04	48083747	.	A	G	.	.	.	GT:CLCAD2:DP	1:0,44:44
Chr04	48086891	.	T	G	.	.	.	GT:CLCAD2:DP	1:0,73:73
Chr04	48092014	.	G	A	.	.	.	GT:CLCAD2:DP	1:0,15:15
Chr04	48097916	.	A	C	.	.	.	GT:CLCAD2:DP	1:0,60:60
Chr04	48099041	.	C	T	.	.	.	GT:CLCAD2:DP	1:0,75:75
Chr04	48109645	.	C	T	.	.	.	GT:CLCAD2:DP	1:0,123:123
Chr04	48111778	.	G	T	.	.	.	GT:CLCAD2:DP	1:0,62:62
Chr04	48112006	.	A	T	.	.	.	GT:CLCAD2:DP	1:0,103:105
Chr04	48112143	.	G	A	.	.	.	GT:CLCAD2:DP	1:0,41:41
Chr04	48114291	.	G	T	.	.	.	GT:CLCAD2:DP	1:0,54:54
Chr04	48115345	.	T	C	.	.	.	GT:CLCAD2:DP	1:0,49:49
Chr04	48162973	.	G	C	.	.	.	GT:CLCAD2:DP	1:0,67:67
Chr04	48163793	.	T	A	.	.	.	GT:CLCAD2:DP	1:0,79:79
Chr04	48168725	.	C	G	.	.	.	GT:CLCAD2:DP	1:0,34:34
Chr04	48212562	.	T	C	.	.	.	GT:CLCAD2:DP	1:0,56:56
Chr04	48221617	.	C	A	.	.	.	GT:CLCAD2:DP	1:0,44:44
Chr04	48222989	.	C	CATAT	.	.	.	GT:CLCAD2:DP	1:0,54:65
Chr04	48223034	.	T	C	.	.	.	GT:CLCAD2:DP	1:0,76:76
Chr04	48269089	.	G	A	.	.	.	GT:CLCAD2:DP	1:0,52:53
Chr04	48269281	.	G	T	.	.	.	GT:CLCAD2:DP	1:0,68:68
Chr04	48269583	.	A	C	.	.	.	GT:CLCAD2:DP	1:0,76:76
Chr04	48269881	.	T	A	.	.	.	GT:CLCAD2:DP	1:0,58:58
Chr04	48281580	.	T	A	.	.	.	GT:CLCAD2:DP	1:0,57:57
Chr04	48314013	.	T	G	.	.	.	GT:CLCAD2:DP	1:0,91:91
Chr04	48314272	.	T	TACATCA	.	.	.	GT:CLCAD2:DP	1:0,27:48
Chr04	48314339	.	T	A	.	.	.	GT:CLCAD2:DP	1:0,64:64
Chr04	48314383	.	A	T	.	.	.	GT:CLCAD2:DP	1:0,62:62
Chr04	48324030	.	G	A	.	.	.	GT:CLCAD2:DP	1:0,60:60
Chr04	48324832	.	T	C	.	.	.	GT:CLCAD2:DP	1:0,77:78
Chr04	48340200	.	C	A	.	.	.	GT:CLCAD2:DP	1:0,70:70
Chr04	48340410	.	C	T	.	.	.	GT:CLCAD2:DP	1:0,68:68
Chr04	48365430	.	C	G	.	.	.	GT:CLCAD2:DP	1:0,55:55
Chr04	48368628	.	T	C	.	.	.	GT:CLCAD2:DP	1:0,59:59
Chr04	48369077	.	T	C	.	.	.	GT:CLCAD2:DP	1:0,76:76
Chr04	48369131	.	A	C	.	.	.	GT:CLCAD2:DP	1:0,77:77
Chr04	48369151	.	C	A	.	.	.	GT:CLCAD2:DP	1:0,70:72
Chr04	48369168	.	T	C	.	.	.	GT:CLCAD2:DP	1:0,77:77
Chr04	48369304	.	C	T	.	.	.	GT:CLCAD2:DP	1:0,97:97
Chr04	48370088	.	C	T	.	.	.	GT:CLCAD2:DP	1:0,61:61
Chr04	48372207	.	A	T	.	.	.	GT:CLCAD2:DP	1:0,85:85
Chr04	48372727	.	G	A	.	.	.	GT:CLCAD2:DP	1:0,53:53
Chr04	48385992	.	A	T	.	.	.	GT:CLCAD2:DP	1:0,59:60
Chr04	48386593	.	T	G	.	.	.	GT:CLCAD2:DP	1:0,56:56
Chr04	48397169	.	G	C	.	.	.	GT:CLCAD2:DP	1:0,47:47
Chr04	48413988	.	A	G	.	.	.	GT:CLCAD2:DP	1:0,77:78
Chr04	48435202	.	A	ACTAG	.	.	.	GT:CLCAD2:DP	1:0,51:58
Chr04	48435253	.	CATCG	C	.	.	.	GT:CLCAD2:DP	1:0,51:60
Chr04	48435528	.	T	A	.	.	.	GT:CLCAD2:DP	1:0,61:61
Chr04	48440834	.	C	G	.	.	.	GT:CLCAD2:DP	1:0,45:46
Chr04	48443667	.	A	T	.	.	.	GT:CLCAD2:DP	1:0,44:44
Chr04	48454997	.	G	A	.	.	.	GT:CLCAD2:DP	1:0,38:38
Chr04	48455012	.	T	C	.	.	.	GT:CLCAD2:DP	1:0,37:38
Chr04	48485665	.	A	C	.	.	.	GT:CLCAD2:DP	1:0,79:81
Chr04	48508126	.	C	T	.	.	.	GT:CLCAD2:DP	1:0,53:53
Chr04	48509891	.	G	A	.	.	.	GT:CLCAD2:DP	1:0,79:80
Chr04	48510068	.	C	A	.	.	.	GT:CLCAD2:DP	1:0,107:108
Chr04	48510145	.	G	A	.	.	.	GT:CLCAD2:DP	1:0,84:85
Chr04	48538905	.	G	A	.	.	.	GT:CLCAD2:DP	1:0,71:71
Chr04	48540834	.	A	G	.	.	.	GT:CLCAD2:DP	1:0,73:73
Chr04	48549191	.	G	A	.	.	.	GT:CLCAD2:DP	1:0,49:49
Chr04	48552634	.	G	A	.	.	.	GT:CLCAD2:DP	1:0,49:49
Chr04	48554425	.	A	G	.	.	.	GT:CLCAD2:DP	1:0,65:65
Chr04	48682276	.	C	A	.	.	.	GT:CLCAD2:DP	1:0,57:57
Chr04	48682543	.	C	G	.	.	.	GT:CLCAD2:DP	1:0,74:75
Chr04	48682834	.	C	CTT	.	.	.	GT:CLCAD2:DP	1:0,55:60
Chr04	48683423	.	G	C	.	.	.	GT:CLCAD2:DP	1:0,71:71
Chr04	48683585	.	A	G	.	.	.	GT:CLCAD2:DP	1:0,34:34
Chr04	48684488	.	G	A	.	.	.	GT:CLCAD2:DP	1:0,43:43
Chr04	48684501	.	G	T	.	.	.	GT:CLCAD2:DP	1:0,42:42
Chr04	48707587	.	T	C	.	.	.	GT:CLCAD2:DP	1:0,50:50
Chr04	48707658	.	G	GT	.	.	.	GT:CLCAD2:DP	1:0,30:31
Chr04	48709679	.	G	C	.	.	.	GT:CLCAD2:DP	1:0,95:95
Chr04	48726633	.	T	A	.	.	.	GT:CLCAD2:DP	1:0,86:86
Chr04	49253882	.	A	AC	.	.	.	GT:CLCAD2:DP	1:0,29:32
Chr04	49253924	.	A	G	.	.	.	GT:CLCAD2:DP	1:0,24:24
Chr04	49574826	.	C	T	.	.	.	GT:CLCAD2:DP	1:0,62:62
Chr04	49574855	.	C	G	.	.	.	GT:CLCAD2:DP	1:0,65:65
Chr04	49577799	.	T	G	.	.	.	GT:CLCAD2:DP	1:0,58:58
Chr04	49578044	.	A	G	.	.	.	GT:CLCAD2:DP	1:0,76:76
Chr04	49578908	.	G	A	.	.	.	GT:CLCAD2:DP	1:0,72:73
Chr04	49579178	.	T	A	.	.	.	GT:CLCAD2:DP	1:0,25:25
Chr04	49579205	.	T	G	.	.	.	GT:CLCAD2:DP	1:0,13:13
Chr04	49579700	.	A	G	.	.	.	GT:CLCAD2:DP	1:0,102:102
Chr04	49579727	.	C	T	.	.	.	GT:CLCAD2:DP	1:0,83:84
Chr04	49583665	.	G	A	.	.	.	GT:CLCAD2:DP	1:0,81:83
Chr04	49595020	.	G	T	.	.	.	GT:CLCAD2:DP	1:0,38:39
Chr04	49601431	.	C	G	.	.	.	GT:CLCAD2:DP	1:0,85:85
Chr04	49601530	.	A	G	.	.	.	GT:CLCAD2:DP	1:0,92:92
Chr04	49601589	.	A	C	.	.	.	GT:CLCAD2:DP	1:0,94:94
Chr04	49607390	.	T	G	.	.	.	GT:CLCAD2:DP	1:0,38:38
Chr04	49625196	.	G	A	.	.	.	GT:CLCAD2:DP	1:0,69:69
Chr04	49671841	.	A	AAAG	.	.	.	GT:CLCAD2:DP	1:0,51:69
Chr04	49672004	.	G	GA	.	.	.	GT:CLCAD2:DP	1:0,57:59
Chr04	49754179	.	A	G	.	.	.	GT:CLCAD2:DP	1:0,39:39
Chr04	49760646	.	A	T	.	.	.	GT:CLCAD2:DP	1:0,59:59
Chr04	49767892	.	C	T	.	.	.	GT:CLCAD2:DP	1:0,77:77
Chr04	49767925	.	T	C	.	.	.	GT:CLCAD2:DP	1:0,73:73
Chr04	49773453	.	C	A	.	.	.	GT:CLCAD2:DP	1:0,86:86
Chr04	49779017	.	T	C	.	.	.	GT:CLCAD2:DP	1:0,73:73
Chr04	49779282	.	G	A	.	.	.	GT:CLCAD2:DP	1:0,102:102
Chr04	49779317	.	G	C	.	.	.	GT:CLCAD2:DP	1:0,95:96
Chr04	49779498	.	C	T	.	.	.	GT:CLCAD2:DP	1:0,69:87
Chr04	49852574	.	C	A	.	.	.	GT:CLCAD2:DP	1:0,49:49
Chr04	49871409	.	G	A	.	.	.	GT:CLCAD2:DP	1:0,53:53
Chr04	49872418	.	C	T	.	.	.	GT:CLCAD2:DP	1:0,88:89
Chr04	49873703	.	C	G	.	.	.	GT:CLCAD2:DP	1:0,77:77
Chr04	49873714	.	T	C	.	.	.	GT:CLCAD2:DP	1:0,81:82
Chr04	49900038	.	A	T	.	.	.	GT:CLCAD2:DP	1:0,70:70
Chr04	49900132	.	T	G	.	.	.	GT:CLCAD2:DP	1:0,88:88
Chr04	49900233	.	GA	TG	.	.	.	GT:CLCAD2:DP	1:0,65:67
Chr04	49901081	.	G	C	.	.	.	GT:CLCAD2:DP	1:0,22:22
Chr04	49901085	.	C	G	.	.	.	GT:CLCAD2:DP	1:0,20:20
Chr04	49901229	.	A	G	.	.	.	GT:CLCAD2:DP	1:0,11:11
Chr04	49901266	.	A	G	.	.	.	GT:CLCAD2:DP	1:0,22:22
Chr04	49901924	.	T	G	.	.	.	GT:CLCAD2:DP	1:0,68:68
Chr04	49902067	.	ATCTCAAAG	A	.	.	.	GT:CLCAD2:DP	1:0,17:22
Chr04	49902357	.	G	C	.	.	.	GT:CLCAD2:DP	1:0,51:51
Chr04	49902431	.	CGT	C	.	.	.	GT:CLCAD2:DP	1:0,63:66
Chr04	49905292	.	G	T	.	.	.	GT:CLCAD2:DP	1:0,27:27
Chr04	49905297	.	C	A	.	.	.	GT:CLCAD2:DP	1:0,25:25
Chr04	49941402	.	G	A	.	.	.	GT:CLCAD2:DP	1:0,66:66
Chr04	49942222	.	A	G	.	.	.	GT:CLCAD2:DP	1:0,61:61
Chr04	49952672	.	C	G	.	.	.	GT:CLCAD2:DP	1:0,50:50
Chr04	49954612	.	G	T	.	.	.	GT:CLCAD2:DP	1:0,47:47
Chr04	49954810	.	T	C	.	.	.	GT:CLCAD2:DP	1:0,21:21
Chr04	50246926	.	AG	A	.	.	.	GT:CLCAD2:DP	1:0,45:46
Chr04	50261535	.	C	T	.	.	.	GT:CLCAD2:DP	1:0,54:54
Chr04	50261609	.	G	C	.	.	.	GT:CLCAD2:DP	1:0,52:52
Chr04	50262546	.	C	T	.	.	.	GT:CLCAD2:DP	1:0,84:85
Chr04	50264114	.	A	G	.	.	.	GT:CLCAD2:DP	1:0,71:71
Chr04	50271942	.	A	G	.	.	.	GT:CLCAD2:DP	1:0,56:56
Chr04	50272221	.	G	T	.	.	.	GT:CLCAD2:DP	1:0,69:69
Chr04	50280579	.	C	A	.	.	.	GT:CLCAD2:DP	1:0,45:45
Chr04	50282740	.	T	A	.	.	.	GT:CLCAD2:DP	1:0,45:45
Chr04	50289507	.	T	C	.	.	.	GT:CLCAD2:DP	1:0,56:56
Chr04	50294942	.	C	T	.	.	.	GT:CLCAD2:DP	1:0,48:49
Chr04	50308175	.	G	A	.	.	.	GT:CLCAD2:DP	1:0,94:95
Chr04	50308729	.	G	T	.	.	.	GT:CLCAD2:DP	1:0,133:133
Chr04	50402455	.	T	G	.	.	.	GT:CLCAD2:DP	1:0,65:65
Chr04	50404405	.	C	T	.	.	.	GT:CLCAD2:DP	1:0,42:42
Chr04	50404667	.	C	A	.	.	.	GT:CLCAD2:DP	1:0,55:56
Chr04	50413096	.	G	C	.	.	.	GT:CLCAD2:DP	1:0,55:55
Chr04	50415048	.	G	A	.	.	.	GT:CLCAD2:DP	1:0,74:74
Chr04	50425328	.	C	T	.	.	.	GT:CLCAD2:DP	1:0,54:54
Chr04	50427736	.	T	A	.	.	.	GT:CLCAD2:DP	1:0,53:53
Chr04	50452014	.	G	T	.	.	.	GT:CLCAD2:DP	1:0,47:47
Chr04	50479009	.	G	T	.	.	.	GT:CLCAD2:DP	1:0,86:87
Chr04	50489281	.	T	A	.	.	.	GT:CLCAD2:DP	1:0,107:107
Chr04	50491202	.	G	C	.	.	.	GT:CLCAD2:DP	1:0,46:47
Chr04	50554664	.	A	G	.	.	.	GT:CLCAD2:DP	1:0,42:42
Chr04	50659435	.	T	TA	.	.	.	GT:CLCAD2:DP	1:0,11:11
Chr04	50679514	.	G	C	.	.	.	GT:CLCAD2:DP	1:0,61:61
Chr04	50757517	.	G	A	.	.	.	GT:CLCAD2:DP	1:0,74:74
Chr04	50773861	.	G	C	.	.	.	GT:CLCAD2:DP	1:0,71:76
Chr04	50780516	.	C	T	.	.	.	GT:CLCAD2:DP	1:0,83:83
Chr04	50799031	.	G	T	.	.	.	GT:CLCAD2:DP	1:0,73:73
Chr04	50811254	.	G	A	.	.	.	GT:CLCAD2:DP	1:0,44:44
Chr04	50819443	.	G	A	.	.	.	GT:CLCAD2:DP	1:0,60:60
Chr04	50849199	.	T	C	.	.	.	GT:CLCAD2:DP	1:0,44:44
Chr04	50850178	.	G	A	.	.	.	GT:CLCAD2:DP	1:0,67:67
Chr04	50853476	.	A	G	.	.	.	GT:CLCAD2:DP	1:0,42:42
Chr04	50862848	.	TT	AA	.	.	.	GT:CLCAD2:DP	1:0,44:44
Chr04	50863434	.	G	A	.	.	.	GT:CLCAD2:DP	1:0,54:54
Chr04	50863922	.	G	A	.	.	.	GT:CLCAD2:DP	1:0,37:37
Chr04	50866175	.	C	T	.	.	.	GT:CLCAD2:DP	1:0,73:75
Chr04	50866274	.	G	A	.	.	.	GT:CLCAD2:DP	1:0,45:45
Chr04	50882433	.	T	G	.	.	.	GT:CLCAD2:DP	1:0,65:66
Chr04	50882464	.	T	C	.	.	.	GT:CLCAD2:DP	1:0,51:52
Chr04	50883875	.	C	A	.	.	.	GT:CLCAD2:DP	1:0,62:62
Chr04	50919181	.	G	A	.	.	.	GT:CLCAD2:DP	1:0,84:84
Chr04	50925825	.	A	G	.	.	.	GT:CLCAD2:DP	1:0,73:73
Chr04	50928386	.	C	G	.	.	.	GT:CLCAD2:DP	1:0,60:60
Chr04	50928782	.	C	A	.	.	.	GT:CLCAD2:DP	1:0,58:58
Chr04	50928818	.	T	C	.	.	.	GT:CLCAD2:DP	1:0,62:62
Chr04	50928852	.	TG	T	.	.	.	GT:CLCAD2:DP	1:0,63:63
Chr04	50929409	.	G	A	.	.	.	GT:CLCAD2:DP	1:0,79:80
Chr04	50933694	.	C	G	.	.	.	GT:CLCAD2:DP	1:0,119:120
Chr04	51037028	.	C	CTG	.	.	.	GT:CLCAD2:DP	1:0,58:66
Chr04	51054060	.	A	G	.	.	.	GT:CLCAD2:DP	1:0,64:65
Chr04	51104539	.	C	CT	.	.	.	GT:CLCAD2:DP	1:0,48:56
Chr04	51226385	.	C	T	.	.	.	GT:CLCAD2:DP	1:0,56:56
Chr04	51226677	.	A	C	.	.	.	GT:CLCAD2:DP	1:0,67:67
Chr04	51257785	.	A	T	.	.	.	GT:CLCAD2:DP	1:0,44:44
Chr04	51260726	.	C	T	.	.	.	GT:CLCAD2:DP	1:0,69:69
Chr04	51265170	.	A	T	.	.	.	GT:CLCAD2:DP	1:0,82:84
Chr04	51272198	.	G	A	.	.	.	GT:CLCAD2:DP	1:0,77:79
Chr04	51273884	.	A	G	.	.	.	GT:CLCAD2:DP	1:0,80:80
Chr04	51292150	.	TTACTTA	T	.	.	.	GT:CLCAD2:DP	1:0,47:68
Chr04	51292765	.	G	T	.	.	.	GT:CLCAD2:DP	1:0,66:66
Chr04	51292790	.	T	C	.	.	.	GT:CLCAD2:DP	1:0,73:73
Chr04	51299198	.	T	A	.	.	.	GT:CLCAD2:DP	1:0,64:64
Chr04	51305973	.	T	C	.	.	.	GT:CLCAD2:DP	1:0,47:47
Chr04	51307868	.	A	G	.	.	.	GT:CLCAD2:DP	1:0,72:72
Chr04	51308061	.	C	T	.	.	.	GT:CLCAD2:DP	1:0,78:78
Chr04	51343671	.	C	T	.	.	.	GT:CLCAD2:DP	1:0,76:76
Chr04	51344573	.	C	A	.	.	.	GT:CLCAD2:DP	1:0,54:54
Chr04	51351370	.	C	A	.	.	.	GT:CLCAD2:DP	1:0,69:69
Chr04	51368508	.	GA	G	.	.	.	GT:CLCAD2:DP	1:0,88:94
Chr04	51406641	.	A	G	.	.	.	GT:CLCAD2:DP	1:0,49:50
Chr04	51412079	.	T	C	.	.	.	GT:CLCAD2:DP	1:0,46:46
Chr04	51412091	.	C	T	.	.	.	GT:CLCAD2:DP	1:0,48:49
Chr04	51416947	.	A	G	.	.	.	GT:CLCAD2:DP	1:0,49:49
Chr04	51417087	.	TC	T	.	.	.	GT:CLCAD2:DP	1:0,396:561
Chr04	51417089	.	AGTG	A	.	.	.	GT:CLCAD2:DP	1:0,388:544
Chr04	51417158	.	A	C	.	.	.	GT:CLCAD2:DP	1:0,829:829
Chr04	51417224	.	T	A	.	.	.	GT:CLCAD2:DP	1:0,582:615
Chr04	51420157	.	C	A	.	.	.	GT:CLCAD2:DP	1:0,89:91
Chr04	51433163	.	TTG	T	.	.	.	GT:CLCAD2:DP	1:0,44:56
Chr04	51439726	.	C	T	.	.	.	GT:CLCAD2:DP	1:0,57:59
Chr04	51440528	.	G	C	.	.	.	GT:CLCAD2:DP	1:0,89:89
Chr04	51455767	.	T	A	.	.	.	GT:CLCAD2:DP	1:0,23:23
Chr04	51457518	.	C	T	.	.	.	GT:CLCAD2:DP	1:0,33:33
Chr04	51457830	.	G	A	.	.	.	GT:CLCAD2:DP	1:0,70:72
Chr04	51466115	.	C	T	.	.	.	GT:CLCAD2:DP	1:0,45:45
Chr04	51487762	.	A	G	.	.	.	GT:CLCAD2:DP	1:0,56:56
Chr04	51501895	.	C	G	.	.	.	GT:CLCAD2:DP	1:0,65:65
Chr04	51509609	.	A	C	.	.	.	GT:CLCAD2:DP	1:0,43:43
Chr04	51509621	.	A	G	.	.	.	GT:CLCAD2:DP	1:0,47:47
Chr04	51512467	.	A	T	.	.	.	GT:CLCAD2:DP	1:0,79:79
Chr04	51516906	.	T	C	.	.	.	GT:CLCAD2:DP	1:0,63:63
Chr04	51517281	.	C	A	.	.	.	GT:CLCAD2:DP	1:0,48:48
Chr04	51518080	.	A	G	.	.	.	GT:CLCAD2:DP	1:0,26:26
Chr04	51527267	.	T	G	.	.	.	GT:CLCAD2:DP	1:0,52:52
Chr04	51547021	.	AC	CG	.	.	.	GT:CLCAD2:DP	1:0,92:92
Chr04	51554352	.	C	A	.	.	.	GT:CLCAD2:DP	1:0,48:48
Chr04	51570888	.	T	A	.	.	.	GT:CLCAD2:DP	1:0,57:57
Chr04	51572632	.	G	A	.	.	.	GT:CLCAD2:DP	1:0,42:42
Chr04	51579481	.	G	C	.	.	.	GT:CLCAD2:DP	1:0,94:94
Chr04	51589686	.	T	G	.	.	.	GT:CLCAD2:DP	1:0,128:128
Chr04	51598528	.	A	C	.	.	.	GT:CLCAD2:DP	1:0,54:54
Chr04	51599528	.	A	T	.	.	.	GT:CLCAD2:DP	1:0,58:58
Chr04	51618089	.	G	A	.	.	.	GT:CLCAD2:DP	1:0,59:59
Chr04	51620188	.	T	A	.	.	.	GT:CLCAD2:DP	1:0,66:67
Chr04	51620408	.	TGC	CAT	.	.	.	GT:CLCAD2:DP	1:0,55:55
Chr04	51620546	.	C	T	.	.	.	GT:CLCAD2:DP	1:0,55:59
Chr04	51620620	.	G	A	.	.	.	GT:CLCAD2:DP	1:0,81:81
Chr04	51620749	.	T	C	.	.	.	GT:CLCAD2:DP	1:0,81:81
Chr04	51620867	.	T	C	.	.	.	GT:CLCAD2:DP	1:0,85:85
Chr04	51620998	.	T	C	.	.	.	GT:CLCAD2:DP	1:0,71:71
Chr04	51621691	.	T	C	.	.	.	GT:CLCAD2:DP	1:0,49:49
Chr04	51622804	.	T	G	.	.	.	GT:CLCAD2:DP	1:0,32:33
Chr04	51622838	.	C	T	.	.	.	GT:CLCAD2:DP	1:0,30:32
Chr04	51662800	.	C	A	.	.	.	GT:CLCAD2:DP	1:0,46:46
Chr04	51663470	.	AC	A	.	.	.	GT:CLCAD2:DP	1:0,65:73
Chr04	51672009	.	A	C	.	.	.	GT:CLCAD2:DP	1:0,50:50
Chr04	51673297	.	T	C	.	.	.	GT:CLCAD2:DP	1:0,68:68
Chr04	51673307	.	C	G	.	.	.	GT:CLCAD2:DP	1:0,69:69
Chr04	51673442	.	C	T	.	.	.	GT:CLCAD2:DP	1:0,60:60
Chr04	51673597	.	C	T	.	.	.	GT:CLCAD2:DP	1:0,68:68
Chr04	51674627	.	C	T	.	.	.	GT:CLCAD2:DP	1:0,27:27
Chr04	51674899	.	C	A	.	.	.	GT:CLCAD2:DP	1:0,56:56
Chr04	51675190	.	A	G	.	.	.	GT:CLCAD2:DP	1:0,16:16
Chr04	51675223	.	G	A	.	.	.	GT:CLCAD2:DP	1:0,26:26
Chr04	51675289	.	A	G	.	.	.	GT:CLCAD2:DP	1:0,46:47
Chr04	51677696	.	C	T	.	.	.	GT:CLCAD2:DP	1:0,60:60
Chr04	51677703	.	C	T	.	.	.	GT:CLCAD2:DP	1:0,60:60
Chr04	51679419	.	C	T	.	.	.	GT:CLCAD2:DP	1:0,43:43
Chr04	51679429	.	C	T	.	.	.	GT:CLCAD2:DP	1:0,46:46
Chr04	51679440	.	G	A	.	.	.	GT:CLCAD2:DP	1:0,49:49
Chr04	51679774	.	T	C	.	.	.	GT:CLCAD2:DP	1:0,46:46
Chr04	51679797	.	C	T	.	.	.	GT:CLCAD2:DP	1:0,45:45
Chr04	51680536	.	G	A	.	.	.	GT:CLCAD2:DP	1:0,67:67
Chr04	51684382	.	T	C	.	.	.	GT:CLCAD2:DP	1:0,108:109
Chr04	51687662	.	T	C	.	.	.	GT:CLCAD2:DP	1:0,86:87
Chr04	51696166	.	AGAG	A	.	.	.	GT:CLCAD2:DP	1:0,10:10
Chr04	51711380	.	C	G	.	.	.	GT:CLCAD2:DP	1:0,93:93
Chr04	51725740	.	A	T	.	.	.	GT:CLCAD2:DP	1:0,53:53
Chr04	51725755	.	A	G	.	.	.	GT:CLCAD2:DP	1:0,53:53
Chr04	51725764	.	C	T	.	.	.	GT:CLCAD2:DP	1:0,51:51
Chr04	51810637	.	G	C	.	.	.	GT:CLCAD2:DP	1:0,65:66
Chr04	51826089	.	G	A	.	.	.	GT:CLCAD2:DP	1:0,69:69
Chr04	51831296	.	C	T	.	.	.	GT:CLCAD2:DP	1:0,61:61
Chr04	51833649	.	A	AG	.	.	.	GT:CLCAD2:DP	1:0,45:49
Chr04	51834048	.	A	G	.	.	.	GT:CLCAD2:DP	1:0,58:58
Chr04	51836707	.	C	CCGA	.	.	.	GT:CLCAD2:DP	1:0,39:72
Chr04	51837072	.	C	T	.	.	.	GT:CLCAD2:DP	1:0,99:101
Chr04	51885295	.	T	G	.	.	.	GT:CLCAD2:DP	1:0,67:67
Chr04	51886992	.	A	C	.	.	.	GT:CLCAD2:DP	1:0,86:86
Chr04	52135537	.	G	GC	.	.	.	GT:CLCAD2:DP	1:0,43:43
Chr04	52191272	.	G	C	.	.	.	GT:CLCAD2:DP	1:0,59:59
Chr04	52338342	.	G	T	.	.	.	GT:CLCAD2:DP	1:0,21:21
Chr05	21750	.	C	T	.	.	.	GT:CLCAD2:DP	1:0,104:109
Chr05	21815	.	T	G	.	.	.	GT:CLCAD2:DP	1:0,115:115
Chr05	29955	.	G	GTCT	.	.	.	GT:CLCAD2:DP	1:0,59:78
Chr05	94788	.	T	C	.	.	.	GT:CLCAD2:DP	1:0,98:99
Chr05	94857	.	A	T	.	.	.	GT:CLCAD2:DP	1:0,98:99
Chr05	94861	.	C	A	.	.	.	GT:CLCAD2:DP	1:0,95:95
Chr05	107911	.	G	A	.	.	.	GT:CLCAD2:DP	1:0,69:69
Chr05	121415	.	G	T	.	.	.	GT:CLCAD2:DP	1:0,89:89
Chr05	121798	.	G	C	.	.	.	GT:CLCAD2:DP	1:0,127:128
Chr05	138612	.	T	C	.	.	.	GT:CLCAD2:DP	1:0,59:59
Chr05	151961	.	T	C	.	.	.	GT:CLCAD2:DP	1:0,51:52
Chr05	152230	.	CTCAGCA	C	.	.	.	GT:CLCAD2:DP	1:0,35:62
Chr05	157785	.	A	G	.	.	.	GT:CLCAD2:DP	1:0,57:57
Chr05	162741	.	A	G	.	.	.	GT:CLCAD2:DP	1:0,44:44
Chr05	166425	.	TG	AC	.	.	.	GT:CLCAD2:DP	1:0,41:41
Chr05	179434	.	C	A	.	.	.	GT:CLCAD2:DP	1:0,96:96
Chr05	180371	.	T	C	.	.	.	GT:CLCAD2:DP	1:0,100:101
Chr05	184902	.	G	T	.	.	.	GT:CLCAD2:DP	1:0,77:77
Chr05	195702	.	G	C	.	.	.	GT:CLCAD2:DP	1:0,68:68
Chr05	196632	.	G	A	.	.	.	GT:CLCAD2:DP	1:0,65:65
Chr05	201178	.	T	G	.	.	.	GT:CLCAD2:DP	1:0,73:73
Chr05	201448	.	G	A	.	.	.	GT:CLCAD2:DP	1:0,91:91
Chr05	201495	.	C	A	.	.	.	GT:CLCAD2:DP	1:0,84:84
Chr05	201805	.	G	A	.	.	.	GT:CLCAD2:DP	1:0,68:68
Chr05	204353	.	G	A	.	.	.	GT:CLCAD2:DP	1:0,23:23
Chr05	204751	.	T	A	.	.	.	GT:CLCAD2:DP	1:0,55:55
Chr05	204888	.	AAT	A	.	.	.	GT:CLCAD2:DP	1:0,22:28
Chr05	219041	.	C	G	.	.	.	GT:CLCAD2:DP	1:0,53:53
Chr05	219376	.	A	T	.	.	.	GT:CLCAD2:DP	1:0,64:64
Chr05	219674	.	G	A	.	.	.	GT:CLCAD2:DP	1:0,70:70
Chr05	227559	.	C	A	.	.	.	GT:CLCAD2:DP	1:0,64:64
Chr05	227701	.	G	T	.	.	.	GT:CLCAD2:DP	1:0,80:80
Chr05	227743	.	G	A	.	.	.	GT:CLCAD2:DP	1:0,92:92
Chr05	245397	.	A	T	.	.	.	GT:CLCAD2:DP	1:0,41:41
Chr05	254210	.	T	A	.	.	.	GT:CLCAD2:DP	1:0,58:58
Chr05	271284	.	C	A	.	.	.	GT:CLCAD2:DP	1:0,62:62
Chr05	275074	.	G	C	.	.	.	GT:CLCAD2:DP	1:0,64:64
Chr05	285830	.	A	G	.	.	.	GT:CLCAD2:DP	1:0,81:81
Chr05	287464	.	A	G	.	.	.	GT:CLCAD2:DP	1:0,60:60
Chr05	289800	.	T	C	.	.	.	GT:CLCAD2:DP	1:0,54:54
Chr05	289936	.	G	A	.	.	.	GT:CLCAD2:DP	1:0,65:66
Chr05	289992	.	C	T	.	.	.	GT:CLCAD2:DP	1:0,69:69
Chr05	294989	.	A	T	.	.	.	GT:CLCAD2:DP	1:0,90:90
Chr05	307548	.	C	G	.	.	.	GT:CLCAD2:DP	1:0,81:82
Chr05	307568	.	G	T	.	.	.	GT:CLCAD2:DP	1:0,86:86
Chr05	308753	.	C	G	.	.	.	GT:CLCAD2:DP	1:0,76:77
Chr05	324583	.	C	T	.	.	.	GT:CLCAD2:DP	1:0,79:79
Chr05	331246	.	G	T	.	.	.	GT:CLCAD2:DP	1:0,77:79
Chr05	331353	.	T	A	.	.	.	GT:CLCAD2:DP	1:0,68:68
Chr05	349973	.	G	GGTT	.	.	.	GT:CLCAD2:DP	1:0,64:86
Chr05	399491	.	T	C	.	.	.	GT:CLCAD2:DP	1:0,61:61
Chr05	402447	.	T	C	.	.	.	GT:CLCAD2:DP	1:0,59:60
Chr05	417258	.	G	T	.	.	.	GT:CLCAD2:DP	1:0,79:83
Chr05	430730	.	T	G	.	.	.	GT:CLCAD2:DP	1:0,57:57
Chr05	440576	.	G	A	.	.	.	GT:CLCAD2:DP	1:0,60:60
Chr05	442578	.	G	A	.	.	.	GT:CLCAD2:DP	1:0,44:45
Chr05	443651	.	G	C	.	.	.	GT:CLCAD2:DP	1:0,96:96
Chr05	443675	.	T	C	.	.	.	GT:CLCAD2:DP	1:0,86:86
Chr05	474851	.	C	G	.	.	.	GT:CLCAD2:DP	1:0,41:41
Chr05	476344	.	T	A	.	.	.	GT:CLCAD2:DP	1:0,63:64
Chr05	476938	.	A	C	.	.	.	GT:CLCAD2:DP	1:0,63:63
Chr05	476981	.	C	T	.	.	.	GT:CLCAD2:DP	1:0,67:68
Chr05	484091	.	C	A	.	.	.	GT:CLCAD2:DP	1:0,71:73
Chr05	495774	.	T	A	.	.	.	GT:CLCAD2:DP	1:0,49:49
Chr05	499650	.	AT	GA	.	.	.	GT:CLCAD2:DP	1:0,32:32
Chr05	499702	.	A	G	.	.	.	GT:CLCAD2:DP	1:0,44:44
Chr05	499722	.	G	T	.	.	.	GT:CLCAD2:DP	1:0,43:43
Chr05	508488	.	G	C	.	.	.	GT:CLCAD2:DP	1:0,47:47
Chr05	569557	.	G	A	.	.	.	GT:CLCAD2:DP	1:0,93:95
Chr05	572725	.	T	G	.	.	.	GT:CLCAD2:DP	1:0,58:58
Chr05	615750	.	A	G	.	.	.	GT:CLCAD2:DP	1:0,70:70
Chr05	647820	.	T	A	.	.	.	GT:CLCAD2:DP	1:0,29:29
Chr05	672859	.	G	T	.	.	.	GT:CLCAD2:DP	1:0,78:78
Chr05	710098	.	T	C	.	.	.	GT:CLCAD2:DP	1:0,31:31
Chr05	711892	.	T	A	.	.	.	GT:CLCAD2:DP	1:0,14:14
Chr05	711901	.	G	A	.	.	.	GT:CLCAD2:DP	1:0,12:12
Chr05	711913	.	C	G	.	.	.	GT:CLCAD2:DP	1:0,18:18
Chr05	711919	.	CA	TG	.	.	.	GT:CLCAD2:DP	1:0,17:17
Chr05	711929	.	GT	G	.	.	.	GT:CLCAD2:DP	1:0,15:19
Chr05	711934	.	TT	AA	.	.	.	GT:CLCAD2:DP	1:0,16:16
Chr05	711949	.	G	A	.	.	.	GT:CLCAD2:DP	1:0,25:25
Chr05	711985	.	G	A	.	.	.	GT:CLCAD2:DP	1:0,40:41
Chr05	711988	.	AG	A	.	.	.	GT:CLCAD2:DP	1:0,40:41
Chr05	712012	.	C	A	.	.	.	GT:CLCAD2:DP	1:0,43:43
Chr05	712044	.	G	A	.	.	.	GT:CLCAD2:DP	1:0,46:46
Chr05	714079	.	GC	G	.	.	.	GT:CLCAD2:DP	1:0,30:31
Chr05	715005	.	T	G	.	.	.	GT:CLCAD2:DP	1:0,109:110
Chr05	719049	.	T	C	.	.	.	GT:CLCAD2:DP	1:0,62:63
Chr05	734656	.	G	A	.	.	.	GT:CLCAD2:DP	1:0,81:81
Chr05	744112	.	T	TA	.	.	.	GT:CLCAD2:DP	1:0,29:29
Chr05	760840	.	C	T	.	.	.	GT:CLCAD2:DP	1:0,90:93
Chr05	768362	.	A	C	.	.	.	GT:CLCAD2:DP	1:0,91:91
Chr05	790268	.	T	C	.	.	.	GT:CLCAD2:DP	1:0,14:14
Chr05	791062	.	G	A	.	.	.	GT:CLCAD2:DP	1:0,11:11
Chr05	794255	.	C	A	.	.	.	GT:CLCAD2:DP	1:0,75:80
Chr05	795492	.	C	T	.	.	.	GT:CLCAD2:DP	1:0,55:55
Chr05	819507	.	C	T	.	.	.	GT:CLCAD2:DP	1:0,72:72
Chr05	834750	.	A	G	.	.	.	GT:CLCAD2:DP	1:0,74:74
Chr05	836409	.	T	G	.	.	.	GT:CLCAD2:DP	1:0,70:70
Chr05	847613	.	G	A	.	.	.	GT:CLCAD2:DP	1:0,64:65
Chr05	850447	.	G	A	.	.	.	GT:CLCAD2:DP	1:0,41:41
Chr05	850546	.	A	G	.	.	.	GT:CLCAD2:DP	1:0,21:21
Chr05	850550	.	C	T	.	.	.	GT:CLCAD2:DP	1:0,14:14
Chr05	850554	.	T	TA	.	.	.	GT:CLCAD2:DP	1:0,31:45
Chr05	850557	.	C	A	.	.	.	GT:CLCAD2:DP	1:0,36:36
Chr05	851218	.	A	C	.	.	.	GT:CLCAD2:DP	1:0,96:97
Chr05	872071	.	T	A	.	.	.	GT:CLCAD2:DP	1:0,53:53
Chr05	880642	.	C	A	.	.	.	GT:CLCAD2:DP	1:0,88:89
Chr05	910708	.	TC	AT	.	.	.	GT:CLCAD2:DP	1:0,79:84
Chr05	933211	.	G	A	.	.	.	GT:CLCAD2:DP	1:0,69:69
Chr05	938143	.	C	G	.	.	.	GT:CLCAD2:DP	1:0,90:90
Chr05	962409	.	G	T	.	.	.	GT:CLCAD2:DP	1:0,63:64
Chr05	989013	.	T	C	.	.	.	GT:CLCAD2:DP	1:0,49:49
Chr05	992883	.	A	T	.	.	.	GT:CLCAD2:DP	1:0,67:67
Chr05	1046393	.	CG	C	.	.	.	GT:CLCAD2:DP	1:0,104:111
Chr05	1199732	.	TG	T	.	.	.	GT:CLCAD2:DP	1:0,65:71
Chr05	1340399	.	G	A	.	.	.	GT:CLCAD2:DP	1:0,74:74
Chr05	1358556	.	C	T	.	.	.	GT:CLCAD2:DP	1:0,61:62
Chr05	1361412	.	A	G	.	.	.	GT:CLCAD2:DP	1:0,52:52
Chr05	1396565	.	C	T	.	.	.	GT:CLCAD2:DP	1:0,42:42
Chr05	1422643	.	T	A	.	.	.	GT:CLCAD2:DP	1:0,59:59
Chr05	1433469	.	T	C	.	.	.	GT:CLCAD2:DP	1:0,68:68
Chr05	1449857	.	C	T	.	.	.	GT:CLCAD2:DP	1:0,52:52
Chr05	1457241	.	G	A	.	.	.	GT:CLCAD2:DP	1:0,72:72
Chr05	1457289	.	C	T	.	.	.	GT:CLCAD2:DP	1:0,54:54
Chr05	1457339	.	T	C	.	.	.	GT:CLCAD2:DP	1:0,33:33
Chr05	1465611	.	T	C	.	.	.	GT:CLCAD2:DP	1:0,61:61
Chr05	1465636	.	C	T	.	.	.	GT:CLCAD2:DP	1:0,66:66
Chr05	1474723	.	G	C	.	.	.	GT:CLCAD2:DP	1:0,67:67
Chr05	1475484	.	C	G	.	.	.	GT:CLCAD2:DP	1:0,75:75
Chr05	1481745	.	T	G	.	.	.	GT:CLCAD2:DP	1:0,68:68
Chr05	1502343	.	GC	AG	.	.	.	GT:CLCAD2:DP	1:0,80:81
Chr05	1507321	.	C	T	.	.	.	GT:CLCAD2:DP	1:0,39:39
Chr05	1514326	.	G	A	.	.	.	GT:CLCAD2:DP	1:0,76:76
Chr05	1514521	.	G	A	.	.	.	GT:CLCAD2:DP	1:0,71:73
Chr05	1526959	.	A	G	.	.	.	GT:CLCAD2:DP	1:0,30:30
Chr05	1527166	.	GAGT	CC	.	.	.	GT:CLCAD2:DP	1:0,54:56
Chr05	1527171	.	GT	C	.	.	.	GT:CLCAD2:DP	1:0,56:56
Chr05	1527187	.	C	T	.	.	.	GT:CLCAD2:DP	1:0,80:80
Chr05	1527364	.	T	C	.	.	.	GT:CLCAD2:DP	1:0,95:95
Chr05	1530095	.	A	G	.	.	.	GT:CLCAD2:DP	1:0,70:70
Chr05	1534204	.	G	T	.	.	.	GT:CLCAD2:DP	1:0,107:107
Chr05	1534739	.	CGTCGGG	C	.	.	.	GT:CLCAD2:DP	1:0,42:82
Chr05	1568289	.	TT	GG	.	.	.	GT:CLCAD2:DP	1:0,44:44
Chr05	1576964	.	T	A	.	.	.	GT:CLCAD2:DP	1:0,88:90
Chr05	1591987	.	G	A	.	.	.	GT:CLCAD2:DP	1:0,43:43
Chr05	1592004	.	T	G	.	.	.	GT:CLCAD2:DP	1:0,44:44
Chr05	1593074	.	T	C	.	.	.	GT:CLCAD2:DP	1:0,61:61
Chr05	1595369	.	C	T	.	.	.	GT:CLCAD2:DP	1:0,88:90
Chr05	1607218	.	A	G	.	.	.	GT:CLCAD2:DP	1:0,97:97
Chr05	1629827	.	TG	GT	.	.	.	GT:CLCAD2:DP	1:0,68:69
Chr05	1638403	.	G	A	.	.	.	GT:CLCAD2:DP	1:0,42:43
Chr05	1639338	.	C	A	.	.	.	GT:CLCAD2:DP	1:0,63:63
Chr05	1644133	.	A	T	.	.	.	GT:CLCAD2:DP	1:0,50:50
Chr05	1695491	.	C	G	.	.	.	GT:CLCAD2:DP	1:0,67:67
Chr05	1701001	.	A	G	.	.	.	GT:CLCAD2:DP	1:0,47:48
Chr05	1727011	.	G	A	.	.	.	GT:CLCAD2:DP	1:0,50:50
Chr05	1745011	.	C	A	.	.	.	GT:CLCAD2:DP	1:0,74:74
Chr05	1745168	.	G	C	.	.	.	GT:CLCAD2:DP	1:0,62:62
Chr05	1754646	.	G	A	.	.	.	GT:CLCAD2:DP	1:0,65:65
Chr05	1754671	.	G	A	.	.	.	GT:CLCAD2:DP	1:0,74:74
Chr05	1770049	.	G	T	.	.	.	GT:CLCAD2:DP	1:0,76:76
Chr05	1770314	.	T	C	.	.	.	GT:CLCAD2:DP	1:0,51:52
Chr05	1771458	.	C	T	.	.	.	GT:CLCAD2:DP	1:0,76:76
Chr05	1771533	.	G	T	.	.	.	GT:CLCAD2:DP	1:0,58:58
Chr05	1772495	.	A	T	.	.	.	GT:CLCAD2:DP	1:0,47:47
Chr05	1780696	.	T	A	.	.	.	GT:CLCAD2:DP	1:0,67:67
Chr05	1781250	.	A	T	.	.	.	GT:CLCAD2:DP	1:0,65:65
Chr05	1798597	.	A	G	.	.	.	GT:CLCAD2:DP	1:0,102:102
Chr05	1801398	.	GA	G	.	.	.	GT:CLCAD2:DP	1:0,105:105
Chr05	1808622	.	A	T	.	.	.	GT:CLCAD2:DP	1:0,56:56
Chr05	1809310	.	C	A	.	.	.	GT:CLCAD2:DP	1:0,40:40
Chr05	1822388	.	T	C	.	.	.	GT:CLCAD2:DP	1:0,79:79
Chr05	1840805	.	C	A	.	.	.	GT:CLCAD2:DP	1:0,83:83
Chr05	1860368	.	G	A	.	.	.	GT:CLCAD2:DP	1:0,62:62
Chr05	1860491	.	T	C	.	.	.	GT:CLCAD2:DP	1:0,58:58
Chr05	1861661	.	T	G	.	.	.	GT:CLCAD2:DP	1:0,82:82
Chr05	1861814	.	A	T	.	.	.	GT:CLCAD2:DP	1:0,67:67
Chr05	1861946	.	G	C	.	.	.	GT:CLCAD2:DP	1:0,68:68
Chr05	1874251	.	A	G	.	.	.	GT:CLCAD2:DP	1:0,91:93
Chr05	1879585	.	G	T	.	.	.	GT:CLCAD2:DP	1:0,27:27
Chr05	1879596	.	C	T	.	.	.	GT:CLCAD2:DP	1:0,28:28
Chr05	1879599	.	GA	AG	.	.	.	GT:CLCAD2:DP	1:0,26:26
Chr05	1879608	.	T	C	.	.	.	GT:CLCAD2:DP	1:0,31:31
Chr05	1879612	.	CG	C	.	.	.	GT:CLCAD2:DP	1:0,27:27
Chr05	1879618	.	G	GA	.	.	.	GT:CLCAD2:DP	1:0,27:27
Chr05	1879961	.	C	G	.	.	.	GT:CLCAD2:DP	1:0,87:87
Chr05	1879990	.	T	C	.	.	.	GT:CLCAD2:DP	1:0,80:81
Chr05	1880155	.	G	C	.	.	.	GT:CLCAD2:DP	1:0,84:84
Chr05	1880189	.	T	C	.	.	.	GT:CLCAD2:DP	1:0,81:82
Chr05	1880291	.	A	AT	.	.	.	GT:CLCAD2:DP	1:0,35:45
Chr05	1882812	.	T	A	.	.	.	GT:CLCAD2:DP	1:0,64:64
Chr05	1883451	.	G	GGAA	.	.	.	GT:CLCAD2:DP	1:0,30:55
Chr05	1883632	.	G	T	.	.	.	GT:CLCAD2:DP	1:0,92:96
Chr05	1884057	.	C	G	.	.	.	GT:CLCAD2:DP	1:0,42:42
Chr05	1884081	.	T	A	.	.	.	GT:CLCAD2:DP	1:0,34:38
Chr05	1891476	.	A	T	.	.	.	GT:CLCAD2:DP	1:0,59:60
Chr05	1891998	.	C	T	.	.	.	GT:CLCAD2:DP	1:0,55:55
Chr05	1915018	.	T	G	.	.	.	GT:CLCAD2:DP	1:0,68:69
Chr05	1918072	.	T	G	.	.	.	GT:CLCAD2:DP	1:0,77:77
Chr05	1919801	.	G	C	.	.	.	GT:CLCAD2:DP	1:0,77:77
Chr05	1925119	.	TG	T	.	.	.	GT:CLCAD2:DP	1:0,63:65
Chr05	1952577	.	C	T	.	.	.	GT:CLCAD2:DP	1:0,66:66
Chr05	1953493	.	T	A	.	.	.	GT:CLCAD2:DP	1:0,55:56
Chr05	1953906	.	C	A	.	.	.	GT:CLCAD2:DP	1:0,79:80
Chr05	1956463	.	G	T	.	.	.	GT:CLCAD2:DP	1:0,77:78
Chr05	1957136	.	T	G	.	.	.	GT:CLCAD2:DP	1:0,67:67
Chr05	1957147	.	T	C	.	.	.	GT:CLCAD2:DP	1:0,66:66
Chr05	1957263	.	A	C	.	.	.	GT:CLCAD2:DP	1:0,71:71
Chr05	2086063	.	C	G	.	.	.	GT:CLCAD2:DP	1:0,123:124
Chr05	2087926	.	C	T	.	.	.	GT:CLCAD2:DP	1:0,65:65
Chr05	2088129	.	C	A	.	.	.	GT:CLCAD2:DP	1:0,52:52
Chr05	2088284	.	T	C	.	.	.	GT:CLCAD2:DP	1:0,54:54
Chr05	2090152	.	A	G	.	.	.	GT:CLCAD2:DP	1:0,51:52
Chr05	2295914	.	A	T	.	.	.	GT:CLCAD2:DP	1:0,101:101
Chr05	2299694	.	T	C	.	.	.	GT:CLCAD2:DP	1:0,69:69
Chr05	2357726	.	A	G	.	.	.	GT:CLCAD2:DP	1:0,77:77
Chr05	2357817	.	A	G	.	.	.	GT:CLCAD2:DP	1:0,49:49
Chr05	2360350	.	TTTTTCATCATC	T	.	.	.	GT:CLCAD2:DP	1:0,29:49
Chr05	2493159	.	T	A	.	.	.	GT:CLCAD2:DP	1:0,69:69
Chr05	2582742	.	G	A	.	.	.	GT:CLCAD2:DP	1:0,44:47
Chr05	2680748	.	T	C	.	.	.	GT:CLCAD2:DP	1:0,63:64
Chr05	2680857	.	G	A	.	.	.	GT:CLCAD2:DP	1:0,69:69
Chr05	2681217	.	G	A	.	.	.	GT:CLCAD2:DP	1:0,61:62
Chr05	2690573	.	G	C	.	.	.	GT:CLCAD2:DP	1:0,90:91
Chr05	2709339	.	C	T	.	.	.	GT:CLCAD2:DP	1:0,81:83
Chr05	2709365	.	T	C	.	.	.	GT:CLCAD2:DP	1:0,93:93
Chr05	2709485	.	C	A	.	.	.	GT:CLCAD2:DP	1:0,80:80
Chr05	2709606	.	C	T	.	.	.	GT:CLCAD2:DP	1:0,84:84
Chr05	2710326	.	C	T	.	.	.	GT:CLCAD2:DP	1:0,57:57
Chr05	2710497	.	G	A	.	.	.	GT:CLCAD2:DP	1:0,97:99
Chr05	2712768	.	T	C	.	.	.	GT:CLCAD2:DP	1:0,42:42
Chr05	2714038	.	C	A	.	.	.	GT:CLCAD2:DP	1:0,51:51
Chr05	2721279	.	G	C	.	.	.	GT:CLCAD2:DP	1:0,116:204
Chr05	2721282	.	A	T	.	.	.	GT:CLCAD2:DP	1:0,112:202
Chr05	2721309	.	C	G	.	.	.	GT:CLCAD2:DP	1:0,106:202
Chr05	2721523	.	G	A	.	.	.	GT:CLCAD2:DP	1:0,100:196
Chr05	2724327	.	T	C	.	.	.	GT:CLCAD2:DP	1:0,34:68
Chr05	2725171	.	T	G	.	.	.	GT:CLCAD2:DP	1:0,60:104
Chr05	2725446	.	A	T	.	.	.	GT:CLCAD2:DP	1:0,64:120
Chr05	2725470	.	A	T	.	.	.	GT:CLCAD2:DP	1:0,66:123
Chr05	2725479	.	C	T	.	.	.	GT:CLCAD2:DP	1:0,61:119
Chr05	2728746	.	T	A	.	.	.	GT:CLCAD2:DP	1:0,69:128
Chr05	2728785	.	G	A	.	.	.	GT:CLCAD2:DP	1:0,74:145
Chr05	2728878	.	A	G	.	.	.	GT:CLCAD2:DP	1:0,84:154
Chr05	2729020	.	A	G	.	.	.	GT:CLCAD2:DP	1:0,155:155
Chr05	2729131	.	T	C	.	.	.	GT:CLCAD2:DP	1:0,142:143
Chr05	2729153	.	T	G	.	.	.	GT:CLCAD2:DP	1:0,71:141
Chr05	2729200	.	A	G	.	.	.	GT:CLCAD2:DP	1:0,75:146
Chr05	2729242	.	A	G	.	.	.	GT:CLCAD2:DP	1:0,78:154
Chr05	2729279	.	C	G	.	.	.	GT:CLCAD2:DP	1:0,80:159
Chr05	2729286	.	A	C	.	.	.	GT:CLCAD2:DP	1:0,86:162
Chr05	2749178	.	A	G	.	.	.	GT:CLCAD2:DP	1:0,142:142
Chr05	2760545	.	G	A	.	.	.	GT:CLCAD2:DP	1:0,81:82
Chr05	2769288	.	T	G	.	.	.	GT:CLCAD2:DP	1:0,58:58
Chr05	2826141	.	A	T	.	.	.	GT:CLCAD2:DP	1:0,79:80
Chr05	2838019	.	A	C	.	.	.	GT:CLCAD2:DP	1:0,72:72
Chr05	2849405	.	C	T	.	.	.	GT:CLCAD2:DP	1:0,78:78
Chr05	2851508	.	T	C	.	.	.	GT:CLCAD2:DP	1:0,99:100
Chr05	2865504	.	A	G	.	.	.	GT:CLCAD2:DP	1:0,93:94
Chr05	2870916	.	A	G	.	.	.	GT:CLCAD2:DP	1:0,87:87
Chr05	2871104	.	T	G	.	.	.	GT:CLCAD2:DP	1:0,107:107
Chr05	2871346	.	C	G	.	.	.	GT:CLCAD2:DP	1:0,86:86
Chr05	2873631	.	T	C	.	.	.	GT:CLCAD2:DP	1:0,44:44
Chr05	2873684	.	AAACCACTGACCTTT	A	.	.	.	GT:CLCAD2:DP	1:0,11:11
Chr05	2873754	.	C	A	.	.	.	GT:CLCAD2:DP	1:0,40:40
Chr05	2873837	.	A	AG	.	.	.	GT:CLCAD2:DP	1:0,27:27
Chr05	2883190	.	A	G	.	.	.	GT:CLCAD2:DP	1:0,41:41
Chr05	2884098	.	T	C	.	.	.	GT:CLCAD2:DP	1:0,84:84
Chr05	2906386	.	C	G	.	.	.	GT:CLCAD2:DP	1:0,78:78
Chr05	2909622	.	G	GT	.	.	.	GT:CLCAD2:DP	1:0,57:59
Chr05	2928145	.	G	A	.	.	.	GT:CLCAD2:DP	1:0,75:77
Chr05	2928871	.	G	C	.	.	.	GT:CLCAD2:DP	1:0,99:99
Chr05	2938457	.	T	G	.	.	.	GT:CLCAD2:DP	1:0,42:42
Chr05	2938720	.	T	C	.	.	.	GT:CLCAD2:DP	1:0,100:100
Chr05	2989398	.	A	C	.	.	.	GT:CLCAD2:DP	1:0,78:79
Chr05	2995666	.	A	C	.	.	.	GT:CLCAD2:DP	1:0,123:123
Chr05	2995797	.	A	T	.	.	.	GT:CLCAD2:DP	1:0,94:94
Chr05	2995896	.	G	T	.	.	.	GT:CLCAD2:DP	1:0,94:94
Chr05	3037780	.	G	T	.	.	.	GT:CLCAD2:DP	1:0,44:44
Chr05	3039544	.	G	A	.	.	.	GT:CLCAD2:DP	1:0,15:15
Chr05	3040841	.	A	T	.	.	.	GT:CLCAD2:DP	1:0,56:56
Chr05	3074994	.	A	G	.	.	.	GT:CLCAD2:DP	1:0,61:61
Chr05	3075773	.	G	A	.	.	.	GT:CLCAD2:DP	1:0,61:61
Chr05	3075785	.	A	G	.	.	.	GT:CLCAD2:DP	1:0,62:63
Chr05	3099894	.	C	T	.	.	.	GT:CLCAD2:DP	1:0,69:69
Chr05	3100788	.	C	T	.	.	.	GT:CLCAD2:DP	1:0,84:84
Chr05	3100964	.	C	T	.	.	.	GT:CLCAD2:DP	1:0,63:64
Chr05	3101742	.	C	T	.	.	.	GT:CLCAD2:DP	1:0,88:88
Chr05	3101949	.	A	C	.	.	.	GT:CLCAD2:DP	1:0,72:72
Chr05	3102992	.	G	A	.	.	.	GT:CLCAD2:DP	1:0,60:60
Chr05	3119334	.	G	A	.	.	.	GT:CLCAD2:DP	1:0,82:83
Chr05	3119494	.	A	G	.	.	.	GT:CLCAD2:DP	1:0,49:49
Chr05	3119861	.	G	C	.	.	.	GT:CLCAD2:DP	1:0,77:77
Chr05	3119875	.	T	G	.	.	.	GT:CLCAD2:DP	1:0,78:78
Chr05	3120160	.	G	C	.	.	.	GT:CLCAD2:DP	1:0,63:63
Chr05	3120166	.	G	T	.	.	.	GT:CLCAD2:DP	1:0,63:64
Chr05	3120570	.	T	G	.	.	.	GT:CLCAD2:DP	1:0,56:58
Chr05	3120591	.	A	G	.	.	.	GT:CLCAD2:DP	1:0,52:52
Chr05	3120726	.	G	A	.	.	.	GT:CLCAD2:DP	1:0,63:63
Chr05	3120750	.	C	G	.	.	.	GT:CLCAD2:DP	1:0,68:68
Chr05	3120777	.	C	T	.	.	.	GT:CLCAD2:DP	1:0,71:71
Chr05	3120782	.	T	C	.	.	.	GT:CLCAD2:DP	1:0,73:73
Chr05	3120870	.	T	TCCA	.	.	.	GT:CLCAD2:DP	1:0,49:52
Chr05	3123550	.	C	T	.	.	.	GT:CLCAD2:DP	1:0,65:66
Chr05	3152430	.	A	G	.	.	.	GT:CLCAD2:DP	1:0,81:82
Chr05	3152641	.	G	T	.	.	.	GT:CLCAD2:DP	1:0,59:59
Chr05	3162958	.	T	G	.	.	.	GT:CLCAD2:DP	1:0,52:52
Chr05	3167369	.	G	A	.	.	.	GT:CLCAD2:DP	1:0,74:74
Chr05	3167394	.	A	C	.	.	.	GT:CLCAD2:DP	1:0,68:69
Chr05	3167866	.	G	C	.	.	.	GT:CLCAD2:DP	1:0,45:45
Chr05	3177702	.	T	C	.	.	.	GT:CLCAD2:DP	1:0,56:56
Chr05	3189920	.	A	G	.	.	.	GT:CLCAD2:DP	1:0,60:60
Chr05	3200838	.	A	G	.	.	.	GT:CLCAD2:DP	1:0,95:95
Chr05	3200937	.	C	G	.	.	.	GT:CLCAD2:DP	1:0,83:83
Chr05	3201390	.	T	C	.	.	.	GT:CLCAD2:DP	1:0,57:57
Chr05	3210464	.	G	C	.	.	.	GT:CLCAD2:DP	1:0,52:52
Chr05	3224724	.	A	C	.	.	.	GT:CLCAD2:DP	1:0,70:124
Chr05	3242663	.	T	C	.	.	.	GT:CLCAD2:DP	1:0,61:61
Chr05	3261123	.	C	T	.	.	.	GT:CLCAD2:DP	1:0,96:97
Chr05	3261454	.	T	G	.	.	.	GT:CLCAD2:DP	1:0,78:78
Chr05	3271536	.	G	C	.	.	.	GT:CLCAD2:DP	1:0,92:92
Chr05	3271635	.	G	C	.	.	.	GT:CLCAD2:DP	1:0,90:90
Chr05	3279759	.	C	T	.	.	.	GT:CLCAD2:DP	1:0,25:25
Chr05	3280126	.	T	G	.	.	.	GT:CLCAD2:DP	1:0,76:76
Chr05	3280752	.	G	A	.	.	.	GT:CLCAD2:DP	1:0,50:51
Chr05	3300621	.	G	A	.	.	.	GT:CLCAD2:DP	1:0,63:63
Chr05	3300694	.	T	A	.	.	.	GT:CLCAD2:DP	1:0,51:52
Chr05	3300772	.	T	A	.	.	.	GT:CLCAD2:DP	1:0,67:67
Chr05	3300981	.	T	C	.	.	.	GT:CLCAD2:DP	1:0,81:81
Chr05	3301395	.	G	A	.	.	.	GT:CLCAD2:DP	1:0,69:69
Chr05	3327332	.	G	C	.	.	.	GT:CLCAD2:DP	1:0,107:108
Chr05	3327497	.	G	GACTCTTT	.	.	.	GT:CLCAD2:DP	1:0,57:59
Chr05	3327522	.	GGGAA	G	.	.	.	GT:CLCAD2:DP	1:0,89:99
Chr05	3327569	.	C	CATG	.	.	.	GT:CLCAD2:DP	1:0,62:93
Chr05	3336526	.	G	A	.	.	.	GT:CLCAD2:DP	1:0,81:82
Chr05	3363495	.	T	G	.	.	.	GT:CLCAD2:DP	1:0,67:68
Chr05	3370134	.	T	A	.	.	.	GT:CLCAD2:DP	1:0,45:45
Chr05	3418609	.	G	C	.	.	.	GT:CLCAD2:DP	1:0,67:67
Chr05	3420213	.	G	A	.	.	.	GT:CLCAD2:DP	1:0,62:62
Chr05	3420229	.	T	C	.	.	.	GT:CLCAD2:DP	1:0,68:69
Chr05	3439368	.	C	T	.	.	.	GT:CLCAD2:DP	1:0,52:52
Chr05	3439475	.	G	A	.	.	.	GT:CLCAD2:DP	1:0,69:69
Chr05	3444650	.	G	A	.	.	.	GT:CLCAD2:DP	1:0,95:96
Chr05	3448370	.	T	C	.	.	.	GT:CLCAD2:DP	1:0,39:39
Chr05	3449238	.	T	A	.	.	.	GT:CLCAD2:DP	1:0,32:32
Chr05	3451988	.	G	GA	.	.	.	GT:CLCAD2:DP	1:0,56:57
Chr05	3452009	.	C	T	.	.	.	GT:CLCAD2:DP	1:0,55:56
Chr05	3452951	.	A	T	.	.	.	GT:CLCAD2:DP	1:0,56:56
Chr05	3465865	.	A	G	.	.	.	GT:CLCAD2:DP	1:0,71:71
Chr05	3466162	.	A	G	.	.	.	GT:CLCAD2:DP	1:0,69:69
Chr05	3466844	.	C	G	.	.	.	GT:CLCAD2:DP	1:0,68:68
Chr05	3468149	.	T	C	.	.	.	GT:CLCAD2:DP	1:0,68:68
Chr05	3484190	.	A	T	.	.	.	GT:CLCAD2:DP	1:0,56:57
Chr05	3489256	.	C	T	.	.	.	GT:CLCAD2:DP	1:0,79:80
Chr05	3492110	.	A	T	.	.	.	GT:CLCAD2:DP	1:0,44:44
Chr05	3543102	.	TC	T	.	.	.	GT:CLCAD2:DP	1:0,75:83
Chr05	3543106	.	GC	G	.	.	.	GT:CLCAD2:DP	1:0,85:85
Chr05	3543131	.	C	CA	.	.	.	GT:CLCAD2:DP	1:0,90:92
Chr05	3697786	.	G	GCCT	.	.	.	GT:CLCAD2:DP	1:0,58:80
Chr05	3701358	.	C	A	.	.	.	GT:CLCAD2:DP	1:0,68:68
Chr05	3701900	.	T	G	.	.	.	GT:CLCAD2:DP	1:0,61:61
Chr05	3702823	.	C	A	.	.	.	GT:CLCAD2:DP	1:0,59:59
Chr05	3702925	.	C	T	.	.	.	GT:CLCAD2:DP	1:0,54:54
Chr05	3707162	.	T	A	.	.	.	GT:CLCAD2:DP	1:0,46:46
Chr05	3707690	.	A	C	.	.	.	GT:CLCAD2:DP	1:0,59:59
Chr05	3707959	.	A	T	.	.	.	GT:CLCAD2:DP	1:0,26:26
Chr05	3707982	.	TG	CT	.	.	.	GT:CLCAD2:DP	1:0,17:17
Chr05	3708123	.	C	A	.	.	.	GT:CLCAD2:DP	1:0,42:42
Chr05	3708163	.	T	C	.	.	.	GT:CLCAD2:DP	1:0,49:49
Chr05	3708216	.	T	C	.	.	.	GT:CLCAD2:DP	1:0,52:52
Chr05	3708416	.	A	T	.	.	.	GT:CLCAD2:DP	1:0,60:61
Chr05	3708490	.	C	T	.	.	.	GT:CLCAD2:DP	1:0,55:56
Chr05	3708581	.	C	A	.	.	.	GT:CLCAD2:DP	1:0,55:55
Chr05	3709191	.	A	C	.	.	.	GT:CLCAD2:DP	1:0,42:42
Chr05	3709489	.	A	T	.	.	.	GT:CLCAD2:DP	1:0,64:64
Chr05	3709591	.	A	G	.	.	.	GT:CLCAD2:DP	1:0,74:74
Chr05	3709608	.	C	A	.	.	.	GT:CLCAD2:DP	1:0,71:71
Chr05	3732847	.	AATGACG	A	.	.	.	GT:CLCAD2:DP	1:0,47:75
Chr05	3733015	.	T	A	.	.	.	GT:CLCAD2:DP	1:0,60:60
Chr05	3733049	.	C	G	.	.	.	GT:CLCAD2:DP	1:0,63:63
Chr05	3733063	.	A	G	.	.	.	GT:CLCAD2:DP	1:0,64:64
Chr05	3733231	.	G	A	.	.	.	GT:CLCAD2:DP	1:0,84:84
Chr05	3733516	.	A	C	.	.	.	GT:CLCAD2:DP	1:0,69:69
Chr05	3753694	.	C	G	.	.	.	GT:CLCAD2:DP	1:0,82:82
Chr05	3769727	.	A	G	.	.	.	GT:CLCAD2:DP	1:0,76:77
Chr05	3770052	.	C	T	.	.	.	GT:CLCAD2:DP	1:0,101:101
Chr05	3770476	.	T	C	.	.	.	GT:CLCAD2:DP	1:0,78:78
Chr05	3771257	.	G	GC	.	.	.	GT:CLCAD2:DP	1:0,43:76
Chr05	3778439	.	T	C	.	.	.	GT:CLCAD2:DP	1:0,60:60
Chr05	3796486	.	T	C	.	.	.	GT:CLCAD2:DP	1:0,39:39
Chr05	3902580	.	G	T	.	.	.	GT:CLCAD2:DP	1:0,42:42
Chr05	3910907	.	AT	A	.	.	.	GT:CLCAD2:DP	1:0,41:44
Chr05	3950030	.	A	C	.	.	.	GT:CLCAD2:DP	1:0,89:89
Chr05	3950267	.	A	G	.	.	.	GT:CLCAD2:DP	1:0,37:37
Chr05	3966020	.	T	C	.	.	.	GT:CLCAD2:DP	1:0,70:70
Chr05	4017839	.	T	A	.	.	.	GT:CLCAD2:DP	1:0,41:41
Chr05	4018044	.	T	A	.	.	.	GT:CLCAD2:DP	1:0,50:50
Chr05	4018079	.	A	G	.	.	.	GT:CLCAD2:DP	1:0,56:56
Chr05	4018325	.	G	A	.	.	.	GT:CLCAD2:DP	1:0,67:67
Chr05	4024854	.	T	A	.	.	.	GT:CLCAD2:DP	1:0,86:86
Chr05	4048556	.	C	T	.	.	.	GT:CLCAD2:DP	1:0,43:43
Chr05	4055613	.	T	G	.	.	.	GT:CLCAD2:DP	1:0,43:43
Chr05	4055943	.	G	A	.	.	.	GT:CLCAD2:DP	1:0,67:67
Chr05	4060589	.	C	A	.	.	.	GT:CLCAD2:DP	1:0,59:59
Chr05	4065179	.	G	A	.	.	.	GT:CLCAD2:DP	1:0,59:59
Chr05	4065545	.	A	G	.	.	.	GT:CLCAD2:DP	1:0,64:64
Chr05	4065597	.	C	T	.	.	.	GT:CLCAD2:DP	1:0,57:57
Chr05	4077861	.	T	C	.	.	.	GT:CLCAD2:DP	1:0,87:88
Chr05	4104313	.	G	C	.	.	.	GT:CLCAD2:DP	1:0,107:108
Chr05	4127821	.	T	C	.	.	.	GT:CLCAD2:DP	1:0,59:60
Chr05	4128228	.	G	A	.	.	.	GT:CLCAD2:DP	1:0,12:12
Chr05	4128287	.	G	A	.	.	.	GT:CLCAD2:DP	1:0,28:28
Chr05	4128612	.	G	A	.	.	.	GT:CLCAD2:DP	1:0,56:56
Chr05	4131867	.	G	A	.	.	.	GT:CLCAD2:DP	1:0,12:22
Chr05	4138708	.	C	A	.	.	.	GT:CLCAD2:DP	1:0,56:56
Chr05	4147269	.	T	G	.	.	.	GT:CLCAD2:DP	1:0,79:79
Chr05	4147484	.	C	T	.	.	.	GT:CLCAD2:DP	1:0,58:58
Chr05	4147495	.	A	T	.	.	.	GT:CLCAD2:DP	1:0,59:60
Chr05	4147531	.	T	A	.	.	.	GT:CLCAD2:DP	1:0,51:51
Chr05	4150568	.	C	T	.	.	.	GT:CLCAD2:DP	1:0,72:72
Chr05	4150712	.	G	A	.	.	.	GT:CLCAD2:DP	1:0,98:99
Chr05	4164489	.	G	C	.	.	.	GT:CLCAD2:DP	1:0,49:50
Chr05	4166526	.	T	A	.	.	.	GT:CLCAD2:DP	1:0,51:51
Chr05	4166534	.	T	C	.	.	.	GT:CLCAD2:DP	1:0,52:52
Chr05	4166591	.	T	C	.	.	.	GT:CLCAD2:DP	1:0,60:60
Chr05	4167399	.	C	T	.	.	.	GT:CLCAD2:DP	1:0,61:61
Chr05	4167415	.	A	G	.	.	.	GT:CLCAD2:DP	1:0,56:56
Chr05	4167526	.	T	A	.	.	.	GT:CLCAD2:DP	1:0,56:56
Chr05	4167793	.	A	G	.	.	.	GT:CLCAD2:DP	1:0,45:45
Chr05	4169854	.	C	T	.	.	.	GT:CLCAD2:DP	1:0,50:51
Chr05	4176749	.	A	T	.	.	.	GT:CLCAD2:DP	1:0,47:47
Chr05	4193874	.	A	T	.	.	.	GT:CLCAD2:DP	1:0,49:49
Chr05	4197026	.	T	C	.	.	.	GT:CLCAD2:DP	1:0,56:56
Chr05	4199580	.	A	T	.	.	.	GT:CLCAD2:DP	1:0,39:39
Chr05	4201580	.	T	A	.	.	.	GT:CLCAD2:DP	1:0,54:54
Chr05	4216257	.	G	A	.	.	.	GT:CLCAD2:DP	1:0,14:14
Chr05	4227990	.	T	G	.	.	.	GT:CLCAD2:DP	1:0,61:61
Chr05	4229537	.	C	G	.	.	.	GT:CLCAD2:DP	1:0,72:72
Chr05	4242862	.	A	AG	.	.	.	GT:CLCAD2:DP	1:0,43:44
Chr05	4269550	.	A	G	.	.	.	GT:CLCAD2:DP	1:0,31:32
Chr05	4276732	.	T	C	.	.	.	GT:CLCAD2:DP	1:0,73:73
Chr05	4277334	.	G	T	.	.	.	GT:CLCAD2:DP	1:0,77:79
Chr05	4287835	.	G	A	.	.	.	GT:CLCAD2:DP	1:0,49:49
Chr05	4290655	.	C	T	.	.	.	GT:CLCAD2:DP	1:0,43:43
Chr05	4359913	.	T	C	.	.	.	GT:CLCAD2:DP	1:0,55:55
Chr05	4379100	.	G	A	.	.	.	GT:CLCAD2:DP	1:0,50:50
Chr05	4400059	.	C	A	.	.	.	GT:CLCAD2:DP	1:0,90:91
Chr05	4400150	.	G	A	.	.	.	GT:CLCAD2:DP	1:0,94:94
Chr05	4400445	.	C	G	.	.	.	GT:CLCAD2:DP	1:0,95:96
Chr05	4400489	.	A	C	.	.	.	GT:CLCAD2:DP	1:0,96:96
Chr05	4400523	.	G	A	.	.	.	GT:CLCAD2:DP	1:0,106:106
Chr05	4400942	.	G	A	.	.	.	GT:CLCAD2:DP	1:0,98:98
Chr05	4412905	.	GA	CC	.	.	.	GT:CLCAD2:DP	1:0,63:63
Chr05	4415097	.	T	A	.	.	.	GT:CLCAD2:DP	1:0,72:72
Chr05	4458402	.	T	A	.	.	.	GT:CLCAD2:DP	1:0,64:64
Chr05	4470833	.	G	A	.	.	.	GT:CLCAD2:DP	1:0,87:87
Chr05	4494576	.	T	C	.	.	.	GT:CLCAD2:DP	1:0,105:105
Chr05	4494730	.	C	T	.	.	.	GT:CLCAD2:DP	1:0,75:77
Chr05	4499707	.	A	G	.	.	.	GT:CLCAD2:DP	1:0,67:68
Chr05	4503566	.	T	TGATG	.	.	.	GT:CLCAD2:DP	1:0,35:40
Chr05	4507008	.	C	A	.	.	.	GT:CLCAD2:DP	1:0,62:63
Chr05	4519253	.	C	G	.	.	.	GT:CLCAD2:DP	1:0,107:108
Chr05	4519264	.	T	C	.	.	.	GT:CLCAD2:DP	1:0,103:103
Chr05	4519544	.	C	T	.	.	.	GT:CLCAD2:DP	1:0,97:100
Chr05	4519571	.	A	G	.	.	.	GT:CLCAD2:DP	1:0,105:107
Chr05	4543031	.	A	G	.	.	.	GT:CLCAD2:DP	1:0,57:57
Chr05	4558134	.	G	A	.	.	.	GT:CLCAD2:DP	1:0,13:13
Chr05	4573909	.	T	C	.	.	.	GT:CLCAD2:DP	1:0,68:68
Chr05	4583473	.	G	A	.	.	.	GT:CLCAD2:DP	1:0,58:58
Chr05	4583955	.	G	C	.	.	.	GT:CLCAD2:DP	1:0,67:67
Chr05	4600672	.	A	G	.	.	.	GT:CLCAD2:DP	1:0,76:76
Chr05	4617701	.	C	T	.	.	.	GT:CLCAD2:DP	1:0,65:65
Chr05	4637207	.	G	A	.	.	.	GT:CLCAD2:DP	1:0,43:43
Chr05	4652161	.	G	T	.	.	.	GT:CLCAD2:DP	1:0,52:52
Chr05	4674272	.	C	T	.	.	.	GT:CLCAD2:DP	1:0,48:49
Chr05	4674524	.	T	C	.	.	.	GT:CLCAD2:DP	1:0,61:62
Chr05	4674614	.	A	C	.	.	.	GT:CLCAD2:DP	1:0,43:43
Chr05	4674639	.	T	C	.	.	.	GT:CLCAD2:DP	1:0,39:39
Chr05	4674731	.	A	T	.	.	.	GT:CLCAD2:DP	1:0,39:39
Chr05	4679008	.	A	G	.	.	.	GT:CLCAD2:DP	1:0,34:34
Chr05	4679011	.	T	C	.	.	.	GT:CLCAD2:DP	1:0,32:32
Chr05	4679221	.	A	C	.	.	.	GT:CLCAD2:DP	1:0,35:36
Chr05	4682502	.	A	C	.	.	.	GT:CLCAD2:DP	1:0,89:89
Chr05	4686018	.	G	T	.	.	.	GT:CLCAD2:DP	1:0,40:40
Chr05	4686036	.	G	A	.	.	.	GT:CLCAD2:DP	1:0,48:49
Chr05	4686341	.	A	G	.	.	.	GT:CLCAD2:DP	1:0,73:73
Chr05	4686356	.	A	G	.	.	.	GT:CLCAD2:DP	1:0,82:82
Chr05	4716600	.	A	T	.	.	.	GT:CLCAD2:DP	1:0,58:58
Chr05	4725230	.	C	A	.	.	.	GT:CLCAD2:DP	1:0,63:63
Chr05	4726264	.	A	G	.	.	.	GT:CLCAD2:DP	1:0,50:50
Chr05	4726503	.	T	G	.	.	.	GT:CLCAD2:DP	1:0,52:52
Chr05	4735768	.	A	G	.	.	.	GT:CLCAD2:DP	1:0,95:95
Chr05	4746721	.	C	T	.	.	.	GT:CLCAD2:DP	1:0,81:81
Chr05	4746973	.	T	G	.	.	.	GT:CLCAD2:DP	1:0,107:107
Chr05	4747304	.	C	G	.	.	.	GT:CLCAD2:DP	1:0,66:66
Chr05	4841531	.	T	G	.	.	.	GT:CLCAD2:DP	1:0,52:54
Chr05	4849378	.	G	A	.	.	.	GT:CLCAD2:DP	1:0,48:48
Chr05	4862128	.	T	C	.	.	.	GT:CLCAD2:DP	1:0,56:56
Chr05	5004975	.	A	AT	.	.	.	GT:CLCAD2:DP	1:0,31:45
Chr05	5004978	.	A	AT	.	.	.	GT:CLCAD2:DP	1:0,29:44
Chr05	5004983	.	A	T	.	.	.	GT:CLCAD2:DP	1:0,51:53
Chr05	5204435	.	C	A	.	.	.	GT:CLCAD2:DP	1:0,48:51
Chr05	5204735	.	TTGGGCC	T	.	.	.	GT:CLCAD2:DP	1:0,43:84
Chr05	5215429	.	C	A	.	.	.	GT:CLCAD2:DP	1:0,93:94
Chr05	5251714	.	G	T	.	.	.	GT:CLCAD2:DP	1:0,75:78
Chr05	5262227	.	A	G	.	.	.	GT:CLCAD2:DP	1:0,36:36
Chr05	5297428	.	A	C	.	.	.	GT:CLCAD2:DP	1:0,65:65
Chr05	5311661	.	TCCAAAA	T	.	.	.	GT:CLCAD2:DP	1:0,57:75
Chr05	5325721	.	T	G	.	.	.	GT:CLCAD2:DP	1:0,70:70
Chr05	5331921	.	G	A	.	.	.	GT:CLCAD2:DP	1:0,64:64
Chr05	5350571	.	TT	GA	.	.	.	GT:CLCAD2:DP	1:0,33:33
Chr05	5350720	.	G	GCA	.	.	.	GT:CLCAD2:DP	1:0,8:16
Chr05	5351501	.	T	G	.	.	.	GT:CLCAD2:DP	1:0,55:56
Chr05	5351554	.	CG	TA	.	.	.	GT:CLCAD2:DP	1:0,55:56
Chr05	5351658	.	G	A	.	.	.	GT:CLCAD2:DP	1:0,62:62
Chr05	5351678	.	C	A	.	.	.	GT:CLCAD2:DP	1:0,53:53
Chr05	5351719	.	C	T	.	.	.	GT:CLCAD2:DP	1:0,71:71
Chr05	5352062	.	A	G	.	.	.	GT:CLCAD2:DP	1:0,61:61
Chr05	5352197	.	A	G	.	.	.	GT:CLCAD2:DP	1:0,41:41
Chr05	5352206	.	G	A	.	.	.	GT:CLCAD2:DP	1:0,37:37
Chr05	5352236	.	T	C	.	.	.	GT:CLCAD2:DP	1:0,26:26
Chr05	5352244	.	C	T	.	.	.	GT:CLCAD2:DP	1:0,24:24
Chr05	5352256	.	G	A	.	.	.	GT:CLCAD2:DP	1:0,21:21
Chr05	5412209	.	G	T	.	.	.	GT:CLCAD2:DP	1:0,63:63
Chr05	5412424	.	CC	AG	.	.	.	GT:CLCAD2:DP	1:0,54:54
Chr05	5613760	.	C	T	.	.	.	GT:CLCAD2:DP	1:0,13:13
Chr05	5615225	.	T	G	.	.	.	GT:CLCAD2:DP	1:0,83:83
Chr05	5618001	.	A	G	.	.	.	GT:CLCAD2:DP	1:0,46:46
Chr05	5621714	.	T	C	.	.	.	GT:CLCAD2:DP	1:0,74:74
Chr05	5622147	.	T	C	.	.	.	GT:CLCAD2:DP	1:0,92:92
Chr05	5622363	.	T	C	.	.	.	GT:CLCAD2:DP	1:0,66:67
Chr05	5623457	.	C	G	.	.	.	GT:CLCAD2:DP	1:0,52:52
Chr05	5624323	.	G	GATA	.	.	.	GT:CLCAD2:DP	1:0,42:58
Chr05	5626085	.	A	G	.	.	.	GT:CLCAD2:DP	1:0,26:26
Chr05	5627407	.	A	G	.	.	.	GT:CLCAD2:DP	1:0,66:66
Chr05	5627663	.	G	A	.	.	.	GT:CLCAD2:DP	1:0,60:61
Chr05	5627668	.	G	A	.	.	.	GT:CLCAD2:DP	1:0,60:60
Chr05	5629159	.	C	T	.	.	.	GT:CLCAD2:DP	1:0,38:38
Chr05	5644046	.	G	C	.	.	.	GT:CLCAD2:DP	1:0,60:62
Chr05	5644946	.	T	G	.	.	.	GT:CLCAD2:DP	1:0,51:51
Chr05	5761871	.	C	A	.	.	.	GT:CLCAD2:DP	1:0,58:59
Chr05	5764527	.	G	A	.	.	.	GT:CLCAD2:DP	1:0,53:53
Chr05	5764829	.	A	C	.	.	.	GT:CLCAD2:DP	1:0,41:42
Chr05	5802102	.	G	A	.	.	.	GT:CLCAD2:DP	1:0,87:94
Chr05	5953531	.	A	C	.	.	.	GT:CLCAD2:DP	1:0,92:92
Chr05	6246156	.	TA	T	.	.	.	GT:CLCAD2:DP	1:0,49:53
Chr05	6246167	.	G	A	.	.	.	GT:CLCAD2:DP	1:0,49:49
Chr05	8125884	.	C	A	.	.	.	GT:CLCAD2:DP	1:0,70:71
Chr05	8369388	.	T	C	.	.	.	GT:CLCAD2:DP	1:0,4726:4801
Chr05	8369418	.	A	G	.	.	.	GT:CLCAD2:DP	1:0,8534:8613
Chr05	8369429	.	T	C	.	.	.	GT:CLCAD2:DP	1:0,9519:9606
Chr05	8369463	.	A	G	.	.	.	GT:CLCAD2:DP	1:0,10762:10837
Chr05	8369465	.	T	C	.	.	.	GT:CLCAD2:DP	1:0,10730:10837
Chr05	8369482	.	A	T	.	.	.	GT:CLCAD2:DP	1:0,10608:10689
Chr05	8369513	.	A	G	.	.	.	GT:CLCAD2:DP	1:0,9267:9357
Chr05	8369520	.	A	C	.	.	.	GT:CLCAD2:DP	1:0,8757:8825
Chr05	8369544	.	T	C	.	.	.	GT:CLCAD2:DP	1:0,6157:6217
Chr05	8369578	.	T	G	.	.	.	GT:CLCAD2:DP	1:0,2744:2801
Chr05	9981930	.	G	GC	.	.	.	GT:CLCAD2:DP	1:0,84:94
Chr05	10089277	.	A	T	.	.	.	GT:CLCAD2:DP	1:0,64:64
Chr05	10540704	.	T	C	.	.	.	GT:CLCAD2:DP	1:0,10:10
Chr05	12615294	.	G	T	.	.	.	GT:CLCAD2:DP	1:0,81:160
Chr05	12616337	.	G	T	.	.	.	GT:CLCAD2:DP	1:0,58:107
Chr05	12618329	.	C	G	.	.	.	GT:CLCAD2:DP	1:0,83:160
Chr05	14952280	.	TT	CC	.	.	.	GT:CLCAD2:DP	1:0,1469:1571
Chr05	14952348	.	A	G	.	.	.	GT:CLCAD2:DP	1:0,2258:2420
Chr05	14952410	.	CTTC	GACT	.	.	.	GT:CLCAD2:DP	1:0,177:313
Chr05	14952416	.	A	G	.	.	.	GT:CLCAD2:DP	1:0,190:309
Chr05	14952422	.	GT	AA	.	.	.	GT:CLCAD2:DP	1:0,180:310
Chr05	14952431	.	TA	T	.	.	.	GT:CLCAD2:DP	1:0,176:306
Chr05	14952436	.	A	AG	.	.	.	GT:CLCAD2:DP	1:0,174:303
Chr05	14952454	.	T	C	.	.	.	GT:CLCAD2:DP	1:0,2925:3021
Chr05	14952482	.	A	G	.	.	.	GT:CLCAD2:DP	1:0,7045:7224
Chr05	14952484	.	T	C	.	.	.	GT:CLCAD2:DP	1:0,7093:7226
Chr05	14952579	.	A	G	.	.	.	GT:CLCAD2:DP	1:0,6480:6575
Chr05	14952584	.	A	C	.	.	.	GT:CLCAD2:DP	1:0,5952:6045
Chr05	14952592	.	T	C	.	.	.	GT:CLCAD2:DP	1:0,4760:4848
Chr05	14960469	.	T	C	.	.	.	GT:CLCAD2:DP	1:0,661:739
Chr05	14960484	.	T	C	.	.	.	GT:CLCAD2:DP	1:0,642:726
Chr05	14960494	.	T	C	.	.	.	GT:CLCAD2:DP	1:0,627:715
Chr05	14960506	.	C	T	.	.	.	GT:CLCAD2:DP	1:0,622:705
Chr05	14961048	.	T	C	.	.	.	GT:CLCAD2:DP	1:0,2148:2214
Chr05	14961057	.	A	G	.	.	.	GT:CLCAD2:DP	1:0,5720:5788
Chr05	14961069	.	A	C	.	.	.	GT:CLCAD2:DP	1:0,8854:8944
Chr05	14961071	.	A	C	.	.	.	GT:CLCAD2:DP	1:0,8859:8943
Chr05	14961081	.	G	A	.	.	.	GT:CLCAD2:DP	1:0,10966:11065
Chr05	14961102	.	T	C	.	.	.	GT:CLCAD2:DP	1:0,16378:16489
Chr05	14961159	.	T	A	.	.	.	GT:CLCAD2:DP	1:0,22485:22624
Chr05	14961171	.	AA	GG	.	.	.	GT:CLCAD2:DP	1:0,23810:23949
Chr05	14961217	.	T	C	.	.	.	GT:CLCAD2:DP	1:0,20543:21252
Chr05	14964778	.	T	C	.	.	.	GT:CLCAD2:DP	1:0,4085:4198
Chr05	14964808	.	T	C	.	.	.	GT:CLCAD2:DP	1:0,6867:6980
Chr05	14964892	.	TA	CC	.	.	.	GT:CLCAD2:DP	1:0,3649:3741
Chr05	14964895	.	T	C	.	.	.	GT:CLCAD2:DP	1:0,3650:3739
Chr05	14964913	.	A	G	.	.	.	GT:CLCAD2:DP	1:0,1548:1627
Chr05	14964915	.	TT	CC	.	.	.	GT:CLCAD2:DP	1:0,1547:1628
Chr05	14964922	.	A	G	.	.	.	GT:CLCAD2:DP	1:0,1503:1586
Chr05	22224871	.	C	G	.	.	.	GT:CLCAD2:DP	1:0,1398:1468
Chr05	22224878	.	T	C	.	.	.	GT:CLCAD2:DP	1:0,1412:1478
Chr05	22224896	.	C	CA	.	.	.	GT:CLCAD2:DP	1:0,1442:1521
Chr05	22225064	.	A	G	.	.	.	GT:CLCAD2:DP	1:0,1716:1787
Chr05	22225085	.	A	G	.	.	.	GT:CLCAD2:DP	1:0,1723:1794
Chr05	22225112	.	AA	G	.	.	.	GT:CLCAD2:DP	1:0,1636:1750
Chr05	22225180	.	T	C	.	.	.	GT:CLCAD2:DP	1:0,1828:1903
Chr05	22225186	.	A	G	.	.	.	GT:CLCAD2:DP	1:0,1827:1900
Chr05	22225189	.	A	G	.	.	.	GT:CLCAD2:DP	1:0,1845:1916
Chr05	22225385	.	T	G	.	.	.	GT:CLCAD2:DP	1:0,1761:1832
Chr05	22226540	.	T	C	.	.	.	GT:CLCAD2:DP	1:0,417:471
Chr05	22226574	.	T	C	.	.	.	GT:CLCAD2:DP	1:0,137:189
Chr05	22226594	.	T	G	.	.	.	GT:CLCAD2:DP	1:0,174:231
Chr05	22226610	.	T	C	.	.	.	GT:CLCAD2:DP	1:0,250:305
Chr05	22226615	.	A	G	.	.	.	GT:CLCAD2:DP	1:0,270:323
Chr05	22226709	.	A	G	.	.	.	GT:CLCAD2:DP	1:0,156:213
Chr05	22226796	.	T	G	.	.	.	GT:CLCAD2:DP	1:0,128:184
Chr05	22226823	.	A	G	.	.	.	GT:CLCAD2:DP	1:0,407:462
Chr05	22226855	.	A	G	.	.	.	GT:CLCAD2:DP	1:0,753:816
Chr05	22226907	.	T	C	.	.	.	GT:CLCAD2:DP	1:0,1198:1273
Chr05	22227057	.	A	T	.	.	.	GT:CLCAD2:DP	1:0,1284:1337
Chr05	22227071	.	A	G	.	.	.	GT:CLCAD2:DP	1:0,1226:1282
Chr05	22227110	.	T	C	.	.	.	GT:CLCAD2:DP	1:0,1002:1049
Chr05	22227216	.	T	C	.	.	.	GT:CLCAD2:DP	1:0,75:138
Chr05	22227218	.	G	A	.	.	.	GT:CLCAD2:DP	1:0,77:136
Chr05	22227221	.	A	G	.	.	.	GT:CLCAD2:DP	1:0,108:178
Chr05	22227332	.	A	G	.	.	.	GT:CLCAD2:DP	1:0,406:477
Chr05	22227359	.	A	G	.	.	.	GT:CLCAD2:DP	1:0,315:377
Chr05	22229535	.	A	G	.	.	.	GT:CLCAD2:DP	1:0,956:1007
Chr05	22253942	.	T	C	.	.	.	GT:CLCAD2:DP	1:0,3517:3594
Chr05	22253945	.	A	T	.	.	.	GT:CLCAD2:DP	1:0,3463:3537
Chr05	22254111	.	A	G	.	.	.	GT:CLCAD2:DP	1:0,5288:5348
Chr05	22254117	.	C	A	.	.	.	GT:CLCAD2:DP	1:0,5255:5319
Chr05	22254185	.	G	A	.	.	.	GT:CLCAD2:DP	1:0,6252:6353
Chr05	22254206	.	T	C	.	.	.	GT:CLCAD2:DP	1:0,6118:6200
Chr05	22254263	.	T	C	.	.	.	GT:CLCAD2:DP	1:0,4406:4490
Chr05	22254281	.	CT	C	.	.	.	GT:CLCAD2:DP	1:0,4107:4208
Chr05	22254285	.	T	C	.	.	.	GT:CLCAD2:DP	1:0,4179:4256
Chr05	22254588	.	T	A	.	.	.	GT:CLCAD2:DP	1:0,42:73
Chr05	22254592	.	G	A	.	.	.	GT:CLCAD2:DP	1:0,43:73
Chr05	22254644	.	T	C	.	.	.	GT:CLCAD2:DP	1:0,435:470
Chr05	22254803	.	A	C	.	.	.	GT:CLCAD2:DP	1:0,1392:1453
Chr05	22254826	.	G	T	.	.	.	GT:CLCAD2:DP	1:0,1096:1162
Chr05	22254868	.	A	G	.	.	.	GT:CLCAD2:DP	1:0,1605:1681
Chr05	22254878	.	A	C	.	.	.	GT:CLCAD2:DP	1:0,1770:1851
Chr05	22254908	.	T	C	.	.	.	GT:CLCAD2:DP	1:0,2723:2800
Chr05	22255028	.	A	G	.	.	.	GT:CLCAD2:DP	1:0,3832:3908
Chr05	22255055	.	G	T	.	.	.	GT:CLCAD2:DP	1:0,3809:3894
Chr05	22255138	.	A	G	.	.	.	GT:CLCAD2:DP	1:0,4526:4616
Chr05	22255192	.	T	C	.	.	.	GT:CLCAD2:DP	1:0,4132:4244
Chr05	22255217	.	T	C	.	.	.	GT:CLCAD2:DP	1:0,4157:4243
Chr05	22255243	.	T	C	.	.	.	GT:CLCAD2:DP	1:0,4029:4104
Chr05	22255260	.	A	C	.	.	.	GT:CLCAD2:DP	1:0,4083:4150
Chr05	22255329	.	AT	GC	.	.	.	GT:CLCAD2:DP	1:0,2997:3055
Chr05	22255363	.	A	G	.	.	.	GT:CLCAD2:DP	1:0,2790:2927
Chr05	26249622	.	G	C	.	.	.	GT:CLCAD2:DP	1:0,48:48
Chr05	26288189	.	A	G	.	.	.	GT:CLCAD2:DP	1:0,1525:1593
Chr05	26288207	.	A	G	.	.	.	GT:CLCAD2:DP	1:0,2459:2525
Chr05	26288211	.	T	C	.	.	.	GT:CLCAD2:DP	1:0,2572:2636
Chr05	26288328	.	T	C	.	.	.	GT:CLCAD2:DP	1:0,1358:1403
Chr05	27532692	.	GC	G	.	.	.	GT:CLCAD2:DP	1:0,66:70
Chr05	27532703	.	TG	T	.	.	.	GT:CLCAD2:DP	1:0,68:71
Chr05	27532712	.	A	AG	.	.	.	GT:CLCAD2:DP	1:0,73:74
Chr05	29030793	.	C	G	.	.	.	GT:CLCAD2:DP	1:0,62:62
Chr05	29030807	.	A	G	.	.	.	GT:CLCAD2:DP	1:0,61:61
Chr05	29089944	.	CA	C	.	.	.	GT:CLCAD2:DP	1:0,58:62
Chr05	29155250	.	T	G	.	.	.	GT:CLCAD2:DP	1:0,47:47
Chr05	29155306	.	A	T	.	.	.	GT:CLCAD2:DP	1:0,44:44
Chr05	29156462	.	A	G	.	.	.	GT:CLCAD2:DP	1:0,60:60
Chr05	29182468	.	C	T	.	.	.	GT:CLCAD2:DP	1:0,72:72
Chr05	29182647	.	A	G	.	.	.	GT:CLCAD2:DP	1:0,88:88
Chr05	29185582	.	T	G	.	.	.	GT:CLCAD2:DP	1:0,77:78
Chr05	29265465	.	G	T	.	.	.	GT:CLCAD2:DP	1:0,79:79
Chr05	29267348	.	C	A	.	.	.	GT:CLCAD2:DP	1:0,65:66
Chr05	29402087	.	A	C	.	.	.	GT:CLCAD2:DP	1:0,43:43
Chr05	29852709	.	G	A	.	.	.	GT:CLCAD2:DP	1:0,48:48
Chr05	30934033	.	A	T	.	.	.	GT:CLCAD2:DP	1:0,87:87
Chr05	31108224	.	C	G	.	.	.	GT:CLCAD2:DP	1:0,64:64
Chr05	31108893	.	A	G	.	.	.	GT:CLCAD2:DP	1:0,60:60
Chr05	31121390	.	G	A	.	.	.	GT:CLCAD2:DP	1:0,67:67
Chr05	31126124	.	C	A	.	.	.	GT:CLCAD2:DP	1:0,53:53
Chr05	31126148	.	G	A	.	.	.	GT:CLCAD2:DP	1:0,59:59
Chr05	31130275	.	T	A	.	.	.	GT:CLCAD2:DP	1:0,73:74
Chr05	31130284	.	T	C	.	.	.	GT:CLCAD2:DP	1:0,74:74
Chr05	31130498	.	A	T	.	.	.	GT:CLCAD2:DP	1:0,75:75
Chr05	31164234	.	G	A	.	.	.	GT:CLCAD2:DP	1:0,105:105
Chr05	31164510	.	A	G	.	.	.	GT:CLCAD2:DP	1:0,89:89
Chr05	31203470	.	G	A	.	.	.	GT:CLCAD2:DP	1:0,90:91
Chr05	31205297	.	TCCAGCA	T	.	.	.	GT:CLCAD2:DP	1:0,22:40
Chr05	31215387	.	T	C	.	.	.	GT:CLCAD2:DP	1:0,63:63
Chr05	31235198	.	G	T	.	.	.	GT:CLCAD2:DP	1:0,64:65
Chr05	31235919	.	GAAA	G	.	.	.	GT:CLCAD2:DP	1:0,14:22
Chr05	31240356	.	G	GTGT	.	.	.	GT:CLCAD2:DP	1:0,20:38
Chr05	31256689	.	A	T	.	.	.	GT:CLCAD2:DP	1:0,65:65
Chr05	31277228	.	TTG	T	.	.	.	GT:CLCAD2:DP	1:0,55:63
Chr05	31278594	.	G	T	.	.	.	GT:CLCAD2:DP	1:0,56:56
Chr05	31278740	.	A	G	.	.	.	GT:CLCAD2:DP	1:0,63:63
Chr05	31296100	.	C	T	.	.	.	GT:CLCAD2:DP	1:0,34:34
Chr05	31296102	.	G	C	.	.	.	GT:CLCAD2:DP	1:0,34:34
Chr05	31296524	.	A	T	.	.	.	GT:CLCAD2:DP	1:0,62:63
Chr05	31296704	.	C	T	.	.	.	GT:CLCAD2:DP	1:0,81:81
Chr05	31297432	.	C	A	.	.	.	GT:CLCAD2:DP	1:0,54:54
Chr05	31297545	.	G	C	.	.	.	GT:CLCAD2:DP	1:0,65:65
Chr05	31297584	.	G	A	.	.	.	GT:CLCAD2:DP	1:0,75:75
Chr05	31297653	.	G	T	.	.	.	GT:CLCAD2:DP	1:0,72:73
Chr05	31297819	.	C	CA	.	.	.	GT:CLCAD2:DP	1:0,39:46
Chr05	31321972	.	G	A	.	.	.	GT:CLCAD2:DP	1:0,86:86
Chr05	31321974	.	A	G	.	.	.	GT:CLCAD2:DP	1:0,86:86
Chr05	31365575	.	T	C	.	.	.	GT:CLCAD2:DP	1:0,52:52
Chr05	31372711	.	T	G	.	.	.	GT:CLCAD2:DP	1:0,84:84
Chr05	31384459	.	T	C	.	.	.	GT:CLCAD2:DP	1:0,59:60
Chr05	31384480	.	T	C	.	.	.	GT:CLCAD2:DP	1:0,53:53
Chr05	31385388	.	T	A	.	.	.	GT:CLCAD2:DP	1:0,55:55
Chr05	31402552	.	G	C	.	.	.	GT:CLCAD2:DP	1:0,92:93
Chr05	31424397	.	C	T	.	.	.	GT:CLCAD2:DP	1:0,75:75
Chr05	31424414	.	C	G	.	.	.	GT:CLCAD2:DP	1:0,80:80
Chr05	31424420	.	G	T	.	.	.	GT:CLCAD2:DP	1:0,82:82
Chr05	31424535	.	C	G	.	.	.	GT:CLCAD2:DP	1:0,79:80
Chr05	31424538	.	T	A	.	.	.	GT:CLCAD2:DP	1:0,81:82
Chr05	31424559	.	G	T	.	.	.	GT:CLCAD2:DP	1:0,86:86
Chr05	31424775	.	G	A	.	.	.	GT:CLCAD2:DP	1:0,34:34
Chr05	31424967	.	T	G	.	.	.	GT:CLCAD2:DP	1:0,19:19
Chr05	31475312	.	C	A	.	.	.	GT:CLCAD2:DP	1:0,55:55
Chr05	31476582	.	C	A	.	.	.	GT:CLCAD2:DP	1:0,74:74
Chr05	31482246	.	C	G	.	.	.	GT:CLCAD2:DP	1:0,55:55
Chr05	31548041	.	A	T	.	.	.	GT:CLCAD2:DP	1:0,35:35
Chr05	31549518	.	T	G	.	.	.	GT:CLCAD2:DP	1:0,67:67
Chr05	31549570	.	T	G	.	.	.	GT:CLCAD2:DP	1:0,59:59
Chr05	31549602	.	G	T	.	.	.	GT:CLCAD2:DP	1:0,51:51
Chr05	31602913	.	CT	C	.	.	.	GT:CLCAD2:DP	1:0,48:52
Chr05	31638854	.	T	G	.	.	.	GT:CLCAD2:DP	1:0,92:92
Chr05	31674284	.	C	CA	.	.	.	GT:CLCAD2:DP	1:0,83:84
Chr05	31674308	.	T	TC	.	.	.	GT:CLCAD2:DP	1:0,102:107
Chr05	31674361	.	A	C	.	.	.	GT:CLCAD2:DP	1:0,80:155
Chr05	31674424	.	G	A	.	.	.	GT:CLCAD2:DP	1:0,87:169
Chr05	31674446	.	T	C	.	.	.	GT:CLCAD2:DP	1:0,86:166
Chr05	31674469	.	T	C	.	.	.	GT:CLCAD2:DP	1:0,88:167
Chr05	31674484	.	CG	TA	.	.	.	GT:CLCAD2:DP	1:0,79:156
Chr05	31699684	.	A	G	.	.	.	GT:CLCAD2:DP	1:0,89:89
Chr05	31699896	.	G	A	.	.	.	GT:CLCAD2:DP	1:0,83:84
Chr05	31712778	.	A	G	.	.	.	GT:CLCAD2:DP	1:0,89:89
Chr05	31741630	.	T	G	.	.	.	GT:CLCAD2:DP	1:0,61:61
Chr05	31748106	.	C	G	.	.	.	GT:CLCAD2:DP	1:0,117:117
Chr05	31756235	.	A	G	.	.	.	GT:CLCAD2:DP	1:0,76:77
Chr05	31756310	.	G	A	.	.	.	GT:CLCAD2:DP	1:0,75:75
Chr05	31757076	.	T	AC	.	.	.	GT:CLCAD2:DP	1:0,60:61
Chr05	31770121	.	C	T	.	.	.	GT:CLCAD2:DP	1:0,26:26
Chr05	31794880	.	C	A	.	.	.	GT:CLCAD2:DP	1:0,83:83
Chr05	31807672	.	C	T	.	.	.	GT:CLCAD2:DP	1:0,66:66
Chr05	31810287	.	T	TTATA	.	.	.	GT:CLCAD2:DP	1:0,56:67
Chr05	31843608	.	T	A	.	.	.	GT:CLCAD2:DP	1:0,87:87
Chr05	31843909	.	GT	AC	.	.	.	GT:CLCAD2:DP	1:0,51:52
Chr05	31845642	.	A	G	.	.	.	GT:CLCAD2:DP	1:0,44:44
Chr05	31846385	.	A	C	.	.	.	GT:CLCAD2:DP	1:0,11:11
Chr05	31846439	.	T	C	.	.	.	GT:CLCAD2:DP	1:0,17:17
Chr05	31849830	.	G	T	.	.	.	GT:CLCAD2:DP	1:0,63:63
Chr05	31865069	.	T	G	.	.	.	GT:CLCAD2:DP	1:0,59:59
Chr05	31873668	.	A	C	.	.	.	GT:CLCAD2:DP	1:0,79:80
Chr05	31937925	.	C	T	.	.	.	GT:CLCAD2:DP	1:0,55:56
Chr05	31958766	.	C	CA	.	.	.	GT:CLCAD2:DP	1:0,66:71
Chr05	31958851	.	G	C	.	.	.	GT:CLCAD2:DP	1:0,70:70
Chr05	31958854	.	T	A	.	.	.	GT:CLCAD2:DP	1:0,70:70
Chr05	31961902	.	T	C	.	.	.	GT:CLCAD2:DP	1:0,61:61
Chr05	31962171	.	A	C	.	.	.	GT:CLCAD2:DP	1:0,53:53
Chr05	31962315	.	T	C	.	.	.	GT:CLCAD2:DP	1:0,60:60
Chr05	32003690	.	T	G	.	.	.	GT:CLCAD2:DP	1:0,13:13
Chr05	32003771	.	TT	CG	.	.	.	GT:CLCAD2:DP	1:0,56:57
Chr05	32008520	.	G	T	.	.	.	GT:CLCAD2:DP	1:0,56:56
Chr05	32017355	.	A	T	.	.	.	GT:CLCAD2:DP	1:0,72:77
Chr05	32017498	.	T	C	.	.	.	GT:CLCAD2:DP	1:0,96:96
Chr05	32042524	.	CT	C	.	.	.	GT:CLCAD2:DP	1:0,80:87
Chr05	32107175	.	C	T	.	.	.	GT:CLCAD2:DP	1:0,14:14
Chr05	32110284	.	C	T	.	.	.	GT:CLCAD2:DP	1:0,48:48
Chr05	32111413	.	T	A	.	.	.	GT:CLCAD2:DP	1:0,29:29
Chr05	32141270	.	G	A	.	.	.	GT:CLCAD2:DP	1:0,30:30
Chr05	32313730	.	A	T	.	.	.	GT:CLCAD2:DP	1:0,51:51
Chr05	32315293	.	G	A	.	.	.	GT:CLCAD2:DP	1:0,44:44
Chr05	32341222	.	GC	AT	.	.	.	GT:CLCAD2:DP	1:0,25:25
Chr05	32384178	.	G	A	.	.	.	GT:CLCAD2:DP	1:0,76:76
Chr05	32394642	.	G	A	.	.	.	GT:CLCAD2:DP	1:0,21:21
Chr05	32401803	.	A	G	.	.	.	GT:CLCAD2:DP	1:0,54:55
Chr05	32407222	.	T	A	.	.	.	GT:CLCAD2:DP	1:0,55:55
Chr05	32424099	.	A	G	.	.	.	GT:CLCAD2:DP	1:0,51:51
Chr05	32593206	.	A	G	.	.	.	GT:CLCAD2:DP	1:0,64:64
Chr05	32612068	.	A	G	.	.	.	GT:CLCAD2:DP	1:0,71:71
Chr05	32614331	.	T	C	.	.	.	GT:CLCAD2:DP	1:0,14:14
Chr05	32617949	.	T	C	.	.	.	GT:CLCAD2:DP	1:0,85:85
Chr05	32617999	.	G	A	.	.	.	GT:CLCAD2:DP	1:0,86:86
Chr05	32618413	.	G	A	.	.	.	GT:CLCAD2:DP	1:0,62:63
Chr05	32625538	.	T	C	.	.	.	GT:CLCAD2:DP	1:0,95:96
Chr05	32626727	.	T	C	.	.	.	GT:CLCAD2:DP	1:0,61:61
Chr05	32642640	.	A	T	.	.	.	GT:CLCAD2:DP	1:0,73:73
Chr05	32660846	.	C	T	.	.	.	GT:CLCAD2:DP	1:0,72:72
Chr05	32978400	.	C	T	.	.	.	GT:CLCAD2:DP	1:0,84:151
Chr05	32978437	.	T	A	.	.	.	GT:CLCAD2:DP	1:0,89:165
Chr05	32978546	.	G	C	.	.	.	GT:CLCAD2:DP	1:0,56:112
Chr05	33029025	.	C	A	.	.	.	GT:CLCAD2:DP	1:0,12:12
Chr05	33040434	.	C	T	.	.	.	GT:CLCAD2:DP	1:0,27:27
Chr05	33040460	.	C	A	.	.	.	GT:CLCAD2:DP	1:0,16:16
Chr05	33085863	.	TG	T	.	.	.	GT:CLCAD2:DP	1:0,41:41
Chr05	33085884	.	T	A	.	.	.	GT:CLCAD2:DP	1:0,48:49
Chr05	33281475	.	C	G	.	.	.	GT:CLCAD2:DP	1:0,27:27
Chr05	33804339	.	GG	C	.	.	.	GT:CLCAD2:DP	1:0,43:49
Chr05	33804344	.	G	T	.	.	.	GT:CLCAD2:DP	1:0,44:54
Chr05	33804346	.	G	A	.	.	.	GT:CLCAD2:DP	1:0,49:49
Chr05	33893210	.	C	A	.	.	.	GT:CLCAD2:DP	1:0,60:60
Chr05	33899657	.	C	T	.	.	.	GT:CLCAD2:DP	1:0,60:60
Chr05	33920665	.	A	C	.	.	.	GT:CLCAD2:DP	1:0,41:41
Chr05	33927290	.	T	G	.	.	.	GT:CLCAD2:DP	1:0,85:86
[truncated: 1,574,463 more chars]
