# Supplementary material for: Whole-Genome Resequencing Identifies the Molecular Genetic Cause for the Absence of a Gy5 Glycinin Protein in Soybean PI 603408
Source: G3 (Bethesda). 2017 Jun 6;7(7):2345–52. doi: 10.1534/g3.117.039347 (PMC5499141; doi:10.1534/g3.117.039347)
Supplement: Supplementary file 5 [file 2345FileS5.xlsx]

## Sheet: oil protein data
year	replicate	population	RIL LINE	gy1 genotype	gy4 genotype	gy5 genotype	gy1gy4gy5 genotype	adjusted protein	adjusted oil
2014	single rep	PatriotxHK_5gF4_5RIL	107_1	-	-	gy5	gy5	34.2537	18.1817
2014	single rep	PatriotxHK_5gF4_5RIL	109_11	-	-	gy5	gy5	34.1633	18.2266
2014	single rep	PatriotxHK_5gF4_5RIL	107_30	-	-	gy5	gy5	37.938	17.0889
2014	single rep	PatriotxHK_5gF4_5RIL	107_44	-	-	gy5	gy5	34.6815	17.2963
2014	single rep	PatriotxHK_5gF4_5RIL	108_30	-	-	gy5	gy5	33.7893	16.4297
2014	single rep	PatriotxHK_5gF4_5RIL	108_9	-	-	gy5	gy5	34.62	18.3934
2014	single rep	PatriotxHK_5gF4_5RIL	109_18	-	-	gy5	gy5	34.9303	17.7035
2014	single rep	PatriotxHK_5gF4_5RIL	107_7	-	-	gy5	gy5	38.139	16.6566
2014	single rep	PatriotxHK_5gF4_5RIL	107_6	-	-	gy5	gy5	36.9503	17.2647
2014	single rep	PatriotxHK_5gF4_5RIL	107_29	-	-	gy5	gy5	31.9457	17.8703
2014	single rep	PatriotxHK_5gF4_5RIL	109_23	-	-	gy5	gy5	32.6687	16.1742
2014	single rep	PatriotxHK_5gF4_5RIL	110_37	-	-	gy5	gy5	36.2722	16.6404
2014	single rep	PatriotxHK_5gF4_5RIL	109_1	-	-	gy5	gy5	33.1665	18.314
2014	single rep	PatriotxHK_5gF4_5RIL	108_34	-	-	gy5	gy5	36.9791	16.4276
2014	single rep	PatriotxHK_5gF4_5RIL	107_45	-	-	gy5	gy5	36.2334	15.6233
2014	single rep	PatriotxHK_5gF4_5RIL	108_37	-	-	gy5	gy5	36.1471	16.8312
2014	single rep	PatriotxHK_5gF4_5RIL	110_9	-	-	gy5	gy5	36.3472	15.8536
2014	single rep	PatriotxHK_5gF4_5RIL	107_36	-	-	gy5	gy5	36.4372	17.4258
2014	single rep	PatriotxHK_5gF4_5RIL	109_10	-	-	gy5	gy5	36.601	16.2281
2014	single rep	PatriotxHK_5gF4_5RIL	109_9	-	-	gy5	gy5	33.7995	18.7075
2014	single rep	PatriotxHK_5gF4_5RIL	107_11	-	-	gy5	gy5	36.9345	17.0478
2014	single rep	PatriotxHK_5gF4_5RIL	110_34	-	-	het	het	31.9978	17.9091
2014	single rep	PatriotxHK_5gF4_5RIL	110_19	-	-	het	het	31.8207	17.5512
2014	single rep	PatriotxHK_5gF4_5RIL	107_18	-	-	het	het	32.0019	18.2742
2014	single rep	PatriotxHK_5gF4_5RIL	107_26	-	-	het	het	32.6003	16.2573
2014	single rep	PatriotxHK_5gF4_5RIL	107_8	-	-	het	het	33.2211	19.3261
2014	single rep	PatriotxHK_5gF4_5RIL	108_18	-	-	het	het	32.8901	18.3994
2014	single rep	PatriotxHK_5gF4_5RIL	110_3	-	-	het	het	33.6927	17.6952
2014	single rep	PatriotxHK_5gF4_5RIL	107_21	-	-	het	het	34.5205	18.3873
2014	single rep	PatriotxHK_5gF4_5RIL	108_28	-	-	het	het	35.6598	17.5155
2014	single rep	PatriotxHK_5gF4_5RIL	107_32	-	-	het	het	35.7315	18.0116
2014	single rep	PatriotxHK_5gF4_5RIL	107_40	-	-	het	het	35.91	17.6926
2014	single rep	PatriotxHK_5gF4_5RIL	107_28	-	-	het	het	35.7462	18.286
2014	single rep	PatriotxHK_5gF4_5RIL	110_1	-	-	het	het	35.9634	16.6055
2014	single rep	PatriotxHK_5gF4_5RIL	109_28	-	-	het	het	36.1839	17.4644
2014	single rep	PatriotxHK_5gF4_5RIL	108_15	-	-	het	het	36.0815	17.6642
2014	single rep	PatriotxHK_5gF4_5RIL	108_32	-	-	het	het	36.7023	17.2793
2014	single rep	PatriotxHK_5gF4_5RIL	109_36	-	-	het	het	36.3807	16.431
2014	single rep	PatriotxHK_5gF4_5RIL	107_46	-	-	het	het	37.2461	17.6378
2014	single rep	PatriotxHK_5gF4_5RIL	108_3	-	-	het	het	37.4004	17.632
2014	single rep	PatriotxHK_5gF4_5RIL	108_13	-	-	het	het	37.8069	17.6259
2014	single rep	PatriotxHK_5gF4_5RIL	108_8	-	-	WT	WT	30.9104	19.3281
2014	single rep	PatriotxHK_5gF4_5RIL	109_7	-	-	WT	WT	31.3469	17.2522
2014	single rep	PatriotxHK_5gF4_5RIL	107_42	-	-	WT	WT	31.7796	18.6713
2014	single rep	PatriotxHK_5gF4_5RIL	107_27	-	-	WT	WT	33.2461	18.3046
2014	single rep	PatriotxHK_5gF4_5RIL	107_4	-	-	WT	WT	33.4106	18.4399
2014	single rep	PatriotxHK_5gF4_5RIL	109_17	-	-	WT	WT	33.6729	17.8032
2014	single rep	PatriotxHK_5gF4_5RIL	108_16	-	-	WT	WT	34.4243	16.4372
2014	single rep	PatriotxHK_5gF4_5RIL	109_22	-	-	WT	WT	35.0867	18.6393
2014	single rep	PatriotxHK_5gF4_5RIL	109_15	-	-	WT	WT	35.3403	17.7664
2014	single rep	PatriotxHK_5gF4_5RIL	110_24	-	-	WT	WT	35.5305	16.9632
2014	single rep	PatriotxHK_5gF4_5RIL	109_32	-	-	WT	WT	35.5849	17.0573
2014	single rep	PatriotxHK_5gF4_5RIL	110_6	-	-	WT	WT	36.9866	17.4389
2014	single rep	PatriotxHK_5gF4_5RIL	108_5	-	-	WT	WT	36.8246	17.8748
2014	single rep	PatriotxHK_5gF4_5RIL	109_6	-	-	WT	WT	37.0427	16.2184
2014	single rep	PatriotxHK_5gF4_5RIL	110_35	-	-	WT	WT	37.3997	16.4315
2014	single rep	PatriotxHK_5gF4_5RIL	107_43	-	-	WT	WT	38.0982	17.3929
2014	single rep	PatriotxHK_5gF4_5RIL	110_4	-	-	WT	WT	37.8411	17.1119
2014	single rep	PatriotxHK_5gF4_5RIL	108_11	-	-	WT	WT	39.0744	16.6397
2014	single rep	PatriotxHK_5gF4_5RIL	110_23	-	-	WT	WT	39.4896	16.7817
2014	single rep	PatriotxHK_5gF4_5RIL	109_24	-	-	WT	WT	36.3381	17.732
2014	single rep	PatriotxHK_5gF4_5RIL	109_33	-	-	WT	WT	35.2719	18.0586
2014	single rep	control	Patriot	-	-	WT	WT	39.4995	17.7939
2014	single rep	control	gy5	-	-	gy5	gy5	38.0379	16.532
2015	single rep	HK_5g'x'81b'F4_5RIL	52_5	gy1	gy4	gy5	gy1gy4gy5	33.7001	16.0338
2015	single rep	HK_5g'x'81b'F4_5RIL	51_15	gy1	gy4	gy5	gy1gy4gy5	35.4026	17.5064
2015	single rep	HK_5g'x'81b'F4_5RIL	52_23	gy1	gy4	gy5	gy1gy4gy5	32.9558	18.223
2015	single rep	HK_5g'x'81b'F4_5RIL	53_17	gy1	gy4	gy5	gy1gy4gy5	37.9331	15.0912
2015	single rep	HK_5g'x'81b'F4_5RIL	51_16	gy1	WT	gy5	gy1WTgy5	31.2564	17.5503
2015	single rep	HK_5g'x'81b'F4_5RIL	51_28	gy1	WT	gy5	gy1WTgy5	32.1738	18.8152
2015	single rep	HK_5g'x'81b'F4_5RIL	53_25	gy1	WT	gy5	gy1WTgy5	32.8726	16.0702
2015	single rep	HK_5g'x'81b'F4_5RIL	51_25	gy1	WT	gy5	gy1WTgy5	34.5421	18.5085
2015	single rep	HK_5g'x'81b'F4_5RIL	51_18	WT	gy4	gy5	WTgy4gy5	31.7581	17.5522
2015	single rep	HK_5g'x'81b'F4_5RIL	52_8	WT	gy4	gy5	WTgy4gy5	32.0578	16.9064
2015	single rep	HK_5g'x'81b'F4_5RIL	52_27	WT	gy4	gy5	WTgy4gy5	34.5515	16.9938
2015	single rep	HK_5g'x'81b'F4_5RIL	53_33	WT	gy4	gy5	WTgy4gy5	36.3419	17.9782
2015	single rep	HK_5g'x'81b'F4_5RIL	53_13	WT	WT	gy5	WTWTgy5	32.3293	18.4131
2015	single rep	HK_5g'x'81b'F4_5RIL	53_14	WT	WT	gy5	WTWTgy5	32.4323	18.0838
2015	single rep	HK_5g'x'81b'F4_5RIL	51_24	WT	WT	gy5	WTWTgy5	34.6495	17.4298
2015	single rep	HK_5g'x'81b'F4_5RIL	51_23	WT	WT	gy5	WTWTgy5	35.7115	18.8271
2015	single rep	HK_5g'x'81b'F4_5RIL	52_31	WT	WT	gy5	WTWTgy5	38.088	17.1883
2015	single rep	HK_5g'x'81b'F4_5RIL	53_19	WT	WT	gy5	WTWTgy5	39.1895	15.9449
2015	single rep	HK_5g'x'81b'F4_5RIL	52_16	gy1	gy4	WT	gy1gy4WT	29.6774	18.7543
2015	single rep	HK_5g'x'81b'F4_5RIL	51_30	gy1	gy4	WT	gy1gy4WT	31.3326	18.1416
2015	single rep	HK_5g'x'81b'F4_5RIL	53_30	gy1	gy4	WT	gy1gy4WT	31.3992	18.1366
2015	single rep	HK_5g'x'81b'F4_5RIL	51_29	gy1	gy4	WT	gy1gy4WT	32.6204	17.748
2015	single rep	HK_5g'x'81b'F4_5RIL	53_12	gy1	WT	WT	gy1WTWT	33.2178	18.1044
2015	single rep	HK_5g'x'81b'F4_5RIL	53_21	gy1	WT	WT	gy1WTWT	34.2708	16.2227
2015	single rep	HK_5g'x'81b'F4_5RIL	52_35	gy1	WT	WT	gy1WTWT	36.4297	17.7569
2015	single rep	HK_5g'x'81b'F4_5RIL	52_11	gy1	WT	WT	gy1WTWT	37.2824	17.4318
2015	single rep	HK_5g'x'81b'F4_5RIL	53_36	WT	gy4	WT	WTgy4WT	37.8987	17.5721
2015	single rep	HK_5g'x'81b'F4_5RIL	53_35	WT	gy4	WT	WTgy4WT	39.3273	17.2366
2015	single rep	HK_5g'x'81b'F4_5RIL	52_2	WT	WT	WT	WTWTWT	30.8064	14.1693
2015	single rep	HK_5g'x'81b'F4_5RIL	52_33	WT	WT	WT	WTWTWT	33.4359	17.59
2015	single rep	HK_5g'x'81b'F4_5RIL	53_1	WT	WT	WT	WTWTWT	37.3575	17.7674
2015	single rep	PatriotxHK_5gF4_5RIL	107_1	-	-	gy5	gy5	38.9902	15.9123
2015	single rep	PatriotxHK_5gF4_5RIL	107_11	-	-	gy5	gy5	35.921	16.2877
2015	single rep	PatriotxHK_5gF4_5RIL	107_13	-	-	WT	WT	37.6573	16.7205
2015	single rep	PatriotxHK_5gF4_5RIL	107_18	-	-	het	het	36.5608	17.0881
2015	single rep	PatriotxHK_5gF4_5RIL	107_2	-	-	het	het	36.1748	17.1016
2015	single rep	PatriotxHK_5gF4_5RIL	107_20	-	-	gy5	gy5	35.0768	15.5172
2015	single rep	PatriotxHK_5gF4_5RIL	107_21	-	-	het	het	36.5639	17.0179
2015	single rep	PatriotxHK_5gF4_5RIL	107_22	-	-	WT	WT	38.6237	17.4361
2015	single rep	PatriotxHK_5gF4_5RIL	107_24	-	-	het	het	37.8021	17.0573
2015	single rep	PatriotxHK_5gF4_5RIL	107_26	-	-	het	het	29.455	19.5519
2015	single rep	PatriotxHK_5gF4_5RIL	107_27	-	-	WT	WT	33.0728	18.6877
2015	single rep	PatriotxHK_5gF4_5RIL	107_28	-	-	het	het	32.2025	18.4413
2015	single rep	PatriotxHK_5gF4_5RIL	107_29	-	-	gy5	gy5	31.0359	17.7164
2015	single rep	PatriotxHK_5gF4_5RIL	107_30	-	-	gy5	gy5	38.3269	17.2882
2015	single rep	PatriotxHK_5gF4_5RIL	107_32	-	-	het	het	35.2148	17.9208
2015	single rep	PatriotxHK_5gF4_5RIL	107_35	-	-	gy5	gy5	32.8264	17.7493
2015	single rep	PatriotxHK_5gF4_5RIL	107_36	-	-	gy5	gy5	32.1873	18.0405
2015	single rep	PatriotxHK_5gF4_5RIL	107_37	-	-	gy5	gy5	32.6978	17.6838
2015	single rep	PatriotxHK_5gF4_5RIL	107_4	-	-	WT	WT	36.1725	17.2813
2015	single rep	PatriotxHK_5gF4_5RIL	107_40	-	-	het	het	31.7822	17.9203
2015	single rep	PatriotxHK_5gF4_5RIL	107_42	-	-	WT	WT	34.7589	17.049
2015	single rep	PatriotxHK_5gF4_5RIL	107_43	-	-	WT	WT	33.6218	18.0635
2015	single rep	PatriotxHK_5gF4_5RIL	107_44	-	-	gy5	gy5	37.8771	14.6412
2015	single rep	PatriotxHK_5gF4_5RIL	107_45	-	-	gy5	gy5	35.9263	17.8187
2015	single rep	PatriotxHK_5gF4_5RIL	107_46	-	-	het	het	31.6271	18.604
2015	single rep	PatriotxHK_5gF4_5RIL	107_47	-	-	WT	WT	33.1321	17.299
2015	single rep	PatriotxHK_5gF4_5RIL	107_48	-	-	gy5	gy5	38.3032	16.0884
2015	single rep	PatriotxHK_5gF4_5RIL	107_50	-	-	gy5	gy5	35.2989	17.819
2015	single rep	PatriotxHK_5gF4_5RIL	107_6	-	-	gy5	gy5	30.6072	17.0533
2015	single rep	PatriotxHK_5gF4_5RIL	107_7	-	-	gy5	gy5	31.7452	17.6956
2015	single rep	PatriotxHK_5gF4_5RIL	107_8	-	-	het	het	38.9063	17.4849
2015	single rep	PatriotxHK_5gF4_5RIL	108_11	-	-	WT	WT	36.313	18.1911
2015	single rep	PatriotxHK_5gF4_5RIL	108_12	-	-	gy5	gy5	35.7213	17.9591
2015	single rep	PatriotxHK_5gF4_5RIL	108_13	-	-	het	het	36.9699	18.3259
2015	single rep	PatriotxHK_5gF4_5RIL	108_15	-	-	het	het	30.9884	16.371
2015	single rep	PatriotxHK_5gF4_5RIL	108_16	-	-	WT	WT	30.3224	19.0986
2015	single rep	PatriotxHK_5gF4_5RIL	108_18	-	-	het	het	38.0828	17.1733
2015	single rep	PatriotxHK_5gF4_5RIL	108_20	-	-	gy5	gy5	34.4076	17.5979
2015	single rep	PatriotxHK_5gF4_5RIL	108_23	-	-	gy5	gy5	31.1929	18.4653
2015	single rep	PatriotxHK_5gF4_5RIL	108_28	-	-	het	het	35.6055	17.1807
2015	single rep	PatriotxHK_5gF4_5RIL	108_29	-	-	gy5	gy5	33.3024	16.6342
2015	single rep	PatriotxHK_5gF4_5RIL	108_3	-	-	het	het	36.763	16.9471
2015	single rep	PatriotxHK_5gF4_5RIL	108_30	-	-	gy5	gy5	34.2011	17.1199
2015	single rep	PatriotxHK_5gF4_5RIL	108_32	-	-	het	het	40.4962	16.9796
2015	single rep	PatriotxHK_5gF4_5RIL	108_34	-	-	gy5	gy5	33.5856	17.0423
2015	single rep	PatriotxHK_5gF4_5RIL	108_36	-	-	WT	WT	35.0978	17.0363
2015	single rep	PatriotxHK_5gF4_5RIL	108_37	-	-	gy5	gy5	36.2201	16.9549
2015	single rep	PatriotxHK_5gF4_5RIL	108_38	-	-	het	het	36.1036	16.9687
2015	single rep	PatriotxHK_5gF4_5RIL	108_5	-	-	WT	WT	37.6953	16.605
2015	single rep	PatriotxHK_5gF4_5RIL	108_6	-	-	WT	WT	37.8356	17.9564
2015	single rep	PatriotxHK_5gF4_5RIL	108_7	-	-	gy5	gy5	32.0133	19.3081
2015	single rep	PatriotxHK_5gF4_5RIL	108_8	-	-	WT	WT	31.8277	18.8302
2015	single rep	PatriotxHK_5gF4_5RIL	108_9	-	-	gy5	gy5	31.8713	17.1665
2015	single rep	PatriotxHK_5gF4_5RIL	109_1	-	-	gy5	gy5	38.4317	17.5877
2015	single rep	PatriotxHK_5gF4_5RIL	109_10	-	-	gy5	gy5	33.1649	17.6253
2015	single rep	PatriotxHK_5gF4_5RIL	109_11	-	-	gy5	gy5	36.9464	16.7606
2015	single rep	PatriotxHK_5gF4_5RIL	109_13	-	-	WT	WT	32.2643	18.6867
2015	single rep	PatriotxHK_5gF4_5RIL	109_15	-	-	WT	WT	35.8398	18.0113
2015	single rep	PatriotxHK_5gF4_5RIL	109_16	-	-	gy5	gy5	35.7035	17.3062
2015	single rep	PatriotxHK_5gF4_5RIL	109_17	-	-	WT	WT	39.0972	15.5509
2015	single rep	PatriotxHK_5gF4_5RIL	109_18	-	-	gy5	gy5	37.7289	16.8395
2015	single rep	PatriotxHK_5gF4_5RIL	109_19	-	-	het	het	32.4061	18.7878
2015	single rep	PatriotxHK_5gF4_5RIL	109_2	-	-	gy5	gy5	35.8583	17.2013
2015	single rep	PatriotxHK_5gF4_5RIL	109_21	-	-	gy5	gy5	33.7772	18.8823
2015	single rep	PatriotxHK_5gF4_5RIL	109_22	-	-	WT	WT	37.9227	16.5267
2015	single rep	PatriotxHK_5gF4_5RIL	109_23	-	-	gy5	gy5	38.0971	17.2597
2015	single rep	PatriotxHK_5gF4_5RIL	109_24	-	-	WT	WT	32.5582	18.462
2015	single rep	PatriotxHK_5gF4_5RIL	109_26	-	-	gy5	gy5	33.3299	17.9608
2015	single rep	PatriotxHK_5gF4_5RIL	109_28	-	-	het	het	34.0376	18.315
2015	single rep	PatriotxHK_5gF4_5RIL	109_29	-	-	WT	WT	32.5709	17.7917
2015	single rep	PatriotxHK_5gF4_5RIL	109_30	-	-	WT	WT	31.4652	19.4925
2015	single rep	PatriotxHK_5gF4_5RIL	109_32	-	-	WT	WT	33.8272	16.4098
2015	single rep	PatriotxHK_5gF4_5RIL	109_33	-	-	WT	WT	36.5658	16.4601
2015	single rep	PatriotxHK_5gF4_5RIL	109_36	-	-	het	het	40.0568	16.6356
2015	single rep	PatriotxHK_5gF4_5RIL	109_4	-	-	gy5	gy5	35.8612	17.6235
2015	single rep	PatriotxHK_5gF4_5RIL	109_5	-	-	het	het	35.8381	16.3237
2015	single rep	PatriotxHK_5gF4_5RIL	109_6	-	-	WT	WT	31.8006	16.7498
2015	single rep	PatriotxHK_5gF4_5RIL	109_7	-	-	WT	WT	27.382	19.8862
2015	single rep	PatriotxHK_5gF4_5RIL	109_9	-	-	gy5	gy5	34.113	17.0821
2015	single rep	PatriotxHK_5gF4_5RIL	110_1	-	-	het	het	36.1602	16.7533
2015	single rep	PatriotxHK_5gF4_5RIL	110_10	-	-	WT	WT	36.1367	16.4785
2015	single rep	PatriotxHK_5gF4_5RIL	110_11	-	-	WT	WT	33.8005	19.1072
2015	single rep	PatriotxHK_5gF4_5RIL	110_13	-	-	gy5	gy5	35.6032	16.5343
2015	single rep	PatriotxHK_5gF4_5RIL	110_16	-	-	het	het	34.0358	17.8906
2015	single rep	PatriotxHK_5gF4_5RIL	110_18	-	-	het	het	37.7398	17.267
2015	single rep	PatriotxHK_5gF4_5RIL	110_19	-	-	het	het	29.9161	18.5449
2015	single rep	PatriotxHK_5gF4_5RIL	110_23	-	-	WT	WT	35.4263	17.7369
2015	single rep	PatriotxHK_5gF4_5RIL	110_24	-	-	WT	WT	35.0102	17.5894
2015	single rep	PatriotxHK_5gF4_5RIL	110_26	-	-	WT	WT	33.22	18.487
2015	single rep	PatriotxHK_5gF4_5RIL	110_3	-	-	het	het	36.7481	16.948
2015	single rep	PatriotxHK_5gF4_5RIL	110_30	-	-	gy5	gy5	32.4388	17.7505
2015	single rep	PatriotxHK_5gF4_5RIL	110_31	-	-	het	het	36.1324	18.1631
2015	single rep	PatriotxHK_5gF4_5RIL	110_34	-	-	het	het	35.7278	17.608
2015	single rep	PatriotxHK_5gF4_5RIL	110_35	-	-	WT	WT	34.1284	18.0228
2015	single rep	PatriotxHK_5gF4_5RIL	110_36	-	-	WT	WT	31.3933	18.8786
2015	single rep	PatriotxHK_5gF4_5RIL	110_37	-	-	gy5	gy5	32.403	19.0957
2015	single rep	PatriotxHK_5gF4_5RIL	110_4	-	-	WT	WT	34.1904	16.978
2015	single rep	PatriotxHK_5gF4_5RIL	110_5	-	-	WT	WT	31.0146	18.6217
2015	single rep	PatriotxHK_5gF4_5RIL	110_6	-	-	WT	WT	36.9885	17.6472
2015	single rep	PatriotxHK_5gF4_5RIL	110_9	-	-	gy5	gy5	38.1035	16.4536
2015	rep1	control	gy1gy4 (81b)	gy1	gy4	WT	gy1gy4WT	43.5217	16.563
2015	rep2	control	gy1gy4 (81b)	gy1	gy4	WT	gy1gy4WT	43.181	16.6651
2015	rep1	control	gy5	-	-	gy5	WTWTgy5	38.4527	19.2223
2015	rep2	control	gy5	-	-	gy5	WTWTgy5	37.6762	19.2754
2015	rep1	control	Patriot	-	-	WT	WTWTWT	38.7422	17.4544
2015	rep2	control	Patriot	-	-	WT	WTWTWT	38.3224	17.8279
