# Supplementary material for: Whole-Genome Resequencing Identifies the Molecular Genetic Cause for the Absence of a Gy5 Glycinin Protein in Soybean PI 603408
Source: G3 (Bethesda). 2017 Jun 6;7(7):2345–52. doi: 10.1534/g3.117.039347 (PMC5499141; doi:10.1534/g3.117.039347)
Supplement: Supplementary file 6 [file 2345FileS6.xlsx]

## Sheet: gy5 genotype phenotype data
year	Plot #	full barcode	RIL LINE	Status	absent band absent?	gy5 genotype (crude DNA)	gy5 genotype (Qiagen Dneasy plant kit)
2015	3007	*2015F188901	gy5	control	absent	gy5	-
2015	2820	*2015F170201	Patriot	control	present	WT	-
2015	2800	*2015F168201	gy5	control	absent	gy5	-
2015	2922	*2015F180401	gy5	control	absent	gy5	-
2015	2999	*2015F188101	Patriot	control	present	WT	-
2015	2983	*2015F186501	Patriot	control	present	WT	-
2015	2826	*2015F170801	JG13-1-19(81b)	control	present	WT	-
2015	3022	*2015F190401	51_6	gy1,gy4,gy5	absent	gy1gy4gy5	-
2015	2997	*2015F187901	52_23	gy1,gy4,gy5	absent	gy1gy4gy5	-
2015	3010	*2015F189201	53_17	gy1,gy4,gy5	absent	gy1gy4gy5	-
2015	3030	*2015F191201	53_8	gy1,gy4,gy5	absent	gy1gy4gy5	-
2015	2989	*2015F187101	52_2	gy1,gy4,gy5	present	WTWTWT	-
2015	3014	*2015F189601	52_33	gy1,gy4,gy5	present	WTWTWT	-
2015	2952	*2015F183401	53_6	gy1,gy4,gy5	absent	gy1gy4gy5	-
2015	2980	*2015F186201	53_37	gy1,gy4,gy5	present	WTWTWT	-
2015	3027	*2015F190901	53_1	gy1,gy4,gy5	present	WTWTWT	-
2015	2817	*2015F169901	107_48	gy5 seg.	absent	gy5	-
2015	2920	*2015F180201	108_10	gy5 seg.	present	gy5	gy5/WT
2015	2803	*2015F168501	107_43	gy5 seg.	present	WT	-
2015	2806	*2015F168801	107_44	gy5 seg.	absent	gy5	-
2015	2907	*2015F178901	107_46	gy5 seg.	present	WT	-
2015	2858	*2015F174001	107_29	gy5 seg.	absent	gy5	-
2015	2885	*2015F176701	107_33	gy5 seg.	absent	gy5	-
2015	2786	*2015F166801	108_37	gy5 seg.	absent	gy5	-
2015	2794	*2015F167601	108_28	gy5 seg.	present	WT	-
2015	2884	*2015F176601	107_6	gy5 seg.	absent	gy5	-
2015	2821	*2015F170301	107_21	gy5 seg.	present	WT	-
2015	2877	*2015F175901	107_23	gy5 seg.	present	WT	-
2015	2860	*2015F174201	108_11	gy5 seg.	present	WT	-
2015	2900	*2015F178201	107_39	gy5 seg.	absent	gy5	-
2015	2782	*2015F166401	108_32	gy5 seg.	present	gy5	gy5/WT
2015	2864	*2015F174601	108_3	gy5 seg.	present	gy5	gy5/WT
2015	2802	*2015F168401	108_2	gy5 seg.	present	WT	-
2015	2883	*2015F176501	107_40	gy5 seg.	present	WT	-
2015	2783	*2015F166501	108_6	gy5 seg.	present	WT	-
2015	2887	*2015F176901	107_47	gy5 seg.	present	WT	-
2015	2807	*2015F168901	108_36	gy5 seg.	present	WT	-
2015	2875	*2015F175701	110_28	gy5 seg.	absent	gy5	-
2014	-	*G51433201	GY5	control	absent	gy5	-
2014	-	*G51439501	GY5	control	absent	gy5	-
2014	-	*G51436101	patriot	control	present	WT	-
2014	-	*G51423501	patriot	control	present	WT	-
2014	-	*G51418301	patriot	control	present	WT	-
2014	112	*G5141501	108_14	gy5 seg	absent	gy5	-
2014	114	*G5141801	110_21	gy5 seg	absent	gy5	-
2014	111	*G5142501	107_44	gy5 seg	absent	gy5	-
2014	111	*G5142701	107_16	gy5 seg	present	WT	-
2014	113	*G5143301	109_19	gy5 seg	present	WT	-
2014	111	*G5144501	107_33	gy5 seg	absent	gy5	-
2014	112	*G5145501	108_6	gy5 seg	present	WT	-
2014	112	*G5147601	108_11	gy5 seg	present	WT	-
2014	111	*G5148001	107_40	gy5 seg	present	WT	-
2014	111	*G5148201	107_47	gy5 seg	present	WT	-
2014	111	*G5148301	107_23	gy5 seg	present	WT	-
2014	111	*G5149401	107_43	gy5 seg	present	WT	-
2014	112	*G51410101	108_5	gy5 seg	present	WT	-
2014	113	*G51410201	109_27	gy5 seg	absent	gy5	-
2014	112	*G51411001	108_32	gy5 seg	absent	gy5	-
2014	112	*G51411901	108_33	gy5 seg	present	WT	-
2014	114	*G51412301	110_29	gy5 seg	absent	gy5	-
2014	112	*G51416301	108_2	gy5 seg	present	WT	-
2014	112	*G51419301	108_3	gy5 seg	absent	gy5	-
2014	112	*G51421301	108_10	gy5 seg	present	gy5	gy5/WT
2014	114	*G51425201	110_28	gy5 seg	absent	gy5	-
2014	112	*G51425501	108_37	gy5 seg	absent	gy5	-
2014	111	*G51425701	107_6	gy5 seg	absent	gy5	-
2014	112	*G51425901	108_22	gy5 seg	present	WT	-
2014	111	*G51426001	107_10	gy5 seg	present	WT	-
2014	111	*G51429501	107_21	gy5 seg	present	WT	-
2014	111	*G51431901	107_48	gy5 seg	absent	gy5	-
2014	112	*G51432301	108_1	gy5 seg	present	WT	-
2014	112	*G51432501	108_36	gy5 seg	present	WT	-
2014	113	*G51433501	109_28	gy5 seg	present	WT	-
2014	111	*G51434501	107_46	gy5 seg	present	WT	-
2014	112	*G51434701	108_38	gy5 seg	present	WT	-
2014	113	*G51435201	109_35	gy5 seg	absent	gy5	-
2014	114	*G51437001	110_2	gy5 seg	absent	gy5	-
2014	111	*G51438801	107_29	gy5 seg	absent	gy5	-
2014	112	*G51440001	108_28	gy5 seg	present	WT	-
2014	111	*G51440101	107_39	gy5 seg	absent	gy5	-
